# Supplementary material for: Comparative analysis of the effects of cyclophosphamide and dexamethasone on intestinal immunity and microbiota in delayed hypersensitivity mice
Source: PLoS One. 2024 Oct 17;19(10):e0312147. doi: 10.1371/journal.pone.0312147 (PMC11486373; doi:10.1371/journal.pone.0312147)
Supplement: S1 File — (ZIP) [file pone.0312147.s001.zip]

Archive with 44 entries (40 files):
- 2_OTU_Taxa/
- 2_OTU_Taxa/Abundance/
- 2_OTU_Taxa/Abundance/class_abundance.groups.xls
- 2_OTU_Taxa/Abundance/class_abundance.xls
- 2_OTU_Taxa/Abundance/class_count.groups.xls
- 2_OTU_Taxa/Abundance/class_count.xls
- 2_OTU_Taxa/Abundance/domain_abundance.groups.xls
- 2_OTU_Taxa/Abundance/domain_abundance.xls
- 2_OTU_Taxa/Abundance/domain_count.groups.xls
- 2_OTU_Taxa/Abundance/domain_count.xls
- 2_OTU_Taxa/Abundance/family_abundance.groups.xls
- 2_OTU_Taxa/Abundance/family_abundance.xls
- 2_OTU_Taxa/Abundance/family_count.groups.xls
- 2_OTU_Taxa/Abundance/family_count.xls
- 2_OTU_Taxa/Abundance/genus_abundance.groups.xls
- 2_OTU_Taxa/Abundance/genus_abundance.xls
- 2_OTU_Taxa/Abundance/genus_count.groups.xls
- 2_OTU_Taxa/Abundance/genus_count.xls
- 2_OTU_Taxa/Abundance/order_abundance.groups.xls
- 2_OTU_Taxa/Abundance/order_abundance.xls
- 2_OTU_Taxa/Abundance/order_count.groups.xls
- 2_OTU_Taxa/Abundance/order_count.xls
- 2_OTU_Taxa/Abundance/otu_abundance.groups.xls
- 2_OTU_Taxa/Abundance/otu_abundance.xls
- 2_OTU_Taxa/Abundance/otu_count.groups.xls
- 2_OTU_Taxa/Abundance/otu_count.xls
- 2_OTU_Taxa/Abundance/phylum_abundance.groups.xls
- 2_OTU_Taxa/Abundance/phylum_abundance.xls
- 2_OTU_Taxa/Abundance/phylum_count.groups.xls
- 2_OTU_Taxa/Abundance/phylum_count.xls
- 2_OTU_Taxa/OTU/
- 2_OTU_Taxa/OTU/fotu_table.xls
- 2_OTU_Taxa/OTU/otu.taxonomy.xls
- 2_OTU_Taxa/OTU/otu_table.biom
- 2_OTU_Taxa/OTU/otu_table.taxonomy.xls
- 2_OTU_Taxa/OTU/otu_table.xls
- 2_OTU_Taxa/OTU/otu_table_taxonomy.xls
- 2_OTU_Taxa/OTU/otu_taxonomy.xls
- 2_OTU_Taxa/OTU/otus.fa
- 2_OTU_Taxa/OTU/otus.tre
- 2_OTU_Taxa/Raw/
- 2_OTU_Taxa/Raw/raw.otu_table.xls
- 2_OTU_Taxa/Raw/raw.otus.fa
- 2_OTU_Taxa/Raw/raw.taxonomy.xls
