# Supplementary material for: Comparative analysis of the effects of cyclophosphamide and dexamethasone on intestinal immunity and microbiota in delayed hypersensitivity mice
Source: PLoS One. 2024 Oct 17;19(10):e0312147. doi: 10.1371/journal.pone.0312147 (PMC11486373; doi:10.1371/journal.pone.0312147)
Supplement: S1 File — (ZIP) [file pone.0312147.s001.zip › 2_OTU_Taxa/Abundance/class_abundance.groups.xls]

class	A	C	D
c__Acidobacteria_Gp1	0.022744822744822746	0.032428663695840756	0.014828149550993227
c__Acidobacteria_Gp10	0.0	0.0	0.0005202859491576571
c__Acidobacteria_Gp16	0.0002808002808002808	0.0002702388641320063	0.0007804289237364855
c__Acidobacteria_Gp3	0.01488241488241488	0.023240542315352542	0.006763717339049542
c__Acidobacteria_Gp4	0.0019656019656019656	0.0056750161467721315	0.0005202859491576571
c__Acidobacteria_Gp6	0.0019656019656019656	0.0008107165923960188	0.0005202859491576571
c__Acidobacteria_Gp7	0.0008424008424008425	0.0	0.0
c__Actinobacteria	0.2181818181818182	0.2286220790556773	0.39411660648692515
c__Alphaproteobacteria	0.23643383643383642	0.2802377021048905	0.15088292525572053
c__Anaerolineae	0.026676026676026678	0.026753647549068622	0.01925058011883331
c__Bacilli	6.182379782379782	1.3568693368068037	5.442711314138251
c__Bacteroidia	57.88164268164269	38.329059055298984	63.98346531253577
c__Betaproteobacteria	0.2156546156546157	0.16241355734333576	0.26066326052798616
c__Caldilineae	0.021621621621621623	0.026753647549068622	0.012747005754362597
c__Chlamydiia	0.0008424008424008425	0.0008107165923960188	0.0
c__Chloroplast	0.03622323622323623	0.03702272438608486	0.037980874288508965
c__Clostridia	25.612916812916815	43.14930967482157	12.090404886525635
c__Cyanobacteria	0.015163215163215163	0.015673854119656366	0.013007148728941428
c__Cytophagia	0.03790803790803791	0.03702272438608486	0.02653458340704051
c__Deferribacteres	0.6756054756054756	0.5912826347208298	0.8626341037033953
c__Deltaproteobacteria	0.9993681993681993	3.9517029102023282	0.41414761552949503
c__Epsilonproteobacteria	3.1651807651807653	6.965406723002462	11.366426988272755
c__Erysipelotrichia	0.46669006669006663	0.23186494542526137	0.5449995317426457
c__Flavobacteriia	0.009828009828009828	0.006755971603300158	0.010926004932310798
c__Fusobacteriia	0.044366444366444366	0.05539896714706129	0.02471358258498871
c__Gammaproteobacteria	0.4826956826956827	0.4502179476439224	0.5874028365989948
c__Gemmatimonadetes	0.0005616005616005616	0.0010809554565280252	0.0007804289237364855
c__Ignavibacteria	0.0011232011232011232	0.0005404777282640126	0.00026014297457882854
c__Mollicutes	0.1375921375921376	0.33212356401823573	0.2140976680783759
c__Negativicutes	0.02106002106002106	0.026483408684936618	0.014828149550993227
c__Nitrospira	0.007581607581607581	0.012160748885940284	0.00884486113568017
c__Opitutae	0.003088803088803089	0.0021619109130560504	0.0020811437966306284
c__Planctomycetia	0.028922428922428925	0.046751323494837085	0.01977086606799097
c__Spartobacteria	0.0008424008424008425	0.0010809554565280252	0.002601429745788285
c__Sphingobacteriia	0.1038961038961039	0.06674899944060556	0.11576362368757868
c__Subdivision3	0.0	0.0005404777282640126	0.0
c__Synergistia	0.00702000702000702	0.006755971603300158	0.004162287593261257
c__Thermomicrobia	0.0	0.0	0.0007804289237364855
c__Thermotogae	0.0014040014040014042	0.0024321497771880563	0.0013007148728941425
c__Verrucomicrobiae	0.16848016848016847	0.5872290517588497	0.004422430567840085
c__norank_Aminicenantes	0.0022464022464022465	0.0027023886413200626	0.0023412867712094567
c__norank_Candidatus_Saccharibacteria	1.2731484731484732	1.381461073442816	1.7538839346104618
c__norank_Parcubacteria	0.0	0.0005404777282640126	0.0
c__norank_SR1	0.0002808002808002808	0.0005404777282640126	0.00026014297457882854
c__norank_candidate_division_WPS-1	0.0	0.0005404777282640126	0.0005202859491576571
c__unclassified_Acidobacteria	0.0	0.0005404777282640126	0.0
c__unclassified_Bacteria	0.2572130572130572	0.4877811497582713	0.24193296635831052
c__unclassified_Bacteroidetes	1.3436293436293436	0.7528854754717695	1.0067533116200664
c__unclassified_Chloroflexi	0.004773604773604774	0.003783344097848088	0.0010405718983153142
c__unclassified_Firmicutes	0.261986661986662	0.31104493261593924	0.3319424355625852
c__unclassified_Proteobacteria	0.003088803088803089	0.00648573273916815	0.004682573542418913
