# Supplementary material for: Comparative analysis of the effects of cyclophosphamide and dexamethasone on intestinal immunity and microbiota in delayed hypersensitivity mice
Source: PLoS One. 2024 Oct 17;19(10):e0312147. doi: 10.1371/journal.pone.0312147 (PMC11486373; doi:10.1371/journal.pone.0312147)
Supplement: S1 File — (ZIP) [file pone.0312147.s001.zip › 2_OTU_Taxa/Abundance/class_abundance.xls]

class	A1	A2	A3	A4	A5	C1	C2	C3	C4	C5	D1	D2	D3	D4	D5
c__Acidobacteria_Gp1	0.020045854893067892	0.04293630667257041	0.007118552371189795	0.026403337381845065	0.017396191572214267	0.037703392127060434	0.01551309563823461	0.035712755167635675	0.04153798920012281	0.033963271148201156	0.017884060192636875	0.020219801132308864	0.009616573477490349	0.018983090447124793	0.007428224778081784
c__Acidobacteria_Gp10	0.0	0.0	0.0	0.0	0.0	0.0	0.0	0.0	0.0	0.0	0.0	0.0	0.0027475924221401	0.0	0.0
c__Acidobacteria_Gp16	0.0	0.0	0.0	0.0017602224921230043	0.0	0.0011782310039706386	0.0	0.0	0.0	0.0	0.0	0.0023788001332128075	0.0	0.0	0.001238037463013631
c__Acidobacteria_Gp3	0.012528659308167434	0.04025278750553476	0.009965973319665714	0.005280667476369013	0.0040145057474340615	0.03299046811117788	0.01292757969852884	0.027141693927403114	0.018059995304401222	0.023046505421993643	0.00638716435451317	0.01308340073267044	0.00686898105535025	0.001460237726701907	0.004952149852054524
c__Acidobacteria_Gp4	0.0	0.005367038334071301	0.001423710474237959	0.0	0.002676337164956041	0.0035346930119119152	0.009049305788970188	0.004285530620116281	0.0036119990608802443	0.007277843817471676	0.0	0.0023788001332128075	0.0	0.0	0.0
c__Acidobacteria_Gp6	0.0025057318616334865	0.0026835191670356506	0.0	0.005280667476369013	0.0	0.0	0.001292757969852884	0.0	0.0	0.0024259479391572254	0.0	0.0011894000666064037	0.0	0.001460237726701907	0.0
c__Acidobacteria_Gp7	0.0	0.0	0.0	0.005280667476369013	0.0	0.0	0.0	0.0	0.0	0.0	0.0	0.0	0.0	0.0	0.0
c__Actinobacteria	0.26435471140233285	0.14625179460344295	0.17938751975398284	0.21122669905476052	0.28235357090286234	0.18262580561544894	0.26501538381984124	0.26855991886062025	0.25825793285293747	0.188010965284685	0.7102526762218645	0.1938722108568438	0.4162602519542251	0.33439443941473673	0.32684189023559856
c__Alphaproteobacteria	0.26811330919478304	0.2616431187859759	0.22636996540383547	0.25875270634208164	0.1699474099747086	0.30516183002839536	0.25079504615145953	0.2771309801008528	0.28895992487041955	0.27898401300308096	0.14179504867019238	0.14748560825919405	0.15798656427305574	0.13726234630997924	0.16837309496985378
c__Anaerolineae	0.021298720823884638	0.04293630667257041	0.02705049901052122	0.019362447413353048	0.021410697319648328	0.0306340061032366	0.011634821728675956	0.03428424496093025	0.023477993895721586	0.032750297178622545	0.019161493063539512	0.01903040106570246	0.017859350743910648	0.017522852720422886	0.022284674334245354
c__Bacilli	6.518661438039515	1.5993774235532479	15.850168709691198	0.8589885761560261	5.35401249849456	0.208546887702803	5.213692892416682	0.22570461265945746	0.3088259197052609	0.5846534533368913	11.104723946756598	3.463532993957848	3.114396010495803	1.350719897199264	7.582979460958489
c__Bacteroidia	59.89075009083278	27.70331012089254	67.9280741468415	56.034922814243714	77.79443054235972	32.97043818411038	41.346278149804796	44.75665328628773	39.90717162413538	34.49697969481575	65.14268925167983	66.2686141110424	67.92872745256969	54.360269851931896	65.08486746808958
c__Betaproteobacteria	0.24305599057844818	0.10331548793087256	0.2562678853628326	0.385488725774938	0.13114052108284602	0.09072378730573917	0.2611371099102826	0.11856634715655043	0.13544996478300916	0.19892773101089248	0.2324927825042794	0.1641372091916837	0.4849500625077276	0.29788849624718905	0.15475468287670385
c__Caldilineae	0.017540123031434405	0.03354398958794563	0.011389683793903671	0.02464311488972206	0.021410697319648328	0.03416869911514852	0.014220337668381726	0.038569775581046524	0.02708999295660183	0.020620557482836418	0.01277432870902634	0.01308340073267044	0.0109903696885604	0.01460237726701907	0.012380374630136307
c__Chlamydiia	0.0	0.0026835191670356506	0.0	0.0017602224921230043	0.0	0.0	0.0	0.0	0.0	0.003638921908735838	0.0	0.0	0.0	0.0	0.0
c__Chloroplast	0.042597441647769275	0.032202230004427804	0.048406156124090605	0.033444227350337086	0.02408703448460437	0.03652516112308979	0.040075497065439405	0.038569775581046524	0.03431399107836232	0.035176245117779774	0.09069773383408702	0.03449260193158571	0.03159731285461115	0.013142139540317163	0.01733252448219083
c__Clostridia	22.74327524211634	53.90921654657919	10.19091957459531	33.592086039675415	8.886777556236535	45.85203775052137	43.341003697287796	33.4299958573204	48.50372938903036	44.84364765532132	12.644030556194272	10.924639611779819	15.73820939401849	7.848777781022751	13.076151684349968
c__Cyanobacteria	0.01127579337735069	0.025493432086838682	0.01566081521661755	0.01232155744486103	0.010705348659824164	0.011782310039706385	0.01551309563823461	0.01428510206705427	0.019865994834841343	0.018194609543679192	0.033213254643468484	0.005947000333032019	0.00686898105535025	0.008761426360211443	0.009904299704109047
c__Cytophagia	0.03508024606286881	0.036227508754981284	0.04128760375290081	0.038724894826706095	0.038806888891862595	0.04712924015882554	0.028440675336763453	0.035712755167635675	0.0325079915479222	0.03881516702651561	0.030658388901663215	0.02259860126552167	0.024728331799260896	0.021903565900528606	0.032188974038354405
c__Deferribacteres	0.46356039440219504	2.1843846019670194	0.037016472330186935	0.383728503282815	0.21945964752639538	0.4689359395803141	0.38007084313674794	1.435652757738954	0.13725596431344927	0.5033841973751243	0.16862113895914768	2.7831961558589846	0.07006360676457254	0.6001577056744838	0.47293031087120696
c__Deltaproteobacteria	0.4059285615846248	2.1025372673724325	0.7417531570779766	1.4469028885251096	0.4349047893053567	4.086105121770174	1.8706207823771235	3.5784180677970943	3.079229199400408	6.6689308847432125	0.2669834700186505	0.4055854227127837	1.0166091961918369	0.22487660991209368	0.18322954452601736
c__Epsilonproteobacteria	4.536627535487427	7.5621570127064635	0.4313842736941016	2.2020383376458783	0.6168957165223675	10.701872209065309	1.5784574811903718	11.805208348213649	2.8354192627909915	6.83753426651464	4.739275951048772	12.359056092107142	3.3328296080559405	30.686895826640576	7.615168434996843
c__Erysipelotrichia	0.4084342934462583	0.09392317084624777	0.23491222824926325	0.3221207160585098	1.2284387587148229	0.22504212175839194	0.2844067533676345	0.2171335514192249	0.2708999295660183	0.17588122558889885	0.7971181114432436	0.3722822208478044	0.33520627550109217	0.21319470809847843	0.9508127715944683
c__Flavobacteriia	0.0037585977924502302	0.005367038334071301	0.009965973319665714	0.017602224921230043	0.014719854407258226	0.0070693860238238305	0.001292757969852884	0.009999571446937987	0.010835997182640732	0.006064869847893064	0.016606627321734242	0.011894000666064037	0.009616573477490349	0.011681901813615257	0.004952149852054524
c__Fusobacteriia	0.04385030757858602	0.05769566209126649	0.03844018280442489	0.044005562303075105	0.03746872030938457	0.06598093622235576	0.043953770974998065	0.048569347027984516	0.061403984034964144	0.0570097765701948	0.031935821772565855	0.02616680146534088	0.02335453558819085	0.01460237726701907	0.025998786723286243
c__Gammaproteobacteria	0.5537667414210006	0.37300916421795544	0.39721522231239054	0.5051838552393022	0.5794269962129829	0.5514121098582587	0.402047728624247	0.37569818436352725	0.47136587744487185	0.44030955095703644	0.7128075419636698	0.35682001998192114	0.715747825967496	0.7403405274378669	0.46054993624107066
c__Gemmatimonadetes	0.0	0.0013417595835178253	0.0	0.0	0.0013381685824780205	0.0	0.0	0.0	0.005417998591320366	0.0012129739695786127	0.0	0.0	0.00137379621107005	0.001460237726701907	0.001238037463013631
c__Ignavibacteria	0.0012528659308167433	0.0013417595835178253	0.001423710474237959	0.0	0.0013381685824780205	0.0	0.0	0.0	0.0036119990608802443	0.0	0.0	0.0011894000666064037	0.0	0.0	0.0
c__Mollicutes	0.005011463723266973	0.5313367950730589	0.0	0.014081779936984035	0.10972982376319769	0.00824761702779447	0.5662279907955633	0.5642615316486436	0.15170396055697027	0.3699570607214769	0.11369152551033443	0.14629620819258765	0.22255498619334807	0.31395111124091	0.2897007663451896
c__Negativicutes	0.017540123031434405	0.02951871083739216	0.03274534090747306	0.017602224921230043	0.008029011494868123	0.03888162313103107	0.028440675336763453	0.017142122480465125	0.021671994365281465	0.023046505421993643	0.019161493063539512	0.011894000666064037	0.0137379621107005	0.01460237726701907	0.014856449556163567
c__Nitrospira	0.006264329654083717	0.010734076668142602	0.007118552371189795	0.008801112460615022	0.005352674329912082	0.01649523405558894	0.00646378984926442	0.009999571446937987	0.010835997182640732	0.015768661604521967	0.00638716435451317	0.011894000666064037	0.00686898105535025	0.013142139540317163	0.006190187315068154
c__Opitutae	0.0037585977924502302	0.006708797917589127	0.001423710474237959	0.0017602224921230043	0.0013381685824780205	0.002356462007941277	0.001292757969852884	0.0014285102067054269	0.0036119990608802443	0.0024259479391572254	0.005109731483610536	0.004757600266425615	0.0	0.0	0.0
c__Planctomycetia	0.02756305047796835	0.02951871083739216	0.03274534090747306	0.02816355987396807	0.02676337164956041	0.053020395178678736	0.037489981125733644	0.04571232661457366	0.04695598779144317	0.04973193275272312	0.011496895838123708	0.02616680146534088	0.024728331799260896	0.013142139540317163	0.022284674334245354
c__Spartobacteria	0.0012528659308167433	0.0013417595835178253	0.0	0.0017602224921230043	0.0	0.0011782310039706386	0.0	0.0014285102067054269	0.0018059995304401221	0.0012129739695786127	0.0	0.004757600266425615	0.00137379621107005	0.002920475453403814	0.003714112389040892
c__Sphingobacteriia	0.10899933598105666	0.06977149834292691	0.11532054841327467	0.08625090211402722	0.13515502683028008	0.07305032224617958	0.05558859270367402	0.0799965715755039	0.05779198497408391	0.06550059435724509	0.10219462967221073	0.11299300632760835	0.11402508551881414	0.11097806722934493	0.13742215839451302
c__Subdivision3	0.0	0.0	0.0	0.0	0.0	0.0	0.0	0.0	0.0036119990608802443	0.0	0.0	0.0	0.0	0.0	0.0
c__Synergistia	0.0025057318616334865	0.01475935541869608	0.005694841896951836	0.008801112460615022	0.0040145057474340615	0.0035346930119119152	0.010342063758823072	0.0057140408268217075	0.0036119990608802443	0.009703791756628902	0.007664597225415804	0.0011894000666064037	0.00137379621107005	0.005840950906807628	0.004952149852054524
c__Thermomicrobia	0.0	0.0	0.0	0.0	0.0	0.0	0.0	0.0	0.0	0.0	0.0	0.0023788001332128075	0.0	0.001460237726701907	0.0
c__Thermotogae	0.0012528659308167433	0.0040252787505534755	0.0	0.0017602224921230043	0.0	0.0035346930119119152	0.001292757969852884	0.0014285102067054269	0.0018059995304401221	0.003638921908735838	0.001277432870902634	0.0023788001332128075	0.0027475924221401	0.0	0.0
c__Verrucomicrobiae	0.34579099690542114	0.19992217794415598	0.008542262845427754	0.2728344862790657	0.018734360154692285	0.6539182072037043	0.4485870155389508	0.5356913275145351	0.5995918441061205	0.6841173188423376	0.005109731483610536	0.003568200199819211	0.0027475924221401	0.008761426360211443	0.002476074926027262
c__norank_Aminicenantes	0.0012528659308167433	0.005367038334071301	0.0	0.005280667476369013	0.0	0.0035346930119119152	0.002585515939705768	0.0028570204134108538	0.0	0.003638921908735838	0.001277432870902634	0.003568200199819211	0.004121388633210149	0.001460237726701907	0.001238037463013631
c__norank_Candidatus_Saccharibacteria	1.186464036483456	1.043888955976868	1.5105568131664744	1.0209290454313424	1.5629809043343281	1.3643915025979994	1.6249967681050754	0.615687899090039	1.3346336529952503	1.8522112515465416	1.2850974681280498	1.1763166658737332	3.1803382286271655	0.9506147600829415	2.2049447216272764
c__norank_Parcubacteria	0.0	0.0	0.0	0.0	0.0	0.0	0.0	0.0	0.0036119990608802443	0.0	0.0	0.0	0.0	0.0	0.0
c__norank_SR1	0.0	0.0	0.0	0.0017602224921230043	0.0	0.002356462007941277	0.0	0.0	0.0	0.0	0.0	0.0	0.00137379621107005	0.0	0.0
c__norank_candidate_division_WPS-1	0.0	0.0	0.0	0.0	0.0	0.0	0.0	0.0014285102067054269	0.0	0.0012129739695786127	0.001277432870902634	0.0	0.00137379621107005	0.0	0.0
c__unclassified_Acidobacteria	0.0	0.0	0.0	0.0	0.0	0.0	0.0	0.0	0.0036119990608802443	0.0	0.0	0.0	0.0	0.0	0.0
c__unclassified_Bacteria	0.25683751581743236	0.14625179460344295	0.4584347727046228	0.28515604372392667	0.15790389273240643	0.8766038669541552	0.22106161284484319	0.25141779638015516	0.3828719004533059	0.6089129327284637	0.2682609028895532	0.18078881012417336	0.3654297921446333	0.1869104290178441	0.21541851856437177
c__unclassified_Bacteroidetes	1.3593595349361665	1.2263682593352925	0.7460242885006905	1.5067504532572917	1.881465026964097	0.5207781037550222	1.37161620601391	0.9313886547719384	0.6086218417583211	0.35661434705611217	1.015559132367594	0.6232456349017556	2.0249756151172535	0.9637568996232587	0.516261622076684
c__unclassified_Chloroflexi	0.0025057318616334865	0.01475935541869608	0.001423710474237959	0.0035204449842460087	0.0013381685824780205	0.0035346930119119152	0.0038782739095586526	0.0057140408268217075	0.0036119990608802443	0.0024259479391572254	0.0	0.003568200199819211	0.00137379621107005	0.0	0.0
c__unclassified_Firmicutes	0.1616197050753599	0.29116182962336806	0.3915203804154387	0.29571737867666475	0.19269627587683497	0.417093775405606	0.22364712878454895	0.1428510206705427	0.27992992721821897	0.4475873947745081	0.23121534963337678	0.06660640372995862	0.5742468162272809	0.48625916299173505	0.35655478934792567
c__unclassified_Proteobacteria	0.0037585977924502302	0.005367038334071301	0.002847420948475918	0.0017602224921230043	0.0013381685824780205	0.005891155019853192	0.009049305788970188	0.009999571446937987	0.0018059995304401221	0.004851895878314451	0.005109731483610536	0.004757600266425615	0.0	0.005840950906807628	0.007428224778081784
