# Supplementary material for: Comparative analysis of the effects of cyclophosphamide and dexamethasone on intestinal immunity and microbiota in delayed hypersensitivity mice
Source: PLoS One. 2024 Oct 17;19(10):e0312147. doi: 10.1371/journal.pone.0312147 (PMC11486373; doi:10.1371/journal.pone.0312147)
Supplement: S1 File — (ZIP) [file pone.0312147.s001.zip › 2_OTU_Taxa/Abundance/class_count.groups.xls]

class	A	C	D
c__Acidobacteria_Gp1	81	120	57
c__Acidobacteria_Gp10	0	0	2
c__Acidobacteria_Gp16	1	1	3
c__Acidobacteria_Gp3	53	86	26
c__Acidobacteria_Gp4	7	21	2
c__Acidobacteria_Gp6	7	3	2
c__Acidobacteria_Gp7	3	0	0
c__Actinobacteria	777	846	1515
c__Alphaproteobacteria	842	1037	580
c__Anaerolineae	95	99	74
c__Bacilli	22017	5021	20922
c__Bacteroidia	206131	141834	245955
c__Betaproteobacteria	768	601	1002
c__Caldilineae	77	99	49
c__Chlamydiia	3	3	0
c__Chloroplast	129	137	146
c__Clostridia	91214	159671	46476
c__Cyanobacteria	54	58	50
c__Cytophagia	135	137	102
c__Deferribacteres	2406	2188	3316
c__Deltaproteobacteria	3559	14623	1592
c__Epsilonproteobacteria	11272	25775	43693
c__Erysipelotrichia	1662	858	2095
c__Flavobacteriia	35	25	42
c__Fusobacteriia	158	205	95
c__Gammaproteobacteria	1719	1666	2258
c__Gemmatimonadetes	2	4	3
c__Ignavibacteria	4	2	1
c__Mollicutes	490	1229	823
c__Negativicutes	75	98	57
c__Nitrospira	27	45	34
c__Opitutae	11	8	8
c__Planctomycetia	103	173	76
c__Spartobacteria	3	4	10
c__Sphingobacteriia	370	247	445
c__Subdivision3	0	2	0
c__Synergistia	25	25	16
c__Thermomicrobia	0	0	3
c__Thermotogae	5	9	5
c__Verrucomicrobiae	600	2173	17
c__norank_Aminicenantes	8	10	9
c__norank_Candidatus_Saccharibacteria	4534	5112	6742
c__norank_Parcubacteria	0	2	0
c__norank_SR1	1	2	1
c__norank_candidate_division_WPS-1	0	2	2
c__unclassified_Acidobacteria	0	2	0
c__unclassified_Bacteria	916	1805	930
c__unclassified_Bacteroidetes	4785	2786	3870
c__unclassified_Chloroflexi	17	14	4
c__unclassified_Firmicutes	933	1151	1276
c__unclassified_Proteobacteria	11	24	18
