# Supplementary material for: Comparative analysis of the effects of cyclophosphamide and dexamethasone on intestinal immunity and microbiota in delayed hypersensitivity mice
Source: PLoS One. 2024 Oct 17;19(10):e0312147. doi: 10.1371/journal.pone.0312147 (PMC11486373; doi:10.1371/journal.pone.0312147)
Supplement: S1 File — (ZIP) [file pone.0312147.s001.zip › 2_OTU_Taxa/Abundance/class_count.xls]

class	A1	A2	A3	A4	A5	C1	C2	C3	C4	C5	D1	D2	D3	D4	D5
c__Acidobacteria_Gp1	16	32	5	15	13	32	12	25	23	28	14	17	7	13	6
c__Acidobacteria_Gp10	0	0	0	0	0	0	0	0	0	0	0	0	2	0	0
c__Acidobacteria_Gp16	0	0	0	1	0	1	0	0	0	0	0	2	0	0	1
c__Acidobacteria_Gp3	10	30	7	3	3	28	10	19	10	19	5	11	5	1	4
c__Acidobacteria_Gp4	0	4	1	0	2	3	7	3	2	6	0	2	0	0	0
c__Acidobacteria_Gp6	2	2	0	3	0	0	1	0	0	2	0	1	0	1	0
c__Acidobacteria_Gp7	0	0	0	3	0	0	0	0	0	0	0	0	0	0	0
c__Actinobacteria	211	109	126	120	211	155	205	188	143	155	556	163	303	229	264
c__Alphaproteobacteria	214	195	159	147	127	259	194	194	160	230	111	124	115	94	136
c__Anaerolineae	17	32	19	11	16	26	9	24	13	27	15	16	13	12	18
c__Bacilli	5203	1192	11133	488	4001	177	4033	158	171	482	8693	2912	2267	925	6125
c__Bacteroidia	47803	20647	47712	31834	58135	27983	31983	31331	22097	28440	50995	55716	49446	37227	52571
c__Betaproteobacteria	194	77	180	219	98	77	202	83	75	164	182	138	353	204	125
c__Caldilineae	14	25	8	14	16	29	11	27	15	17	10	11	8	10	10
c__Chlamydiia	0	2	0	1	0	0	0	0	0	3	0	0	0	0	0
c__Chloroplast	34	24	34	19	18	31	31	27	19	29	71	29	23	9	14
c__Clostridia	18153	40178	7158	19084	6641	38916	33526	23402	26857	36970	9898	9185	11456	5375	10562
c__Cyanobacteria	9	19	11	7	8	10	12	10	11	15	26	5	5	6	8
c__Cytophagia	28	27	29	22	29	40	22	25	18	32	24	19	18	15	26
c__Deferribacteres	370	1628	26	218	164	398	294	1005	76	415	132	2340	51	411	382
c__Deltaproteobacteria	324	1567	521	822	325	3468	1447	2505	1705	5498	209	341	740	154	148
c__Epsilonproteobacteria	3621	5636	303	1251	461	9083	1221	8264	1570	5637	3710	10391	2426	21015	6151
c__Erysipelotrichia	326	70	165	183	918	191	220	152	150	145	624	313	244	146	768
c__Flavobacteriia	3	4	7	10	11	6	1	7	6	5	13	10	7	8	4
c__Fusobacteriia	35	43	27	25	28	56	34	34	34	47	25	22	17	10	21
c__Gammaproteobacteria	442	278	279	287	433	468	311	263	261	363	558	300	521	507	372
c__Gemmatimonadetes	0	1	0	0	1	0	0	0	3	1	0	0	1	1	1
c__Ignavibacteria	1	1	1	0	1	0	0	0	2	0	0	1	0	0	0
c__Mollicutes	4	396	0	8	82	7	438	395	84	305	89	123	162	215	234
c__Negativicutes	14	22	23	10	6	33	22	12	12	19	15	10	10	10	12
c__Nitrospira	5	8	5	5	4	14	5	7	6	13	5	10	5	9	5
c__Opitutae	3	5	1	1	1	2	1	1	2	2	4	4	0	0	0
c__Planctomycetia	22	22	23	16	20	45	29	32	26	41	9	22	18	9	18
c__Spartobacteria	1	1	0	1	0	1	0	1	1	1	0	4	1	2	3
c__Sphingobacteriia	87	52	81	49	101	62	43	56	32	54	80	95	83	76	111
c__Subdivision3	0	0	0	0	0	0	0	0	2	0	0	0	0	0	0
c__Synergistia	2	11	4	5	3	3	8	4	2	8	6	1	1	4	4
c__Thermomicrobia	0	0	0	0	0	0	0	0	0	0	0	2	0	1	0
c__Thermotogae	1	3	0	1	0	3	1	1	1	3	1	2	2	0	0
c__Verrucomicrobiae	276	149	6	155	14	555	347	375	332	564	4	3	2	6	2
c__norank_Aminicenantes	1	4	0	3	0	3	2	2	0	3	1	3	3	1	1
c__norank_Candidatus_Saccharibacteria	947	778	1061	580	1168	1158	1257	431	739	1527	1006	989	2315	651	1781
c__norank_Parcubacteria	0	0	0	0	0	0	0	0	2	0	0	0	0	0	0
c__norank_SR1	0	0	0	1	0	2	0	0	0	0	0	0	1	0	0
c__norank_candidate_division_WPS-1	0	0	0	0	0	0	0	1	0	1	1	0	1	0	0
c__unclassified_Acidobacteria	0	0	0	0	0	0	0	0	2	0	0	0	0	0	0
c__unclassified_Bacteria	205	109	322	162	118	744	171	176	212	502	210	152	266	128	174
c__unclassified_Bacteroidetes	1085	914	524	856	1406	442	1061	652	337	294	795	524	1474	660	417
c__unclassified_Chloroflexi	2	11	1	2	1	3	3	4	2	2	0	3	1	0	0
c__unclassified_Firmicutes	129	217	275	168	144	354	173	100	155	369	181	56	418	333	288
c__unclassified_Proteobacteria	3	4	2	1	1	5	7	7	1	4	4	4	0	4	6
