# Supplementary material for: Comparative analysis of the effects of cyclophosphamide and dexamethasone on intestinal immunity and microbiota in delayed hypersensitivity mice
Source: PLoS One. 2024 Oct 17;19(10):e0312147. doi: 10.1371/journal.pone.0312147 (PMC11486373; doi:10.1371/journal.pone.0312147)
Supplement: S1 File — (ZIP) [file pone.0312147.s001.zip › 2_OTU_Taxa/Abundance/domain_count.xls]

domain	A1	A2	A3	A4	A5	C1	C2	C3	C4	C5	D1	D2	D3	D4	D5
d__Bacteria	79817	74529	70239	56811	74729	84873	77354	70003	55371	82442	78282	84076	72791	68482	80773
