# Supplementary material for: Comparative analysis of the effects of cyclophosphamide and dexamethasone on intestinal immunity and microbiota in delayed hypersensitivity mice
Source: PLoS One. 2024 Oct 17;19(10):e0312147. doi: 10.1371/journal.pone.0312147 (PMC11486373; doi:10.1371/journal.pone.0312147)
Supplement: S1 File — (ZIP) [file pone.0312147.s001.zip › 2_OTU_Taxa/Abundance/family_abundance.groups.xls]

family	A	C	D
f__Acidimicrobiaceae	0.0	0.0	0.0005202859491576571
f__Aeromonadaceae	0.04942084942084942	0.07593712082109376	0.029136013152828794
f__Alcaligenaceae	0.0022464022464022465	0.003783344097848088	0.00520285949157657
f__Anaerolineaceae	0.026676026676026678	0.026753647549068622	0.01925058011883331
f__Anaeroplasmataceae	0.1375921375921376	0.33212356401823573	0.2140976680783759
f__Bacillaceae_1	0.0008424008424008425	0.0010809554565280252	0.004422430567840085
f__Bacillales_Incertae_Sedis_XI	0.0005616005616005616	0.0008107165923960188	0.0
f__Bacteriovoracaceae	0.0014040014040014042	0.004594060690244106	0.004162287593261257
f__Bacteroidaceae	24.892664092664095	15.58440505562867	41.49046315855194
f__Bdellovibrionaceae	0.0	0.0013511943206600313	0.00026014297457882854
f__Bifidobacteriaceae	0.013197613197613197	0.01594409298378837	0.007804289237364856
f__Bradyrhizobiaceae	0.00336960336960337	0.005945255010904138	0.003642001644103599
f__Burkholderiales_incertae_sedis	0.0002808002808002808	0.0013511943206600313	0.0
f__Caldilineaceae	0.021621621621621623	0.026753647549068622	0.012747005754362597
f__Campylobacteraceae	0.0014040014040014042	0.0010809554565280252	0.0007804289237364855
f__Carnobacteriaceae	0.012636012636012635	0.0005404777282640126	0.003121715694945942
f__Caulobacteraceae	0.0005616005616005616	0.0	0.00026014297457882854
f__Chitinophagaceae	0.07806247806247806	0.05404777282640126	0.08948918325511701
f__Chloroplast	0.03622323622323623	0.03702272438608486	0.037980874288508965
f__Clostridiaceae_1	0.13983853983853986	0.20267914809900472	0.06191402794976119
f__Comamonadaceae	0.018532818532818532	0.017025048440316395	0.012486862779783768
f__Coriobacteriaceae	0.16988416988416988	0.15727901892482765	0.3699233098510942
f__Coxiellaceae	0.0002808002808002808	0.0	0.00026014297457882854
f__Cytophagaceae	0.016286416286416285	0.01891672048924044	0.013527434678099083
f__Deferribacteraceae	0.6756054756054756	0.5912826347208298	0.8626341037033953
f__Desulfovibrionaceae	0.9488241488241489	3.871712206419254	0.38423117345292973
f__Enterobacteriaceae	0.34313794313794316	0.26807695321895025	0.4919303649285648
f__Enterococcaceae	0.009266409266409266	0.0	0.0007804289237364855
f__Erysipelotrichaceae	0.46669006669006663	0.23186494542526137	0.5449995317426457
f__Erythrobacteraceae	0.005896805896805897	0.005404777282640125	0.003642001644103599
f__Eubacteriaceae	0.00365040365040365	0.0013511943206600313	0.0005202859491576571
f__Family_II	0.005896805896805897	0.006215493875036145	0.004942716516997742
f__Flavobacteriaceae	0.009828009828009828	0.006755971603300158	0.010926004932310798
f__Fusobacteriaceae	0.044366444366444366	0.05539896714706129	0.02471358258498871
f__Gaiellaceae	0.0005616005616005616	0.0005404777282640126	0.0
f__Gemmatimonadaceae	0.0005616005616005616	0.0010809554565280252	0.0007804289237364855
f__Helicobacteraceae	3.1637767637767635	6.964325767545934	11.36512627339986
f__Hyphomicrobiaceae	0.029484029484029485	0.03459057460889681	0.018470151195096825
f__Iamiaceae	0.0005616005616005616	0.0021619109130560504	0.0
f__Ignavibacteriaceae	0.0011232011232011232	0.0005404777282640126	0.00026014297457882854
f__Intrasporangiaceae	0.0002808002808002808	0.0005404777282640126	0.0
f__Kofleriaceae	0.006177606177606178	0.003783344097848088	0.0028615727203671138
f__Kosmotogaceae	0.0014040014040014042	0.0024321497771880563	0.0013007148728941425
f__Labilitrichaceae	0.0	0.0010809554565280252	0.0005202859491576571
f__Lachnospiraceae	16.392839592839593	28.607215918150054	4.424251568662137
f__Lactobacillaceae	5.858055458055459	1.28768818758901	5.364148135815444
f__Leuconostocaceae	0.00336960336960337	0.0040535829619800946	0.0028615727203671138
f__Marinilabiliaceae	0.005335205335205335	0.0021619109130560504	0.004682573542418913
f__Microbacteriaceae	0.0028080028080028083	0.0021619109130560504	0.0007804289237364855
f__Micrococcaceae	0.0014040014040014042	0.004864299554376113	0.001560857847472971
f__Micromonosporaceae	0.0002808002808002808	0.0021619109130560504	0.0010405718983153142
f__Moraxellaceae	0.043243243243243246	0.0559394448753253	0.029136013152828794
f__Mycobacteriaceae	0.00673920673920674	0.011350032293544263	0.0028615727203671138
f__Nakamurellaceae	0.0005616005616005616	0.0002702388641320063	0.0005202859491576571
f__Nannocystaceae	0.0014040014040014042	0.0008107165923960188	0.0010405718983153142
f__Neisseriaceae	0.0002808002808002808	0.0005404777282640126	0.0
f__Nitrospiraceae	0.007581607581607581	0.012160748885940284	0.00884486113568017
f__Nocardiaceae	0.008424008424008424	0.009998837972884233	0.003642001644103599
f__Nocardioidaceae	0.0002808002808002808	0.0016214331847920376	0.0
f__Opitutaceae	0.0008424008424008425	0.0010809554565280252	0.0
f__Paenibacillaceae_1	0.0002808002808002808	0.0008107165923960188	0.0
f__Parachlamydiaceae	0.0	0.0005404777282640126	0.0
f__Pasteurellaceae	0.004773604773604774	0.0	0.009105004110258998
f__Peptostreptococcaceae	0.010108810108810108	0.008647643652224202	0.00520285949157657
f__Phyllobacteriaceae	0.00365040365040365	0.004323821826112101	0.001560857847472971
f__Planctomycetaceae	0.028922428922428925	0.046751323494837085	0.01977086606799097
f__Planococcaceae	0.0	0.0	0.0005202859491576571
f__Porphyromonadaceae	20.315057915057917	16.197847277208325	10.783966868190758
f__Prevotellaceae	6.779080379080379	2.9891120761641217	5.40056815225648
f__Prolixibacteraceae	0.004773604773604774	0.00648573273916815	0.003121715694945942
f__Pseudomonadaceae	0.023306423306423307	0.019997675945768466	0.015348435500150883
f__Pseudonocardiaceae	0.0011232011232011232	0.0013511943206600313	0.00026014297457882854
f__Rhizobiaceae	0.018813618813618815	0.022159586858824517	0.01378757765267791
f__Rhodobacteraceae	0.008143208143208142	0.014322659798996334	0.00520285949157657
f__Rhodocyclaceae	0.0011232011232011232	0.0010809554565280252	0.0005202859491576571
f__Rhodospirillaceae	0.019094419094419095	0.01972743708163646	0.008064432211943685
f__Rikenellaceae	3.1713583713583717	3.0691027799471953	5.292608817806267
f__Ruminococcaceae	6.3915759915759915	11.309766702788595	3.1695820022684464
f__Saprospiraceae	0.016567216567216568	0.00945836024462022	0.018990437144254482
f__Shewanellaceae	0.0014040014040014042	0.0024321497771880563	0.001560857847472971
f__Sinobacteraceae	0.0008424008424008425	0.0005404777282640126	0.0
f__Sphaerobacteraceae	0.0	0.0	0.0007804289237364855
f__Sphingobacteriaceae	0.009266409266409266	0.003242866369584075	0.007284003288207198
f__Sphingomonadaceae	0.03790803790803791	0.035131052337160816	0.027054869356198167
f__Staphylococcaceae	0.27490347490347494	0.0259429309566726	0.029656299101986455
f__Streptococcaceae	0.021902421902421903	0.03594176892955683	0.03720044536477248
f__Streptomycetaceae	0.008424008424008424	0.011350032293544263	0.003642001644103599
f__Sutterellaceae	0.1825201825201825	0.1251205940931189	0.23829096471420694
f__Synergistaceae	0.00702000702000702	0.006755971603300158	0.004162287593261257
f__Syntrophaceae	0.0008424008424008425	0.0024321497771880563	0.0010405718983153142
f__Veillonellaceae	0.02106002106002106	0.026483408684936618	0.014828149550993227
f__Verrucomicrobiaceae	0.16848016848016847	0.5872290517588497	0.004422430567840085
f__Xanthomonadaceae	0.012074412074412073	0.01972743708163646	0.008064432211943685
f__norank_Acidobacteria_Gp1	0.022744822744822746	0.032428663695840756	0.014828149550993227
f__norank_Acidobacteria_Gp10	0.0	0.0	0.0005202859491576571
f__norank_Acidobacteria_Gp16	0.0002808002808002808	0.0002702388641320063	0.0007804289237364855
f__norank_Acidobacteria_Gp3	0.01488241488241488	0.023240542315352542	0.006763717339049542
f__norank_Acidobacteria_Gp4	0.0019656019656019656	0.0056750161467721315	0.0005202859491576571
f__norank_Acidobacteria_Gp6	0.0019656019656019656	0.0008107165923960188	0.0005202859491576571
f__norank_Acidobacteria_Gp7	0.0008424008424008425	0.0	0.0
f__norank_Alphaproteobacteria_incertae_sedis	0.00336960336960337	0.003783344097848088	0.0018210008220517996
f__norank_Aminicenantes	0.0022464022464022465	0.0027023886413200626	0.0023412867712094567
f__norank_Candidatus_Saccharibacteria	1.2731484731484732	1.381461073442816	1.7538839346104618
f__norank_Cytophagales	0.008424008424008424	0.008917882516356208	0.0059832884153130554
f__norank_Parcubacteria	0.0	0.0005404777282640126	0.0
f__norank_Rhodospirillales	0.027237627237627238	0.033239380288236774	0.013527434678099083
f__norank_SR1	0.0002808002808002808	0.0005404777282640126	0.00026014297457882854
f__norank_Spartobacteria	0.0008424008424008425	0.0010809554565280252	0.002601429745788285
f__norank_Subdivision3	0.0	0.0005404777282640126	0.0
f__norank_candidate_division_WPS-1	0.0	0.0005404777282640126	0.0005202859491576571
f__unclassified_Acidimicrobidae	0.0019656019656019656	0.0021619109130560504	0.00026014297457882854
f__unclassified_Acidimicrobineae	0.0014040014040014042	0.0008107165923960188	0.0005202859491576571
f__unclassified_Acidobacteria	0.0	0.0005404777282640126	0.0
f__unclassified_Alphaproteobacteria	0.020498420498420496	0.03215842483170875	0.012747005754362597
f__unclassified_Bacteria	0.2572130572130572	0.4877811497582713	0.24193296635831052
f__unclassified_Bacteroidales	2.7133731133731134	0.4799442226984431	1.0080540264929605
f__unclassified_Bacteroidetes	1.3436293436293436	0.7528854754717695	1.0067533116200664
f__unclassified_Betaproteobacteria	0.009547209547209548	0.011620271157676271	0.003121715694945942
f__unclassified_Burkholderiales	0.0011232011232011232	0.001891672048924044	0.0010405718983153142
f__unclassified_Campylobacterales	0.0	0.0	0.0005202859491576571
f__unclassified_Chlamydiales	0.0008424008424008425	0.0002702388641320063	0.0
f__unclassified_Chloroflexi	0.004773604773604774	0.003783344097848088	0.0010405718983153142
f__unclassified_Clostridia	0.10642330642330643	0.31644970989857935	0.054369881686975166
f__unclassified_Clostridiales	2.5684801684801686	2.703199357912459	4.37456426051758
f__unclassified_Corynebacterineae	0.0002808002808002808	0.0040535829619800946	0.0007804289237364855
f__unclassified_Cyanobacteria	0.009266409266409266	0.00945836024462022	0.008064432211943685
f__unclassified_Cystobacterineae	0.0064584064584064585	0.010539315701148246	0.004682573542418913
f__unclassified_Cytophagales	0.013197613197613197	0.009188121380488213	0.0070238603136283705
f__unclassified_Deltaproteobacteria	0.0011232011232011232	0.008647643652224202	0.00026014297457882854
f__unclassified_Desulfobacterales	0.0	0.0005404777282640126	0.0
f__unclassified_Desulfovibrionales	0.023025623025623027	0.03783344097848088	0.009105004110258998
f__unclassified_Firmicutes	0.261986661986662	0.31104493261593924	0.3319424355625852
f__unclassified_Gammaproteobacteria	0.004212004212004212	0.007566688195696176	0.0028615727203671138
f__unclassified_Lactobacillales	0.0005616005616005616	0.0	0.0
f__unclassified_Myxococcales	0.0022464022464022465	0.001891672048924044	0.0023412867712094567
f__unclassified_Nannocystineae	0.007862407862407862	0.00648573273916815	0.003642001644103599
f__unclassified_Opitutae	0.0022464022464022465	0.0010809554565280252	0.0020811437966306284
f__unclassified_Proteobacteria	0.003088803088803089	0.00648573273916815	0.004682573542418913
f__unclassified_Rhizobiales	0.04942084942084942	0.04999418986442116	0.03746058833935131
f__unclassified_Rhodospirillales	0.008985608985608986	0.017835765032712416	0.003381858669524771
f__unclassified_Sphingomonadales	0.0	0.0016214331847920376	0.00026014297457882854
