# Supplementary material for: Comparative analysis of the effects of cyclophosphamide and dexamethasone on intestinal immunity and microbiota in delayed hypersensitivity mice
Source: PLoS One. 2024 Oct 17;19(10):e0312147. doi: 10.1371/journal.pone.0312147 (PMC11486373; doi:10.1371/journal.pone.0312147)
Supplement: S1 File — (ZIP) [file pone.0312147.s001.zip › 2_OTU_Taxa/Abundance/family_abundance.xls]

family	A1	A2	A3	A4	A5	C1	C2	C3	C4	C5	D1	D2	D3	D4	D5
f__Acidimicrobiaceae	0.0	0.0	0.0	0.0	0.0	0.0	0.0	0.0	0.0	0.0	0.0	0.0	0.0027475924221401	0.0	0.0
f__Aeromonadaceae	0.0551261009559367	0.08721437292865865	0.019931946639331427	0.06160778722430515	0.02408703448460437	0.08483263228588597	0.06722341443234997	0.059997428681627926	0.0993299741742067	0.07277843817471677	0.02810352315985795	0.020219801132308864	0.032971109065681195	0.037966180894249586	0.028474861649313506
f__Alcaligenaceae	0.0025057318616334865	0.0040252787505534755	0.0	0.005280667476369013	0.0	0.004712924015882554	0.0	0.009999571446937987	0.0	0.003638921908735838	0.001277432870902634	0.007136400399638422	0.00137379621107005	0.011681901813615257	0.004952149852054524
f__Anaerolineaceae	0.021298720823884638	0.04293630667257041	0.02705049901052122	0.019362447413353048	0.021410697319648328	0.0306340061032366	0.011634821728675956	0.03428424496093025	0.023477993895721586	0.032750297178622545	0.019161493063539512	0.01903040106570246	0.017859350743910648	0.017522852720422886	0.022284674334245354
f__Anaeroplasmataceae	0.005011463723266973	0.5313367950730589	0.0	0.014081779936984035	0.10972982376319769	0.00824761702779447	0.5662279907955633	0.5642615316486436	0.15170396055697027	0.3699570607214769	0.11369152551033443	0.14629620819258765	0.22255498619334807	0.31395111124091	0.2897007663451896
f__Bacillaceae_1	0.0012528659308167433	0.0013417595835178253	0.001423710474237959	0.0	0.0	0.0	0.002585515939705768	0.0	0.0018059995304401221	0.0012129739695786127	0.008942030096318438	0.0023788001332128075	0.009616573477490349	0.0	0.001238037463013631
f__Bacillales_Incertae_Sedis_XI	0.0012528659308167433	0.0	0.0	0.0	0.0013381685824780205	0.0	0.001292757969852884	0.0028570204134108538	0.0	0.0	0.0	0.0	0.0	0.0	0.0
f__Bacteriovoracaceae	0.0012528659308167433	0.0040252787505534755	0.0	0.0	0.0013381685824780205	0.0035346930119119152	0.001292757969852884	0.007142551033527135	0.009029997652200611	0.003638921908735838	0.003832298612707902	0.0011894000666064037	0.00137379621107005	0.011681901813615257	0.003714112389040892
f__Bacteroidaceae	26.346517659145295	11.85847119913054	17.088796822278223	27.81679604301984	41.451110010839166	5.397476229189495	18.40758073273522	24.93750267845664	21.34691444980224	11.610586836806482	39.01152244449555	49.538512774156715	39.559835693973156	40.03387751525948	38.49058472509378
f__Bdellovibrionaceae	0.0	0.0	0.0	0.0	0.0	0.0	0.002585515939705768	0.0014285102067054269	0.0018059995304401221	0.0012129739695786127	0.0	0.0011894000666064037	0.0	0.0	0.0
f__Bifidobacteriaceae	0.015034391169800921	0.017442874585731728	0.007118552371189795	0.019362447413353048	0.008029011494868123	0.017673465059559575	0.009049305788970188	0.011428081653643415	0.03431399107836232	0.012129739695786129	0.002554865741805268	0.007136400399638422	0.0109903696885604	0.013142139540317163	0.006190187315068154
f__Bradyrhizobiaceae	0.008770061515717202	0.0	0.001423710474237959	0.005280667476369013	0.0013381685824780205	0.005891155019853192	0.007756547819117305	0.007142551033527135	0.009029997652200611	0.0012129739695786127	0.0	0.0023788001332128075	0.012364165899630448	0.004380713180105722	0.0
f__Burkholderiales_incertae_sedis	0.0	0.0013417595835178253	0.0	0.0	0.0	0.0011782310039706386	0.0	0.0057140408268217075	0.0	0.0	0.0	0.0	0.0	0.0	0.0
f__Caldilineaceae	0.017540123031434405	0.03354398958794563	0.011389683793903671	0.02464311488972206	0.021410697319648328	0.03416869911514852	0.014220337668381726	0.038569775581046524	0.02708999295660183	0.020620557482836418	0.01277432870902634	0.01308340073267044	0.0109903696885604	0.01460237726701907	0.012380374630136307
f__Campylobacteraceae	0.0	0.0	0.001423710474237959	0.0035204449842460087	0.002676337164956041	0.0	0.0038782739095586526	0.0014285102067054269	0.0	0.0	0.001277432870902634	0.0011894000666064037	0.00137379621107005	0.0	0.0
f__Carnobacteriaceae	0.010022927446533946	0.0026835191670356506	0.039863893278662854	0.0017602224921230043	0.008029011494868123	0.0	0.0	0.0	0.0018059995304401221	0.0012129739695786127	0.008942030096318438	0.0023788001332128075	0.0	0.001460237726701907	0.002476074926027262
f__Caulobacteraceae	0.0	0.0	0.0	0.0	0.002676337164956041	0.0	0.0	0.0	0.0	0.0	0.0	0.0	0.00137379621107005	0.0	0.0
f__Chitinophagaceae	0.08644774922635529	0.05769566209126649	0.08399891798003958	0.07568956716128919	0.08564278927859331	0.05773331919456129	0.04783204488455671	0.0685684899218605	0.04695598779144317	0.048518958783144515	0.07536853938325541	0.09277320519529948	0.08654916129741315	0.08469378814871062	0.10647122181917225
f__Chloroplast	0.042597441647769275	0.032202230004427804	0.048406156124090605	0.033444227350337086	0.02408703448460437	0.03652516112308979	0.040075497065439405	0.038569775581046524	0.03431399107836232	0.035176245117779774	0.09069773383408702	0.03449260193158571	0.03159731285461115	0.013142139540317163	0.01733252448219083
f__Clostridiaceae_1	0.09647067667288924	0.20394745669470946	0.05979583991799428	0.17778247170442343	0.16860924139223057	0.1743781885876545	0.334824314191897	0.16570718397782952	0.1986599483484134	0.14191795444069769	0.060039344932423806	0.05114420286407536	0.054951848442802	0.08615402587541252	0.06066383568766791
f__Comamonadaceae	0.02255158675470138	0.017442874585731728	0.02562678853628326	0.021122669905476052	0.0066908429123901025	0.021208158071471493	0.010342063758823072	0.017142122480465125	0.02708999295660183	0.012129739695786129	0.01277432870902634	0.007136400399638422	0.0109903696885604	0.011681901813615257	0.019808599408218094
f__Coriobacteriaceae	0.21424007416966312	0.06977149834292691	0.1423710474237959	0.1531393568147014	0.260942873583214	0.11428840738515193	0.212012307055873	0.18856334728511634	0.15712195914829064	0.12372334489701851	0.6936460489001304	0.17127360959132215	0.38466293909961397	0.3110306357875062	0.29960506604929865
f__Coxiellaceae	0.0	0.0013417595835178253	0.0	0.0	0.0	0.0	0.0	0.0	0.0	0.0	0.0	0.0	0.00137379621107005	0.0	0.0
f__Cytophagaceae	0.02380445268551812	0.010734076668142602	0.017084525690855508	0.017602224921230043	0.012043517242302185	0.02238638907544213	0.007756547819117305	0.02285616330728683	0.019865994834841343	0.021833531452415032	0.015329194450831607	0.010704600599457634	0.012364165899630448	0.011681901813615257	0.01733252448219083
f__Deferribacteraceae	0.46356039440219504	2.1843846019670194	0.037016472330186935	0.383728503282815	0.21945964752639538	0.4689359395803141	0.38007084313674794	1.435652757738954	0.13725596431344927	0.5033841973751243	0.16862113895914768	2.7831961558589846	0.07006360676457254	0.6001577056744838	0.47293031087120696
f__Desulfovibrionaceae	0.36959544959093926	2.0488668840317192	0.6904995800054101	1.3624122089032054	0.39877423757845015	3.98595548643267	1.820203221552861	3.5298487207691096	3.019631214895884	6.541568617937458	0.24271224547150047	0.3734716209144108	0.9822642909150856	0.19129114219794982	0.1572307578027311
f__Enterobacteriaceae	0.3971585000689076	0.19321338002656682	0.29755548911573343	0.3274013835348788	0.4897697011869555	0.35936045621104473	0.24174574036248936	0.20141993914546522	0.2564519333224974	0.26321535139855895	0.6208323752586802	0.2878348161187497	0.6003489442376119	0.6395841242954353	0.35655478934792567
f__Enterococcaceae	0.0	0.04427806625608823	0.0	0.0	0.0	0.0	0.0	0.0	0.0	0.0	0.001277432870902634	0.0	0.0	0.0	0.002476074926027262
f__Erysipelotrichaceae	0.4084342934462583	0.09392317084624777	0.23491222824926325	0.3221207160585098	1.2284387587148229	0.22504212175839194	0.2844067533676345	0.2171335514192249	0.2708999295660183	0.17588122558889885	0.7971181114432436	0.3722822208478044	0.33520627550109217	0.21319470809847843	0.9508127715944683
f__Erythrobacteraceae	0.006264329654083717	0.006708797917589127	0.005694841896951836	0.010561334952738026	0.0013381685824780205	0.0070693860238238305	0.0038782739095586526	0.0028570204134108538	0.009029997652200611	0.004851895878314451	0.003832298612707902	0.0023788001332128075	0.00686898105535025	0.004380713180105722	0.001238037463013631
f__Eubacteriaceae	0.0012528659308167433	0.0026835191670356506	0.001423710474237959	0.0	0.012043517242302185	0.002356462007941277	0.002585515939705768	0.0014285102067054269	0.0	0.0	0.0	0.0	0.00137379621107005	0.001460237726701907	0.0
f__Family_II	0.0012528659308167433	0.016101115002213902	0.005694841896951836	0.0035204449842460087	0.002676337164956041	0.005891155019853192	0.005171031879411536	0.0057140408268217075	0.005417998591320366	0.008490817787050289	0.011496895838123708	0.0011894000666064037	0.0027475924221401	0.004380713180105722	0.004952149852054524
f__Flavobacteriaceae	0.0037585977924502302	0.005367038334071301	0.009965973319665714	0.017602224921230043	0.014719854407258226	0.0070693860238238305	0.001292757969852884	0.009999571446937987	0.010835997182640732	0.006064869847893064	0.016606627321734242	0.011894000666064037	0.009616573477490349	0.011681901813615257	0.004952149852054524
f__Fusobacteriaceae	0.04385030757858602	0.05769566209126649	0.03844018280442489	0.044005562303075105	0.03746872030938457	0.06598093622235576	0.043953770974998065	0.048569347027984516	0.061403984034964144	0.0570097765701948	0.031935821772565855	0.02616680146534088	0.02335453558819085	0.01460237726701907	0.025998786723286243
f__Gaiellaceae	0.0	0.0026835191670356506	0.0	0.0	0.0	0.0	0.0	0.0	0.0	0.0024259479391572254	0.0	0.0	0.0	0.0	0.0
f__Gemmatimonadaceae	0.0	0.0013417595835178253	0.0	0.0	0.0013381685824780205	0.0	0.0	0.0	0.005417998591320366	0.0012129739695786127	0.0	0.0	0.00137379621107005	0.001460237726701907	0.001238037463013631
f__Helicobacteraceae	4.536627535487427	7.5621570127064635	0.4299605632198636	2.1985178926616324	0.6142193793574114	10.701872209065309	1.574579207280813	11.803779838006943	2.8354192627909915	6.83753426651464	4.73799851817787	12.357866692040535	3.331455811844871	30.683975351187176	7.615168434996843
f__Hyphomicrobiaceae	0.03508024606286881	0.03086047042090998	0.03274534090747306	0.017602224921230043	0.02810154023203843	0.03888162313103107	0.028440675336763453	0.03999828578775195	0.04153798920012281	0.026685427330729483	0.02427122454715005	0.016651600932489654	0.0109903696885604	0.018983090447124793	0.021046636871231723
f__Iamiaceae	0.0012528659308167433	0.0	0.001423710474237959	0.0	0.0	0.0011782310039706386	0.001292757969852884	0.0	0.009029997652200611	0.0012129739695786127	0.0	0.0	0.0	0.0	0.0
f__Ignavibacteriaceae	0.0012528659308167433	0.0013417595835178253	0.001423710474237959	0.0	0.0013381685824780205	0.0	0.0	0.0	0.0036119990608802443	0.0	0.0	0.0011894000666064037	0.0	0.0	0.0
f__Intrasporangiaceae	0.0	0.0013417595835178253	0.0	0.0	0.0	0.0	0.0	0.0	0.0	0.0024259479391572254	0.0	0.0	0.0	0.0	0.0
f__Kofleriaceae	0.0037585977924502302	0.0026835191670356506	0.004271131422713877	0.01232155744486103	0.009367180077346143	0.0070693860238238305	0.001292757969852884	0.004285530620116281	0.005417998591320366	0.0012129739695786127	0.002554865741805268	0.003568200199819211	0.0027475924221401	0.0	0.004952149852054524
f__Kosmotogaceae	0.0012528659308167433	0.0040252787505534755	0.0	0.0017602224921230043	0.0	0.0035346930119119152	0.001292757969852884	0.0014285102067054269	0.0018059995304401221	0.003638921908735838	0.001277432870902634	0.0023788001332128075	0.0027475924221401	0.0	0.0
f__Labilitrichaceae	0.0	0.0	0.0	0.0	0.0	0.0	0.0	0.0	0.005417998591320366	0.0012129739695786127	0.001277432870902634	0.0	0.0	0.0	0.001238037463013631
f__Lachnospiraceae	14.850219877970858	39.63423633753304	3.4482267686043366	19.411733643132493	4.733102276224758	31.990149988806806	27.830493574992886	19.09489593303144	32.269599609904105	31.47060964071711	4.789095833013976	4.839668871021456	7.525655644241732	2.308635845915715	2.6370197962190334
f__Lactobacillaceae	5.488805642908153	1.5054542527069998	15.626646165235838	0.800901233915967	5.256326191973665	0.12607071742485831	5.128370866406391	0.17142122480465122	0.26548193097469797	0.5143009631013319	10.983367824020847	3.4100099909605595	3.02097786814304	1.2893899126777841	7.51860151288178
f__Leuconostocaceae	0.0037585977924502302	0.0040252787505534755	0.004271131422713877	0.0017602224921230043	0.002676337164956041	0.004712924015882554	0.0	0.0028570204134108538	0.0036119990608802443	0.008490817787050289	0.001277432870902634	0.003568200199819211	0.004121388633210149	0.0	0.004952149852054524
f__Marinilabiliaceae	0.005011463723266973	0.0013417595835178253	0.004271131422713877	0.005280667476369013	0.010705348659824164	0.0035346930119119152	0.001292757969852884	0.0014285102067054269	0.005417998591320366	0.0	0.00638716435451317	0.0011894000666064037	0.0027475924221401	0.004380713180105722	0.008666262241095415
f__Microbacteriaceae	0.0012528659308167433	0.006708797917589127	0.004271131422713877	0.0	0.0013381685824780205	0.002356462007941277	0.0038782739095586526	0.004285530620116281	0.0	0.0	0.001277432870902634	0.0	0.00137379621107005	0.001460237726701907	0.0
f__Micrococcaceae	0.0025057318616334865	0.0	0.002847420948475918	0.0017602224921230043	0.0	0.004712924015882554	0.009049305788970188	0.0028570204134108538	0.0036119990608802443	0.003638921908735838	0.002554865741805268	0.0023788001332128075	0.00137379621107005	0.0	0.001238037463013631
f__Micromonosporaceae	0.0	0.0	0.0	0.0017602224921230043	0.0	0.0035346930119119152	0.0	0.0014285102067054269	0.005417998591320366	0.0012129739695786127	0.0	0.0	0.0	0.0	0.004952149852054524
f__Moraxellaceae	0.04760890537103624	0.050986864173677364	0.024203078062045302	0.06512823220855116	0.03211604597947249	0.0671591672263264	0.0491248028544096	0.04999785723468995	0.05779198497408391	0.05458382863103758	0.022993791676247415	0.02616680146534088	0.0412138863321015	0.03212522998744196	0.024760749260272615
f__Mycobacteriaceae	0.006264329654083717	0.009392317084624777	0.005694841896951836	0.008801112460615022	0.0040145057474340615	0.014138772047647661	0.0038782739095586526	0.017142122480465125	0.014447996243520977	0.008490817787050289	0.001277432870902634	0.0023788001332128075	0.0054951848442802	0.0	0.004952149852054524
f__Nakamurellaceae	0.0	0.0013417595835178253	0.001423710474237959	0.0	0.0	0.0	0.0	0.0	0.0	0.0012129739695786127	0.0	0.0011894000666064037	0.0	0.0	0.001238037463013631
f__Nannocystaceae	0.0025057318616334865	0.0013417595835178253	0.001423710474237959	0.0017602224921230043	0.0	0.002356462007941277	0.0	0.0014285102067054269	0.0	0.0	0.001277432870902634	0.0	0.0	0.0	0.003714112389040892
f__Neisseriaceae	0.0	0.0013417595835178253	0.0	0.0	0.0	0.0	0.002585515939705768	0.0	0.0	0.0	0.0	0.0	0.0	0.0	0.0
f__Nitrospiraceae	0.006264329654083717	0.010734076668142602	0.007118552371189795	0.008801112460615022	0.005352674329912082	0.01649523405558894	0.00646378984926442	0.009999571446937987	0.010835997182640732	0.015768661604521967	0.00638716435451317	0.011894000666064037	0.00686898105535025	0.013142139540317163	0.006190187315068154
f__Nocardiaceae	0.01127579337735069	0.010734076668142602	0.007118552371189795	0.008801112460615022	0.0040145057474340615	0.0070693860238238305	0.005171031879411536	0.011428081653643415	0.014447996243520977	0.013342713665364742	0.00638716435451317	0.003568200199819211	0.0027475924221401	0.004380713180105722	0.001238037463013631
f__Nocardioidaceae	0.0	0.0	0.001423710474237959	0.0	0.0	0.0011782310039706386	0.0	0.0057140408268217075	0.0	0.0012129739695786127	0.0	0.0	0.0	0.0	0.0
f__Opitutaceae	0.0012528659308167433	0.0026835191670356506	0.0	0.0	0.0	0.002356462007941277	0.001292757969852884	0.0	0.0	0.0012129739695786127	0.0	0.0	0.0	0.0	0.0
f__Paenibacillaceae_1	0.0	0.0013417595835178253	0.0	0.0	0.0	0.0	0.001292757969852884	0.0	0.0036119990608802443	0.0	0.0	0.0	0.0	0.0	0.0
f__Parachlamydiaceae	0.0	0.0	0.0	0.0	0.0	0.0	0.0	0.0	0.0	0.0024259479391572254	0.0	0.0	0.0	0.0	0.0
f__Pasteurellaceae	0.008770061515717202	0.0013417595835178253	0.005694841896951836	0.0	0.0066908429123901025	0.0	0.0	0.0	0.0	0.0	0.022993791676247415	0.0023788001332128075	0.0027475924221401	0.004380713180105722	0.012380374630136307
f__Peptostreptococcaceae	0.010022927446533946	0.021468153336285205	0.002847420948475918	0.007040889968492017	0.008029011494868123	0.011782310039706385	0.0038782739095586526	0.009999571446937987	0.012641996713080856	0.006064869847893064	0.002554865741805268	0.005947000333032019	0.004121388633210149	0.007301188633509535	0.006190187315068154
f__Phyllobacteriaceae	0.006264329654083717	0.0026835191670356506	0.002847420948475918	0.0035204449842460087	0.002676337164956041	0.004712924015882554	0.0038782739095586526	0.0028570204134108538	0.005417998591320366	0.004851895878314451	0.001277432870902634	0.0	0.0	0.0	0.006190187315068154
f__Planctomycetaceae	0.02756305047796835	0.02951871083739216	0.03274534090747306	0.02816355987396807	0.02676337164956041	0.053020395178678736	0.037489981125733644	0.04571232661457366	0.04695598779144317	0.04973193275272312	0.011496895838123708	0.02616680146534088	0.024728331799260896	0.013142139540317163	0.022284674334245354
f__Planococcaceae	0.0	0.0	0.0	0.0	0.0	0.0	0.0	0.0	0.0	0.0	0.0	0.0	0.0	0.0	0.002476074926027262
f__Porphyromonadaceae	18.97340165628876	10.665646929383193	33.3660786742408	13.22279136082801	24.496514070842647	21.228187998538996	14.308245210331721	16.476436724140395	12.047822867566055	15.342907741199873	13.92912802432232	8.217565060183643	12.393015620062918	6.192868198942788	12.849590828618474
f__Prevotellaceae	8.61345327436511	2.158891169880181	9.573029228776036	8.730703560930102	5.3178819467676535	1.8403968282021375	3.381854849135145	2.2170478408068224	4.572790811074389	3.3951141408505374	5.392044148080019	4.876540273086255	9.253891277767856	1.9859233083145935	5.376796701868199
f__Prolixibacteraceae	0.0037585977924502302	0.0026835191670356506	0.008542262845427754	0.005280667476369013	0.0040145057474340615	0.00824761702779447	0.009049305788970188	0.0028570204134108538	0.0	0.009703791756628902	0.002554865741805268	0.003568200199819211	0.0027475924221401	0.002920475453403814	0.003714112389040892
f__Pseudomonadaceae	0.020045854893067892	0.022809912919803027	0.02847420948475918	0.03168400485821408	0.016058022989736246	0.014138772047647661	0.020684127517646145	0.027141693927403114	0.02708999295660183	0.014555687634943353	0.01277432870902634	0.01308340073267044	0.019233146954980698	0.01606261499372098	0.016094487019177203
f__Pseudonocardiaceae	0.0	0.0026835191670356506	0.0	0.0035204449842460087	0.0	0.0011782310039706386	0.001292757969852884	0.0014285102067054269	0.0	0.0024259479391572254	0.0	0.0011894000666064037	0.0	0.0	0.0
f__Rhizobiaceae	0.016287257100617663	0.024151672503320853	0.018508236165093468	0.02464311488972206	0.012043517242302185	0.018851696063530217	0.01551309563823461	0.02285616330728683	0.0325079915479222	0.024259479391572258	0.005109731483610536	0.015462200865883248	0.02060694316605075	0.013142139540317163	0.014856449556163567
f__Rhodobacteraceae	0.008770061515717202	0.009392317084624777	0.005694841896951836	0.01584200242910704	0.002676337164956041	0.012960541043677025	0.01292757969852884	0.012856591860348841	0.010835997182640732	0.020620557482836418	0.003832298612707902	0.004757600266425615	0.008242777266420299	0.002920475453403814	0.006190187315068154
f__Rhodocyclaceae	0.0012528659308167433	0.0040252787505534755	0.0	0.0	0.0	0.002356462007941277	0.0	0.0014285102067054269	0.0018059995304401221	0.0	0.001277432870902634	0.0011894000666064037	0.0	0.0	0.0
f__Rhodospirillaceae	0.01879298896225115	0.04025278750553476	0.011389683793903671	0.017602224921230043	0.0066908429123901025	0.018851696063530217	0.01292757969852884	0.017142122480465125	0.018059995304401222	0.030324349239465323	0.00638716435451317	0.010704600599457634	0.0054951848442802	0.007301188633509535	0.009904299704109047
f__Rikenellaceae	1.903103348910633	2.180359323216466	4.561568359458421	4.446322015102709	3.23836796959681	4.294652009472977	4.466478785841715	0.3171292658886048	1.4104856332737354	3.947017297008806	5.3818246851127975	3.10552357390932	4.727232762292041	5.735813790485091	7.616406472459857
f__Ruminococcaceae	4.745856145933824	12.082545049578016	1.7611298566323552	12.22650543028639	2.3899690883057447	10.237649193500879	12.489334746748714	12.515177920946243	12.831626663777069	9.26105625773271	3.5602054112056414	3.7263904086778625	3.894712258383591	1.7464443211354808	2.7645376549094376
f__Saprospiraceae	0.013781525238984176	0.008050557501106951	0.018508236165093468	0.008801112460615022	0.03211604597947249	0.014138772047647661	0.005171031879411536	0.009999571446937987	0.0072239981217604885	0.009703791756628902	0.019161493063539512	0.016651600932489654	0.02060694316605075	0.01606261499372098	0.022284674334245354
f__Shewanellaceae	0.0037585977924502302	0.0013417595835178253	0.001423710474237959	0.0	0.0	0.0	0.001292757969852884	0.007142551033527135	0.0036119990608802443	0.0012129739695786127	0.0	0.0023788001332128075	0.004121388633210149	0.0	0.001238037463013631
f__Sinobacteraceae	0.0037585977924502302	0.0	0.0	0.0	0.0	0.0	0.001292757969852884	0.0	0.0	0.0012129739695786127	0.0	0.0	0.0	0.0	0.0
f__Sphaerobacteraceae	0.0	0.0	0.0	0.0	0.0	0.0	0.0	0.0	0.0	0.0	0.0	0.0023788001332128075	0.0	0.001460237726701907	0.0
f__Sphingobacteriaceae	0.008770061515717202	0.0040252787505534755	0.01281339426814163	0.0017602224921230043	0.017396191572214267	0.0011782310039706386	0.002585515939705768	0.0014285102067054269	0.0036119990608802443	0.007277843817471676	0.007664597225415804	0.003568200199819211	0.00686898105535025	0.010221664086913348	0.008666262241095415
f__Sphingomonadaceae	0.040091709786135785	0.03756926833849911	0.037016472330186935	0.038724894826706095	0.03613055172690655	0.0400598541350017	0.027147917366910565	0.042855306201162804	0.045149988261003055	0.024259479391572258	0.029380956030760585	0.02497740139873448	0.030223516643541094	0.018983090447124793	0.030950936575340773
f__Staphylococcaceae	0.9972812809301277	0.018784634169249553	0.15233702074346162	0.026403337381845065	0.06289392337646696	0.037703392127060434	0.0323189492463221	0.02285616330728683	0.010835997182640732	0.020620557482836418	0.0485424490943001	0.011894000666064037	0.05357805223173194	0.026284279080634326	0.011142337167122677
f__Streptococcaceae	0.016287257100617663	0.021468153336285205	0.02562678853628326	0.02816355987396807	0.020072528737170307	0.0400598541350017	0.04783204488455671	0.025713183720697683	0.021671994365281465	0.03881516702651561	0.05237474770700799	0.03330320186497931	0.026102128010330947	0.03358546771414386	0.03961719881643619
f__Streptomycetaceae	0.006264329654083717	0.018784634169249553	0.002847420948475918	0.010561334952738026	0.0040145057474340615	0.010604079035735747	0.009049305788970188	0.012856591860348841	0.0162539957739611	0.009703791756628902	0.001277432870902634	0.004757600266425615	0.0027475924221401	0.002920475453403814	0.006190187315068154
f__Sutterellaceae	0.21424007416966312	0.06037918125830214	0.22779367587807345	0.33796271848761683	0.10972982376319769	0.04830747116279618	0.23916022442278356	0.06428295930174421	0.0975239746437666	0.16739040780184858	0.2133312894407399	0.14748560825919405	0.45884793449739664	0.2730644548932566	0.12875589615341762
f__Synergistaceae	0.0025057318616334865	0.01475935541869608	0.005694841896951836	0.008801112460615022	0.0040145057474340615	0.0035346930119119152	0.010342063758823072	0.0057140408268217075	0.0036119990608802443	0.009703791756628902	0.007664597225415804	0.0011894000666064037	0.00137379621107005	0.005840950906807628	0.004952149852054524
f__Syntrophaceae	0.0	0.0026835191670356506	0.0	0.0017602224921230043	0.0	0.0011782310039706386	0.0	0.0028570204134108538	0.005417998591320366	0.003638921908735838	0.0	0.0	0.004121388633210149	0.0	0.001238037463013631
f__Veillonellaceae	0.017540123031434405	0.02951871083739216	0.03274534090747306	0.017602224921230043	0.008029011494868123	0.03888162313103107	0.028440675336763453	0.017142122480465125	0.021671994365281465	0.023046505421993643	0.019161493063539512	0.011894000666064037	0.0137379621107005	0.01460237726701907	0.014856449556163567
f__Verrucomicrobiaceae	0.34579099690542114	0.19992217794415598	0.008542262845427754	0.2728344862790657	0.018734360154692285	0.6539182072037043	0.4485870155389508	0.5356913275145351	0.5995918441061205	0.6841173188423376	0.005109731483610536	0.003568200199819211	0.0027475924221401	0.008761426360211443	0.002476074926027262
f__Xanthomonadaceae	0.013781525238984176	0.009392317084624777	0.01566081521661755	0.014081779936984035	0.008029011494868123	0.021208158071471493	0.010342063758823072	0.02285616330728683	0.019865994834841343	0.024259479391572258	0.005109731483610536	0.0023788001332128075	0.009616573477490349	0.008761426360211443	0.014856449556163567
f__norank_Acidobacteria_Gp1	0.020045854893067892	0.04293630667257041	0.007118552371189795	0.026403337381845065	0.017396191572214267	0.037703392127060434	0.01551309563823461	0.035712755167635675	0.04153798920012281	0.033963271148201156	0.017884060192636875	0.020219801132308864	0.009616573477490349	0.018983090447124793	0.007428224778081784
f__norank_Acidobacteria_Gp10	0.0	0.0	0.0	0.0	0.0	0.0	0.0	0.0	0.0	0.0	0.0	0.0	0.0027475924221401	0.0	0.0
f__norank_Acidobacteria_Gp16	0.0	0.0	0.0	0.0017602224921230043	0.0	0.0011782310039706386	0.0	0.0	0.0	0.0	0.0	0.0023788001332128075	0.0	0.0	0.001238037463013631
f__norank_Acidobacteria_Gp3	0.012528659308167434	0.04025278750553476	0.009965973319665714	0.005280667476369013	0.0040145057474340615	0.03299046811117788	0.01292757969852884	0.027141693927403114	0.018059995304401222	0.023046505421993643	0.00638716435451317	0.01308340073267044	0.00686898105535025	0.001460237726701907	0.004952149852054524
f__norank_Acidobacteria_Gp4	0.0	0.005367038334071301	0.001423710474237959	0.0	0.002676337164956041	0.0035346930119119152	0.009049305788970188	0.004285530620116281	0.0036119990608802443	0.007277843817471676	0.0	0.0023788001332128075	0.0	0.0	0.0
f__norank_Acidobacteria_Gp6	0.0025057318616334865	0.0026835191670356506	0.0	0.005280667476369013	0.0	0.0	0.001292757969852884	0.0	0.0	0.0024259479391572254	0.0	0.0011894000666064037	0.0	0.001460237726701907	0.0
f__norank_Acidobacteria_Gp7	0.0	0.0	0.0	0.005280667476369013	0.0	0.0	0.0	0.0	0.0	0.0	0.0	0.0	0.0	0.0	0.0
f__norank_Alphaproteobacteria_incertae_sedis	0.0025057318616334865	0.008050557501106951	0.001423710474237959	0.0035204449842460087	0.0013381685824780205	0.004712924015882554	0.001292757969852884	0.0028570204134108538	0.0036119990608802443	0.006064869847893064	0.001277432870902634	0.0011894000666064037	0.0	0.001460237726701907	0.004952149852054524
f__norank_Aminicenantes	0.0012528659308167433	0.005367038334071301	0.0	0.005280667476369013	0.0	0.0035346930119119152	0.002585515939705768	0.0028570204134108538	0.0	0.003638921908735838	0.001277432870902634	0.003568200199819211	0.004121388633210149	0.001460237726701907	0.001238037463013631
f__norank_Candidatus_Saccharibacteria	1.186464036483456	1.043888955976868	1.5105568131664744	1.0209290454313424	1.5629809043343281	1.3643915025979994	1.6249967681050754	0.615687899090039	1.3346336529952503	1.8522112515465416	1.2850974681280498	1.1763166658737332	3.1803382286271655	0.9506147600829415	2.2049447216272764
f__norank_Cytophagales	0.006264329654083717	0.010734076668142602	0.009965973319665714	0.0035204449842460087	0.010705348659824164	0.012960541043677025	0.009049305788970188	0.0057140408268217075	0.0072239981217604885	0.008490817787050289	0.010219462967221073	0.005947000333032019	0.0054951848442802	0.001460237726701907	0.006190187315068154
f__norank_Parcubacteria	0.0	0.0	0.0	0.0	0.0	0.0	0.0	0.0	0.0036119990608802443	0.0	0.0	0.0	0.0	0.0	0.0
f__norank_Rhodospirillales	0.04134457571695253	0.02951871083739216	0.018508236165093468	0.02464311488972206	0.020072528737170307	0.037703392127060434	0.03619722315588075	0.029998714340813963	0.030701992017482072	0.030324349239465323	0.010219462967221073	0.02140920119891527	0.012364165899630448	0.011681901813615257	0.011142337167122677
f__norank_SR1	0.0	0.0	0.0	0.0017602224921230043	0.0	0.002356462007941277	0.0	0.0	0.0	0.0	0.0	0.0	0.00137379621107005	0.0	0.0
f__norank_Spartobacteria	0.0012528659308167433	0.0013417595835178253	0.0	0.0017602224921230043	0.0	0.0011782310039706386	0.0	0.0014285102067054269	0.0018059995304401221	0.0012129739695786127	0.0	0.004757600266425615	0.00137379621107005	0.002920475453403814	0.003714112389040892
f__norank_Subdivision3	0.0	0.0	0.0	0.0	0.0	0.0	0.0	0.0	0.0036119990608802443	0.0	0.0	0.0	0.0	0.0	0.0
f__norank_candidate_division_WPS-1	0.0	0.0	0.0	0.0	0.0	0.0	0.0	0.0014285102067054269	0.0	0.0012129739695786127	0.001277432870902634	0.0	0.00137379621107005	0.0	0.0
f__unclassified_Acidimicrobidae	0.0037585977924502302	0.0026835191670356506	0.002847420948475918	0.0	0.0	0.0	0.0038782739095586526	0.0057140408268217075	0.0018059995304401221	0.0	0.0	0.0	0.00137379621107005	0.0	0.0
f__unclassified_Acidimicrobineae	0.0025057318616334865	0.0013417595835178253	0.0	0.0035204449842460087	0.0	0.0	0.001292757969852884	0.0014285102067054269	0.0	0.0012129739695786127	0.0	0.0	0.0027475924221401	0.0	0.0
f__unclassified_Acidobacteria	0.0	0.0	0.0	0.0	0.0	0.0	0.0	0.0	0.0036119990608802443	0.0	0.0	0.0	0.0	0.0	0.0
f__unclassified_Alphaproteobacteria	0.02380445268551812	0.025493432086838682	0.01566081521661755	0.026403337381845065	0.012043517242302185	0.04123808513897235	0.029733433306616337	0.03285573475422482	0.02528399342616171	0.029111375269886705	0.014051761579928976	0.016651600932489654	0.012364165899630448	0.005840950906807628	0.013618412093149937
f__unclassified_Bacteria	0.25683751581743236	0.14625179460344295	0.4584347727046228	0.28515604372392667	0.15790389273240643	0.8766038669541552	0.22106161284484319	0.25141779638015516	0.3828719004533059	0.6089129327284637	0.2682609028895532	0.18078881012417336	0.3654297921446333	0.1869104290178441	0.21541851856437177
f__unclassified_Bacteroidales	4.045504090607264	0.8359162205316052	3.325787667819872	1.8077484994103257	3.275836689906195	0.19794280866706726	0.7717765080021718	0.8042512463751552	0.5237398638276355	0.19164988719342083	1.4192279195728263	0.5257148294400305	1.9892569136294322	0.40448585029642825	0.7391083654191376
f__unclassified_Bacteroidetes	1.3593595349361665	1.2263682593352925	0.7460242885006905	1.5067504532572917	1.881465026964097	0.5207781037550222	1.37161620601391	0.9313886547719384	0.6086218417583211	0.35661434705611217	1.015559132367594	0.6232456349017556	2.0249756151172535	0.9637568996232587	0.516261622076684
f__unclassified_Betaproteobacteria	0.0025057318616334865	0.01475935541869608	0.001423710474237959	0.01584200242910704	0.014719854407258226	0.009425848031765108	0.00646378984926442	0.019999142893875974	0.0072239981217604885	0.014555687634943353	0.002554865741805268	0.0	0.0109903696885604	0.001460237726701907	0.001238037463013631
f__unclassified_Burkholderiales	0.0	0.0	0.001423710474237959	0.005280667476369013	0.0	0.0035346930119119152	0.002585515939705768	0.0	0.0018059995304401221	0.0012129739695786127	0.001277432870902634	0.0011894000666064037	0.0027475924221401	0.0	0.0
f__unclassified_Campylobacterales	0.0	0.0	0.0	0.0	0.0	0.0	0.0	0.0	0.0	0.0	0.0	0.0	0.0	0.002920475453403814	0.0
f__unclassified_Chlamydiales	0.0	0.0026835191670356506	0.0	0.0017602224921230043	0.0	0.0	0.0	0.0	0.0	0.0012129739695786127	0.0	0.0	0.0	0.0	0.0
f__unclassified_Chloroflexi	0.0025057318616334865	0.01475935541869608	0.001423710474237959	0.0035204449842460087	0.0013381685824780205	0.0035346930119119152	0.0038782739095586526	0.0057140408268217075	0.0036119990608802443	0.0024259479391572254	0.0	0.003568200199819211	0.00137379621107005	0.0	0.0
f__unclassified_Clostridia	0.0638961624716539	0.16637818835621032	0.12243910078446446	0.1601802467831934	0.03613055172690655	0.446549550504872	0.2598443519404297	0.11285230632972873	0.3864838995141861	0.36146624293442664	0.0677039421578396	0.06303820353013939	0.05907323707601214	0.05110832043456675	0.030950936575340773
f__unclassified_Clostridiales	2.9755565856897657	1.797957841913886	4.795056877233446	1.6088433578004258	1.5388938698497237	2.98917205707351	2.420042919564599	1.5299344313815122	2.8047172707735095	3.6025326896484797	4.164431159142587	2.2384509253532516	4.198321221030072	3.647673841301364	7.576789273643421
f__unclassified_Corynebacterineae	0.0	0.0013417595835178253	0.0	0.0	0.0	0.004712924015882554	0.005171031879411536	0.004285530620116281	0.0018059995304401221	0.003638921908735838	0.001277432870902634	0.0	0.0	0.001460237726701907	0.001238037463013631
f__unclassified_Cyanobacteria	0.010022927446533946	0.009392317084624777	0.009965973319665714	0.008801112460615022	0.008029011494868123	0.005891155019853192	0.010342063758823072	0.008571061240232563	0.014447996243520977	0.009703791756628902	0.02171635880534478	0.004757600266425615	0.004121388633210149	0.004380713180105722	0.004952149852054524
f__unclassified_Cystobacterineae	0.006264329654083717	0.010734076668142602	0.001423710474237959	0.010561334952738026	0.0040145057474340615	0.009425848031765108	0.009049305788970188	0.008571061240232563	0.018059995304401222	0.009703791756628902	0.002554865741805268	0.00951520053285123	0.00137379621107005	0.007301188633509535	0.002476074926027262
f__unclassified_Cytophagales	0.005011463723266973	0.01475935541869608	0.01423710474237959	0.017602224921230043	0.016058022989736246	0.011782310039706385	0.011634821728675956	0.007142551033527135	0.005417998591320366	0.008490817787050289	0.005109731483610536	0.005947000333032019	0.00686898105535025	0.008761426360211443	0.008666262241095415
f__unclassified_Deltaproteobacteria	0.0012528659308167433	0.0	0.004271131422713877	0.0	0.0	0.0	0.0	0.0	0.0	0.03881516702651561	0.0	0.0	0.0	0.001460237726701907	0.0
f__unclassified_Desulfobacterales	0.0	0.0	0.0	0.0	0.0	0.0	0.0	0.0028570204134108538	0.0	0.0	0.0	0.0	0.0	0.0	0.0
f__unclassified_Desulfovibrionales	0.010022927446533946	0.02951871083739216	0.024203078062045302	0.04928622977944412	0.009367180077346143	0.06480270521838512	0.028440675336763453	0.008571061240232563	0.010835997182640732	0.06186167244850926	0.003832298612707902	0.011894000666064037	0.0219807393771208	0.004380713180105722	0.003714112389040892
f__unclassified_Firmicutes	0.1616197050753599	0.29116182962336806	0.3915203804154387	0.29571737867666475	0.19269627587683497	0.417093775405606	0.22364712878454895	0.1428510206705427	0.27992992721821897	0.4475873947745081	0.23121534963337678	0.06660640372995862	0.5742468162272809	0.48625916299173505	0.35655478934792567
f__unclassified_Gammaproteobacteria	0.0037585977924502302	0.005367038334071301	0.004271131422713877	0.005280667476369013	0.002676337164956041	0.004712924015882554	0.010342063758823072	0.007142551033527135	0.0072239981217604885	0.008490817787050289	0.0	0.0023788001332128075	0.004121388633210149	0.001460237726701907	0.006190187315068154
f__unclassified_Lactobacillales	0.0	0.0	0.0	0.0	0.002676337164956041	0.0	0.0	0.0	0.0	0.0	0.0	0.0	0.0	0.0	0.0
f__unclassified_Myxococcales	0.0	0.0	0.002847420948475918	0.0035204449842460087	0.005352674329912082	0.0035346930119119152	0.0038782739095586526	0.0	0.0	0.0012129739695786127	0.005109731483610536	0.0	0.00137379621107005	0.001460237726701907	0.003714112389040892
f__unclassified_Nannocystineae	0.01127579337735069	0.0026835191670356506	0.01281339426814163	0.005280667476369013	0.0066908429123901025	0.00824761702779447	0.0038782739095586526	0.011428081653643415	0.0036119990608802443	0.004851895878314451	0.003832298612707902	0.004757600266425615	0.00137379621107005	0.007301188633509535	0.001238037463013631
f__unclassified_Opitutae	0.0025057318616334865	0.0040252787505534755	0.001423710474237959	0.0017602224921230043	0.0013381685824780205	0.0	0.0	0.0014285102067054269	0.0036119990608802443	0.0012129739695786127	0.005109731483610536	0.004757600266425615	0.0	0.0	0.0
f__unclassified_Proteobacteria	0.0037585977924502302	0.005367038334071301	0.002847420948475918	0.0017602224921230043	0.0013381685824780205	0.005891155019853192	0.009049305788970188	0.009999571446937987	0.0018059995304401221	0.004851895878314451	0.005109731483610536	0.004757600266425615	0.0	0.005840950906807628	0.007428224778081784
f__unclassified_Rhizobiales	0.05387323502511997	0.036227508754981284	0.06121955039223223	0.05984756473218215	0.038806888891862595	0.0518421641747081	0.050417560824262485	0.047140836821279085	0.0487619873218833	0.050944906722301744	0.03449068751437112	0.030924401731766495	0.03159731285461115	0.046727607254461026	0.04456934866849071
f__unclassified_Rhodospirillales	0.006264329654083717	0.010734076668142602	0.01423710474237959	0.010561334952738026	0.0040145057474340615	0.021208158071471493	0.018098611577940377	0.011428081653643415	0.009029997652200611	0.025472453361150872	0.00638716435451317	0.0	0.0054951848442802	0.001460237726701907	0.003714112389040892
f__unclassified_Sphingomonadales	0.0	0.0	0.0	0.0	0.0	0.0011782310039706386	0.002585515939705768	0.004285530620116281	0.0	0.0	0.001277432870902634	0.0	0.0	0.0	0.0
