# Supplementary material for: Comparative analysis of the effects of cyclophosphamide and dexamethasone on intestinal immunity and microbiota in delayed hypersensitivity mice
Source: PLoS One. 2024 Oct 17;19(10):e0312147. doi: 10.1371/journal.pone.0312147 (PMC11486373; doi:10.1371/journal.pone.0312147)
Supplement: S1 File — (ZIP) [file pone.0312147.s001.zip › 2_OTU_Taxa/Abundance/family_count.groups.xls]

family	A	C	D
f__Acidimicrobiaceae	0	0	2
f__Aeromonadaceae	176	281	112
f__Alcaligenaceae	8	14	20
f__Anaerolineaceae	95	99	74
f__Anaeroplasmataceae	490	1229	823
f__Bacillaceae_1	3	4	17
f__Bacillales_Incertae_Sedis_XI	2	3	0
f__Bacteriovoracaceae	5	17	16
f__Bacteroidaceae	88649	57669	159491
f__Bdellovibrionaceae	0	5	1
f__Bifidobacteriaceae	47	59	30
f__Bradyrhizobiaceae	12	22	14
f__Burkholderiales_incertae_sedis	1	5	0
f__Caldilineaceae	77	99	49
f__Campylobacteraceae	5	4	3
f__Carnobacteriaceae	45	2	12
f__Caulobacteraceae	2	0	1
f__Chitinophagaceae	278	200	344
f__Chloroplast	129	137	146
f__Clostridiaceae_1	498	750	238
f__Comamonadaceae	66	63	48
f__Coriobacteriaceae	605	582	1422
f__Coxiellaceae	1	0	1
f__Cytophagaceae	58	70	52
f__Deferribacteraceae	2406	2188	3316
f__Desulfovibrionaceae	3379	14327	1477
f__Enterobacteriaceae	1222	992	1891
f__Enterococcaceae	33	0	3
f__Erysipelotrichaceae	1662	858	2095
f__Erythrobacteraceae	21	20	14
f__Eubacteriaceae	13	5	2
f__Family_II	21	23	19
f__Flavobacteriaceae	35	25	42
f__Fusobacteriaceae	158	205	95
f__Gaiellaceae	2	2	0
f__Gemmatimonadaceae	2	4	3
f__Helicobacteraceae	11267	25771	43688
f__Hyphomicrobiaceae	105	128	71
f__Iamiaceae	2	8	0
f__Ignavibacteriaceae	4	2	1
f__Intrasporangiaceae	1	2	0
f__Kofleriaceae	22	14	11
f__Kosmotogaceae	5	9	5
f__Labilitrichaceae	0	4	2
f__Lachnospiraceae	58379	105859	17007
f__Lactobacillaceae	20862	4765	20620
f__Leuconostocaceae	12	15	11
f__Marinilabiliaceae	19	8	18
f__Microbacteriaceae	10	8	3
f__Micrococcaceae	5	18	6
f__Micromonosporaceae	1	8	4
f__Moraxellaceae	154	207	112
f__Mycobacteriaceae	24	42	11
f__Nakamurellaceae	2	1	2
f__Nannocystaceae	5	3	4
f__Neisseriaceae	1	2	0
f__Nitrospiraceae	27	45	34
f__Nocardiaceae	30	37	14
f__Nocardioidaceae	1	6	0
f__Opitutaceae	3	4	0
f__Paenibacillaceae_1	1	3	0
f__Parachlamydiaceae	0	2	0
f__Pasteurellaceae	17	0	35
f__Peptostreptococcaceae	36	32	20
f__Phyllobacteriaceae	13	16	6
f__Planctomycetaceae	103	173	76
f__Planococcaceae	0	0	2
f__Porphyromonadaceae	72347	59939	41454
f__Prevotellaceae	24142	11061	20760
f__Prolixibacteraceae	17	24	12
f__Pseudomonadaceae	83	74	59
f__Pseudonocardiaceae	4	5	1
f__Rhizobiaceae	67	82	53
f__Rhodobacteraceae	29	53	20
f__Rhodocyclaceae	4	4	2
f__Rhodospirillaceae	68	73	31
f__Rikenellaceae	11294	11357	20345
f__Ruminococcaceae	22762	41851	12184
f__Saprospiraceae	59	35	73
f__Shewanellaceae	5	9	6
f__Sinobacteraceae	3	2	0
f__Sphaerobacteraceae	0	0	3
f__Sphingobacteriaceae	33	12	28
f__Sphingomonadaceae	135	130	104
f__Staphylococcaceae	979	96	114
f__Streptococcaceae	78	133	143
f__Streptomycetaceae	30	42	14
f__Sutterellaceae	650	463	916
f__Synergistaceae	25	25	16
f__Syntrophaceae	3	9	4
f__Veillonellaceae	75	98	57
f__Verrucomicrobiaceae	600	2173	17
f__Xanthomonadaceae	43	73	31
f__norank_Acidobacteria_Gp1	81	120	57
f__norank_Acidobacteria_Gp10	0	0	2
f__norank_Acidobacteria_Gp16	1	1	3
f__norank_Acidobacteria_Gp3	53	86	26
f__norank_Acidobacteria_Gp4	7	21	2
f__norank_Acidobacteria_Gp6	7	3	2
f__norank_Acidobacteria_Gp7	3	0	0
f__norank_Alphaproteobacteria_incertae_sedis	12	14	7
f__norank_Aminicenantes	8	10	9
f__norank_Candidatus_Saccharibacteria	4534	5112	6742
f__norank_Cytophagales	30	33	23
f__norank_Parcubacteria	0	2	0
f__norank_Rhodospirillales	97	123	52
f__norank_SR1	1	2	1
f__norank_Spartobacteria	3	4	10
f__norank_Subdivision3	0	2	0
f__norank_candidate_division_WPS-1	0	2	2
f__unclassified_Acidimicrobidae	7	8	1
f__unclassified_Acidimicrobineae	5	3	2
f__unclassified_Acidobacteria	0	2	0
f__unclassified_Alphaproteobacteria	73	119	49
f__unclassified_Bacteria	916	1805	930
f__unclassified_Bacteroidales	9663	1776	3875
f__unclassified_Bacteroidetes	4785	2786	3870
f__unclassified_Betaproteobacteria	34	43	12
f__unclassified_Burkholderiales	4	7	4
f__unclassified_Campylobacterales	0	0	2
f__unclassified_Chlamydiales	3	1	0
f__unclassified_Chloroflexi	17	14	4
f__unclassified_Clostridia	379	1171	209
f__unclassified_Clostridiales	9147	10003	16816
f__unclassified_Corynebacterineae	1	15	3
f__unclassified_Cyanobacteria	33	35	31
f__unclassified_Cystobacterineae	23	39	18
f__unclassified_Cytophagales	47	34	27
f__unclassified_Deltaproteobacteria	4	32	1
f__unclassified_Desulfobacterales	0	2	0
f__unclassified_Desulfovibrionales	82	140	35
f__unclassified_Firmicutes	933	1151	1276
f__unclassified_Gammaproteobacteria	15	28	11
f__unclassified_Lactobacillales	2	0	0
f__unclassified_Myxococcales	8	7	9
f__unclassified_Nannocystineae	28	24	14
f__unclassified_Opitutae	8	4	8
f__unclassified_Proteobacteria	11	24	18
f__unclassified_Rhizobiales	176	185	144
f__unclassified_Rhodospirillales	32	66	13
f__unclassified_Sphingomonadales	0	6	1
