# Supplementary material for: Comparative analysis of the effects of cyclophosphamide and dexamethasone on intestinal immunity and microbiota in delayed hypersensitivity mice
Source: PLoS One. 2024 Oct 17;19(10):e0312147. doi: 10.1371/journal.pone.0312147 (PMC11486373; doi:10.1371/journal.pone.0312147)
Supplement: S1 File — (ZIP) [file pone.0312147.s001.zip › 2_OTU_Taxa/Abundance/family_count.xls]

family	A1	A2	A3	A4	A5	C1	C2	C3	C4	C5	D1	D2	D3	D4	D5
f__Acidimicrobiaceae	0	0	0	0	0	0	0	0	0	0	0	0	2	0	0
f__Aeromonadaceae	44	65	14	35	18	72	52	42	55	60	22	17	24	26	23
f__Alcaligenaceae	2	3	0	3	0	4	0	7	0	3	1	6	1	8	4
f__Anaerolineaceae	17	32	19	11	16	26	9	24	13	27	15	16	13	12	18
f__Anaeroplasmataceae	4	396	0	8	82	7	438	395	84	305	89	123	162	215	234
f__Bacillaceae_1	1	1	1	0	0	0	2	0	1	1	7	2	7	0	1
f__Bacillales_Incertae_Sedis_XI	1	0	0	0	1	0	1	2	0	0	0	0	0	0	0
f__Bacteriovoracaceae	1	3	0	0	1	3	1	5	5	3	3	1	1	8	3
f__Bacteroidaceae	21029	8838	12003	15803	30976	4581	14239	17457	11820	9572	30539	41650	28796	27416	31090
f__Bdellovibrionaceae	0	0	0	0	0	0	2	1	1	1	0	1	0	0	0
f__Bifidobacteriaceae	12	13	5	11	6	15	7	8	19	10	2	6	8	9	5
f__Bradyrhizobiaceae	7	0	1	3	1	5	6	5	5	1	0	2	9	3	0
f__Burkholderiales_incertae_sedis	0	1	0	0	0	1	0	4	0	0	0	0	0	0	0
f__Caldilineaceae	14	25	8	14	16	29	11	27	15	17	10	11	8	10	10
f__Campylobacteraceae	0	0	1	2	2	0	3	1	0	0	1	1	1	0	0
f__Carnobacteriaceae	8	2	28	1	6	0	0	0	1	1	7	2	0	1	2
f__Caulobacteraceae	0	0	0	0	2	0	0	0	0	0	0	0	1	0	0
f__Chitinophagaceae	69	43	59	43	64	49	37	48	26	40	59	78	63	58	86
f__Chloroplast	34	24	34	19	18	31	31	27	19	29	71	29	23	9	14
f__Clostridiaceae_1	77	152	42	101	126	148	259	116	110	117	47	43	40	59	49
f__Comamonadaceae	18	13	18	12	5	18	8	12	15	10	10	6	8	8	16
f__Coriobacteriaceae	171	52	100	87	195	97	164	132	87	102	543	144	280	213	242
f__Coxiellaceae	0	1	0	0	0	0	0	0	0	0	0	0	1	0	0
f__Cytophagaceae	19	8	12	10	9	19	6	16	11	18	12	9	9	8	14
f__Deferribacteraceae	370	1628	26	218	164	398	294	1005	76	415	132	2340	51	411	382
f__Desulfovibrionaceae	295	1527	485	774	298	3383	1408	2471	1672	5393	190	314	715	131	127
f__Enterobacteriaceae	317	144	209	186	366	305	187	141	142	217	486	242	437	438	288
f__Enterococcaceae	0	33	0	0	0	0	0	0	0	0	1	0	0	0	2
f__Erysipelotrichaceae	326	70	165	183	918	191	220	152	150	145	624	313	244	146	768
f__Erythrobacteraceae	5	5	4	6	1	6	3	2	5	4	3	2	5	3	1
f__Eubacteriaceae	1	2	1	0	9	2	2	1	0	0	0	0	1	1	0
f__Family_II	1	12	4	2	2	5	4	4	3	7	9	1	2	3	4
f__Flavobacteriaceae	3	4	7	10	11	6	1	7	6	5	13	10	7	8	4
f__Fusobacteriaceae	35	43	27	25	28	56	34	34	34	47	25	22	17	10	21
f__Gaiellaceae	0	2	0	0	0	0	0	0	0	2	0	0	0	0	0
f__Gemmatimonadaceae	0	1	0	0	1	0	0	0	3	1	0	0	1	1	1
f__Helicobacteraceae	3621	5636	302	1249	459	9083	1218	8263	1570	5637	3709	10390	2425	21013	6151
f__Hyphomicrobiaceae	28	23	23	10	21	33	22	28	23	22	19	14	8	13	17
f__Iamiaceae	1	0	1	0	0	1	1	0	5	1	0	0	0	0	0
f__Ignavibacteriaceae	1	1	1	0	1	0	0	0	2	0	0	1	0	0	0
f__Intrasporangiaceae	0	1	0	0	0	0	0	0	0	2	0	0	0	0	0
f__Kofleriaceae	3	2	3	7	7	6	1	3	3	1	2	3	2	0	4
f__Kosmotogaceae	1	3	0	1	0	3	1	1	1	3	1	2	2	0	0
f__Labilitrichaceae	0	0	0	0	0	0	0	0	3	1	1	0	0	0	1
f__Lachnospiraceae	11853	29539	2422	11028	3537	27151	21528	13367	17868	25945	3749	4069	5478	1581	2130
f__Lactobacillaceae	4381	1122	10976	455	3928	107	3967	120	147	424	8598	2867	2199	883	6073
f__Leuconostocaceae	3	3	3	1	2	4	0	2	2	7	1	3	3	0	4
f__Marinilabiliaceae	4	1	3	3	8	3	1	1	3	0	5	1	2	3	7
f__Microbacteriaceae	1	5	3	0	1	2	3	3	0	0	1	0	1	1	0
f__Micrococcaceae	2	0	2	1	0	4	7	2	2	3	2	2	1	0	1
f__Micromonosporaceae	0	0	0	1	0	3	0	1	3	1	0	0	0	0	4
f__Moraxellaceae	38	38	17	37	24	57	38	35	32	45	18	22	30	22	20
f__Mycobacteriaceae	5	7	4	5	3	12	3	12	8	7	1	2	4	0	4
f__Nakamurellaceae	0	1	1	0	0	0	0	0	0	1	0	1	0	0	1
f__Nannocystaceae	2	1	1	1	0	2	0	1	0	0	1	0	0	0	3
f__Neisseriaceae	0	1	0	0	0	0	2	0	0	0	0	0	0	0	0
f__Nitrospiraceae	5	8	5	5	4	14	5	7	6	13	5	10	5	9	5
f__Nocardiaceae	9	8	5	5	3	6	4	8	8	11	5	3	2	3	1
f__Nocardioidaceae	0	0	1	0	0	1	0	4	0	1	0	0	0	0	0
f__Opitutaceae	1	2	0	0	0	2	1	0	0	1	0	0	0	0	0
f__Paenibacillaceae_1	0	1	0	0	0	0	1	0	2	0	0	0	0	0	0
f__Parachlamydiaceae	0	0	0	0	0	0	0	0	0	2	0	0	0	0	0
f__Pasteurellaceae	7	1	4	0	5	0	0	0	0	0	18	2	2	3	10
f__Peptostreptococcaceae	8	16	2	4	6	10	3	7	7	5	2	5	3	5	5
f__Phyllobacteriaceae	5	2	2	2	2	4	3	2	3	4	1	0	0	0	5
f__Planctomycetaceae	22	22	23	16	20	45	29	32	26	41	9	22	18	9	18
f__Planococcaceae	0	0	0	0	0	0	0	0	0	0	0	0	0	0	2
f__Porphyromonadaceae	15144	7949	23436	7512	18306	18017	11068	11534	6671	12649	10904	6909	9021	4241	10379
f__Prevotellaceae	6875	1609	6724	4960	3974	1562	2616	1552	2532	2799	4221	4100	6736	1360	4343
f__Prolixibacteraceae	3	2	6	3	3	7	7	2	0	8	2	3	2	2	3
f__Pseudomonadaceae	16	17	20	18	12	12	16	19	15	12	10	11	14	11	13
f__Pseudonocardiaceae	0	2	0	2	0	1	1	1	0	2	0	1	0	0	0
f__Rhizobiaceae	13	18	13	14	9	16	12	16	18	20	4	13	15	9	12
f__Rhodobacteraceae	7	7	4	9	2	11	10	9	6	17	3	4	6	2	5
f__Rhodocyclaceae	1	3	0	0	0	2	0	1	1	0	1	1	0	0	0
f__Rhodospirillaceae	15	30	8	10	5	16	10	12	10	25	5	9	4	5	8
f__Rikenellaceae	1519	1625	3204	2526	2420	3645	3455	222	781	3254	4213	2611	3441	3928	6152
f__Ruminococcaceae	3788	9005	1237	6946	1786	8689	9661	8761	7105	7635	2787	3133	2835	1196	2233
f__Saprospiraceae	11	6	13	5	24	12	4	7	4	8	15	14	15	11	18
f__Shewanellaceae	3	1	1	0	0	0	1	5	2	1	0	2	3	0	1
f__Sinobacteraceae	3	0	0	0	0	0	1	0	0	1	0	0	0	0	0
f__Sphaerobacteraceae	0	0	0	0	0	0	0	0	0	0	0	2	0	1	0
f__Sphingobacteriaceae	7	3	9	1	13	1	2	1	2	6	6	3	5	7	7
f__Sphingomonadaceae	32	28	26	22	27	34	21	30	25	20	23	21	22	13	25
f__Staphylococcaceae	796	14	107	15	47	32	25	16	6	17	38	10	39	18	9
f__Streptococcaceae	13	16	18	16	15	34	37	18	12	32	41	28	19	23	32
f__Streptomycetaceae	5	14	2	6	3	9	7	9	9	8	1	4	2	2	5
f__Sutterellaceae	171	45	160	192	82	41	185	45	54	138	167	124	334	187	104
f__Synergistaceae	2	11	4	5	3	3	8	4	2	8	6	1	1	4	4
f__Syntrophaceae	0	2	0	1	0	1	0	2	3	3	0	0	3	0	1
f__Veillonellaceae	14	22	23	10	6	33	22	12	12	19	15	10	10	10	12
f__Verrucomicrobiaceae	276	149	6	155	14	555	347	375	332	564	4	3	2	6	2
f__Xanthomonadaceae	11	7	11	8	6	18	8	16	11	20	4	2	7	6	12
f__norank_Acidobacteria_Gp1	16	32	5	15	13	32	12	25	23	28	14	17	7	13	6
f__norank_Acidobacteria_Gp10	0	0	0	0	0	0	0	0	0	0	0	0	2	0	0
f__norank_Acidobacteria_Gp16	0	0	0	1	0	1	0	0	0	0	0	2	0	0	1
f__norank_Acidobacteria_Gp3	10	30	7	3	3	28	10	19	10	19	5	11	5	1	4
f__norank_Acidobacteria_Gp4	0	4	1	0	2	3	7	3	2	6	0	2	0	0	0
f__norank_Acidobacteria_Gp6	2	2	0	3	0	0	1	0	0	2	0	1	0	1	0
f__norank_Acidobacteria_Gp7	0	0	0	3	0	0	0	0	0	0	0	0	0	0	0
f__norank_Alphaproteobacteria_incertae_sedis	2	6	1	2	1	4	1	2	2	5	1	1	0	1	4
f__norank_Aminicenantes	1	4	0	3	0	3	2	2	0	3	1	3	3	1	1
f__norank_Candidatus_Saccharibacteria	947	778	1061	580	1168	1158	1257	431	739	1527	1006	989	2315	651	1781
f__norank_Cytophagales	5	8	7	2	8	11	7	4	4	7	8	5	4	1	5
f__norank_Parcubacteria	0	0	0	0	0	0	0	0	2	0	0	0	0	0	0
f__norank_Rhodospirillales	33	22	13	14	15	32	28	21	17	25	8	18	9	8	9
f__norank_SR1	0	0	0	1	0	2	0	0	0	0	0	0	1	0	0
f__norank_Spartobacteria	1	1	0	1	0	1	0	1	1	1	0	4	1	2	3
f__norank_Subdivision3	0	0	0	0	0	0	0	0	2	0	0	0	0	0	0
f__norank_candidate_division_WPS-1	0	0	0	0	0	0	0	1	0	1	1	0	1	0	0
f__unclassified_Acidimicrobidae	3	2	2	0	0	0	3	4	1	0	0	0	1	0	0
f__unclassified_Acidimicrobineae	2	1	0	2	0	0	1	1	0	1	0	0	2	0	0
f__unclassified_Acidobacteria	0	0	0	0	0	0	0	0	2	0	0	0	0	0	0
f__unclassified_Alphaproteobacteria	19	19	11	15	9	35	23	23	14	24	11	14	9	4	11
f__unclassified_Bacteria	205	109	322	162	118	744	171	176	212	502	210	152	266	128	174
f__unclassified_Bacteroidales	3229	623	2336	1027	2448	168	597	563	290	158	1111	442	1448	277	597
f__unclassified_Bacteroidetes	1085	914	524	856	1406	442	1061	652	337	294	795	524	1474	660	417
f__unclassified_Betaproteobacteria	2	11	1	9	11	8	5	14	4	12	2	0	8	1	1
f__unclassified_Burkholderiales	0	0	1	3	0	3	2	0	1	1	1	1	2	0	0
f__unclassified_Campylobacterales	0	0	0	0	0	0	0	0	0	0	0	0	0	2	0
f__unclassified_Chlamydiales	0	2	0	1	0	0	0	0	0	1	0	0	0	0	0
f__unclassified_Chloroflexi	2	11	1	2	1	3	3	4	2	2	0	3	1	0	0
f__unclassified_Clostridia	51	124	86	91	27	379	201	79	214	298	53	53	43	35	25
f__unclassified_Clostridiales	2375	1340	3368	914	1150	2537	1872	1071	1553	2970	3260	1882	3056	2498	6120
f__unclassified_Corynebacterineae	0	1	0	0	0	4	4	3	1	3	1	0	0	1	1
f__unclassified_Cyanobacteria	8	7	7	5	6	5	8	6	8	8	17	4	3	3	4
f__unclassified_Cystobacterineae	5	8	1	6	3	8	7	6	10	8	2	8	1	5	2
f__unclassified_Cytophagales	4	11	10	10	12	10	9	5	3	7	4	5	5	6	7
f__unclassified_Deltaproteobacteria	1	0	3	0	0	0	0	0	0	32	0	0	0	1	0
f__unclassified_Desulfobacterales	0	0	0	0	0	0	0	2	0	0	0	0	0	0	0
f__unclassified_Desulfovibrionales	8	22	17	28	7	55	22	6	6	51	3	10	16	3	3
f__unclassified_Firmicutes	129	217	275	168	144	354	173	100	155	369	181	56	418	333	288
f__unclassified_Gammaproteobacteria	3	4	3	3	2	4	8	5	4	7	0	2	3	1	5
f__unclassified_Lactobacillales	0	0	0	0	2	0	0	0	0	0	0	0	0	0	0
f__unclassified_Myxococcales	0	0	2	2	4	3	3	0	0	1	4	0	1	1	3
f__unclassified_Nannocystineae	9	2	9	3	5	7	3	8	2	4	3	4	1	5	1
f__unclassified_Opitutae	2	3	1	1	1	0	0	1	2	1	4	4	0	0	0
f__unclassified_Proteobacteria	3	4	2	1	1	5	7	7	1	4	4	4	0	4	6
f__unclassified_Rhizobiales	43	27	43	34	29	44	39	33	27	42	27	26	23	32	36
f__unclassified_Rhodospirillales	5	8	10	6	3	18	14	8	5	21	5	0	4	1	3
f__unclassified_Sphingomonadales	0	0	0	0	0	1	2	3	0	0	1	0	0	0	0
