# Supplementary material for: Comparative analysis of the effects of cyclophosphamide and dexamethasone on intestinal immunity and microbiota in delayed hypersensitivity mice
Source: PLoS One. 2024 Oct 17;19(10):e0312147. doi: 10.1371/journal.pone.0312147 (PMC11486373; doi:10.1371/journal.pone.0312147)
Supplement: S1 File — (ZIP) [file pone.0312147.s001.zip › 2_OTU_Taxa/Abundance/genus_abundance.groups.xls]

genus	A	C	D
g__Acetatifactor	0.19992979992979992	0.31726042649097536	0.10171590306032195
g__Acidovorax	0.004492804492804493	0.0016214331847920376	0.0007804289237364855
g__Acinetobacter	0.043243243243243246	0.0559394448753253	0.029136013152828794
g__Aeromonas	0.012636012636012635	0.01810600389684442	0.0057231454407342276
g__Akkermansia	0.16763776763776764	0.5858778574381897	0.0018210008220517996
g__Alistipes	3.1713583713583717	3.0691027799471953	5.291047959958793
g__Alloprevotella	5.738715338715339	2.542407233753915	4.501514032112048
g__Altererythrobacter	0.005896805896805897	0.005404777282640125	0.003642001644103599
g__Aminicenantes_genera_incertae_sedis	0.0022464022464022465	0.0027023886413200626	0.0023412867712094567
g__Aminivibrio	0.0005616005616005616	0.0005404777282640126	0.0005202859491576571
g__Anaeroarcus	0.0008424008424008425	0.0008107165923960188	0.0007804289237364855
g__Anaerofustis	0.00365040365040365	0.0013511943206600313	0.0005202859491576571
g__Anaeroplasma	0.1375921375921376	0.33212356401823573	0.2140976680783759
g__Anaerotruncus	0.04212004212004212	0.11971581681047877	0.02263243878835808
g__Aquabacterium	0.0002808002808002808	0.0013511943206600313	0.0
g__Aquicella	0.0002808002808002808	0.0	0.00026014297457882854
g__Aquihabitans	0.0005616005616005616	0.0016214331847920376	0.0
g__Aquisphaera	0.0014040014040014042	0.002972627505452069	0.0020811437966306284
g__Arcobacter	0.0008424008424008425	0.0	0.0005202859491576571
g__Asticcacaulis	0.0005616005616005616	0.0	0.00026014297457882854
g__Bacillus	0.0008424008424008425	0.0010809554565280252	0.004422430567840085
g__Bacteroides	24.892664092664095	15.58440505562867	41.49046315855194
g__Barnesiella	0.4838188838188838	0.20889464197404087	0.9744955827722915
g__Bdellovibrio	0.0	0.0013511943206600313	0.00026014297457882854
g__Bifidobacterium	0.013197613197613197	0.01594409298378837	0.007804289237364856
g__Blastocatella	0.0	0.0005404777282640126	0.0
g__Blastomonas	0.004212004212004212	0.005404777282640125	0.004422430567840085
g__Bradyrhizobium	0.0028080028080028083	0.005404777282640125	0.003121715694945942
g__Butyricicoccus	0.02864162864162864	0.10188005177776636	0.005463002466155399
g__Butyricimonas	0.015724815724815724	0.002972627505452069	0.00026014297457882854
g__Candidatus_Solibacter	0.0011232011232011232	0.0016214331847920376	0.0005202859491576571
g__Cellvibrio	0.0011232011232011232	0.0002702388641320063	0.0010405718983153142
g__Cetobacterium	0.02499122499122499	0.03377985801650078	0.016649150373045027
g__Chlorophyta	0.03622323622323623	0.03648224665782085	0.037980874288508965
g__Chryseobacterium	0.002527202527202527	0.0013511943206600313	0.003121715694945942
g__Chryseolinea	0.005616005616005617	0.0027023886413200626	0.003121715694945942
g__Clostridium_IV	0.6882414882414882	1.0901435779085134	0.2845964141892384
g__Clostridium_XVIII	0.050824850824850824	0.032428663695840756	0.15270392607777233
g__Clostridium_XlVa	1.3045981045981045	3.139905362349781	0.13579463273014847
g__Clostridium_XlVb	0.2914706914706915	0.6693816664549795	0.15530535582356064
g__Clostridium_sensu_stricto	0.138996138996139	0.2015981926424767	0.06191402794976119
g__Cohnella	0.0002808002808002808	0.0008107165923960188	0.0
g__Defluviimonas	0.0	0.0010809554565280252	0.0
g__Desulfovibrio	0.16454896454896453	0.7566688195696175	0.1149831947638422
g__Dorea	0.030607230607230605	0.13863253729971922	0.015088292525572054
g__Dysgonomonas	0.0008424008424008425	0.0005404777282640126	0.0013007148728941425
g__Edaphobacter	0.0008424008424008425	0.0010809554565280252	0.0010405718983153142
g__Emticicia	0.012355212355212355	0.017295287304448403	0.01066586195773197
g__Enterococcus	0.009266409266409266	0.0	0.0007804289237364855
g__Enterorhabdus	0.055598455598455596	0.02837508073386066	0.12122662615373409
g__Eoetvoesia	0.0005616005616005616	0.0	0.0
g__Erysipelotrichaceae_incertae_sedis	0.35633555633555636	0.15646830233243164	0.23204753332431502
g__Escherichia_Shigella	0.016567216567216568	0.015673854119656366	0.016389007398466195
g__Ethanoligenens	0.1564057564057564	0.2707793418602703	0.09521232869585124
g__Ferruginibacter	0.0028080028080028083	0.0021619109130560504	0.004422430567840085
g__Flavihumibacter	0.0002808002808002808	0.0	0.0010405718983153142
g__Flavisolibacter	0.006177606177606178	0.0024321497771880563	0.004162287593261257
g__Flavobacterium	0.004492804492804493	0.003783344097848088	0.004422430567840085
g__Flavonifractor	0.34257634257634256	0.6937031642268601	0.12981134431483543
g__Gaiella	0.0005616005616005616	0.0005404777282640126	0.0
g__Gemella	0.0005616005616005616	0.0008107165923960188	0.0
g__Geminicoccus	0.0008424008424008425	0.0002702388641320063	0.00026014297457882854
g__Gemmata	0.0005616005616005616	0.0005404777282640126	0.0
g__Gemmatimonas	0.0005616005616005616	0.0010809554565280252	0.0007804289237364855
g__Gimesia	0.0011232011232011232	0.0008107165923960188	0.00026014297457882854
g__Gordonia	0.00365040365040365	0.0021619109130560504	0.0010405718983153142
g__Gp1	0.015163215163215163	0.022700064587088526	0.011186147906889626
g__Gp10	0.0	0.0	0.0005202859491576571
g__Gp16	0.0002808002808002808	0.0002702388641320063	0.0007804289237364855
g__Gp3	0.01375921375921376	0.0216191091305605	0.0057231454407342276
g__Gp4	0.0019656019656019656	0.003242866369584075	0.0
g__Gp6	0.0019656019656019656	0.0008107165923960188	0.0005202859491576571
g__Gp7	0.0008424008424008425	0.0	0.0
g__GpIIa	0.005896805896805897	0.006215493875036145	0.004942716516997742
g__Granulicatella	0.012636012636012635	0.0005404777282640126	0.003121715694945942
g__Haliscomenobacter	0.007581607581607581	0.006755971603300158	0.009885433033995484
g__Helicobacter	3.1615303615303616	6.961623378904614	11.362524843654072
g__Hydrogenoanaerobacterium	0.0019656019656019656	0.0016214331847920376	0.0018210008220517996
g__Hydrogenophaga	0.011793611793611793	0.011890510021808276	0.01066586195773197
g__Hyphomicrobium	0.029484029484029485	0.03459057460889681	0.018470151195096825
g__Ignavibacterium	0.0011232011232011232	0.0	0.00026014297457882854
g__Ilumatobacter	0.0	0.0	0.0005202859491576571
g__Intestinimonas	0.005896805896805897	0.02540245322840859	0.00884486113568017
g__Kofleria	0.006177606177606178	0.003783344097848088	0.0028615727203671138
g__Kutzneria	0.0011232011232011232	0.0013511943206600313	0.00026014297457882854
g__Labilithrix	0.0	0.0010809554565280252	0.0005202859491576571
g__Lachnospiracea_incertae_sedis	0.07413127413127413	0.07836927059828182	0.10405718983153142
g__Lacibacter	0.008704808704808706	0.006755971603300158	0.012226719805204941
g__Lactobacillus	5.858055458055459	1.28768818758901	5.364148135815444
g__Lactococcus	0.0064584064584064585	0.00945836024462022	0.010145576008574311
g__Leuconostoc	0.00336960336960337	0.0040535829619800946	0.0028615727203671138
g__Litorilinea	0.013197613197613197	0.017295287304448403	0.0070238603136283705
g__Longilinea	0.0005616005616005616	0.0	0.0
g__Luteolibacter	0.0008424008424008425	0.0008107165923960188	0.002601429745788285
g__Mangroviflexus	0.003931203931203931	0.0010809554565280252	0.002601429745788285
g__Marmoricola	0.0002808002808002808	0.0016214331847920376	0.0
g__Megasphaera	0.002527202527202527	0.003242866369584075	0.002601429745788285
g__Mesotoga	0.0014040014040014042	0.0024321497771880563	0.0013007148728941425
g__Mucilaginibacter	0.005896805896805897	0.002972627505452069	0.003381858669524771
g__Mucispirillum	0.6756054756054756	0.5912826347208298	0.8626341037033953
g__Mycobacterium	0.00673920673920674	0.011350032293544263	0.0028615727203671138
g__Nakamurella	0.0005616005616005616	0.0002702388641320063	0.0005202859491576571
g__Nannocystis	0.0014040014040014042	0.0008107165923960188	0.0010405718983153142
g__Neochlamydia	0.0	0.0005404777282640126	0.0
g__Niastella	0.00336960336960337	0.002972627505452069	0.001560857847472971
g__Nitrospira	0.007581607581607581	0.012160748885940284	0.00884486113568017
g__Ohtaekwangia	0.0008424008424008425	0.0013511943206600313	0.00026014297457882854
g__Oligotropha	0.0	0.0005404777282640126	0.0
g__Opitutus	0.0008424008424008425	0.0010809554565280252	0.0
g__Oryzihumus	0.0002808002808002808	0.0005404777282640126	0.0
g__Oscillibacter	0.7247455247455247	1.2209391881484044	0.317114286011592
g__Parabacteroides	3.6414180414180417	1.6665630751020826	2.154764258436437
g__Parafilimonas	0.0008424008424008425	0.0008107165923960188	0.0
g__Parapedobacter	0.0008424008424008425	0.0	0.001560857847472971
g__Paraprevotella	0.013197613197613197	0.0	0.0005202859491576571
g__Parasegetibacter	0.0002808002808002808	0.0010809554565280252	0.00026014297457882854
g__Parasutterella	0.1825201825201825	0.1251205940931189	0.23829096471420694
g__Parcubacteria_genera_incertae_sedis	0.0	0.0005404777282640126	0.0
g__Pectinatus	0.01488241488241488	0.017565526168580408	0.00858471816110134
g__Pelolinea	0.0002808002808002808	0.0002702388641320063	0.00026014297457882854
g__Peredibacter	0.0014040014040014042	0.004594060690244106	0.004162287593261257
g__Pirellula	0.0008424008424008425	0.0002702388641320063	0.00026014297457882854
g__Planomicrobium	0.0	0.0	0.0005202859491576571
g__Plesiomonas	0.0	0.0005404777282640126	0.0
g__Prevotella	1.026044226044226	0.44616436468194237	0.8980135482461161
g__Proteiniclasticum	0.0005616005616005616	0.0	0.0
g__Proteus	0.0028080028080028083	0.0008107165923960188	0.0023412867712094567
g__Pseudoflavonifractor	0.06823446823446824	0.20403034241966472	0.023673010686673397
g__Pseudomonas	0.022183222183222183	0.01972743708163646	0.01430786360183557
g__Reyranella	0.027237627237627238	0.033239380288236774	0.013527434678099083
g__Rhizobium	0.018813618813618815	0.022159586858824517	0.01378757765267791
g__Rhizomicrobium	0.002527202527202527	0.0035131052337160815	0.001560857847472971
g__Rhodanobacter	0.0008424008424008425	0.0035131052337160815	0.0007804289237364855
g__Rhodococcus	0.004773604773604774	0.007836927059828183	0.002601429745788285
g__Rhodoferax	0.0002808002808002808	0.001891672048924044	0.0005202859491576571
g__Rhodopseudomonas	0.0005616005616005616	0.0	0.0
g__Romboutsia	0.008143208143208142	0.007566688195696176	0.004942716516997742
g__Roseburia	0.06683046683046684	0.302937766691979	0.02315272473751574
g__Roseibacillus	0.0	0.0005404777282640126	0.0
g__Rothia	0.0014040014040014042	0.004864299554376113	0.001560857847472971
g__Rugosimonospora	0.0002808002808002808	0.0016214331847920376	0.0010405718983153142
g__Ruminococcus	0.0022464022464022465	0.1207967722670068	0.00026014297457882854
g__Ruminococcus2	0.0011232011232011232	0.00945836024462022	0.0
g__Runella	0.003931203931203931	0.0016214331847920376	0.0028615727203671138
g__SR1_genera_incertae_sedis	0.0002808002808002808	0.0005404777282640126	0.00026014297457882854
g__Saccharibacteria_genera_incertae_sedis	1.2731484731484732	1.381461073442816	1.7538839346104618
g__Saccharofermentans	0.001684801684801685	0.0021619109130560504	0.0007804289237364855
g__Sediminibacterium	0.001684801684801685	0.001891672048924044	0.001560857847472971
g__Shewanella	0.0014040014040014042	0.0024321497771880563	0.001560857847472971
g__Simplicispira	0.0019656019656019656	0.0016214331847920376	0.0005202859491576571
g__Smithella	0.0002808002808002808	0.0008107165923960188	0.00026014297457882854
g__Spartobacteria_genera_incertae_sedis	0.0008424008424008425	0.0010809554565280252	0.002601429745788285
g__Sphingomonas	0.0028080028080028083	0.0027023886413200626	0.003381858669524771
g__Sphingorhabdus	0.0022464022464022465	0.0013511943206600313	0.0005202859491576571
g__Staphylococcus	0.27490347490347494	0.0259429309566726	0.029656299101986455
g__Streptococcus	0.01488241488241488	0.026483408684936618	0.026794726381619338
g__Streptomyces	0.00365040365040365	0.005404777282640125	0.0018210008220517996
g__Streptophyta	0.0	0.0005404777282640126	0.0
g__Subdivision3_genera_incertae_sedis	0.0	0.0005404777282640126	0.0
g__Sulfurovum	0.0022464022464022465	0.0027023886413200626	0.0018210008220517996
g__Taibaiella	0.01038961038961039	0.009188121380488213	0.011966576830626111
g__Terrimonas	0.01488241488241488	0.0056750161467721315	0.023412867712094568
g__Thauera	0.0	0.0008107165923960188	0.00026014297457882854
g__Thermovirga	0.0064584064584064585	0.006215493875036145	0.003642001644103599
g__Tolumonas	0.03678483678483679	0.057831116924249346	0.023412867712094568
g__Turicibacter	0.0	0.0008107165923960188	0.0
g__WPS-1_genera_incertae_sedis	0.0	0.0005404777282640126	0.0005202859491576571
g__unclassified_Acidimicrobidae	0.0019656019656019656	0.0021619109130560504	0.00026014297457882854
g__unclassified_Acidimicrobineae	0.0014040014040014042	0.0008107165923960188	0.0005202859491576571
g__unclassified_Acidobacteria	0.0	0.0005404777282640126	0.0
g__unclassified_Acidobacteria_Gp1	0.00673920673920674	0.008647643652224202	0.002601429745788285
g__unclassified_Acidobacteria_Gp3	0.0	0.0	0.0005202859491576571
g__unclassified_Acidobacteria_Gp4	0.0	0.001891672048924044	0.0005202859491576571
g__unclassified_Alcaligenaceae	0.001684801684801685	0.003783344097848088	0.00520285949157657
g__unclassified_Alphaproteobacteria	0.020498420498420496	0.03215842483170875	0.012747005754362597
g__unclassified_Anaerolineaceae	0.025833625833625834	0.026483408684936618	0.018990437144254482
g__unclassified_Bacteria	0.2572130572130572	0.4877811497582713	0.24193296635831052
g__unclassified_Bacteroidales	2.7133731133731134	0.4799442226984431	1.0080540264929605
g__unclassified_Bacteroidetes	1.3436293436293436	0.7528854754717695	1.0067533116200664
g__unclassified_Betaproteobacteria	0.009547209547209548	0.011620271157676271	0.003121715694945942
g__unclassified_Bradyrhizobiaceae	0.0	0.0	0.0005202859491576571
g__unclassified_Burkholderiales	0.0011232011232011232	0.001891672048924044	0.0010405718983153142
g__unclassified_Caldilineaceae	0.008424008424008424	0.00945836024462022	0.0057231454407342276
g__unclassified_Campylobacteraceae	0.0005616005616005616	0.0010809554565280252	0.00026014297457882854
g__unclassified_Campylobacterales	0.0	0.0	0.0005202859491576571
g__unclassified_Chitinophagaceae	0.02864162864162864	0.02107863140229649	0.028875870178249965
g__unclassified_Chlamydiales	0.0008424008424008425	0.0002702388641320063	0.0
g__unclassified_Chloroflexi	0.004773604773604774	0.003783344097848088	0.0010405718983153142
g__unclassified_Clostridia	0.10642330642330643	0.31644970989857935	0.054369881686975166
g__unclassified_Clostridiaceae_1	0.0002808002808002808	0.0010809554565280252	0.0
g__unclassified_Clostridiales	2.5684801684801686	2.703199357912459	4.37456426051758
g__unclassified_Coriobacteriaceae	0.1142857142857143	0.128903938190967	0.2486966836973601
g__unclassified_Corynebacterineae	0.0002808002808002808	0.0040535829619800946	0.0007804289237364855
g__unclassified_Cyanobacteria	0.009266409266409266	0.00945836024462022	0.008064432211943685
g__unclassified_Cystobacterineae	0.0064584064584064585	0.010539315701148246	0.004682573542418913
g__unclassified_Cytophagales	0.015163215163215163	0.014052420934864326	0.009625290059416656
g__unclassified_Deltaproteobacteria	0.0011232011232011232	0.008647643652224202	0.00026014297457882854
g__unclassified_Desulfobacterales	0.0	0.0005404777282640126	0.0
g__unclassified_Desulfovibrionaceae	0.7842751842751843	3.1150433868496363	0.2692479786890875
g__unclassified_Desulfovibrionales	0.023025623025623027	0.03783344097848088	0.009105004110258998
g__unclassified_Enterobacteriaceae	0.32376272376272375	0.2510519047786338	0.47320007075888915
g__unclassified_Erysipelotrichaceae	0.05952965952965952	0.04215726280459298	0.16024807234055838
g__unclassified_Firmicutes	0.261986661986662	0.31104493261593924	0.3319424355625852
g__unclassified_Flavobacteriaceae	0.0028080028080028083	0.0016214331847920376	0.003381858669524771
g__unclassified_Fusobacteriaceae	0.019375219375219375	0.0216191091305605	0.008064432211943685
g__unclassified_Gammaproteobacteria	0.004212004212004212	0.007566688195696176	0.0028615727203671138
g__unclassified_Helicobacteraceae	0.0	0.0	0.0007804289237364855
g__unclassified_Iamiaceae	0.0	0.0005404777282640126	0.0
g__unclassified_Ignavibacteriaceae	0.0	0.0005404777282640126	0.0
g__unclassified_Lachnospiraceae	14.424148824148824	23.951270528019716	3.8891374699534866
g__unclassified_Lactobacillales	0.0005616005616005616	0.0	0.0
g__unclassified_Marinilabiliaceae	0.0014040014040014042	0.0010809554565280252	0.0020811437966306284
g__unclassified_Microbacteriaceae	0.0028080028080028083	0.0021619109130560504	0.0007804289237364855
g__unclassified_Micromonosporaceae	0.0	0.0005404777282640126	0.0
g__unclassified_Myxococcales	0.0022464022464022465	0.001891672048924044	0.0023412867712094567
g__unclassified_Nannocystineae	0.007862407862407862	0.00648573273916815	0.003642001644103599
g__unclassified_Neisseriaceae	0.0002808002808002808	0.0005404777282640126	0.0
g__unclassified_Opitutae	0.0022464022464022465	0.0010809554565280252	0.0020811437966306284
g__unclassified_Pasteurellaceae	0.004773604773604774	0.0	0.009105004110258998
g__unclassified_Peptostreptococcaceae	0.0019656019656019656	0.0010809554565280252	0.00026014297457882854
g__unclassified_Phyllobacteriaceae	0.00365040365040365	0.004323821826112101	0.001560857847472971
g__unclassified_Planctomycetaceae	0.02499122499122499	0.04215726280459298	0.01716943632220268
g__unclassified_Porphyromonadaceae	16.173253773253773	14.318876454898485	7.653146169134556
g__unclassified_Prevotellaceae	0.0011232011232011232	0.0005404777282640126	0.0005202859491576571
g__unclassified_Prolixibacteraceae	0.004773604773604774	0.00648573273916815	0.003121715694945942
g__unclassified_Proteobacteria	0.003088803088803089	0.00648573273916815	0.004682573542418913
g__unclassified_Rhizobiales	0.04942084942084942	0.04999418986442116	0.03746058833935131
g__unclassified_Rhodobacteraceae	0.008143208143208142	0.013241704342468309	0.00520285949157657
g__unclassified_Rhodocyclaceae	0.0011232011232011232	0.0002702388641320063	0.00026014297457882854
g__unclassified_Rhodospirillaceae	0.019094419094419095	0.01972743708163646	0.008064432211943685
g__unclassified_Rhodospirillales	0.008985608985608986	0.017835765032712416	0.003381858669524771
g__unclassified_Rikenellaceae	0.0	0.0	0.001560857847472971
g__unclassified_Ruminococcaceae	4.328817128817128	7.458592650043373	2.2793727432596955
g__unclassified_Saprospiraceae	0.008985608985608986	0.0027023886413200626	0.009105004110258998
g__unclassified_Sinobacteraceae	0.0008424008424008425	0.0005404777282640126	0.0
g__unclassified_Sphaerobacteraceae	0.0	0.0	0.0007804289237364855
g__unclassified_Sphingobacteriaceae	0.002527202527202527	0.0002702388641320063	0.0023412867712094567
g__unclassified_Sphingomonadaceae	0.02864162864162864	0.025672692092540597	0.018730294169675653
g__unclassified_Sphingomonadales	0.0	0.0016214331847920376	0.00026014297457882854
g__unclassified_Streptococcaceae	0.0005616005616005616	0.0	0.00026014297457882854
g__unclassified_Streptomycetaceae	0.004773604773604774	0.005945255010904138	0.0018210008220517996
g__unclassified_Syntrophaceae	0.0005616005616005616	0.0016214331847920376	0.0007804289237364855
g__unclassified_Veillonellaceae	0.0028080028080028083	0.004864299554376113	0.0028615727203671138
g__unclassified_Xanthomonadaceae	0.011232011232011233	0.016214331847920378	0.007284003288207198
