# Supplementary material for: Comparative analysis of the effects of cyclophosphamide and dexamethasone on intestinal immunity and microbiota in delayed hypersensitivity mice
Source: PLoS One. 2024 Oct 17;19(10):e0312147. doi: 10.1371/journal.pone.0312147 (PMC11486373; doi:10.1371/journal.pone.0312147)
Supplement: S1 File — (ZIP) [file pone.0312147.s001.zip › 2_OTU_Taxa/Abundance/genus_abundance.xls]

genus	A1	A2	A3	A4	A5	C1	C2	C3	C4	C5	D1	D2	D3	D4	D5
g__Acetatifactor	0.13405665459739152	0.3770344429685089	0.06976181323766	0.45765784795198117	0.020072528737170307	0.27570605492912936	0.45634356335806814	0.5571189806151164	0.14989796102653014	0.1382790325319619	0.15201451163741345	0.04400780246443694	0.28712340811364045	0.007301188633509535	0.025998786723286243
g__Acidovorax	0.0075171955849004605	0.005367038334071301	0.001423710474237959	0.005280667476369013	0.002676337164956041	0.002356462007941277	0.0	0.0014285102067054269	0.0036119990608802443	0.0012129739695786127	0.0	0.0011894000666064037	0.0	0.001460237726701907	0.001238037463013631
g__Acinetobacter	0.04760890537103624	0.050986864173677364	0.024203078062045302	0.06512823220855116	0.03211604597947249	0.0671591672263264	0.0491248028544096	0.04999785723468995	0.05779198497408391	0.05458382863103758	0.022993791676247415	0.02616680146534088	0.0412138863321015	0.03212522998744196	0.024760749260272615
g__Aeromonas	0.015034391169800921	0.021468153336285205	0.005694841896951836	0.01584200242910704	0.005352674329912082	0.02002992706750085	0.014220337668381726	0.017142122480465125	0.02708999295660183	0.014555687634943353	0.00638716435451317	0.003568200199819211	0.00686898105535025	0.007301188633509535	0.004952149852054524
g__Akkermansia	0.3445381309746044	0.19858041836063814	0.008542262845427754	0.2728344862790657	0.017396191572214267	0.6527399761997338	0.4472942575690979	0.5356913275145351	0.5977858445756804	0.6816913709031804	0.005109731483610536	0.0	0.0027475924221401	0.001460237726701907	0.0
g__Alistipes	1.903103348910633	2.180359323216466	4.561568359458421	4.446322015102709	3.23836796959681	4.294652009472977	4.466478785841715	0.3171292658886048	1.4104856332737354	3.947017297008806	5.3818246851127975	3.1043341738427137	4.727232762292041	5.732893315031687	7.612692360070817
g__Alloprevotella	7.544758635378428	1.5242388868762495	7.542818092512707	8.068859903891852	4.5457586746778365	1.2889847183438785	3.053494324792512	1.7970658400354271	4.188112911090643	2.8808131777492054	4.215528473978693	4.224749036585946	8.57386215328818	1.426652258987763	4.003813155386082
g__Altererythrobacter	0.006264329654083717	0.006708797917589127	0.005694841896951836	0.010561334952738026	0.0013381685824780205	0.0070693860238238305	0.0038782739095586526	0.0028570204134108538	0.009029997652200611	0.004851895878314451	0.003832298612707902	0.0023788001332128075	0.00686898105535025	0.004380713180105722	0.001238037463013631
g__Aminicenantes_genera_incertae_sedis	0.0012528659308167433	0.005367038334071301	0.0	0.005280667476369013	0.0	0.0035346930119119152	0.002585515939705768	0.0028570204134108538	0.0	0.003638921908735838	0.001277432870902634	0.003568200199819211	0.004121388633210149	0.001460237726701907	0.001238037463013631
g__Aminivibrio	0.0	0.0026835191670356506	0.0	0.0	0.0	0.0	0.002585515939705768	0.0	0.0	0.0	0.0	0.0011894000666064037	0.0	0.0	0.001238037463013631
g__Anaeroarcus	0.0	0.0040252787505534755	0.0	0.0	0.0	0.0	0.0	0.0	0.0018059995304401221	0.0024259479391572254	0.001277432870902634	0.0	0.0	0.001460237726701907	0.001238037463013631
g__Anaerofustis	0.0012528659308167433	0.0026835191670356506	0.001423710474237959	0.0	0.012043517242302185	0.002356462007941277	0.002585515939705768	0.0014285102067054269	0.0	0.0	0.0	0.0	0.00137379621107005	0.001460237726701907	0.0
g__Anaeroplasma	0.005011463723266973	0.5313367950730589	0.0	0.014081779936984035	0.10972982376319769	0.00824761702779447	0.5662279907955633	0.5642615316486436	0.15170396055697027	0.3699570607214769	0.11369152551033443	0.14629620819258765	0.22255498619334807	0.31395111124091	0.2897007663451896
g__Anaerotruncus	0.015034391169800921	0.12075836251660428	0.002847420948475918	0.07744978965341219	0.002676337164956041	0.23328973878618642	0.05817410864337978	0.055711898061511646	0.1986599483484134	0.06186167244850926	0.01277432870902634	0.04638660259764974	0.0109903696885604	0.005840950906807628	0.032188974038354405
g__Aquabacterium	0.0	0.0013417595835178253	0.0	0.0	0.0	0.0011782310039706386	0.0	0.0057140408268217075	0.0	0.0	0.0	0.0	0.0	0.0	0.0
g__Aquicella	0.0	0.0013417595835178253	0.0	0.0	0.0	0.0	0.0	0.0	0.0	0.0	0.0	0.0	0.00137379621107005	0.0	0.0
g__Aquihabitans	0.0012528659308167433	0.0	0.001423710474237959	0.0	0.0	0.0011782310039706386	0.001292757969852884	0.0	0.005417998591320366	0.0012129739695786127	0.0	0.0	0.0	0.0	0.0
g__Aquisphaera	0.0	0.0013417595835178253	0.002847420948475918	0.0035204449842460087	0.0	0.0035346930119119152	0.005171031879411536	0.0028570204134108538	0.0	0.0024259479391572254	0.001277432870902634	0.0023788001332128075	0.00137379621107005	0.0	0.004952149852054524
g__Arcobacter	0.0	0.0	0.001423710474237959	0.0	0.002676337164956041	0.0	0.0	0.0	0.0	0.0	0.001277432870902634	0.0	0.00137379621107005	0.0	0.0
g__Asticcacaulis	0.0	0.0	0.0	0.0	0.002676337164956041	0.0	0.0	0.0	0.0	0.0	0.0	0.0	0.00137379621107005	0.0	0.0
g__Bacillus	0.0012528659308167433	0.0013417595835178253	0.001423710474237959	0.0	0.0	0.0	0.002585515939705768	0.0	0.0018059995304401221	0.0012129739695786127	0.008942030096318438	0.0023788001332128075	0.009616573477490349	0.0	0.001238037463013631
g__Bacteroides	26.346517659145295	11.85847119913054	17.088796822278223	27.81679604301984	41.451110010839166	5.397476229189495	18.40758073273522	24.93750267845664	21.34691444980224	11.610586836806482	39.01152244449555	49.538512774156715	39.559835693973156	40.03387751525948	38.49058472509378
g__Barnesiella	0.4710775899870955	0.16101115002213903	0.15233702074346162	0.4400556230307511	1.164206666755878	0.06951562923426767	0.5067611241823305	0.2528463065868606	0.02528399342616171	0.15889959001479828	0.7651822896706778	1.5652504876540272	0.8723605940294816	0.6366636488420315	0.9409084718903594
g__Bdellovibrio	0.0	0.0	0.0	0.0	0.0	0.0	0.002585515939705768	0.0014285102067054269	0.0018059995304401221	0.0012129739695786127	0.0	0.0011894000666064037	0.0	0.0	0.0
g__Bifidobacterium	0.015034391169800921	0.017442874585731728	0.007118552371189795	0.019362447413353048	0.008029011494868123	0.017673465059559575	0.009049305788970188	0.011428081653643415	0.03431399107836232	0.012129739695786129	0.002554865741805268	0.007136400399638422	0.0109903696885604	0.013142139540317163	0.006190187315068154
g__Blastocatella	0.0	0.0	0.0	0.0	0.0	0.0	0.0	0.0	0.0	0.0024259479391572254	0.0	0.0	0.0	0.0	0.0
g__Blastomonas	0.008770061515717202	0.0026835191670356506	0.0	0.008801112460615022	0.0013381685824780205	0.009425848031765108	0.0038782739095586526	0.0028570204134108538	0.005417998591320366	0.004851895878314451	0.00638716435451317	0.0023788001332128075	0.0027475924221401	0.007301188633509535	0.003714112389040892
g__Bradyrhizobium	0.008770061515717202	0.0	0.001423710474237959	0.0017602224921230043	0.0013381685824780205	0.005891155019853192	0.005171031879411536	0.007142551033527135	0.009029997652200611	0.0012129739695786127	0.0	0.0023788001332128075	0.009616573477490349	0.004380713180105722	0.0
g__Butyricicoccus	0.010022927446533946	0.05903742167478432	0.004271131422713877	0.0827304571297812	0.0	0.13785302746456468	0.07627272022132016	0.0999957144693799	0.17518195445269186	0.041241114965672836	0.001277432870902634	0.008325800466244827	0.0054951848442802	0.010221664086913348	0.002476074926027262
g__Butyricimonas	0.0075171955849004605	0.013417595835178254	0.05694841896951836	0.0	0.0	0.0035346930119119152	0.002585515939705768	0.008571061240232563	0.0	0.0	0.001277432870902634	0.0	0.0	0.0	0.0
g__Candidatus_Solibacter	0.0012528659308167433	0.0026835191670356506	0.0	0.0017602224921230043	0.0	0.0	0.0	0.004285530620116281	0.0018059995304401221	0.0024259479391572254	0.0	0.0011894000666064037	0.00137379621107005	0.0	0.0
g__Cellvibrio	0.0	0.0026835191670356506	0.001423710474237959	0.0017602224921230043	0.0	0.0	0.0	0.0014285102067054269	0.0	0.0	0.001277432870902634	0.0023788001332128075	0.0	0.0	0.001238037463013631
g__Cetobacterium	0.02756305047796835	0.025493432086838682	0.024203078062045302	0.02464311488972206	0.02274886590212635	0.04477277815088426	0.02585515939705768	0.025713183720697683	0.04153798920012281	0.031537323209043934	0.022993791676247415	0.02140920119891527	0.015111758321770547	0.007301188633509535	0.014856449556163567
g__Chlorophyta	0.042597441647769275	0.032202230004427804	0.048406156124090605	0.033444227350337086	0.02408703448460437	0.03652516112308979	0.040075497065439405	0.038569775581046524	0.030701992017482072	0.035176245117779774	0.09069773383408702	0.03449260193158571	0.03159731285461115	0.013142139540317163	0.01733252448219083
g__Chryseobacterium	0.0012528659308167433	0.0026835191670356506	0.001423710474237959	0.0035204449842460087	0.0040145057474340615	0.0011782310039706386	0.0	0.0028570204134108538	0.0018059995304401221	0.0012129739695786127	0.00638716435451317	0.0023788001332128075	0.0	0.007301188633509535	0.0
g__Chryseolinea	0.006264329654083717	0.006708797917589127	0.004271131422713877	0.0035204449842460087	0.0066908429123901025	0.0035346930119119152	0.002585515939705768	0.0014285102067054269	0.0036119990608802443	0.0024259479391572254	0.005109731483610536	0.0011894000666064037	0.004121388633210149	0.001460237726701907	0.003714112389040892
g__Clostridium_IV	0.5312151546662992	1.5121630506245891	0.207861729238742	1.0966186125926318	0.1753000843046207	1.0863289856609286	1.3742017219536158	1.054240532548605	1.0998537140380344	0.8515077266441863	0.45221123629953247	0.23312241305485515	0.4203816405874352	0.09491545223562395	0.21418048110135812
g__Clostridium_XVIII	0.03883884385531904	0.025493432086838682	0.05410099802104244	0.06512823220855116	0.07493744061876914	0.02002992706750085	0.04524652894485095	0.03285573475422482	0.021671994365281465	0.040028140996094225	0.0715362407705475	0.07255340406299063	0.11677267794095424	0.06571069770158582	0.42093273742463444
g__Clostridium_XlVa	2.8828445068093265	1.9120074065129011	0.19504833497060037	1.2145535195648731	0.12444967817045591	1.2006173930460806	3.345657625979264	1.1142379612302329	5.501074569720612	5.077509036656074	0.143072481541095	0.11299300632760835	0.21705980134906788	0.09491545223562395	0.11389944659725403
g__Clostridium_XlVb	0.1277923249433078	0.7352842517677682	0.13098136362989224	0.35556494340884687	0.12578784675293392	0.3652516112308979	0.5261524937301238	1.1870919817722096	1.316573657690849	0.24259479391572258	0.15201451163741345	0.04995480279746896	0.15523897185091565	0.05840950906807628	0.3503646020328575
g__Clostridium_sensu_stricto	0.09396494481125575	0.2026056971111916	0.05979583991799428	0.17778247170442343	0.16860924139223057	0.1743781885876545	0.3322387982521912	0.1642786737711241	0.1986599483484134	0.1407049804711191	0.060039344932423806	0.05114420286407536	0.054951848442802	0.08615402587541252	0.06066383568766791
g__Cohnella	0.0	0.0013417595835178253	0.0	0.0	0.0	0.0	0.001292757969852884	0.0	0.0036119990608802443	0.0	0.0	0.0	0.0	0.0	0.0
g__Defluviimonas	0.0	0.0	0.0	0.0	0.0	0.004712924015882554	0.0	0.0	0.0	0.0	0.0	0.0	0.0	0.0	0.0
g__Desulfovibrio	0.11150506784269015	0.3488574917146346	0.039863893278662854	0.1566598017989474	0.16058022989736245	0.391172693318252	0.9501771078418698	1.9084896361584502	0.4298278882447491	0.19286286116299944	0.12518842134845815	0.08325800466244826	0.2733854460029399	0.06863117315498962	0.03466504896438166
g__Dorea	0.03508024606286881	0.06708797917589127	0.017084525690855508	0.021122669905476052	0.009367180077346143	0.15081356850824174	0.10342063758823072	0.14570804108395355	0.12280796806992829	0.16375148589311272	0.029380956030760585	0.004757600266425615	0.038466293909961397	0.002920475453403814	0.001238037463013631
g__Dysgonomonas	0.0012528659308167433	0.0	0.0	0.0017602224921230043	0.0013381685824780205	0.0	0.0	0.0	0.0018059995304401221	0.0012129739695786127	0.001277432870902634	0.0023788001332128075	0.0027475924221401	0.0	0.0
g__Edaphobacter	0.0	0.0026835191670356506	0.0	0.0017602224921230043	0.0	0.0011782310039706386	0.0038782739095586526	0.0	0.0	0.0	0.001277432870902634	0.0023788001332128075	0.00137379621107005	0.0	0.0
g__Emticicia	0.01879298896225115	0.009392317084624777	0.01281339426814163	0.010561334952738026	0.009367180077346143	0.021208158071471493	0.007756547819117305	0.02285616330728683	0.018059995304401222	0.016981635574100578	0.011496895838123708	0.005947000333032019	0.0109903696885604	0.010221664086913348	0.014856449556163567
g__Enterococcus	0.0	0.04427806625608823	0.0	0.0	0.0	0.0	0.0	0.0	0.0	0.0	0.001277432870902634	0.0	0.0	0.0	0.002476074926027262
g__Enterorhabdus	0.050114637232669734	0.01475935541869608	0.03844018280442489	0.02464311488972206	0.14184586974267016	0.024742851083383408	0.037489981125733644	0.04142679599445738	0.012641996713080856	0.023046505421993643	0.2784803658567742	0.08563680479566108	0.04945666359852179	0.06717093542828773	0.11637552152328129
g__Eoetvoesia	0.0	0.0	0.0	0.0035204449842460087	0.0	0.0	0.0	0.0	0.0	0.0	0.0	0.0	0.0	0.0	0.0
g__Erysipelotrichaceae_incertae_sedis	0.2768833707105003	0.05501214292423084	0.1494895997949857	0.22178803400749852	1.038418820002944	0.18733872963133152	0.19908472735734417	0.1442795308772481	0.2203319427136949	0.052157880691880355	0.5211926113282748	0.17484180979114133	0.15798656427305574	0.13872258403668117	0.1572307578027311
g__Escherichia_Shigella	0.015034391169800921	0.026835191670356508	0.009965973319665714	0.017602224921230043	0.013381685824780205	0.021208158071471493	0.010342063758823072	0.01428510206705427	0.014447996243520977	0.016981635574100578	0.015329194450831607	0.015462200865883248	0.0219807393771208	0.013142139540317163	0.016094487019177203
g__Ethanoligenens	0.13530952052820827	0.34751573213111675	0.06976181323766	0.14961891183045536	0.07493744061876914	0.32519175709589626	0.22235437081469608	0.24570375555333343	0.27270592909645847	0.28019698697265955	0.0970848981886002	0.09990960559493792	0.10028712340811365	0.09345521450892205	0.08542458494794053
g__Ferruginibacter	0.0012528659308167433	0.0026835191670356506	0.004271131422713877	0.0	0.005352674329912082	0.0011782310039706386	0.0	0.0057140408268217075	0.0018059995304401221	0.0024259479391572254	0.005109731483610536	0.004757600266425615	0.0027475924221401	0.004380713180105722	0.004952149852054524
g__Flavihumibacter	0.0012528659308167433	0.0	0.0	0.0	0.0	0.0	0.0	0.0	0.0	0.0	0.0	0.0	0.00137379621107005	0.002920475453403814	0.001238037463013631
g__Flavisolibacter	0.008770061515717202	0.0026835191670356506	0.004271131422713877	0.005280667476369013	0.009367180077346143	0.0035346930119119152	0.002585515939705768	0.004285530620116281	0.0	0.0012129739695786127	0.005109731483610536	0.003568200199819211	0.0054951848442802	0.001460237726701907	0.004952149852054524
g__Flavobacterium	0.0012528659308167433	0.0	0.005694841896951836	0.010561334952738026	0.0066908429123901025	0.004712924015882554	0.001292757969852884	0.004285530620116281	0.0072239981217604885	0.0024259479391572254	0.003832298612707902	0.005947000333032019	0.0054951848442802	0.004380713180105722	0.002476074926027262
g__Flavonifractor	0.1653783028678101	0.7929799138590347	0.12386281125870242	0.5967154248296985	0.09500996935593946	0.5042828696994333	0.4511725314786566	1.3442281045098068	0.9337017572375431	0.4027073579000995	0.1392401829283871	0.197440411056663	0.07006360676457254	0.07301188633509535	0.1522786079506766
g__Gaiella	0.0	0.0026835191670356506	0.0	0.0	0.0	0.0	0.0	0.0	0.0	0.0024259479391572254	0.0	0.0	0.0	0.0	0.0
g__Gemella	0.0012528659308167433	0.0	0.0	0.0	0.0013381685824780205	0.0	0.001292757969852884	0.0028570204134108538	0.0	0.0	0.0	0.0	0.0	0.0	0.0
g__Geminicoccus	0.0	0.0040252787505534755	0.0	0.0	0.0	0.0	0.0	0.0	0.0	0.0012129739695786127	0.0	0.0011894000666064037	0.0	0.0	0.0
g__Gemmata	0.0	0.0	0.002847420948475918	0.0	0.0	0.002356462007941277	0.0	0.0	0.0	0.0	0.0	0.0	0.0	0.0	0.0
g__Gemmatimonas	0.0	0.0013417595835178253	0.0	0.0	0.0013381685824780205	0.0	0.0	0.0	0.005417998591320366	0.0012129739695786127	0.0	0.0	0.00137379621107005	0.001460237726701907	0.001238037463013631
g__Gimesia	0.0012528659308167433	0.0	0.0	0.0	0.0040145057474340615	0.002356462007941277	0.001292757969852884	0.0	0.0	0.0	0.0	0.0	0.0	0.0	0.001238037463013631
g__Gordonia	0.006264329654083717	0.0026835191670356506	0.002847420948475918	0.0035204449842460087	0.002676337164956041	0.002356462007941277	0.0	0.0014285102067054269	0.0036119990608802443	0.003638921908735838	0.001277432870902634	0.0011894000666064037	0.0027475924221401	0.0	0.0
g__Gp1	0.016287257100617663	0.024151672503320853	0.005694841896951836	0.014081779936984035	0.014719854407258226	0.028277544095295322	0.007756547819117305	0.027141693927403114	0.030701992017482072	0.021833531452415032	0.015329194450831607	0.015462200865883248	0.0054951848442802	0.01460237726701907	0.004952149852054524
g__Gp10	0.0	0.0	0.0	0.0	0.0	0.0	0.0	0.0	0.0	0.0	0.0	0.0	0.0027475924221401	0.0	0.0
g__Gp16	0.0	0.0	0.0	0.0017602224921230043	0.0	0.0011782310039706386	0.0	0.0	0.0	0.0	0.0	0.0023788001332128075	0.0	0.0	0.001238037463013631
g__Gp3	0.01127579337735069	0.03756926833849911	0.009965973319665714	0.0035204449842460087	0.0040145057474340615	0.03299046811117788	0.01292757969852884	0.02285616330728683	0.0162539957739611	0.020620557482836418	0.00638716435451317	0.00951520053285123	0.0054951848442802	0.001460237726701907	0.004952149852054524
g__Gp4	0.0	0.005367038334071301	0.001423710474237959	0.0	0.002676337164956041	0.0011782310039706386	0.00646378984926442	0.0014285102067054269	0.0036119990608802443	0.003638921908735838	0.0	0.0	0.0	0.0	0.0
g__Gp6	0.0025057318616334865	0.0026835191670356506	0.0	0.005280667476369013	0.0	0.0	0.001292757969852884	0.0	0.0	0.0024259479391572254	0.0	0.0011894000666064037	0.0	0.001460237726701907	0.0
g__Gp7	0.0	0.0	0.0	0.005280667476369013	0.0	0.0	0.0	0.0	0.0	0.0	0.0	0.0	0.0	0.0	0.0
g__GpIIa	0.0012528659308167433	0.016101115002213902	0.005694841896951836	0.0035204449842460087	0.002676337164956041	0.005891155019853192	0.005171031879411536	0.0057140408268217075	0.005417998591320366	0.008490817787050289	0.011496895838123708	0.0011894000666064037	0.0027475924221401	0.004380713180105722	0.004952149852054524
g__Granulicatella	0.010022927446533946	0.0026835191670356506	0.039863893278662854	0.0017602224921230043	0.008029011494868123	0.0	0.0	0.0	0.0018059995304401221	0.0012129739695786127	0.008942030096318438	0.0023788001332128075	0.0	0.001460237726701907	0.002476074926027262
g__Haliscomenobacter	0.005011463723266973	0.005367038334071301	0.008542262845427754	0.007040889968492017	0.012043517242302185	0.00824761702779447	0.005171031879411536	0.0057140408268217075	0.0072239981217604885	0.007277843817471676	0.007664597225415804	0.00951520053285123	0.0137379621107005	0.008761426360211443	0.009904299704109047
g__Helicobacter	4.536627535487427	7.5608152531229464	0.4285368527456256	2.1897167802010173	0.6128812107749335	10.70069397806134	1.5732864493109602	11.802351327800237	2.8281952646692314	6.833895344605905	4.736721085306967	12.354298491840716	3.328708219422731	30.683975351187176	7.610216285144789
g__Hydrogenoanaerobacterium	0.0	0.005367038334071301	0.001423710474237959	0.0035204449842460087	0.0	0.0	0.001292757969852884	0.0	0.009029997652200611	0.0	0.002554865741805268	0.004757600266425615	0.0	0.0	0.001238037463013631
g__Hydrogenophaga	0.013781525238984176	0.010734076668142602	0.019931946639331427	0.01232155744486103	0.002676337164956041	0.01649523405558894	0.005171031879411536	0.01428510206705427	0.014447996243520977	0.009703791756628902	0.01277432870902634	0.005947000333032019	0.0109903696885604	0.005840950906807628	0.01733252448219083
g__Hyphomicrobium	0.03508024606286881	0.03086047042090998	0.03274534090747306	0.017602224921230043	0.02810154023203843	0.03888162313103107	0.028440675336763453	0.03999828578775195	0.04153798920012281	0.026685427330729483	0.02427122454715005	0.016651600932489654	0.0109903696885604	0.018983090447124793	0.021046636871231723
g__Ignavibacterium	0.0012528659308167433	0.0013417595835178253	0.001423710474237959	0.0	0.0013381685824780205	0.0	0.0	0.0	0.0	0.0	0.0	0.0011894000666064037	0.0	0.0	0.0
g__Ilumatobacter	0.0	0.0	0.0	0.0	0.0	0.0	0.0	0.0	0.0	0.0	0.0	0.0	0.0027475924221401	0.0	0.0
g__Intestinimonas	0.0037585977924502302	0.016101115002213902	0.002847420948475918	0.0035204449842460087	0.002676337164956041	0.03652516112308979	0.010342063758823072	0.004285530620116281	0.06320998356540428	0.020620557482836418	0.002554865741805268	0.017841000999096055	0.0027475924221401	0.005840950906807628	0.013618412093149937
g__Kofleria	0.0037585977924502302	0.0026835191670356506	0.004271131422713877	0.01232155744486103	0.009367180077346143	0.0070693860238238305	0.001292757969852884	0.004285530620116281	0.005417998591320366	0.0012129739695786127	0.002554865741805268	0.003568200199819211	0.0027475924221401	0.0	0.004952149852054524
g__Kutzneria	0.0	0.0026835191670356506	0.0	0.0035204449842460087	0.0	0.0011782310039706386	0.001292757969852884	0.0014285102067054269	0.0	0.0024259479391572254	0.0	0.0011894000666064037	0.0	0.0	0.0
g__Labilithrix	0.0	0.0	0.0	0.0	0.0	0.0	0.0	0.0	0.005417998591320366	0.0012129739695786127	0.001277432870902634	0.0	0.0	0.0	0.001238037463013631
g__Lachnospiracea_incertae_sedis	0.02380445268551812	0.053670383340713015	0.2149802816099318	0.008801112460615022	0.06557026054142301	0.07776324626206214	0.05817410864337978	0.07856806136879849	0.07404598074804501	0.10067683947502487	0.05876191206152117	0.03330320186497931	0.18821008091659683	0.13434187085657545	0.12008963391232218
g__Lacibacter	0.010022927446533946	0.009392317084624777	0.008542262845427754	0.007040889968492017	0.008029011494868123	0.005891155019853192	0.005171031879411536	0.012856591860348841	0.005417998591320366	0.004851895878314451	0.003832298612707902	0.02259860126552167	0.0109903696885604	0.010221664086913348	0.012380374630136307
g__Lactobacillus	5.488805642908153	1.5054542527069998	15.626646165235838	0.800901233915967	5.256326191973665	0.12607071742485831	5.128370866406391	0.17142122480465122	0.26548193097469797	0.5143009631013319	10.983367824020847	3.4100099909605595	3.02097786814304	1.2893899126777841	7.51860151288178
g__Lactococcus	0.0037585977924502302	0.0040252787505534755	0.01423710474237959	0.005280667476369013	0.005352674329912082	0.005891155019853192	0.01292757969852884	0.004285530620116281	0.009029997652200611	0.014555687634943353	0.016606627321734242	0.005947000333032019	0.0027475924221401	0.007301188633509535	0.01733252448219083
g__Leuconostoc	0.0037585977924502302	0.0040252787505534755	0.004271131422713877	0.0017602224921230043	0.002676337164956041	0.004712924015882554	0.0	0.0028570204134108538	0.0036119990608802443	0.008490817787050289	0.001277432870902634	0.003568200199819211	0.004121388633210149	0.0	0.004952149852054524
g__Litorilinea	0.012528659308167434	0.021468153336285205	0.005694841896951836	0.017602224921230043	0.009367180077346143	0.01649523405558894	0.011634821728675956	0.029998714340813963	0.009029997652200611	0.018194609543679192	0.00638716435451317	0.003568200199819211	0.0054951848442802	0.011681901813615257	0.008666262241095415
g__Longilinea	0.0	0.0	0.0	0.0035204449842460087	0.0	0.0	0.0	0.0	0.0	0.0	0.0	0.0	0.0	0.0	0.0
g__Luteolibacter	0.0012528659308167433	0.0013417595835178253	0.0	0.0	0.0013381685824780205	0.0011782310039706386	0.001292757969852884	0.0	0.0018059995304401221	0.0	0.0	0.003568200199819211	0.0	0.007301188633509535	0.002476074926027262
g__Mangroviflexus	0.005011463723266973	0.0013417595835178253	0.001423710474237959	0.0035204449842460087	0.008029011494868123	0.002356462007941277	0.001292757969852884	0.0	0.0018059995304401221	0.0	0.003832298612707902	0.0011894000666064037	0.0	0.002920475453403814	0.004952149852054524
g__Marmoricola	0.0	0.0	0.001423710474237959	0.0	0.0	0.0011782310039706386	0.0	0.0057140408268217075	0.0	0.0012129739695786127	0.0	0.0	0.0	0.0	0.0
g__Megasphaera	0.0025057318616334865	0.0013417595835178253	0.002847420948475918	0.0035204449842460087	0.002676337164956041	0.004712924015882554	0.005171031879411536	0.0028570204134108538	0.0018059995304401221	0.0012129739695786127	0.003832298612707902	0.0011894000666064037	0.0027475924221401	0.002920475453403814	0.002476074926027262
g__Mesotoga	0.0012528659308167433	0.0040252787505534755	0.0	0.0017602224921230043	0.0	0.0035346930119119152	0.001292757969852884	0.0014285102067054269	0.0018059995304401221	0.003638921908735838	0.001277432870902634	0.0023788001332128075	0.0027475924221401	0.0	0.0
g__Mucilaginibacter	0.005011463723266973	0.0040252787505534755	0.009965973319665714	0.0017602224921230043	0.008029011494868123	0.0011782310039706386	0.002585515939705768	0.0014285102067054269	0.0036119990608802443	0.006064869847893064	0.005109731483610536	0.0011894000666064037	0.0027475924221401	0.002920475453403814	0.004952149852054524
g__Mucispirillum	0.46356039440219504	2.1843846019670194	0.037016472330186935	0.383728503282815	0.21945964752639538	0.4689359395803141	0.38007084313674794	1.435652757738954	0.13725596431344927	0.5033841973751243	0.16862113895914768	2.7831961558589846	0.07006360676457254	0.6001577056744838	0.47293031087120696
g__Mycobacterium	0.006264329654083717	0.009392317084624777	0.005694841896951836	0.008801112460615022	0.0040145057474340615	0.014138772047647661	0.0038782739095586526	0.017142122480465125	0.014447996243520977	0.008490817787050289	0.001277432870902634	0.0023788001332128075	0.0054951848442802	0.0	0.004952149852054524
g__Nakamurella	0.0	0.0013417595835178253	0.001423710474237959	0.0	0.0	0.0	0.0	0.0	0.0	0.0012129739695786127	0.0	0.0011894000666064037	0.0	0.0	0.001238037463013631
g__Nannocystis	0.0025057318616334865	0.0013417595835178253	0.001423710474237959	0.0017602224921230043	0.0	0.002356462007941277	0.0	0.0014285102067054269	0.0	0.0	0.001277432870902634	0.0	0.0	0.0	0.003714112389040892
g__Neochlamydia	0.0	0.0	0.0	0.0	0.0	0.0	0.0	0.0	0.0	0.0024259479391572254	0.0	0.0	0.0	0.0	0.0
g__Niastella	0.0	0.0026835191670356506	0.002847420948475918	0.0	0.010705348659824164	0.002356462007941277	0.00646378984926442	0.004285530620116281	0.0	0.0012129739695786127	0.002554865741805268	0.0011894000666064037	0.00137379621107005	0.001460237726701907	0.001238037463013631
g__Nitrospira	0.006264329654083717	0.010734076668142602	0.007118552371189795	0.008801112460615022	0.005352674329912082	0.01649523405558894	0.00646378984926442	0.009999571446937987	0.010835997182640732	0.015768661604521967	0.00638716435451317	0.011894000666064037	0.00686898105535025	0.013142139540317163	0.006190187315068154
g__Ohtaekwangia	0.0	0.0	0.002847420948475918	0.0	0.0013381685824780205	0.005891155019853192	0.0	0.0	0.0	0.0	0.0	0.0011894000666064037	0.0	0.0	0.0
g__Oligotropha	0.0	0.0	0.0	0.0	0.0	0.0	0.002585515939705768	0.0	0.0	0.0	0.0	0.0	0.0	0.0	0.0
g__Opitutus	0.0012528659308167433	0.0026835191670356506	0.0	0.0	0.0	0.002356462007941277	0.001292757969852884	0.0	0.0	0.0012129739695786127	0.0	0.0	0.0	0.0	0.0
g__Oryzihumus	0.0	0.0013417595835178253	0.0	0.0	0.0	0.0	0.0	0.0	0.0	0.0024259479391572254	0.0	0.0	0.0	0.0	0.0
g__Oscillibacter	0.29442349374193466	1.3699365347716996	0.19931946639331427	1.8693562866346307	0.16459473564479654	0.9437630341804815	1.137627013470538	0.8342499607159694	1.598309584439508	1.6593483903835422	0.26953833576045577	0.4079642228459965	0.413512659532085	0.11097806722934493	0.35655478934792567
g__Parabacteroides	2.659834371123946	1.0707241476472247	3.113654807158416	7.227473552657056	5.023484858622489	0.7894147726603278	2.7936499728520827	2.657028984472094	1.831283523866284	0.5603939739453191	1.6312817761426637	2.2872163280841145	2.75034001456224	2.029730440115651	2.09352134995605
g__Parafilimonas	0.0012528659308167433	0.0026835191670356506	0.0	0.0	0.0	0.0011782310039706386	0.0	0.0	0.0018059995304401221	0.0012129739695786127	0.0	0.0	0.0	0.0	0.0
g__Parapedobacter	0.0	0.0	0.001423710474237959	0.0	0.002676337164956041	0.0	0.0	0.0	0.0	0.0	0.001277432870902634	0.0	0.0027475924221401	0.001460237726701907	0.002476074926027262
g__Paraprevotella	0.008770061515717202	0.024151672503320853	0.02989791995899714	0.0017602224921230043	0.0	0.0	0.0	0.0	0.0	0.0	0.002554865741805268	0.0	0.0	0.0	0.0
g__Parasegetibacter	0.0	0.0	0.0	0.0	0.0013381685824780205	0.0011782310039706386	0.002585515939705768	0.0	0.0018059995304401221	0.0	0.0	0.0011894000666064037	0.0	0.0	0.0
g__Parasutterella	0.21424007416966312	0.06037918125830214	0.22779367587807345	0.33796271848761683	0.10972982376319769	0.04830747116279618	0.23916022442278356	0.06428295930174421	0.0975239746437666	0.16739040780184858	0.2133312894407399	0.14748560825919405	0.45884793449739664	0.2730644548932566	0.12875589615341762
g__Parcubacteria_genera_incertae_sedis	0.0	0.0	0.0	0.0	0.0	0.0	0.0	0.0	0.0036119990608802443	0.0	0.0	0.0	0.0	0.0	0.0
g__Pectinatus	0.01127579337735069	0.018784634169249553	0.02705049901052122	0.01232155744486103	0.005352674329912082	0.029455775099265964	0.019391369547793264	0.011428081653643415	0.010835997182640732	0.013342713665364742	0.010219462967221073	0.008325800466244827	0.008242777266420299	0.008761426360211443	0.007428224778081784
g__Pelolinea	0.0	0.0	0.0	0.0017602224921230043	0.0	0.0	0.001292757969852884	0.0	0.0	0.0	0.0	0.0011894000666064037	0.0	0.0	0.0
g__Peredibacter	0.0012528659308167433	0.0040252787505534755	0.0	0.0	0.0013381685824780205	0.0035346930119119152	0.001292757969852884	0.007142551033527135	0.009029997652200611	0.003638921908735838	0.003832298612707902	0.0011894000666064037	0.00137379621107005	0.011681901813615257	0.003714112389040892
g__Pirellula	0.0012528659308167433	0.0	0.0	0.0	0.002676337164956041	0.0011782310039706386	0.0	0.0	0.0	0.0	0.001277432870902634	0.0	0.0	0.0	0.0
g__Planomicrobium	0.0	0.0	0.0	0.0	0.0	0.0	0.0	0.0	0.0	0.0	0.0	0.0	0.0	0.0	0.002476074926027262
g__Plesiomonas	0.0	0.0	0.0	0.0	0.0	0.0	0.002585515939705768	0.0	0.0	0.0	0.0	0.0	0.0	0.0	0.0
g__Prevotella	1.054913113747698	0.6105006105006106	2.0003132163043325	0.6600834345461266	0.7721232720898179	0.5514121098582587	0.3283605243426326	0.4171249803579847	0.384677899983746	0.5143009631013319	1.1726833754886181	0.6517912365003092	0.6800291244796747	0.5592710493268304	1.371745509019103
g__Proteiniclasticum	0.0025057318616334865	0.0	0.0	0.0	0.0	0.0	0.0	0.0	0.0	0.0	0.0	0.0	0.0	0.0	0.0
g__Proteus	0.005011463723266973	0.0	0.0	0.0017602224921230043	0.0066908429123901025	0.0011782310039706386	0.0	0.0028570204134108538	0.0	0.0	0.0	0.0	0.0	0.013142139540317163	0.0
g__Pseudoflavonifractor	0.04760890537103624	0.1274671604341934	0.011389683793903671	0.1196951294643643	0.0454977318042527	0.1555264925241243	0.1641802621713163	0.33284287816236446	0.2690939300355782	0.1382790325319619	0.026826090288955315	0.02735620153194729	0.027475924221401	0.020443328173826696	0.016094487019177203
g__Pseudomonas	0.020045854893067892	0.02012639375276738	0.02705049901052122	0.029923782366091074	0.016058022989736246	0.014138772047647661	0.020684127517646145	0.025713183720697683	0.02708999295660183	0.014555687634943353	0.011496895838123708	0.010704600599457634	0.019233146954980698	0.01606261499372098	0.014856449556163567
g__Reyranella	0.04134457571695253	0.02951871083739216	0.018508236165093468	0.02464311488972206	0.020072528737170307	0.037703392127060434	0.03619722315588075	0.029998714340813963	0.030701992017482072	0.030324349239465323	0.010219462967221073	0.02140920119891527	0.012364165899630448	0.011681901813615257	0.011142337167122677
g__Rhizobium	0.016287257100617663	0.024151672503320853	0.018508236165093468	0.02464311488972206	0.012043517242302185	0.018851696063530217	0.01551309563823461	0.02285616330728683	0.0325079915479222	0.024259479391572258	0.005109731483610536	0.015462200865883248	0.02060694316605075	0.013142139540317163	0.014856449556163567
g__Rhizomicrobium	0.0025057318616334865	0.0040252787505534755	0.001423710474237959	0.0035204449842460087	0.0013381685824780205	0.004712924015882554	0.001292757969852884	0.0028570204134108538	0.0036119990608802443	0.004851895878314451	0.001277432870902634	0.0	0.0	0.001460237726701907	0.004952149852054524
g__Rhodanobacter	0.0012528659308167433	0.0	0.001423710474237959	0.0	0.0013381685824780205	0.0035346930119119152	0.002585515939705768	0.007142551033527135	0.0018059995304401221	0.0024259479391572254	0.0	0.0	0.0027475924221401	0.0	0.001238037463013631
g__Rhodococcus	0.005011463723266973	0.008050557501106951	0.004271131422713877	0.005280667476369013	0.0013381685824780205	0.004712924015882554	0.005171031879411536	0.009999571446937987	0.010835997182640732	0.009703791756628902	0.005109731483610536	0.0023788001332128075	0.0	0.004380713180105722	0.001238037463013631
g__Rhodoferax	0.0	0.0	0.001423710474237959	0.0	0.0	0.0	0.0038782739095586526	0.0	0.0072239981217604885	0.0	0.0	0.0	0.0	0.001460237726701907	0.001238037463013631
g__Rhodopseudomonas	0.0	0.0	0.0	0.0035204449842460087	0.0	0.0	0.0	0.0	0.0	0.0	0.0	0.0	0.0	0.0	0.0
g__Romboutsia	0.008770061515717202	0.01475935541869608	0.002847420948475918	0.005280667476369013	0.008029011494868123	0.011782310039706385	0.0038782739095586526	0.008571061240232563	0.009029997652200611	0.004851895878314451	0.002554865741805268	0.005947000333032019	0.0027475924221401	0.007301188633509535	0.006190187315068154
g__Roseburia	0.010022927446533946	0.1905298608595312	0.0	0.0035204449842460087	0.11508249809310978	0.3676080732388392	0.07110168834190862	0.12142336756996129	1.1269437069946362	0.05458382863103758	0.030658388901663215	0.02497740139873448	0.0219807393771208	0.011681901813615257	0.024760749260272615
g__Roseibacillus	0.0	0.0	0.0	0.0	0.0	0.0	0.0	0.0	0.0	0.0024259479391572254	0.0	0.0	0.0	0.0	0.0
g__Rothia	0.0025057318616334865	0.0	0.002847420948475918	0.0017602224921230043	0.0	0.004712924015882554	0.009049305788970188	0.0028570204134108538	0.0036119990608802443	0.003638921908735838	0.002554865741805268	0.0023788001332128075	0.00137379621107005	0.0	0.001238037463013631
g__Rugosimonospora	0.0	0.0	0.0	0.0017602224921230043	0.0	0.0011782310039706386	0.0	0.0014285102067054269	0.005417998591320366	0.0012129739695786127	0.0	0.0	0.0	0.0	0.004952149852054524
g__Ruminococcus	0.0025057318616334865	0.0040252787505534755	0.004271131422713877	0.0	0.0	0.13903125846853534	0.009049305788970188	0.0	0.036119990608802444	0.36631813881274106	0.001277432870902634	0.0	0.0	0.0	0.0
g__Ruminococcus2	0.0	0.0040252787505534755	0.0	0.0	0.0013381685824780205	0.002356462007941277	0.0	0.0014285102067054269	0.045149988261003055	0.008490817787050289	0.0	0.0	0.0	0.0	0.0
g__Runella	0.005011463723266973	0.0013417595835178253	0.004271131422713877	0.007040889968492017	0.002676337164956041	0.0011782310039706386	0.0	0.0	0.0018059995304401221	0.004851895878314451	0.003832298612707902	0.004757600266425615	0.00137379621107005	0.001460237726701907	0.002476074926027262
g__SR1_genera_incertae_sedis	0.0	0.0	0.0	0.0017602224921230043	0.0	0.002356462007941277	0.0	0.0	0.0	0.0	0.0	0.0	0.00137379621107005	0.0	0.0
g__Saccharibacteria_genera_incertae_sedis	1.186464036483456	1.043888955976868	1.5105568131664744	1.0209290454313424	1.5629809043343281	1.3643915025979994	1.6249967681050754	0.615687899090039	1.3346336529952503	1.8522112515465416	1.2850974681280498	1.1763166658737332	3.1803382286271655	0.9506147600829415	2.2049447216272764
g__Saccharofermentans	0.0025057318616334865	0.0026835191670356506	0.001423710474237959	0.0	0.0013381685824780205	0.0011782310039706386	0.002585515939705768	0.0	0.0072239981217604885	0.0012129739695786127	0.0	0.0011894000666064037	0.00137379621107005	0.0	0.001238037463013631
g__Sediminibacterium	0.005011463723266973	0.0013417595835178253	0.0	0.0017602224921230043	0.0	0.004712924015882554	0.002585515939705768	0.0	0.0	0.0012129739695786127	0.002554865741805268	0.0023788001332128075	0.00137379621107005	0.001460237726701907	0.0
g__Shewanella	0.0037585977924502302	0.0013417595835178253	0.001423710474237959	0.0	0.0	0.0	0.001292757969852884	0.007142551033527135	0.0036119990608802443	0.0012129739695786127	0.0	0.0023788001332128075	0.004121388633210149	0.0	0.001238037463013631
g__Simplicispira	0.0012528659308167433	0.0013417595835178253	0.002847420948475918	0.0035204449842460087	0.0013381685824780205	0.002356462007941277	0.001292757969852884	0.0014285102067054269	0.0018059995304401221	0.0012129739695786127	0.0	0.0	0.0	0.002920475453403814	0.0
g__Smithella	0.0	0.0013417595835178253	0.0	0.0	0.0	0.0	0.0	0.0	0.0018059995304401221	0.0024259479391572254	0.0	0.0	0.0	0.0	0.001238037463013631
g__Spartobacteria_genera_incertae_sedis	0.0012528659308167433	0.0013417595835178253	0.0	0.0017602224921230043	0.0	0.0011782310039706386	0.0	0.0014285102067054269	0.0018059995304401221	0.0012129739695786127	0.0	0.004757600266425615	0.00137379621107005	0.002920475453403814	0.003714112389040892
g__Sphingomonas	0.005011463723266973	0.0040252787505534755	0.001423710474237959	0.0	0.002676337164956041	0.0035346930119119152	0.002585515939705768	0.0014285102067054269	0.0036119990608802443	0.0024259479391572254	0.002554865741805268	0.0	0.008242777266420299	0.0	0.006190187315068154
g__Sphingorhabdus	0.0025057318616334865	0.0026835191670356506	0.0	0.005280667476369013	0.0013381685824780205	0.0	0.002585515939705768	0.0028570204134108538	0.0018059995304401221	0.0	0.0	0.0011894000666064037	0.00137379621107005	0.0	0.0
g__Staphylococcus	0.9972812809301277	0.018784634169249553	0.15233702074346162	0.026403337381845065	0.06289392337646696	0.037703392127060434	0.0323189492463221	0.02285616330728683	0.010835997182640732	0.020620557482836418	0.0485424490943001	0.011894000666064037	0.05357805223173194	0.026284279080634326	0.011142337167122677
g__Streptococcus	0.012528659308167434	0.017442874585731728	0.011389683793903671	0.019362447413353048	0.014719854407258226	0.03416869911514852	0.03490446518602787	0.021427653100581402	0.012641996713080856	0.024259479391572258	0.03576812038527375	0.02735620153194729	0.02335453558819085	0.026284279080634326	0.021046636871231723
g__Streptomyces	0.005011463723266973	0.008050557501106951	0.0	0.005280667476369013	0.0	0.0035346930119119152	0.005171031879411536	0.0057140408268217075	0.0072239981217604885	0.006064869847893064	0.001277432870902634	0.0023788001332128075	0.00137379621107005	0.001460237726701907	0.002476074926027262
g__Streptophyta	0.0	0.0	0.0	0.0	0.0	0.0	0.0	0.0	0.0036119990608802443	0.0	0.0	0.0	0.0	0.0	0.0
g__Subdivision3_genera_incertae_sedis	0.0	0.0	0.0	0.0	0.0	0.0	0.0	0.0	0.0036119990608802443	0.0	0.0	0.0	0.0	0.0	0.0
g__Sulfurovum	0.0	0.0013417595835178253	0.001423710474237959	0.008801112460615022	0.0013381685824780205	0.0011782310039706386	0.001292757969852884	0.0014285102067054269	0.0072239981217604885	0.003638921908735838	0.001277432870902634	0.003568200199819211	0.00137379621107005	0.0	0.002476074926027262
g__Taibaiella	0.015034391169800921	0.0040252787505534755	0.01423710474237959	0.007040889968492017	0.010705348659824164	0.009425848031765108	0.0038782739095586526	0.009999571446937987	0.009029997652200611	0.013342713665364742	0.010219462967221073	0.008325800466244827	0.0137379621107005	0.01460237726701907	0.013618412093149937
g__Terrimonas	0.013781525238984176	0.008050557501106951	0.01281339426814163	0.02464311488972206	0.017396191572214267	0.002356462007941277	0.0038782739095586526	0.008571061240232563	0.012641996713080856	0.003638921908735838	0.022993791676247415	0.023788001332128075	0.015111758321770547	0.026284279080634326	0.028474861649313506
g__Thauera	0.0	0.0	0.0	0.0	0.0	0.002356462007941277	0.0	0.0014285102067054269	0.0	0.0	0.0	0.0011894000666064037	0.0	0.0	0.0
g__Thermovirga	0.0025057318616334865	0.012075836251660426	0.005694841896951836	0.008801112460615022	0.0040145057474340615	0.0035346930119119152	0.007756547819117305	0.0057140408268217075	0.0036119990608802443	0.009703791756628902	0.007664597225415804	0.0	0.00137379621107005	0.005840950906807628	0.003714112389040892
g__Tolumonas	0.040091709786135785	0.06574621959237344	0.01423710474237959	0.04576578479519811	0.018734360154692285	0.06480270521838512	0.05300307676396825	0.042855306201162804	0.07223998121760489	0.05822275053977341	0.02171635880534478	0.016651600932489654	0.026102128010330947	0.03066499226074005	0.023522711797258986
g__Turicibacter	0.0	0.0	0.0	0.0	0.0	0.002356462007941277	0.0	0.0	0.0	0.0012129739695786127	0.0	0.0	0.0	0.0	0.0
g__WPS-1_genera_incertae_sedis	0.0	0.0	0.0	0.0	0.0	0.0	0.0	0.0014285102067054269	0.0	0.0012129739695786127	0.001277432870902634	0.0	0.00137379621107005	0.0	0.0
g__unclassified_Acidimicrobidae	0.0037585977924502302	0.0026835191670356506	0.002847420948475918	0.0	0.0	0.0	0.0038782739095586526	0.0057140408268217075	0.0018059995304401221	0.0	0.0	0.0	0.00137379621107005	0.0	0.0
g__unclassified_Acidimicrobineae	0.0025057318616334865	0.0013417595835178253	0.0	0.0035204449842460087	0.0	0.0	0.001292757969852884	0.0014285102067054269	0.0	0.0012129739695786127	0.0	0.0	0.0027475924221401	0.0	0.0
g__unclassified_Acidobacteria	0.0	0.0	0.0	0.0	0.0	0.0	0.0	0.0	0.0036119990608802443	0.0	0.0	0.0	0.0	0.0	0.0
g__unclassified_Acidobacteria_Gp1	0.0037585977924502302	0.016101115002213902	0.001423710474237959	0.010561334952738026	0.002676337164956041	0.00824761702779447	0.0038782739095586526	0.008571061240232563	0.010835997182640732	0.012129739695786129	0.001277432870902634	0.0023788001332128075	0.0027475924221401	0.004380713180105722	0.002476074926027262
g__unclassified_Acidobacteria_Gp3	0.0	0.0	0.0	0.0	0.0	0.0	0.0	0.0	0.0	0.0	0.0	0.0023788001332128075	0.0	0.0	0.0
g__unclassified_Acidobacteria_Gp4	0.0	0.0	0.0	0.0	0.0	0.002356462007941277	0.002585515939705768	0.0028570204134108538	0.0	0.0012129739695786127	0.0	0.0023788001332128075	0.0	0.0	0.0
g__unclassified_Alcaligenaceae	0.0025057318616334865	0.0040252787505534755	0.0	0.0017602224921230043	0.0	0.004712924015882554	0.0	0.009999571446937987	0.0	0.003638921908735838	0.001277432870902634	0.007136400399638422	0.00137379621107005	0.011681901813615257	0.004952149852054524
g__unclassified_Alphaproteobacteria	0.02380445268551812	0.025493432086838682	0.01566081521661755	0.026403337381845065	0.012043517242302185	0.04123808513897235	0.029733433306616337	0.03285573475422482	0.02528399342616171	0.029111375269886705	0.014051761579928976	0.016651600932489654	0.012364165899630448	0.005840950906807628	0.013618412093149937
g__unclassified_Anaerolineaceae	0.021298720823884638	0.04293630667257041	0.02705049901052122	0.014081779936984035	0.021410697319648328	0.0306340061032366	0.010342063758823072	0.03428424496093025	0.023477993895721586	0.032750297178622545	0.019161493063539512	0.017841000999096055	0.017859350743910648	0.017522852720422886	0.022284674334245354
g__unclassified_Bacteria	0.25683751581743236	0.14625179460344295	0.4584347727046228	0.28515604372392667	0.15790389273240643	0.8766038669541552	0.22106161284484319	0.25141779638015516	0.3828719004533059	0.6089129327284637	0.2682609028895532	0.18078881012417336	0.3654297921446333	0.1869104290178441	0.21541851856437177
g__unclassified_Bacteroidales	4.045504090607264	0.8359162205316052	3.325787667819872	1.8077484994103257	3.275836689906195	0.19794280866706726	0.7717765080021718	0.8042512463751552	0.5237398638276355	0.19164988719342083	1.4192279195728263	0.5257148294400305	1.9892569136294322	0.40448585029642825	0.7391083654191376
g__unclassified_Bacteroidetes	1.3593595349361665	1.2263682593352925	0.7460242885006905	1.5067504532572917	1.881465026964097	0.5207781037550222	1.37161620601391	0.9313886547719384	0.6086218417583211	0.35661434705611217	1.015559132367594	0.6232456349017556	2.0249756151172535	0.9637568996232587	0.516261622076684
g__unclassified_Betaproteobacteria	0.0025057318616334865	0.01475935541869608	0.001423710474237959	0.01584200242910704	0.014719854407258226	0.009425848031765108	0.00646378984926442	0.019999142893875974	0.0072239981217604885	0.014555687634943353	0.002554865741805268	0.0	0.0109903696885604	0.001460237726701907	0.001238037463013631
g__unclassified_Bradyrhizobiaceae	0.0	0.0	0.0	0.0	0.0	0.0	0.0	0.0	0.0	0.0	0.0	0.0	0.0027475924221401	0.0	0.0
g__unclassified_Burkholderiales	0.0	0.0	0.001423710474237959	0.005280667476369013	0.0	0.0035346930119119152	0.002585515939705768	0.0	0.0018059995304401221	0.0012129739695786127	0.001277432870902634	0.0011894000666064037	0.0027475924221401	0.0	0.0
g__unclassified_Caldilineaceae	0.005011463723266973	0.012075836251660426	0.005694841896951836	0.007040889968492017	0.012043517242302185	0.017673465059559575	0.002585515939705768	0.008571061240232563	0.018059995304401222	0.0024259479391572254	0.00638716435451317	0.00951520053285123	0.0054951848442802	0.002920475453403814	0.003714112389040892
g__unclassified_Campylobacteraceae	0.0	0.0	0.0	0.0035204449842460087	0.0	0.0	0.0038782739095586526	0.0014285102067054269	0.0	0.0	0.0	0.0011894000666064037	0.0	0.0	0.0
g__unclassified_Campylobacterales	0.0	0.0	0.0	0.0	0.0	0.0	0.0	0.0	0.0	0.0	0.0	0.0	0.0	0.002920475453403814	0.0
g__unclassified_Chitinophagaceae	0.030068782339601842	0.024151672503320853	0.037016472330186935	0.029923782366091074	0.02274886590212635	0.02592108208735405	0.020684127517646145	0.02285616330728683	0.014447996243520977	0.019407583513257803	0.022993791676247415	0.02497740139873448	0.03434490527675125	0.021903565900528606	0.03961719881643619
g__unclassified_Chlamydiales	0.0	0.0026835191670356506	0.0	0.0017602224921230043	0.0	0.0	0.0	0.0	0.0	0.0012129739695786127	0.0	0.0	0.0	0.0	0.0
g__unclassified_Chloroflexi	0.0025057318616334865	0.01475935541869608	0.001423710474237959	0.0035204449842460087	0.0013381685824780205	0.0035346930119119152	0.0038782739095586526	0.0057140408268217075	0.0036119990608802443	0.0024259479391572254	0.0	0.003568200199819211	0.00137379621107005	0.0	0.0
g__unclassified_Clostridia	0.0638961624716539	0.16637818835621032	0.12243910078446446	0.1601802467831934	0.03613055172690655	0.446549550504872	0.2598443519404297	0.11285230632972873	0.3864838995141861	0.36146624293442664	0.0677039421578396	0.06303820353013939	0.05907323707601214	0.05110832043456675	0.030950936575340773
g__unclassified_Clostridiaceae_1	0.0	0.0013417595835178253	0.0	0.0	0.0	0.0	0.002585515939705768	0.0014285102067054269	0.0	0.0012129739695786127	0.0	0.0	0.0	0.0	0.0
g__unclassified_Clostridiales	2.9755565856897657	1.797957841913886	4.795056877233446	1.6088433578004258	1.5388938698497237	2.98917205707351	2.420042919564599	1.5299344313815122	2.8047172707735095	3.6025326896484797	4.164431159142587	2.2384509253532516	4.198321221030072	3.647673841301364	7.576789273643421
g__unclassified_Coriobacteriaceae	0.16412543693699336	0.05501214292423084	0.103930864619371	0.12849624192497933	0.11909700384054384	0.08954555630176853	0.17452232593013936	0.14713655129065897	0.14447996243520977	0.10067683947502487	0.41516568304335605	0.08563680479566108	0.33520627550109217	0.2438597003592185	0.18322954452601736
g__unclassified_Corynebacterineae	0.0	0.0013417595835178253	0.0	0.0	0.0	0.004712924015882554	0.005171031879411536	0.004285530620116281	0.0018059995304401221	0.003638921908735838	0.001277432870902634	0.0	0.0	0.001460237726701907	0.001238037463013631
g__unclassified_Cyanobacteria	0.010022927446533946	0.009392317084624777	0.009965973319665714	0.008801112460615022	0.008029011494868123	0.005891155019853192	0.010342063758823072	0.008571061240232563	0.014447996243520977	0.009703791756628902	0.02171635880534478	0.004757600266425615	0.004121388633210149	0.004380713180105722	0.004952149852054524
g__unclassified_Cystobacterineae	0.006264329654083717	0.010734076668142602	0.001423710474237959	0.010561334952738026	0.0040145057474340615	0.009425848031765108	0.009049305788970188	0.008571061240232563	0.018059995304401222	0.009703791756628902	0.002554865741805268	0.00951520053285123	0.00137379621107005	0.007301188633509535	0.002476074926027262
g__unclassified_Cytophagales	0.005011463723266973	0.018784634169249553	0.017084525690855508	0.017602224921230043	0.018734360154692285	0.0153170030516183	0.018098611577940377	0.011428081653643415	0.009029997652200611	0.014555687634943353	0.010219462967221073	0.00951520053285123	0.008242777266420299	0.008761426360211443	0.011142337167122677
g__unclassified_Deltaproteobacteria	0.0012528659308167433	0.0	0.004271131422713877	0.0	0.0	0.0	0.0	0.0	0.0	0.03881516702651561	0.0	0.0	0.0	0.001460237726701907	0.0
g__unclassified_Desulfobacterales	0.0	0.0	0.0	0.0	0.0	0.0	0.0	0.0028570204134108538	0.0	0.0	0.0	0.0	0.0	0.0	0.0
g__unclassified_Desulfovibrionaceae	0.2580903817482491	1.7000093923170847	0.6506356867267473	1.205752407104258	0.23819400768108767	3.5947827931144176	0.8700261137109911	1.6213590846106594	2.5898033266511353	6.34870575677446	0.11752382412304234	0.2902136162519625	0.7088788449121457	0.1226599690429602	0.12256570883834945
g__unclassified_Desulfovibrionales	0.010022927446533946	0.02951871083739216	0.024203078062045302	0.04928622977944412	0.009367180077346143	0.06480270521838512	0.028440675336763453	0.008571061240232563	0.010835997182640732	0.06186167244850926	0.003832298612707902	0.011894000666064037	0.0219807393771208	0.004380713180105722	0.003714112389040892
g__unclassified_Enterobacteriaceae	0.3771126451758397	0.16637818835621032	0.2875895157960677	0.3080389361215258	0.46969717244978526	0.3369740671356026	0.22881816066396052	0.18427781666500007	0.24200393707897636	0.24623371582445838	0.6055031808078486	0.2723726152528665	0.578368204860491	0.613299845214801	0.34046030232874847
g__unclassified_Erysipelotrichaceae	0.092712078880439	0.013417595835178254	0.0313216304332351	0.03520444984246009	0.11508249809310978	0.0153170030516183	0.040075497065439405	0.03999828578775195	0.028895992487041954	0.08248222993134567	0.20438925934442145	0.12488700699367239	0.06044703328708219	0.008761426360211443	0.3726492763671029
g__unclassified_Firmicutes	0.1616197050753599	0.29116182962336806	0.3915203804154387	0.29571737867666475	0.19269627587683497	0.417093775405606	0.22364712878454895	0.1428510206705427	0.27992992721821897	0.4475873947745081	0.23121534963337678	0.06660640372995862	0.5742468162272809	0.48625916299173505	0.35655478934792567
g__unclassified_Flavobacteriaceae	0.0012528659308167433	0.0026835191670356506	0.002847420948475918	0.0035204449842460087	0.0040145057474340615	0.0011782310039706386	0.0	0.0028570204134108538	0.0018059995304401221	0.0024259479391572254	0.00638716435451317	0.003568200199819211	0.004121388633210149	0.0	0.002476074926027262
g__unclassified_Fusobacteriaceae	0.016287257100617663	0.032202230004427804	0.01423710474237959	0.019362447413353048	0.014719854407258226	0.021208158071471493	0.018098611577940377	0.02285616330728683	0.019865994834841343	0.025472453361150872	0.008942030096318438	0.004757600266425615	0.008242777266420299	0.007301188633509535	0.011142337167122677
g__unclassified_Gammaproteobacteria	0.0037585977924502302	0.005367038334071301	0.004271131422713877	0.005280667476369013	0.002676337164956041	0.004712924015882554	0.010342063758823072	0.007142551033527135	0.0072239981217604885	0.008490817787050289	0.0	0.0023788001332128075	0.004121388633210149	0.001460237726701907	0.006190187315068154
g__unclassified_Helicobacteraceae	0.0	0.0	0.0	0.0	0.0	0.0	0.0	0.0	0.0	0.0	0.0	0.0	0.00137379621107005	0.0	0.002476074926027262
g__unclassified_Iamiaceae	0.0	0.0	0.0	0.0	0.0	0.0	0.0	0.0	0.0036119990608802443	0.0	0.0	0.0	0.0	0.0	0.0
g__unclassified_Ignavibacteriaceae	0.0	0.0	0.0	0.0	0.0	0.0	0.0	0.0	0.0036119990608802443	0.0	0.0	0.0	0.0	0.0	0.0
g__unclassified_Lachnospiraceae	11.636618765425911	36.294596734157174	2.8203704494653965	17.350513104856454	4.271434115269842	29.550033579583612	23.269643457351915	15.889319029184461	23.9331057773925	25.684723805827126	4.223193071204108	4.569675055901803	6.61757634872443	1.9990654478549106	2.000668540230027
g__unclassified_Lactobacillales	0.0	0.0	0.0	0.0	0.002676337164956041	0.0	0.0	0.0	0.0	0.0	0.0	0.0	0.0	0.0	0.0
g__unclassified_Marinilabiliaceae	0.0	0.0	0.002847420948475918	0.0017602224921230043	0.002676337164956041	0.0011782310039706386	0.0	0.0014285102067054269	0.0036119990608802443	0.0	0.002554865741805268	0.0	0.0027475924221401	0.001460237726701907	0.003714112389040892
g__unclassified_Microbacteriaceae	0.0012528659308167433	0.006708797917589127	0.004271131422713877	0.0	0.0013381685824780205	0.002356462007941277	0.0038782739095586526	0.004285530620116281	0.0	0.0	0.001277432870902634	0.0	0.00137379621107005	0.001460237726701907	0.0
g__unclassified_Micromonosporaceae	0.0	0.0	0.0	0.0	0.0	0.002356462007941277	0.0	0.0	0.0	0.0	0.0	0.0	0.0	0.0	0.0
g__unclassified_Myxococcales	0.0	0.0	0.002847420948475918	0.0035204449842460087	0.005352674329912082	0.0035346930119119152	0.0038782739095586526	0.0	0.0	0.0012129739695786127	0.005109731483610536	0.0	0.00137379621107005	0.001460237726701907	0.003714112389040892
g__unclassified_Nannocystineae	0.01127579337735069	0.0026835191670356506	0.01281339426814163	0.005280667476369013	0.0066908429123901025	0.00824761702779447	0.0038782739095586526	0.011428081653643415	0.0036119990608802443	0.004851895878314451	0.003832298612707902	0.004757600266425615	0.00137379621107005	0.007301188633509535	0.001238037463013631
g__unclassified_Neisseriaceae	0.0	0.0013417595835178253	0.0	0.0	0.0	0.0	0.002585515939705768	0.0	0.0	0.0	0.0	0.0	0.0	0.0	0.0
g__unclassified_Opitutae	0.0025057318616334865	0.0040252787505534755	0.001423710474237959	0.0017602224921230043	0.0013381685824780205	0.0	0.0	0.0014285102067054269	0.0036119990608802443	0.0012129739695786127	0.005109731483610536	0.004757600266425615	0.0	0.0	0.0
g__unclassified_Pasteurellaceae	0.008770061515717202	0.0013417595835178253	0.005694841896951836	0.0	0.0066908429123901025	0.0	0.0	0.0	0.0	0.0	0.022993791676247415	0.0023788001332128075	0.0027475924221401	0.004380713180105722	0.012380374630136307
g__unclassified_Peptostreptococcaceae	0.0012528659308167433	0.006708797917589127	0.0	0.0017602224921230043	0.0	0.0	0.0	0.0014285102067054269	0.0036119990608802443	0.0012129739695786127	0.0	0.0	0.00137379621107005	0.0	0.0
g__unclassified_Phyllobacteriaceae	0.006264329654083717	0.0026835191670356506	0.002847420948475918	0.0035204449842460087	0.002676337164956041	0.004712924015882554	0.0038782739095586526	0.0028570204134108538	0.005417998591320366	0.004851895878314451	0.001277432870902634	0.0	0.0	0.0	0.006190187315068154
g__unclassified_Planctomycetaceae	0.025057318616334867	0.02817695125387433	0.02705049901052122	0.02464311488972206	0.020072528737170307	0.043594547146913624	0.03102619127646922	0.042855306201162804	0.04695598779144317	0.0473059848135659	0.008942030096318438	0.023788001332128075	0.02335453558819085	0.013142139540317163	0.016094487019177203
g__unclassified_Porphyromonadaceae	15.833719633662003	9.42049403587865	30.04313842736941	5.553501962648079	18.3074843768818	20.365722903632484	11.005248597357603	13.557990371841209	10.189449350743168	14.622401203270178	11.530109092767175	4.3627194443122885	8.767567419049058	3.5264741099851054	9.815161006772065
g__unclassified_Prevotellaceae	0.005011463723266973	0.0	0.0	0.0	0.0	0.0	0.0	0.0028570204134108538	0.0	0.0	0.001277432870902634	0.0	0.0	0.0	0.001238037463013631
g__unclassified_Prolixibacteraceae	0.0037585977924502302	0.0026835191670356506	0.008542262845427754	0.005280667476369013	0.0040145057474340615	0.00824761702779447	0.009049305788970188	0.0028570204134108538	0.0	0.009703791756628902	0.002554865741805268	0.003568200199819211	0.0027475924221401	0.002920475453403814	0.003714112389040892
g__unclassified_Proteobacteria	0.0037585977924502302	0.005367038334071301	0.002847420948475918	0.0017602224921230043	0.0013381685824780205	0.005891155019853192	0.009049305788970188	0.009999571446937987	0.0018059995304401221	0.004851895878314451	0.005109731483610536	0.004757600266425615	0.0	0.005840950906807628	0.007428224778081784
g__unclassified_Rhizobiales	0.05387323502511997	0.036227508754981284	0.06121955039223223	0.05984756473218215	0.038806888891862595	0.0518421641747081	0.050417560824262485	0.047140836821279085	0.0487619873218833	0.050944906722301744	0.03449068751437112	0.030924401731766495	0.03159731285461115	0.046727607254461026	0.04456934866849071
g__unclassified_Rhodobacteraceae	0.008770061515717202	0.009392317084624777	0.005694841896951836	0.01584200242910704	0.002676337164956041	0.00824761702779447	0.01292757969852884	0.012856591860348841	0.010835997182640732	0.020620557482836418	0.003832298612707902	0.004757600266425615	0.008242777266420299	0.002920475453403814	0.006190187315068154
g__unclassified_Rhodocyclaceae	0.0012528659308167433	0.0040252787505534755	0.0	0.0	0.0	0.0	0.0	0.0	0.0018059995304401221	0.0	0.001277432870902634	0.0	0.0	0.0	0.0
g__unclassified_Rhodospirillaceae	0.01879298896225115	0.04025278750553476	0.011389683793903671	0.017602224921230043	0.0066908429123901025	0.018851696063530217	0.01292757969852884	0.017142122480465125	0.018059995304401222	0.030324349239465323	0.00638716435451317	0.010704600599457634	0.0054951848442802	0.007301188633509535	0.009904299704109047
g__unclassified_Rhodospirillales	0.006264329654083717	0.010734076668142602	0.01423710474237959	0.010561334952738026	0.0040145057474340615	0.021208158071471493	0.018098611577940377	0.011428081653643415	0.009029997652200611	0.025472453361150872	0.00638716435451317	0.0	0.0054951848442802	0.001460237726701907	0.003714112389040892
g__unclassified_Rikenellaceae	0.0	0.0	0.0	0.0	0.0	0.0	0.0	0.0	0.0	0.0	0.0	0.0011894000666064037	0.0	0.002920475453403814	0.003714112389040892
g__unclassified_Ruminococcaceae	3.538093388626483	7.72450992231212	1.1318498270191772	8.227279928182922	1.827938283664976	6.674678637493667	8.982082374537839	8.543919546305158	8.168535876180673	5.437762305620921	2.5548657418052683	2.6820971501974404	2.8423843607039334	1.3317368067521393	1.8892451685588008
g__unclassified_Saprospiraceae	0.008770061515717202	0.0026835191670356506	0.009965973319665714	0.0017602224921230043	0.020072528737170307	0.005891155019853192	0.0	0.004285530620116281	0.0	0.0024259479391572254	0.011496895838123708	0.007136400399638422	0.00686898105535025	0.007301188633509535	0.012380374630136307
g__unclassified_Sinobacteraceae	0.0037585977924502302	0.0	0.0	0.0	0.0	0.0	0.001292757969852884	0.0	0.0	0.0012129739695786127	0.0	0.0	0.0	0.0	0.0
g__unclassified_Sphaerobacteraceae	0.0	0.0	0.0	0.0	0.0	0.0	0.0	0.0	0.0	0.0	0.0	0.0023788001332128075	0.0	0.001460237726701907	0.0
g__unclassified_Sphingobacteriaceae	0.0037585977924502302	0.0	0.001423710474237959	0.0	0.0066908429123901025	0.0	0.0	0.0	0.0	0.0012129739695786127	0.001277432870902634	0.0023788001332128075	0.00137379621107005	0.005840950906807628	0.001238037463013631
g__unclassified_Sphingomonadaceae	0.02380445268551812	0.02817695125387433	0.03559276185594897	0.02464311488972206	0.030777877396994474	0.027099313091324684	0.018098611577940377	0.035712755167635675	0.03431399107836232	0.016981635574100578	0.020438925934442145	0.02140920119891527	0.017859350743910648	0.011681901813615257	0.021046636871231723
g__unclassified_Sphingomonadales	0.0	0.0	0.0	0.0	0.0	0.0011782310039706386	0.002585515939705768	0.004285530620116281	0.0	0.0	0.001277432870902634	0.0	0.0	0.0	0.0
g__unclassified_Streptococcaceae	0.0	0.0	0.0	0.0035204449842460087	0.0	0.0	0.0	0.0	0.0	0.0	0.0	0.0	0.0	0.0	0.001238037463013631
g__unclassified_Streptomycetaceae	0.0012528659308167433	0.010734076668142602	0.002847420948475918	0.005280667476369013	0.0040145057474340615	0.0070693860238238305	0.0038782739095586526	0.007142551033527135	0.009029997652200611	0.003638921908735838	0.0	0.0023788001332128075	0.00137379621107005	0.001460237726701907	0.003714112389040892
g__unclassified_Syntrophaceae	0.0	0.0013417595835178253	0.0	0.0017602224921230043	0.0	0.0011782310039706386	0.0	0.0028570204134108538	0.0036119990608802443	0.0012129739695786127	0.0	0.0	0.004121388633210149	0.0	0.0
g__unclassified_Veillonellaceae	0.0037585977924502302	0.005367038334071301	0.002847420948475918	0.0017602224921230043	0.0	0.004712924015882554	0.0038782739095586526	0.0028570204134108538	0.0072239981217604885	0.006064869847893064	0.003832298612707902	0.0023788001332128075	0.0027475924221401	0.001460237726701907	0.003714112389040892
g__unclassified_Xanthomonadaceae	0.012528659308167434	0.009392317084624777	0.01423710474237959	0.014081779936984035	0.0066908429123901025	0.017673465059559575	0.007756547819117305	0.015713612273759697	0.018059995304401222	0.021833531452415032	0.005109731483610536	0.0023788001332128075	0.00686898105535025	0.008761426360211443	0.013618412093149937
