# Supplementary material for: Comparative analysis of the effects of cyclophosphamide and dexamethasone on intestinal immunity and microbiota in delayed hypersensitivity mice
Source: PLoS One. 2024 Oct 17;19(10):e0312147. doi: 10.1371/journal.pone.0312147 (PMC11486373; doi:10.1371/journal.pone.0312147)
Supplement: S1 File — (ZIP) [file pone.0312147.s001.zip › 2_OTU_Taxa/Abundance/genus_count.groups.xls]

genus	A	C	D
g__Acetatifactor	712	1174	391
g__Acidovorax	16	6	3
g__Acinetobacter	154	207	112
g__Aeromonas	45	67	22
g__Akkermansia	597	2168	7
g__Alistipes	11294	11357	20339
g__Alloprevotella	20437	9408	17304
g__Altererythrobacter	21	20	14
g__Aminicenantes_genera_incertae_sedis	8	10	9
g__Aminivibrio	2	2	2
g__Anaeroarcus	3	3	3
g__Anaerofustis	13	5	2
g__Anaeroplasma	490	1229	823
g__Anaerotruncus	150	443	87
g__Aquabacterium	1	5	0
g__Aquicella	1	0	1
g__Aquihabitans	2	6	0
g__Aquisphaera	5	11	8
g__Arcobacter	3	0	2
g__Asticcacaulis	2	0	1
g__Bacillus	3	4	17
g__Bacteroides	88649	57669	159491
g__Barnesiella	1723	773	3746
g__Bdellovibrio	0	5	1
g__Bifidobacterium	47	59	30
g__Blastocatella	0	2	0
g__Blastomonas	15	20	17
g__Bradyrhizobium	10	20	12
g__Butyricicoccus	102	377	21
g__Butyricimonas	56	11	1
g__Candidatus_Solibacter	4	6	2
g__Cellvibrio	4	1	4
g__Cetobacterium	89	125	64
g__Chlorophyta	129	135	146
g__Chryseobacterium	9	5	12
g__Chryseolinea	20	10	12
g__Clostridium_IV	2451	4034	1094
g__Clostridium_XVIII	181	120	587
g__Clostridium_XlVa	4646	11619	522
g__Clostridium_XlVb	1038	2477	597
g__Clostridium_sensu_stricto	495	746	238
g__Cohnella	1	3	0
g__Defluviimonas	0	4	0
g__Desulfovibrio	586	2800	442
g__Dorea	109	513	58
g__Dysgonomonas	3	2	5
g__Edaphobacter	3	4	4
g__Emticicia	44	64	41
g__Enterococcus	33	0	3
g__Enterorhabdus	198	105	466
g__Eoetvoesia	2	0	0
g__Erysipelotrichaceae_incertae_sedis	1269	579	892
g__Escherichia_Shigella	59	58	63
g__Ethanoligenens	557	1002	366
g__Ferruginibacter	10	8	17
g__Flavihumibacter	1	0	4
g__Flavisolibacter	22	9	16
g__Flavobacterium	16	14	17
g__Flavonifractor	1220	2567	499
g__Gaiella	2	2	0
g__Gemella	2	3	0
g__Geminicoccus	3	1	1
g__Gemmata	2	2	0
g__Gemmatimonas	2	4	3
g__Gimesia	4	3	1
g__Gordonia	13	8	4
g__Gp1	54	84	43
g__Gp10	0	0	2
g__Gp16	1	1	3
g__Gp3	49	80	22
g__Gp4	7	12	0
g__Gp6	7	3	2
g__Gp7	3	0	0
g__GpIIa	21	23	19
g__Granulicatella	45	2	12
g__Haliscomenobacter	27	25	38
g__Helicobacter	11259	25761	43678
g__Hydrogenoanaerobacterium	7	6	7
g__Hydrogenophaga	42	44	41
g__Hyphomicrobium	105	128	71
g__Ignavibacterium	4	0	1
g__Ilumatobacter	0	0	2
g__Intestinimonas	21	94	34
g__Kofleria	22	14	11
g__Kutzneria	4	5	1
g__Labilithrix	0	4	2
g__Lachnospiracea_incertae_sedis	264	290	400
g__Lacibacter	31	25	47
g__Lactobacillus	20862	4765	20620
g__Lactococcus	23	35	39
g__Leuconostoc	12	15	11
g__Litorilinea	47	64	27
g__Longilinea	2	0	0
g__Luteolibacter	3	3	10
g__Mangroviflexus	14	4	10
g__Marmoricola	1	6	0
g__Megasphaera	9	12	10
g__Mesotoga	5	9	5
g__Mucilaginibacter	21	11	13
g__Mucispirillum	2406	2188	3316
g__Mycobacterium	24	42	11
g__Nakamurella	2	1	2
g__Nannocystis	5	3	4
g__Neochlamydia	0	2	0
g__Niastella	12	11	6
g__Nitrospira	27	45	34
g__Ohtaekwangia	3	5	1
g__Oligotropha	0	2	0
g__Opitutus	3	4	0
g__Oryzihumus	1	2	0
g__Oscillibacter	2581	4518	1219
g__Parabacteroides	12968	6167	8283
g__Parafilimonas	3	3	0
g__Parapedobacter	3	0	6
g__Paraprevotella	47	0	2
g__Parasegetibacter	1	4	1
g__Parasutterella	650	463	916
g__Parcubacteria_genera_incertae_sedis	0	2	0
g__Pectinatus	53	65	33
g__Pelolinea	1	1	1
g__Peredibacter	5	17	16
g__Pirellula	3	1	1
g__Planomicrobium	0	0	2
g__Plesiomonas	0	2	0
g__Prevotella	3654	1651	3452
g__Proteiniclasticum	2	0	0
g__Proteus	10	3	9
g__Pseudoflavonifractor	243	755	91
g__Pseudomonas	79	73	55
g__Reyranella	97	123	52
g__Rhizobium	67	82	53
g__Rhizomicrobium	9	13	6
g__Rhodanobacter	3	13	3
g__Rhodococcus	17	29	10
g__Rhodoferax	1	7	2
g__Rhodopseudomonas	2	0	0
g__Romboutsia	29	28	19
g__Roseburia	238	1121	89
g__Roseibacillus	0	2	0
g__Rothia	5	18	6
g__Rugosimonospora	1	6	4
g__Ruminococcus	8	447	1
g__Ruminococcus2	4	35	0
g__Runella	14	6	11
g__SR1_genera_incertae_sedis	1	2	1
g__Saccharibacteria_genera_incertae_sedis	4534	5112	6742
g__Saccharofermentans	6	8	3
g__Sediminibacterium	6	7	6
g__Shewanella	5	9	6
g__Simplicispira	7	6	2
g__Smithella	1	3	1
g__Spartobacteria_genera_incertae_sedis	3	4	10
g__Sphingomonas	10	10	13
g__Sphingorhabdus	8	5	2
g__Staphylococcus	979	96	114
g__Streptococcus	53	98	103
g__Streptomyces	13	20	7
g__Streptophyta	0	2	0
g__Subdivision3_genera_incertae_sedis	0	2	0
g__Sulfurovum	8	10	7
g__Taibaiella	37	34	46
g__Terrimonas	53	21	90
g__Thauera	0	3	1
g__Thermovirga	23	23	14
g__Tolumonas	131	214	90
g__Turicibacter	0	3	0
g__WPS-1_genera_incertae_sedis	0	2	2
g__unclassified_Acidimicrobidae	7	8	1
g__unclassified_Acidimicrobineae	5	3	2
g__unclassified_Acidobacteria	0	2	0
g__unclassified_Acidobacteria_Gp1	24	32	10
g__unclassified_Acidobacteria_Gp3	0	0	2
g__unclassified_Acidobacteria_Gp4	0	7	2
g__unclassified_Alcaligenaceae	6	14	20
g__unclassified_Alphaproteobacteria	73	119	49
g__unclassified_Anaerolineaceae	92	98	73
g__unclassified_Bacteria	916	1805	930
g__unclassified_Bacteroidales	9663	1776	3875
g__unclassified_Bacteroidetes	4785	2786	3870
g__unclassified_Betaproteobacteria	34	43	12
g__unclassified_Bradyrhizobiaceae	0	0	2
g__unclassified_Burkholderiales	4	7	4
g__unclassified_Caldilineaceae	30	35	22
g__unclassified_Campylobacteraceae	2	4	1
g__unclassified_Campylobacterales	0	0	2
g__unclassified_Chitinophagaceae	102	78	111
g__unclassified_Chlamydiales	3	1	0
g__unclassified_Chloroflexi	17	14	4
g__unclassified_Clostridia	379	1171	209
g__unclassified_Clostridiaceae_1	1	4	0
g__unclassified_Clostridiales	9147	10003	16816
g__unclassified_Coriobacteriaceae	407	477	956
g__unclassified_Corynebacterineae	1	15	3
g__unclassified_Cyanobacteria	33	35	31
g__unclassified_Cystobacterineae	23	39	18
g__unclassified_Cytophagales	54	52	37
g__unclassified_Deltaproteobacteria	4	32	1
g__unclassified_Desulfobacterales	0	2	0
g__unclassified_Desulfovibrionaceae	2793	11527	1035
g__unclassified_Desulfovibrionales	82	140	35
g__unclassified_Enterobacteriaceae	1153	929	1819
g__unclassified_Erysipelotrichaceae	212	156	616
g__unclassified_Firmicutes	933	1151	1276
g__unclassified_Flavobacteriaceae	10	6	13
g__unclassified_Fusobacteriaceae	69	80	31
g__unclassified_Gammaproteobacteria	15	28	11
g__unclassified_Helicobacteraceae	0	0	3
g__unclassified_Iamiaceae	0	2	0
g__unclassified_Ignavibacteriaceae	0	2	0
g__unclassified_Lachnospiraceae	51368	88630	14950
g__unclassified_Lactobacillales	2	0	0
g__unclassified_Marinilabiliaceae	5	4	8
g__unclassified_Microbacteriaceae	10	8	3
g__unclassified_Micromonosporaceae	0	2	0
g__unclassified_Myxococcales	8	7	9
g__unclassified_Nannocystineae	28	24	14
g__unclassified_Neisseriaceae	1	2	0
g__unclassified_Opitutae	8	4	8
g__unclassified_Pasteurellaceae	17	0	35
g__unclassified_Peptostreptococcaceae	7	4	1
g__unclassified_Phyllobacteriaceae	13	16	6
g__unclassified_Planctomycetaceae	89	156	66
g__unclassified_Porphyromonadaceae	57597	52986	29419
g__unclassified_Prevotellaceae	4	2	2
g__unclassified_Prolixibacteraceae	17	24	12
g__unclassified_Proteobacteria	11	24	18
g__unclassified_Rhizobiales	176	185	144
g__unclassified_Rhodobacteraceae	29	49	20
g__unclassified_Rhodocyclaceae	4	1	1
g__unclassified_Rhodospirillaceae	68	73	31
g__unclassified_Rhodospirillales	32	66	13
g__unclassified_Rikenellaceae	0	0	6
g__unclassified_Ruminococcaceae	15416	27600	8762
g__unclassified_Saprospiraceae	32	10	35
g__unclassified_Sinobacteraceae	3	2	0
g__unclassified_Sphaerobacteraceae	0	0	3
g__unclassified_Sphingobacteriaceae	9	1	9
g__unclassified_Sphingomonadaceae	102	95	72
g__unclassified_Sphingomonadales	0	6	1
g__unclassified_Streptococcaceae	2	0	1
g__unclassified_Streptomycetaceae	17	22	7
g__unclassified_Syntrophaceae	2	6	3
g__unclassified_Veillonellaceae	10	18	11
g__unclassified_Xanthomonadaceae	40	60	28
