# Supplementary material for: Comparative analysis of the effects of cyclophosphamide and dexamethasone on intestinal immunity and microbiota in delayed hypersensitivity mice
Source: PLoS One. 2024 Oct 17;19(10):e0312147. doi: 10.1371/journal.pone.0312147 (PMC11486373; doi:10.1371/journal.pone.0312147)
Supplement: S1 File — (ZIP) [file pone.0312147.s001.zip › 2_OTU_Taxa/Abundance/genus_count.xls]

genus	A1	A2	A3	A4	A5	C1	C2	C3	C4	C5	D1	D2	D3	D4	D5
g__Acetatifactor	107	281	49	260	15	234	353	390	83	114	119	37	209	5	21
g__Acidovorax	6	4	1	3	2	2	0	1	2	1	0	1	0	1	1
g__Acinetobacter	38	38	17	37	24	57	38	35	32	45	18	22	30	22	20
g__Aeromonas	12	16	4	9	4	17	11	12	15	12	5	3	5	5	4
g__Akkermansia	275	148	6	155	13	554	346	375	331	562	4	0	2	1	0
g__Alistipes	1519	1625	3204	2526	2420	3645	3455	222	781	3254	4213	2610	3441	3926	6149
g__Alloprevotella	6022	1136	5298	4584	3397	1094	2362	1258	2319	2375	3300	3552	6241	977	3234
g__Altererythrobacter	5	5	4	6	1	6	3	2	5	4	3	2	5	3	1
g__Aminicenantes_genera_incertae_sedis	1	4	0	3	0	3	2	2	0	3	1	3	3	1	1
g__Aminivibrio	0	2	0	0	0	0	2	0	0	0	0	1	0	0	1
g__Anaeroarcus	0	3	0	0	0	0	0	0	1	2	1	0	0	1	1
g__Anaerofustis	1	2	1	0	9	2	2	1	0	0	0	0	1	1	0
g__Anaeroplasma	4	396	0	8	82	7	438	395	84	305	89	123	162	215	234
g__Anaerotruncus	12	90	2	44	2	198	45	39	110	51	10	39	8	4	26
g__Aquabacterium	0	1	0	0	0	1	0	4	0	0	0	0	0	0	0
g__Aquicella	0	1	0	0	0	0	0	0	0	0	0	0	1	0	0
g__Aquihabitans	1	0	1	0	0	1	1	0	3	1	0	0	0	0	0
g__Aquisphaera	0	1	2	2	0	3	4	2	0	2	1	2	1	0	4
g__Arcobacter	0	0	1	0	2	0	0	0	0	0	1	0	1	0	0
g__Asticcacaulis	0	0	0	0	2	0	0	0	0	0	0	0	1	0	0
g__Bacillus	1	1	1	0	0	0	2	0	1	1	7	2	7	0	1
g__Bacteroides	21029	8838	12003	15803	30976	4581	14239	17457	11820	9572	30539	41650	28796	27416	31090
g__Barnesiella	376	120	107	250	870	59	392	177	14	131	599	1316	635	436	760
g__Bdellovibrio	0	0	0	0	0	0	2	1	1	1	0	1	0	0	0
g__Bifidobacterium	12	13	5	11	6	15	7	8	19	10	2	6	8	9	5
g__Blastocatella	0	0	0	0	0	0	0	0	0	2	0	0	0	0	0
g__Blastomonas	7	2	0	5	1	8	3	2	3	4	5	2	2	5	3
g__Bradyrhizobium	7	0	1	1	1	5	4	5	5	1	0	2	7	3	0
g__Butyricicoccus	8	44	3	47	0	117	59	70	97	34	1	7	4	7	2
g__Butyricimonas	6	10	40	0	0	3	2	6	0	0	1	0	0	0	0
g__Candidatus_Solibacter	1	2	0	1	0	0	0	3	1	2	0	1	1	0	0
g__Cellvibrio	0	2	1	1	0	0	0	1	0	0	1	2	0	0	1
g__Cetobacterium	22	19	17	14	17	38	20	18	23	26	18	18	11	5	12
g__Chlorophyta	34	24	34	19	18	31	31	27	17	29	71	29	23	9	14
g__Chryseobacterium	1	2	1	2	3	1	0	2	1	1	5	2	0	5	0
g__Chryseolinea	5	5	3	2	5	3	2	1	2	2	4	1	3	1	3
g__Clostridium_IV	424	1127	146	623	131	922	1063	738	609	702	354	196	306	65	173
g__Clostridium_XVIII	31	19	38	37	56	17	35	23	12	33	56	61	85	45	340
g__Clostridium_XlVa	2301	1425	137	690	93	1019	2588	780	3046	4186	112	95	158	65	92
g__Clostridium_XlVb	102	548	92	202	94	310	407	831	729	200	119	42	113	40	283
g__Clostridium_sensu_stricto	75	151	42	101	126	148	257	115	110	116	47	43	40	59	49
g__Cohnella	0	1	0	0	0	0	1	0	2	0	0	0	0	0	0
g__Defluviimonas	0	0	0	0	0	4	0	0	0	0	0	0	0	0	0
g__Desulfovibrio	89	260	28	89	120	332	735	1336	238	159	98	70	199	47	28
g__Dorea	28	50	12	12	7	128	80	102	68	135	23	4	28	2	1
g__Dysgonomonas	1	0	0	1	1	0	0	0	1	1	1	2	2	0	0
g__Edaphobacter	0	2	0	1	0	1	3	0	0	0	1	2	1	0	0
g__Emticicia	15	7	9	6	7	18	6	16	10	14	9	5	8	7	12
g__Enterococcus	0	33	0	0	0	0	0	0	0	0	1	0	0	0	2
g__Enterorhabdus	40	11	27	14	106	21	29	29	7	19	218	72	36	46	94
g__Eoetvoesia	0	0	0	2	0	0	0	0	0	0	0	0	0	0	0
g__Erysipelotrichaceae_incertae_sedis	221	41	105	126	776	159	154	101	122	43	408	147	115	95	127
g__Escherichia_Shigella	12	20	7	10	10	18	8	10	8	14	12	13	16	9	13
g__Ethanoligenens	108	259	49	85	56	276	172	172	151	231	76	84	73	64	69
g__Ferruginibacter	1	2	3	0	4	1	0	4	1	2	4	4	2	3	4
g__Flavihumibacter	1	0	0	0	0	0	0	0	0	0	0	0	1	2	1
g__Flavisolibacter	7	2	3	3	7	3	2	3	0	1	4	3	4	1	4
g__Flavobacterium	1	0	4	6	5	4	1	3	4	2	3	5	4	3	2
g__Flavonifractor	132	591	87	339	71	428	349	941	517	332	109	166	51	50	123
g__Gaiella	0	2	0	0	0	0	0	0	0	2	0	0	0	0	0
g__Gemella	1	0	0	0	1	0	1	2	0	0	0	0	0	0	0
g__Geminicoccus	0	3	0	0	0	0	0	0	0	1	0	1	0	0	0
g__Gemmata	0	0	2	0	0	2	0	0	0	0	0	0	0	0	0
g__Gemmatimonas	0	1	0	0	1	0	0	0	3	1	0	0	1	1	1
g__Gimesia	1	0	0	0	3	2	1	0	0	0	0	0	0	0	1
g__Gordonia	5	2	2	2	2	2	0	1	2	3	1	1	2	0	0
g__Gp1	13	18	4	8	11	24	6	19	17	18	12	13	4	10	4
g__Gp10	0	0	0	0	0	0	0	0	0	0	0	0	2	0	0
g__Gp16	0	0	0	1	0	1	0	0	0	0	0	2	0	0	1
g__Gp3	9	28	7	2	3	28	10	16	9	17	5	8	4	1	4
g__Gp4	0	4	1	0	2	1	5	1	2	3	0	0	0	0	0
g__Gp6	2	2	0	3	0	0	1	0	0	2	0	1	0	1	0
g__Gp7	0	0	0	3	0	0	0	0	0	0	0	0	0	0	0
g__GpIIa	1	12	4	2	2	5	4	4	3	7	9	1	2	3	4
g__Granulicatella	8	2	28	1	6	0	0	0	1	1	7	2	0	1	2
g__Haliscomenobacter	4	4	6	4	9	7	4	4	4	6	6	8	10	6	8
g__Helicobacter	3621	5635	301	1244	458	9082	1217	8262	1566	5634	3708	10387	2423	21013	6147
g__Hydrogenoanaerobacterium	0	4	1	2	0	0	1	0	5	0	2	4	0	0	1
g__Hydrogenophaga	11	8	14	7	2	14	4	10	8	8	10	5	8	4	14
g__Hyphomicrobium	28	23	23	10	21	33	22	28	23	22	19	14	8	13	17
g__Ignavibacterium	1	1	1	0	1	0	0	0	0	0	0	1	0	0	0
g__Ilumatobacter	0	0	0	0	0	0	0	0	0	0	0	0	2	0	0
g__Intestinimonas	3	12	2	2	2	31	8	3	35	17	2	15	2	4	11
g__Kofleria	3	2	3	7	7	6	1	3	3	1	2	3	2	0	4
g__Kutzneria	0	2	0	2	0	1	1	1	0	2	0	1	0	0	0
g__Labilithrix	0	0	0	0	0	0	0	0	3	1	1	0	0	0	1
g__Lachnospiracea_incertae_sedis	19	40	151	5	49	66	45	55	41	83	46	28	137	92	97
g__Lacibacter	8	7	6	4	6	5	4	9	3	4	3	19	8	7	10
g__Lactobacillus	4381	1122	10976	455	3928	107	3967	120	147	424	8598	2867	2199	883	6073
g__Lactococcus	3	3	10	3	4	5	10	3	5	12	13	5	2	5	14
g__Leuconostoc	3	3	3	1	2	4	0	2	2	7	1	3	3	0	4
g__Litorilinea	10	16	4	10	7	14	9	21	5	15	5	3	4	8	7
g__Longilinea	0	0	0	2	0	0	0	0	0	0	0	0	0	0	0
g__Luteolibacter	1	1	0	0	1	1	1	0	1	0	0	3	0	5	2
g__Mangroviflexus	4	1	1	2	6	2	1	0	1	0	3	1	0	2	4
g__Marmoricola	0	0	1	0	0	1	0	4	0	1	0	0	0	0	0
g__Megasphaera	2	1	2	2	2	4	4	2	1	1	3	1	2	2	2
g__Mesotoga	1	3	0	1	0	3	1	1	1	3	1	2	2	0	0
g__Mucilaginibacter	4	3	7	1	6	1	2	1	2	5	4	1	2	2	4
g__Mucispirillum	370	1628	26	218	164	398	294	1005	76	415	132	2340	51	411	382
g__Mycobacterium	5	7	4	5	3	12	3	12	8	7	1	2	4	0	4
g__Nakamurella	0	1	1	0	0	0	0	0	0	1	0	1	0	0	1
g__Nannocystis	2	1	1	1	0	2	0	1	0	0	1	0	0	0	3
g__Neochlamydia	0	0	0	0	0	0	0	0	0	2	0	0	0	0	0
g__Niastella	0	2	2	0	8	2	5	3	0	1	2	1	1	1	1
g__Nitrospira	5	8	5	5	4	14	5	7	6	13	5	10	5	9	5
g__Ohtaekwangia	0	0	2	0	1	5	0	0	0	0	0	1	0	0	0
g__Oligotropha	0	0	0	0	0	0	2	0	0	0	0	0	0	0	0
g__Opitutus	1	2	0	0	0	2	1	0	0	1	0	0	0	0	0
g__Oryzihumus	0	1	0	0	0	0	0	0	0	2	0	0	0	0	0
g__Oscillibacter	235	1021	140	1062	123	801	880	584	885	1368	211	343	301	76	288
g__Parabacteroides	2123	798	2187	4106	3754	670	2161	1860	1014	462	1277	1923	2002	1390	1691
g__Parafilimonas	1	2	0	0	0	1	0	0	1	1	0	0	0	0	0
g__Parapedobacter	0	0	1	0	2	0	0	0	0	0	1	0	2	1	2
g__Paraprevotella	7	18	21	1	0	0	0	0	0	0	2	0	0	0	0
g__Parasegetibacter	0	0	0	0	1	1	2	0	1	0	0	1	0	0	0
g__Parasutterella	171	45	160	192	82	41	185	45	54	138	167	124	334	187	104
g__Parcubacteria_genera_incertae_sedis	0	0	0	0	0	0	0	0	2	0	0	0	0	0	0
g__Pectinatus	9	14	19	7	4	25	15	8	6	11	8	7	6	6	6
g__Pelolinea	0	0	0	1	0	0	1	0	0	0	0	1	0	0	0
g__Peredibacter	1	3	0	0	1	3	1	5	5	3	3	1	1	8	3
g__Pirellula	1	0	0	0	2	1	0	0	0	0	1	0	0	0	0
g__Planomicrobium	0	0	0	0	0	0	0	0	0	0	0	0	0	0	2
g__Plesiomonas	0	0	0	0	0	0	2	0	0	0	0	0	0	0	0
g__Prevotella	842	455	1405	375	577	468	254	292	213	424	918	548	495	383	1108
g__Proteiniclasticum	2	0	0	0	0	0	0	0	0	0	0	0	0	0	0
g__Proteus	4	0	0	1	5	1	0	2	0	0	0	0	0	9	0
g__Pseudoflavonifractor	38	95	8	68	34	132	127	233	149	114	21	23	20	14	13
g__Pseudomonas	16	15	19	17	12	12	16	18	15	12	9	9	14	11	12
g__Reyranella	33	22	13	14	15	32	28	21	17	25	8	18	9	8	9
g__Rhizobium	13	18	13	14	9	16	12	16	18	20	4	13	15	9	12
g__Rhizomicrobium	2	3	1	2	1	4	1	2	2	4	1	0	0	1	4
g__Rhodanobacter	1	0	1	0	1	3	2	5	1	2	0	0	2	0	1
g__Rhodococcus	4	6	3	3	1	4	4	7	6	8	4	2	0	3	1
g__Rhodoferax	0	0	1	0	0	0	3	0	4	0	0	0	0	1	1
g__Rhodopseudomonas	0	0	0	2	0	0	0	0	0	0	0	0	0	0	0
g__Romboutsia	7	11	2	3	6	10	3	6	5	4	2	5	2	5	5
g__Roseburia	8	142	0	2	86	312	55	85	624	45	24	21	16	8	20
g__Roseibacillus	0	0	0	0	0	0	0	0	0	2	0	0	0	0	0
g__Rothia	2	0	2	1	0	4	7	2	2	3	2	2	1	0	1
g__Rugosimonospora	0	0	0	1	0	1	0	1	3	1	0	0	0	0	4
g__Ruminococcus	2	3	3	0	0	118	7	0	20	302	1	0	0	0	0
g__Ruminococcus2	0	3	0	0	1	2	0	1	25	7	0	0	0	0	0
g__Runella	4	1	3	4	2	1	0	0	1	4	3	4	1	1	2
g__SR1_genera_incertae_sedis	0	0	0	1	0	2	0	0	0	0	0	0	1	0	0
g__Saccharibacteria_genera_incertae_sedis	947	778	1061	580	1168	1158	1257	431	739	1527	1006	989	2315	651	1781
g__Saccharofermentans	2	2	1	0	1	1	2	0	4	1	0	1	1	0	1
g__Sediminibacterium	4	1	0	1	0	4	2	0	0	1	2	2	1	1	0
g__Shewanella	3	1	1	0	0	0	1	5	2	1	0	2	3	0	1
g__Simplicispira	1	1	2	2	1	2	1	1	1	1	0	0	0	2	0
g__Smithella	0	1	0	0	0	0	0	0	1	2	0	0	0	0	1
g__Spartobacteria_genera_incertae_sedis	1	1	0	1	0	1	0	1	1	1	0	4	1	2	3
g__Sphingomonas	4	3	1	0	2	3	2	1	2	2	2	0	6	0	5
g__Sphingorhabdus	2	2	0	3	1	0	2	2	1	0	0	1	1	0	0
g__Staphylococcus	796	14	107	15	47	32	25	16	6	17	38	10	39	18	9
g__Streptococcus	10	13	8	11	11	29	27	15	7	20	28	23	17	18	17
g__Streptomyces	4	6	0	3	0	3	4	4	4	5	1	2	1	1	2
g__Streptophyta	0	0	0	0	0	0	0	0	2	0	0	0	0	0	0
g__Subdivision3_genera_incertae_sedis	0	0	0	0	0	0	0	0	2	0	0	0	0	0	0
g__Sulfurovum	0	1	1	5	1	1	1	1	4	3	1	3	1	0	2
g__Taibaiella	12	3	10	4	8	8	3	7	5	11	8	7	10	10	11
g__Terrimonas	11	6	9	14	13	2	3	6	7	3	18	20	11	18	23
g__Thauera	0	0	0	0	0	2	0	1	0	0	0	1	0	0	0
g__Thermovirga	2	9	4	5	3	3	6	4	2	8	6	0	1	4	3
g__Tolumonas	32	49	10	26	14	55	41	30	40	48	17	14	19	21	19
g__Turicibacter	0	0	0	0	0	2	0	0	0	1	0	0	0	0	0
g__WPS-1_genera_incertae_sedis	0	0	0	0	0	0	0	1	0	1	1	0	1	0	0
g__unclassified_Acidimicrobidae	3	2	2	0	0	0	3	4	1	0	0	0	1	0	0
g__unclassified_Acidimicrobineae	2	1	0	2	0	0	1	1	0	1	0	0	2	0	0
g__unclassified_Acidobacteria	0	0	0	0	0	0	0	0	2	0	0	0	0	0	0
g__unclassified_Acidobacteria_Gp1	3	12	1	6	2	7	3	6	6	10	1	2	2	3	2
g__unclassified_Acidobacteria_Gp3	0	0	0	0	0	0	0	0	0	0	0	2	0	0	0
g__unclassified_Acidobacteria_Gp4	0	0	0	0	0	2	2	2	0	1	0	2	0	0	0
g__unclassified_Alcaligenaceae	2	3	0	1	0	4	0	7	0	3	1	6	1	8	4
g__unclassified_Alphaproteobacteria	19	19	11	15	9	35	23	23	14	24	11	14	9	4	11
g__unclassified_Anaerolineaceae	17	32	19	8	16	26	8	24	13	27	15	15	13	12	18
g__unclassified_Bacteria	205	109	322	162	118	744	171	176	212	502	210	152	266	128	174
g__unclassified_Bacteroidales	3229	623	2336	1027	2448	168	597	563	290	158	1111	442	1448	277	597
g__unclassified_Bacteroidetes	1085	914	524	856	1406	442	1061	652	337	294	795	524	1474	660	417
g__unclassified_Betaproteobacteria	2	11	1	9	11	8	5	14	4	12	2	0	8	1	1
g__unclassified_Bradyrhizobiaceae	0	0	0	0	0	0	0	0	0	0	0	0	2	0	0
g__unclassified_Burkholderiales	0	0	1	3	0	3	2	0	1	1	1	1	2	0	0
g__unclassified_Caldilineaceae	4	9	4	4	9	15	2	6	10	2	5	8	4	2	3
g__unclassified_Campylobacteraceae	0	0	0	2	0	0	3	1	0	0	0	1	0	0	0
g__unclassified_Campylobacterales	0	0	0	0	0	0	0	0	0	0	0	0	0	2	0
g__unclassified_Chitinophagaceae	24	18	26	17	17	22	16	16	8	16	18	21	25	15	32
g__unclassified_Chlamydiales	0	2	0	1	0	0	0	0	0	1	0	0	0	0	0
g__unclassified_Chloroflexi	2	11	1	2	1	3	3	4	2	2	0	3	1	0	0
g__unclassified_Clostridia	51	124	86	91	27	379	201	79	214	298	53	53	43	35	25
g__unclassified_Clostridiaceae_1	0	1	0	0	0	0	2	1	0	1	0	0	0	0	0
g__unclassified_Clostridiales	2375	1340	3368	914	1150	2537	1872	1071	1553	2970	3260	1882	3056	2498	6120
g__unclassified_Coriobacteriaceae	131	41	73	73	89	76	135	103	80	83	325	72	244	167	148
g__unclassified_Corynebacterineae	0	1	0	0	0	4	4	3	1	3	1	0	0	1	1
g__unclassified_Cyanobacteria	8	7	7	5	6	5	8	6	8	8	17	4	3	3	4
g__unclassified_Cystobacterineae	5	8	1	6	3	8	7	6	10	8	2	8	1	5	2
g__unclassified_Cytophagales	4	14	12	10	14	13	14	8	5	12	8	8	6	6	9
g__unclassified_Deltaproteobacteria	1	0	3	0	0	0	0	0	0	32	0	0	0	1	0
g__unclassified_Desulfobacterales	0	0	0	0	0	0	0	2	0	0	0	0	0	0	0
g__unclassified_Desulfovibrionaceae	206	1267	457	685	178	3051	673	1135	1434	5234	92	244	516	84	99
g__unclassified_Desulfovibrionales	8	22	17	28	7	55	22	6	6	51	3	10	16	3	3
g__unclassified_Enterobacteriaceae	301	124	202	175	351	286	177	129	134	203	474	229	421	420	275
g__unclassified_Erysipelotrichaceae	74	10	22	20	86	13	31	28	16	68	160	105	44	6	301
g__unclassified_Firmicutes	129	217	275	168	144	354	173	100	155	369	181	56	418	333	288
g__unclassified_Flavobacteriaceae	1	2	2	2	3	1	0	2	1	2	5	3	3	0	2
g__unclassified_Fusobacteriaceae	13	24	10	11	11	18	14	16	11	21	7	4	6	5	9
g__unclassified_Gammaproteobacteria	3	4	3	3	2	4	8	5	4	7	0	2	3	1	5
g__unclassified_Helicobacteraceae	0	0	0	0	0	0	0	0	0	0	0	0	1	0	2
g__unclassified_Iamiaceae	0	0	0	0	0	0	0	0	2	0	0	0	0	0	0
g__unclassified_Ignavibacteriaceae	0	0	0	0	0	0	0	0	2	0	0	0	0	0	0
g__unclassified_Lachnospiraceae	9288	27050	1981	9857	3192	25080	18000	11123	13252	21175	3306	3842	4817	1369	1616
g__unclassified_Lactobacillales	0	0	0	0	2	0	0	0	0	0	0	0	0	0	0
g__unclassified_Marinilabiliaceae	0	0	2	1	2	1	0	1	2	0	2	0	2	1	3
g__unclassified_Microbacteriaceae	1	5	3	0	1	2	3	3	0	0	1	0	1	1	0
g__unclassified_Micromonosporaceae	0	0	0	0	0	2	0	0	0	0	0	0	0	0	0
g__unclassified_Myxococcales	0	0	2	2	4	3	3	0	0	1	4	0	1	1	3
g__unclassified_Nannocystineae	9	2	9	3	5	7	3	8	2	4	3	4	1	5	1
g__unclassified_Neisseriaceae	0	1	0	0	0	0	2	0	0	0	0	0	0	0	0
g__unclassified_Opitutae	2	3	1	1	1	0	0	1	2	1	4	4	0	0	0
g__unclassified_Pasteurellaceae	7	1	4	0	5	0	0	0	0	0	18	2	2	3	10
g__unclassified_Peptostreptococcaceae	1	5	0	1	0	0	0	1	2	1	0	0	1	0	0
g__unclassified_Phyllobacteriaceae	5	2	2	2	2	4	3	2	3	4	1	0	0	0	5
g__unclassified_Planctomycetaceae	20	21	19	14	15	37	24	30	26	39	7	20	17	9	13
g__unclassified_Porphyromonadaceae	12638	7021	21102	3155	13681	17285	8513	9491	5642	12055	9026	3668	6382	2415	7928
g__unclassified_Prevotellaceae	4	0	0	0	0	0	0	2	0	0	1	0	0	0	1
g__unclassified_Prolixibacteraceae	3	2	6	3	3	7	7	2	0	8	2	3	2	2	3
g__unclassified_Proteobacteria	3	4	2	1	1	5	7	7	1	4	4	4	0	4	6
g__unclassified_Rhizobiales	43	27	43	34	29	44	39	33	27	42	27	26	23	32	36
g__unclassified_Rhodobacteraceae	7	7	4	9	2	7	10	9	6	17	3	4	6	2	5
g__unclassified_Rhodocyclaceae	1	3	0	0	0	0	0	0	1	0	1	0	0	0	0
g__unclassified_Rhodospirillaceae	15	30	8	10	5	16	10	12	10	25	5	9	4	5	8
g__unclassified_Rhodospirillales	5	8	10	6	3	18	14	8	5	21	5	0	4	1	3
g__unclassified_Rikenellaceae	0	0	0	0	0	0	0	0	0	0	0	1	0	2	3
g__unclassified_Ruminococcaceae	2824	5757	795	4674	1366	5665	6948	5981	4523	4483	2000	2255	2069	912	1526
g__unclassified_Saprospiraceae	7	2	7	1	15	5	0	3	0	2	9	6	5	5	10
g__unclassified_Sinobacteraceae	3	0	0	0	0	0	1	0	0	1	0	0	0	0	0
g__unclassified_Sphaerobacteraceae	0	0	0	0	0	0	0	0	0	0	0	2	0	1	0
g__unclassified_Sphingobacteriaceae	3	0	1	0	5	0	0	0	0	1	1	2	1	4	1
g__unclassified_Sphingomonadaceae	19	21	25	14	23	23	14	25	19	14	16	18	13	8	17
g__unclassified_Sphingomonadales	0	0	0	0	0	1	2	3	0	0	1	0	0	0	0
g__unclassified_Streptococcaceae	0	0	0	2	0	0	0	0	0	0	0	0	0	0	1
g__unclassified_Streptomycetaceae	1	8	2	3	3	6	3	5	5	3	0	2	1	1	3
g__unclassified_Syntrophaceae	0	1	0	1	0	1	0	2	2	1	0	0	3	0	0
g__unclassified_Veillonellaceae	3	4	2	1	0	4	3	2	4	5	3	2	2	1	3
g__unclassified_Xanthomonadaceae	10	7	10	8	5	15	6	11	10	18	4	2	5	6	11
