# Supplementary material for: Comparative analysis of the effects of cyclophosphamide and dexamethasone on intestinal immunity and microbiota in delayed hypersensitivity mice
Source: PLoS One. 2024 Oct 17;19(10):e0312147. doi: 10.1371/journal.pone.0312147 (PMC11486373; doi:10.1371/journal.pone.0312147)
Supplement: S1 File — (ZIP) [file pone.0312147.s001.zip › 2_OTU_Taxa/Abundance/order_abundance.groups.xls]

order	A	C	D
o__Acidimicrobiales	0.0019656019656019656	0.002972627505452069	0.0010405718983153142
o__Actinomycetales	0.030607230607230605	0.04972395100028916	0.015088292525572054
o__Aeromonadales	0.04942084942084942	0.07593712082109376	0.029136013152828794
o__Alphaproteobacteria_incertae_sedis	0.00336960336960337	0.003783344097848088	0.0018210008220517996
o__Alteromonadales	0.0014040014040014042	0.0024321497771880563	0.001560857847472971
o__Anaerolineales	0.026676026676026678	0.026753647549068622	0.01925058011883331
o__Anaeroplasmatales	0.1375921375921376	0.33212356401823573	0.2140976680783759
o__Bacillales	0.2765882765882766	0.028645319597992668	0.034599015618984194
o__Bacteroidales	57.88164268164269	38.329059055298984	63.98346531253577
o__Bdellovibrionales	0.0014040014040014042	0.005945255010904138	0.004422430567840085
o__Bifidobacteriales	0.013197613197613197	0.01594409298378837	0.007804289237364856
o__Burkholderiales	0.2047034047034047	0.14917185300086747	0.2570212588838826
o__Caldilineales	0.021621621621621623	0.026753647549068622	0.012747005754362597
o__Campylobacterales	3.1651807651807653	6.965406723002462	11.366426988272755
o__Caulobacterales	0.0005616005616005616	0.0	0.00026014297457882854
o__Chlamydiales	0.0008424008424008425	0.0008107165923960188	0.0
o__Clostridiales	25.506493506493506	42.832859964922996	12.03603500483866
o__Coriobacteriales	0.16988416988416988	0.15727901892482765	0.3699233098510942
o__Cytophagales	0.03790803790803791	0.03702272438608486	0.02653458340704051
o__Deferribacterales	0.6756054756054756	0.5912826347208298	0.8626341037033953
o__Desulfobacterales	0.0	0.0005404777282640126	0.0
o__Desulfovibrionales	0.971849771849772	3.909545647397735	0.3933361775631887
o__Enterobacteriales	0.34313794313794316	0.26807695321895025	0.4919303649285648
o__Erysipelotrichales	0.46669006669006663	0.23186494542526137	0.5449995317426457
o__Flavobacteriales	0.009828009828009828	0.006755971603300158	0.010926004932310798
o__Fusobacteriales	0.044366444366444366	0.05539896714706129	0.02471358258498871
o__Gaiellales	0.0005616005616005616	0.0005404777282640126	0.0
o__Gemmatimonadales	0.0005616005616005616	0.0010809554565280252	0.0007804289237364855
o__Ignavibacteriales	0.0011232011232011232	0.0005404777282640126	0.00026014297457882854
o__Kosmotogales	0.0014040014040014042	0.0024321497771880563	0.0013007148728941425
o__Lactobacillales	5.905791505791505	1.328224017208811	5.408112298519266
o__Legionellales	0.0002808002808002808	0.0	0.00026014297457882854
o__Myxococcales	0.024148824148824147	0.024591736636012572	0.015088292525572054
o__Neisseriales	0.0002808002808002808	0.0005404777282640126	0.0
o__Nitrospirales	0.007581607581607581	0.012160748885940284	0.00884486113568017
o__Opitutales	0.0008424008424008425	0.0010809554565280252	0.0
o__Pasteurellales	0.004773604773604774	0.0	0.009105004110258998
o__Planctomycetales	0.028922428922428925	0.046751323494837085	0.01977086606799097
o__Pseudomonadales	0.06654966654966656	0.07593712082109376	0.04448444865297968
o__Rhizobiales	0.10473850473850474	0.11701342816915872	0.07492117667870261
o__Rhodobacterales	0.008143208143208142	0.014322659798996334	0.00520285949157657
o__Rhodocyclales	0.0011232011232011232	0.0010809554565280252	0.0005202859491576571
o__Rhodospirillales	0.05531765531765531	0.07080258240258565	0.024973725559567537
o__Selenomonadales	0.02106002106002106	0.026483408684936618	0.014828149550993227
o__Sphaerobacterales	0.0	0.0	0.0007804289237364855
o__Sphingobacteriales	0.1038961038961039	0.06674899944060556	0.11576362368757868
o__Sphingomonadales	0.043804843804843806	0.04215726280459298	0.030957013974880595
o__Synergistales	0.00702000702000702	0.006755971603300158	0.004162287593261257
o__Syntrophobacterales	0.0008424008424008425	0.0024321497771880563	0.0010405718983153142
o__Verrucomicrobiales	0.16848016848016847	0.5872290517588497	0.004422430567840085
o__Xanthomonadales	0.012916812916812917	0.02026791480990047	0.008064432211943685
o__norank_Acidobacteria_Gp1	0.022744822744822746	0.032428663695840756	0.014828149550993227
o__norank_Acidobacteria_Gp10	0.0	0.0	0.0005202859491576571
o__norank_Acidobacteria_Gp16	0.0002808002808002808	0.0002702388641320063	0.0007804289237364855
o__norank_Acidobacteria_Gp3	0.01488241488241488	0.023240542315352542	0.006763717339049542
o__norank_Acidobacteria_Gp4	0.0019656019656019656	0.0056750161467721315	0.0005202859491576571
o__norank_Acidobacteria_Gp6	0.0019656019656019656	0.0008107165923960188	0.0005202859491576571
o__norank_Acidobacteria_Gp7	0.0008424008424008425	0.0	0.0
o__norank_Aminicenantes	0.0022464022464022465	0.0027023886413200626	0.0023412867712094567
o__norank_Candidatus_Saccharibacteria	1.2731484731484732	1.381461073442816	1.7538839346104618
o__norank_Chloroplast	0.03622323622323623	0.03702272438608486	0.037980874288508965
o__norank_Cyanobacteria	0.015163215163215163	0.015673854119656366	0.013007148728941428
o__norank_Parcubacteria	0.0	0.0005404777282640126	0.0
o__norank_SR1	0.0002808002808002808	0.0005404777282640126	0.00026014297457882854
o__norank_Spartobacteria	0.0008424008424008425	0.0010809554565280252	0.002601429745788285
o__norank_Subdivision3	0.0	0.0005404777282640126	0.0
o__norank_candidate_division_WPS-1	0.0	0.0005404777282640126	0.0005202859491576571
o__unclassified_Acidimicrobidae	0.0019656019656019656	0.0021619109130560504	0.00026014297457882854
o__unclassified_Acidobacteria	0.0	0.0005404777282640126	0.0
o__unclassified_Alphaproteobacteria	0.020498420498420496	0.03215842483170875	0.012747005754362597
o__unclassified_Bacteria	0.2572130572130572	0.4877811497582713	0.24193296635831052
o__unclassified_Bacteroidetes	1.3436293436293436	0.7528854754717695	1.0067533116200664
o__unclassified_Betaproteobacteria	0.009547209547209548	0.011620271157676271	0.003121715694945942
o__unclassified_Chloroflexi	0.004773604773604774	0.003783344097848088	0.0010405718983153142
o__unclassified_Clostridia	0.10642330642330643	0.31644970989857935	0.054369881686975166
o__unclassified_Deltaproteobacteria	0.0011232011232011232	0.008647643652224202	0.00026014297457882854
o__unclassified_Firmicutes	0.261986661986662	0.31104493261593924	0.3319424355625852
o__unclassified_Gammaproteobacteria	0.004212004212004212	0.007566688195696176	0.0028615727203671138
o__unclassified_Opitutae	0.0022464022464022465	0.0010809554565280252	0.0020811437966306284
o__unclassified_Proteobacteria	0.003088803088803089	0.00648573273916815	0.004682573542418913
