# Supplementary material for: Comparative analysis of the effects of cyclophosphamide and dexamethasone on intestinal immunity and microbiota in delayed hypersensitivity mice
Source: PLoS One. 2024 Oct 17;19(10):e0312147. doi: 10.1371/journal.pone.0312147 (PMC11486373; doi:10.1371/journal.pone.0312147)
Supplement: S1 File — (ZIP) [file pone.0312147.s001.zip › 2_OTU_Taxa/Abundance/order_abundance.xls]

order	A1	A2	A3	A4	A5	C1	C2	C3	C4	C5	D1	D2	D3	D4	D5
o__Acidimicrobiales	0.0037585977924502302	0.0013417595835178253	0.001423710474237959	0.0035204449842460087	0.0	0.0011782310039706386	0.002585515939705768	0.0014285102067054269	0.009029997652200611	0.0024259479391572254	0.0	0.0	0.0054951848442802	0.0	0.0
o__Actinomycetales	0.02756305047796835	0.052328623757195186	0.02562678853628326	0.03520444984246009	0.013381685824780205	0.049485702166766815	0.037489981125733644	0.06142593888833336	0.05598598544364378	0.0473059848135659	0.014051761579928976	0.015462200865883248	0.0137379621107005	0.010221664086913348	0.021046636871231723
o__Aeromonadales	0.0551261009559367	0.08721437292865865	0.019931946639331427	0.06160778722430515	0.02408703448460437	0.08483263228588597	0.06722341443234997	0.059997428681627926	0.0993299741742067	0.07277843817471677	0.02810352315985795	0.020219801132308864	0.032971109065681195	0.037966180894249586	0.028474861649313506
o__Alphaproteobacteria_incertae_sedis	0.0025057318616334865	0.008050557501106951	0.001423710474237959	0.0035204449842460087	0.0013381685824780205	0.004712924015882554	0.001292757969852884	0.0028570204134108538	0.0036119990608802443	0.006064869847893064	0.001277432870902634	0.0011894000666064037	0.0	0.001460237726701907	0.004952149852054524
o__Alteromonadales	0.0037585977924502302	0.0013417595835178253	0.001423710474237959	0.0	0.0	0.0	0.001292757969852884	0.007142551033527135	0.0036119990608802443	0.0012129739695786127	0.0	0.0023788001332128075	0.004121388633210149	0.0	0.001238037463013631
o__Anaerolineales	0.021298720823884638	0.04293630667257041	0.02705049901052122	0.019362447413353048	0.021410697319648328	0.0306340061032366	0.011634821728675956	0.03428424496093025	0.023477993895721586	0.032750297178622545	0.019161493063539512	0.01903040106570246	0.017859350743910648	0.017522852720422886	0.022284674334245354
o__Anaeroplasmatales	0.005011463723266973	0.5313367950730589	0.0	0.014081779936984035	0.10972982376319769	0.00824761702779447	0.5662279907955633	0.5642615316486436	0.15170396055697027	0.3699570607214769	0.11369152551033443	0.14629620819258765	0.22255498619334807	0.31395111124091	0.2897007663451896
o__Bacillales	0.9997870127917611	0.021468153336285205	0.15376073121769956	0.026403337381845065	0.06423209195894498	0.037703392127060434	0.037489981125733644	0.025713183720697683	0.0162539957739611	0.021833531452415032	0.057484479190618526	0.014272800799276845	0.0631946257092223	0.026284279080634326	0.014856449556163567
o__Bacteroidales	59.89075009083278	27.70331012089254	67.9280741468415	56.034922814243714	77.79443054235972	32.97043818411038	41.346278149804796	44.75665328628773	39.90717162413538	34.49697969481575	65.14268925167983	66.2686141110424	67.92872745256969	54.360269851931896	65.08486746808958
o__Bdellovibrionales	0.0012528659308167433	0.0040252787505534755	0.0	0.0	0.0013381685824780205	0.0035346930119119152	0.0038782739095586526	0.008571061240232563	0.010835997182640732	0.004851895878314451	0.003832298612707902	0.0023788001332128075	0.00137379621107005	0.011681901813615257	0.003714112389040892
o__Bifidobacteriales	0.015034391169800921	0.017442874585731728	0.007118552371189795	0.019362447413353048	0.008029011494868123	0.017673465059559575	0.009049305788970188	0.011428081653643415	0.03431399107836232	0.012129739695786129	0.002554865741805268	0.007136400399638422	0.0109903696885604	0.013142139540317163	0.006190187315068154
o__Burkholderiales	0.239297392785998	0.08318909417810516	0.2548441748885947	0.36964672334583093	0.11642066667558779	0.07894147726603278	0.2520878041213124	0.09713869405596903	0.12641996713080855	0.18437204337594915	0.22866048389157148	0.1629478091250773	0.4739596928191672	0.29642825852048715	0.15351664541369023
o__Caldilineales	0.017540123031434405	0.03354398958794563	0.011389683793903671	0.02464311488972206	0.021410697319648328	0.03416869911514852	0.014220337668381726	0.038569775581046524	0.02708999295660183	0.020620557482836418	0.01277432870902634	0.01308340073267044	0.0109903696885604	0.01460237726701907	0.012380374630136307
o__Campylobacterales	4.536627535487427	7.5621570127064635	0.4313842736941016	2.2020383376458783	0.6168957165223675	10.701872209065309	1.5784574811903718	11.805208348213649	2.8354192627909915	6.83753426651464	4.739275951048772	12.359056092107142	3.3328296080559405	30.686895826640576	7.615168434996843
o__Caulobacterales	0.0	0.0	0.0	0.0	0.002676337164956041	0.0	0.0	0.0	0.0	0.0	0.0	0.0	0.00137379621107005	0.0	0.0
o__Chlamydiales	0.0	0.0026835191670356506	0.0	0.0017602224921230043	0.0	0.0	0.0	0.0	0.0	0.003638921908735838	0.0	0.0	0.0	0.0	0.0
o__Clostridiales	22.679379079644686	53.742838358222976	10.068480473810846	33.431905792892216	8.850647004509629	45.4054882000165	43.081159345347366	33.31714355099067	48.11724548951617	44.48218141238689	12.576326614036432	10.861601408249678	15.67913615694248	7.797669460588184	13.045200747774627
o__Coriobacteriales	0.21424007416966312	0.06977149834292691	0.1423710474237959	0.1531393568147014	0.260942873583214	0.11428840738515193	0.212012307055873	0.18856334728511634	0.15712195914829064	0.12372334489701851	0.6936460489001304	0.17127360959132215	0.38466293909961397	0.3110306357875062	0.29960506604929865
o__Cytophagales	0.03508024606286881	0.036227508754981284	0.04128760375290081	0.038724894826706095	0.038806888891862595	0.04712924015882554	0.028440675336763453	0.035712755167635675	0.0325079915479222	0.03881516702651561	0.030658388901663215	0.02259860126552167	0.024728331799260896	0.021903565900528606	0.032188974038354405
o__Deferribacterales	0.46356039440219504	2.1843846019670194	0.037016472330186935	0.383728503282815	0.21945964752639538	0.4689359395803141	0.38007084313674794	1.435652757738954	0.13725596431344927	0.5033841973751243	0.16862113895914768	2.7831961558589846	0.07006360676457254	0.6001577056744838	0.47293031087120696
o__Desulfobacterales	0.0	0.0	0.0	0.0	0.0	0.0	0.0	0.0028570204134108538	0.0	0.0	0.0	0.0	0.0	0.0	0.0
o__Desulfovibrionales	0.3796183770374732	2.0783855948691112	0.7147026580674555	1.4116984386826494	0.4081414176557963	4.050758191651055	1.8486438968896242	3.5384197820093424	3.0304672120785248	6.603430290385968	0.2465445440842084	0.3853656215804748	1.0042450302922064	0.19567185537805554	0.160944870191772
o__Enterobacteriales	0.3971585000689076	0.19321338002656682	0.29755548911573343	0.3274013835348788	0.4897697011869555	0.35936045621104473	0.24174574036248936	0.20141993914546522	0.2564519333224974	0.26321535139855895	0.6208323752586802	0.2878348161187497	0.6003489442376119	0.6395841242954353	0.35655478934792567
o__Erysipelotrichales	0.4084342934462583	0.09392317084624777	0.23491222824926325	0.3221207160585098	1.2284387587148229	0.22504212175839194	0.2844067533676345	0.2171335514192249	0.2708999295660183	0.17588122558889885	0.7971181114432436	0.3722822208478044	0.33520627550109217	0.21319470809847843	0.9508127715944683
o__Flavobacteriales	0.0037585977924502302	0.005367038334071301	0.009965973319665714	0.017602224921230043	0.014719854407258226	0.0070693860238238305	0.001292757969852884	0.009999571446937987	0.010835997182640732	0.006064869847893064	0.016606627321734242	0.011894000666064037	0.009616573477490349	0.011681901813615257	0.004952149852054524
o__Fusobacteriales	0.04385030757858602	0.05769566209126649	0.03844018280442489	0.044005562303075105	0.03746872030938457	0.06598093622235576	0.043953770974998065	0.048569347027984516	0.061403984034964144	0.0570097765701948	0.031935821772565855	0.02616680146534088	0.02335453558819085	0.01460237726701907	0.025998786723286243
o__Gaiellales	0.0	0.0026835191670356506	0.0	0.0	0.0	0.0	0.0	0.0	0.0	0.0024259479391572254	0.0	0.0	0.0	0.0	0.0
o__Gemmatimonadales	0.0	0.0013417595835178253	0.0	0.0	0.0013381685824780205	0.0	0.0	0.0	0.005417998591320366	0.0012129739695786127	0.0	0.0	0.00137379621107005	0.001460237726701907	0.001238037463013631
o__Ignavibacteriales	0.0012528659308167433	0.0013417595835178253	0.001423710474237959	0.0	0.0013381685824780205	0.0	0.0	0.0	0.0036119990608802443	0.0	0.0	0.0011894000666064037	0.0	0.0	0.0
o__Kosmotogales	0.0012528659308167433	0.0040252787505534755	0.0	0.0017602224921230043	0.0	0.0035346930119119152	0.001292757969852884	0.0014285102067054269	0.0018059995304401221	0.003638921908735838	0.001277432870902634	0.0023788001332128075	0.0027475924221401	0.0	0.0
o__Lactobacillales	5.518874425247755	1.5779092702169626	15.696407978473498	0.8325852387741811	5.289780406535615	0.17084349557574258	5.1762029112909484	0.1999914289387598	0.29257192393129977	0.5628199218844764	11.04723946756598	3.4492601931585707	3.0512013847865807	1.3244356181186296	7.568123011402325
o__Legionellales	0.0	0.0013417595835178253	0.0	0.0	0.0	0.0	0.0	0.0	0.0	0.0	0.0	0.0	0.00137379621107005	0.0	0.0
o__Myxococcales	0.02380445268551812	0.017442874585731728	0.022779367587807343	0.033444227350337086	0.02542520306708239	0.0306340061032366	0.018098611577940377	0.025713183720697683	0.0325079915479222	0.018194609543679192	0.016606627321734242	0.017841000999096055	0.00686898105535025	0.01606261499372098	0.01733252448219083
o__Neisseriales	0.0	0.0013417595835178253	0.0	0.0	0.0	0.0	0.002585515939705768	0.0	0.0	0.0	0.0	0.0	0.0	0.0	0.0
o__Nitrospirales	0.006264329654083717	0.010734076668142602	0.007118552371189795	0.008801112460615022	0.005352674329912082	0.01649523405558894	0.00646378984926442	0.009999571446937987	0.010835997182640732	0.015768661604521967	0.00638716435451317	0.011894000666064037	0.00686898105535025	0.013142139540317163	0.006190187315068154
o__Opitutales	0.0012528659308167433	0.0026835191670356506	0.0	0.0	0.0	0.002356462007941277	0.001292757969852884	0.0	0.0	0.0012129739695786127	0.0	0.0	0.0	0.0	0.0
o__Pasteurellales	0.008770061515717202	0.0013417595835178253	0.005694841896951836	0.0	0.0066908429123901025	0.0	0.0	0.0	0.0	0.0	0.022993791676247415	0.0023788001332128075	0.0027475924221401	0.004380713180105722	0.012380374630136307
o__Planctomycetales	0.02756305047796835	0.02951871083739216	0.03274534090747306	0.02816355987396807	0.02676337164956041	0.053020395178678736	0.037489981125733644	0.04571232661457366	0.04695598779144317	0.04973193275272312	0.011496895838123708	0.02616680146534088	0.024728331799260896	0.013142139540317163	0.022284674334245354
o__Pseudomonadales	0.06765476026410414	0.0737967770934804	0.05267728754680449	0.09681223706676524	0.04817406896920874	0.08129793927397407	0.06980893037205574	0.07713955116209305	0.08488197793068573	0.06913951626598094	0.03576812038527375	0.03925020219801132	0.06044703328708219	0.048187844981162936	0.04085523627944982
o__Rhizobiales	0.12027512935840737	0.09392317084624777	0.11674425888751262	0.11089401700374926	0.08296645211363728	0.12017956240500513	0.1060061535279365	0.11999485736325585	0.13725596431344927	0.10795468329249654	0.06514907641603435	0.06541700366335221	0.07555879160885275	0.08323355042200871	0.08666262241095415
o__Rhodobacterales	0.008770061515717202	0.009392317084624777	0.005694841896951836	0.01584200242910704	0.002676337164956041	0.012960541043677025	0.01292757969852884	0.012856591860348841	0.010835997182640732	0.020620557482836418	0.003832298612707902	0.004757600266425615	0.008242777266420299	0.002920475453403814	0.006190187315068154
o__Rhodocyclales	0.0012528659308167433	0.0040252787505534755	0.0	0.0	0.0	0.002356462007941277	0.0	0.0014285102067054269	0.0018059995304401221	0.0	0.001277432870902634	0.0011894000666064037	0.0	0.0	0.0
o__Rhodospirillales	0.0664018943332874	0.08050557501106952	0.04413502470137673	0.05280667476369013	0.030777877396994474	0.07776324626206214	0.06722341443234997	0.05856891847492251	0.05779198497408391	0.08612115184008151	0.022993791676247415	0.0321138017983729	0.02335453558819085	0.020443328173826696	0.024760749260272615
o__Selenomonadales	0.017540123031434405	0.02951871083739216	0.03274534090747306	0.017602224921230043	0.008029011494868123	0.03888162313103107	0.028440675336763453	0.017142122480465125	0.021671994365281465	0.023046505421993643	0.019161493063539512	0.011894000666064037	0.0137379621107005	0.01460237726701907	0.014856449556163567
o__Sphaerobacterales	0.0	0.0	0.0	0.0	0.0	0.0	0.0	0.0	0.0	0.0	0.0	0.0023788001332128075	0.0	0.001460237726701907	0.0
o__Sphingobacteriales	0.10899933598105666	0.06977149834292691	0.11532054841327467	0.08625090211402722	0.13515502683028008	0.07305032224617958	0.05558859270367402	0.0799965715755039	0.05779198497408391	0.06550059435724509	0.10219462967221073	0.11299300632760835	0.11402508551881414	0.11097806722934493	0.13742215839451302
o__Sphingomonadales	0.0463560394402195	0.04427806625608823	0.042711314227138766	0.04928622977944412	0.03746872030938457	0.04830747116279618	0.033611707216174985	0.04999785723468995	0.05417998591320366	0.029111375269886705	0.03449068751437112	0.02735620153194729	0.03709249769889134	0.023363803627230513	0.032188974038354405
o__Synergistales	0.0025057318616334865	0.01475935541869608	0.005694841896951836	0.008801112460615022	0.0040145057474340615	0.0035346930119119152	0.010342063758823072	0.0057140408268217075	0.0036119990608802443	0.009703791756628902	0.007664597225415804	0.0011894000666064037	0.00137379621107005	0.005840950906807628	0.004952149852054524
o__Syntrophobacterales	0.0	0.0026835191670356506	0.0	0.0017602224921230043	0.0	0.0011782310039706386	0.0	0.0028570204134108538	0.005417998591320366	0.003638921908735838	0.0	0.0	0.004121388633210149	0.0	0.001238037463013631
o__Verrucomicrobiales	0.34579099690542114	0.19992217794415598	0.008542262845427754	0.2728344862790657	0.018734360154692285	0.6539182072037043	0.4485870155389508	0.5356913275145351	0.5995918441061205	0.6841173188423376	0.005109731483610536	0.003568200199819211	0.0027475924221401	0.008761426360211443	0.002476074926027262
o__Xanthomonadales	0.017540123031434405	0.009392317084624777	0.01566081521661755	0.014081779936984035	0.008029011494868123	0.021208158071471493	0.011634821728675956	0.02285616330728683	0.019865994834841343	0.025472453361150872	0.005109731483610536	0.0023788001332128075	0.009616573477490349	0.008761426360211443	0.014856449556163567
o__norank_Acidobacteria_Gp1	0.020045854893067892	0.04293630667257041	0.007118552371189795	0.026403337381845065	0.017396191572214267	0.037703392127060434	0.01551309563823461	0.035712755167635675	0.04153798920012281	0.033963271148201156	0.017884060192636875	0.020219801132308864	0.009616573477490349	0.018983090447124793	0.007428224778081784
o__norank_Acidobacteria_Gp10	0.0	0.0	0.0	0.0	0.0	0.0	0.0	0.0	0.0	0.0	0.0	0.0	0.0027475924221401	0.0	0.0
o__norank_Acidobacteria_Gp16	0.0	0.0	0.0	0.0017602224921230043	0.0	0.0011782310039706386	0.0	0.0	0.0	0.0	0.0	0.0023788001332128075	0.0	0.0	0.001238037463013631
o__norank_Acidobacteria_Gp3	0.012528659308167434	0.04025278750553476	0.009965973319665714	0.005280667476369013	0.0040145057474340615	0.03299046811117788	0.01292757969852884	0.027141693927403114	0.018059995304401222	0.023046505421993643	0.00638716435451317	0.01308340073267044	0.00686898105535025	0.001460237726701907	0.004952149852054524
o__norank_Acidobacteria_Gp4	0.0	0.005367038334071301	0.001423710474237959	0.0	0.002676337164956041	0.0035346930119119152	0.009049305788970188	0.004285530620116281	0.0036119990608802443	0.007277843817471676	0.0	0.0023788001332128075	0.0	0.0	0.0
o__norank_Acidobacteria_Gp6	0.0025057318616334865	0.0026835191670356506	0.0	0.005280667476369013	0.0	0.0	0.001292757969852884	0.0	0.0	0.0024259479391572254	0.0	0.0011894000666064037	0.0	0.001460237726701907	0.0
o__norank_Acidobacteria_Gp7	0.0	0.0	0.0	0.005280667476369013	0.0	0.0	0.0	0.0	0.0	0.0	0.0	0.0	0.0	0.0	0.0
o__norank_Aminicenantes	0.0012528659308167433	0.005367038334071301	0.0	0.005280667476369013	0.0	0.0035346930119119152	0.002585515939705768	0.0028570204134108538	0.0	0.003638921908735838	0.001277432870902634	0.003568200199819211	0.004121388633210149	0.001460237726701907	0.001238037463013631
o__norank_Candidatus_Saccharibacteria	1.186464036483456	1.043888955976868	1.5105568131664744	1.0209290454313424	1.5629809043343281	1.3643915025979994	1.6249967681050754	0.615687899090039	1.3346336529952503	1.8522112515465416	1.2850974681280498	1.1763166658737332	3.1803382286271655	0.9506147600829415	2.2049447216272764
o__norank_Chloroplast	0.042597441647769275	0.032202230004427804	0.048406156124090605	0.033444227350337086	0.02408703448460437	0.03652516112308979	0.040075497065439405	0.038569775581046524	0.03431399107836232	0.035176245117779774	0.09069773383408702	0.03449260193158571	0.03159731285461115	0.013142139540317163	0.01733252448219083
o__norank_Cyanobacteria	0.01127579337735069	0.025493432086838682	0.01566081521661755	0.01232155744486103	0.010705348659824164	0.011782310039706385	0.01551309563823461	0.01428510206705427	0.019865994834841343	0.018194609543679192	0.033213254643468484	0.005947000333032019	0.00686898105535025	0.008761426360211443	0.009904299704109047
o__norank_Parcubacteria	0.0	0.0	0.0	0.0	0.0	0.0	0.0	0.0	0.0036119990608802443	0.0	0.0	0.0	0.0	0.0	0.0
o__norank_SR1	0.0	0.0	0.0	0.0017602224921230043	0.0	0.002356462007941277	0.0	0.0	0.0	0.0	0.0	0.0	0.00137379621107005	0.0	0.0
o__norank_Spartobacteria	0.0012528659308167433	0.0013417595835178253	0.0	0.0017602224921230043	0.0	0.0011782310039706386	0.0	0.0014285102067054269	0.0018059995304401221	0.0012129739695786127	0.0	0.004757600266425615	0.00137379621107005	0.002920475453403814	0.003714112389040892
o__norank_Subdivision3	0.0	0.0	0.0	0.0	0.0	0.0	0.0	0.0	0.0036119990608802443	0.0	0.0	0.0	0.0	0.0	0.0
o__norank_candidate_division_WPS-1	0.0	0.0	0.0	0.0	0.0	0.0	0.0	0.0014285102067054269	0.0	0.0012129739695786127	0.001277432870902634	0.0	0.00137379621107005	0.0	0.0
o__unclassified_Acidimicrobidae	0.0037585977924502302	0.0026835191670356506	0.002847420948475918	0.0	0.0	0.0	0.0038782739095586526	0.0057140408268217075	0.0018059995304401221	0.0	0.0	0.0	0.00137379621107005	0.0	0.0
o__unclassified_Acidobacteria	0.0	0.0	0.0	0.0	0.0	0.0	0.0	0.0	0.0036119990608802443	0.0	0.0	0.0	0.0	0.0	0.0
o__unclassified_Alphaproteobacteria	0.02380445268551812	0.025493432086838682	0.01566081521661755	0.026403337381845065	0.012043517242302185	0.04123808513897235	0.029733433306616337	0.03285573475422482	0.02528399342616171	0.029111375269886705	0.014051761579928976	0.016651600932489654	0.012364165899630448	0.005840950906807628	0.013618412093149937
o__unclassified_Bacteria	0.25683751581743236	0.14625179460344295	0.4584347727046228	0.28515604372392667	0.15790389273240643	0.8766038669541552	0.22106161284484319	0.25141779638015516	0.3828719004533059	0.6089129327284637	0.2682609028895532	0.18078881012417336	0.3654297921446333	0.1869104290178441	0.21541851856437177
o__unclassified_Bacteroidetes	1.3593595349361665	1.2263682593352925	0.7460242885006905	1.5067504532572917	1.881465026964097	0.5207781037550222	1.37161620601391	0.9313886547719384	0.6086218417583211	0.35661434705611217	1.015559132367594	0.6232456349017556	2.0249756151172535	0.9637568996232587	0.516261622076684
o__unclassified_Betaproteobacteria	0.0025057318616334865	0.01475935541869608	0.001423710474237959	0.01584200242910704	0.014719854407258226	0.009425848031765108	0.00646378984926442	0.019999142893875974	0.0072239981217604885	0.014555687634943353	0.002554865741805268	0.0	0.0109903696885604	0.001460237726701907	0.001238037463013631
o__unclassified_Chloroflexi	0.0025057318616334865	0.01475935541869608	0.001423710474237959	0.0035204449842460087	0.0013381685824780205	0.0035346930119119152	0.0038782739095586526	0.0057140408268217075	0.0036119990608802443	0.0024259479391572254	0.0	0.003568200199819211	0.00137379621107005	0.0	0.0
o__unclassified_Clostridia	0.0638961624716539	0.16637818835621032	0.12243910078446446	0.1601802467831934	0.03613055172690655	0.446549550504872	0.2598443519404297	0.11285230632972873	0.3864838995141861	0.36146624293442664	0.0677039421578396	0.06303820353013939	0.05907323707601214	0.05110832043456675	0.030950936575340773
o__unclassified_Deltaproteobacteria	0.0012528659308167433	0.0	0.004271131422713877	0.0	0.0	0.0	0.0	0.0	0.0	0.03881516702651561	0.0	0.0	0.0	0.001460237726701907	0.0
o__unclassified_Firmicutes	0.1616197050753599	0.29116182962336806	0.3915203804154387	0.29571737867666475	0.19269627587683497	0.417093775405606	0.22364712878454895	0.1428510206705427	0.27992992721821897	0.4475873947745081	0.23121534963337678	0.06660640372995862	0.5742468162272809	0.48625916299173505	0.35655478934792567
o__unclassified_Gammaproteobacteria	0.0037585977924502302	0.005367038334071301	0.004271131422713877	0.005280667476369013	0.002676337164956041	0.004712924015882554	0.010342063758823072	0.007142551033527135	0.0072239981217604885	0.008490817787050289	0.0	0.0023788001332128075	0.004121388633210149	0.001460237726701907	0.006190187315068154
o__unclassified_Opitutae	0.0025057318616334865	0.0040252787505534755	0.001423710474237959	0.0017602224921230043	0.0013381685824780205	0.0	0.0	0.0014285102067054269	0.0036119990608802443	0.0012129739695786127	0.005109731483610536	0.004757600266425615	0.0	0.0	0.0
o__unclassified_Proteobacteria	0.0037585977924502302	0.005367038334071301	0.002847420948475918	0.0017602224921230043	0.0013381685824780205	0.005891155019853192	0.009049305788970188	0.009999571446937987	0.0018059995304401221	0.004851895878314451	0.005109731483610536	0.004757600266425615	0.0	0.005840950906807628	0.007428224778081784
