# Supplementary material for: Comparative analysis of the effects of cyclophosphamide and dexamethasone on intestinal immunity and microbiota in delayed hypersensitivity mice
Source: PLoS One. 2024 Oct 17;19(10):e0312147. doi: 10.1371/journal.pone.0312147 (PMC11486373; doi:10.1371/journal.pone.0312147)
Supplement: S1 File — (ZIP) [file pone.0312147.s001.zip › 2_OTU_Taxa/Abundance/order_count.groups.xls]

order	A	C	D
o__Acidimicrobiales	7	11	4
o__Actinomycetales	109	184	58
o__Aeromonadales	176	281	112
o__Alphaproteobacteria_incertae_sedis	12	14	7
o__Alteromonadales	5	9	6
o__Anaerolineales	95	99	74
o__Anaeroplasmatales	490	1229	823
o__Bacillales	985	106	133
o__Bacteroidales	206131	141834	245955
o__Bdellovibrionales	5	22	17
o__Bifidobacteriales	47	59	30
o__Burkholderiales	729	552	988
o__Caldilineales	77	99	49
o__Campylobacterales	11272	25775	43693
o__Caulobacterales	2	0	1
o__Chlamydiales	3	3	0
o__Clostridiales	90835	158500	46267
o__Coriobacteriales	605	582	1422
o__Cytophagales	135	137	102
o__Deferribacterales	2406	2188	3316
o__Desulfobacterales	0	2	0
o__Desulfovibrionales	3461	14467	1512
o__Enterobacteriales	1222	992	1891
o__Erysipelotrichales	1662	858	2095
o__Flavobacteriales	35	25	42
o__Fusobacteriales	158	205	95
o__Gaiellales	2	2	0
o__Gemmatimonadales	2	4	3
o__Ignavibacteriales	4	2	1
o__Kosmotogales	5	9	5
o__Lactobacillales	21032	4915	20789
o__Legionellales	1	0	1
o__Myxococcales	86	91	58
o__Neisseriales	1	2	0
o__Nitrospirales	27	45	34
o__Opitutales	3	4	0
o__Pasteurellales	17	0	35
o__Planctomycetales	103	173	76
o__Pseudomonadales	237	281	171
o__Rhizobiales	373	433	288
o__Rhodobacterales	29	53	20
o__Rhodocyclales	4	4	2
o__Rhodospirillales	197	262	96
o__Selenomonadales	75	98	57
o__Sphaerobacterales	0	0	3
o__Sphingobacteriales	370	247	445
o__Sphingomonadales	156	156	119
o__Synergistales	25	25	16
o__Syntrophobacterales	3	9	4
o__Verrucomicrobiales	600	2173	17
o__Xanthomonadales	46	75	31
o__norank_Acidobacteria_Gp1	81	120	57
o__norank_Acidobacteria_Gp10	0	0	2
o__norank_Acidobacteria_Gp16	1	1	3
o__norank_Acidobacteria_Gp3	53	86	26
o__norank_Acidobacteria_Gp4	7	21	2
o__norank_Acidobacteria_Gp6	7	3	2
o__norank_Acidobacteria_Gp7	3	0	0
o__norank_Aminicenantes	8	10	9
o__norank_Candidatus_Saccharibacteria	4534	5112	6742
o__norank_Chloroplast	129	137	146
o__norank_Cyanobacteria	54	58	50
o__norank_Parcubacteria	0	2	0
o__norank_SR1	1	2	1
o__norank_Spartobacteria	3	4	10
o__norank_Subdivision3	0	2	0
o__norank_candidate_division_WPS-1	0	2	2
o__unclassified_Acidimicrobidae	7	8	1
o__unclassified_Acidobacteria	0	2	0
o__unclassified_Alphaproteobacteria	73	119	49
o__unclassified_Bacteria	916	1805	930
o__unclassified_Bacteroidetes	4785	2786	3870
o__unclassified_Betaproteobacteria	34	43	12
o__unclassified_Chloroflexi	17	14	4
o__unclassified_Clostridia	379	1171	209
o__unclassified_Deltaproteobacteria	4	32	1
o__unclassified_Firmicutes	933	1151	1276
o__unclassified_Gammaproteobacteria	15	28	11
o__unclassified_Opitutae	8	4	8
o__unclassified_Proteobacteria	11	24	18
