# Supplementary material for: Comparative analysis of the effects of cyclophosphamide and dexamethasone on intestinal immunity and microbiota in delayed hypersensitivity mice
Source: PLoS One. 2024 Oct 17;19(10):e0312147. doi: 10.1371/journal.pone.0312147 (PMC11486373; doi:10.1371/journal.pone.0312147)
Supplement: S1 File — (ZIP) [file pone.0312147.s001.zip › 2_OTU_Taxa/Abundance/order_count.xls]

order	A1	A2	A3	A4	A5	C1	C2	C3	C4	C5	D1	D2	D3	D4	D5
o__Acidimicrobiales	3	1	1	2	0	1	2	1	5	2	0	0	4	0	0
o__Actinomycetales	22	39	18	20	10	42	29	43	31	39	11	13	10	7	17
o__Aeromonadales	44	65	14	35	18	72	52	42	55	60	22	17	24	26	23
o__Alphaproteobacteria_incertae_sedis	2	6	1	2	1	4	1	2	2	5	1	1	0	1	4
o__Alteromonadales	3	1	1	0	0	0	1	5	2	1	0	2	3	0	1
o__Anaerolineales	17	32	19	11	16	26	9	24	13	27	15	16	13	12	18
o__Anaeroplasmatales	4	396	0	8	82	7	438	395	84	305	89	123	162	215	234
o__Bacillales	798	16	108	15	48	32	29	18	9	18	45	12	46	18	12
o__Bacteroidales	47803	20647	47712	31834	58135	27983	31983	31331	22097	28440	50995	55716	49446	37227	52571
o__Bdellovibrionales	1	3	0	0	1	3	3	6	6	4	3	2	1	8	3
o__Bifidobacteriales	12	13	5	11	6	15	7	8	19	10	2	6	8	9	5
o__Burkholderiales	191	62	179	210	87	67	195	68	70	152	179	137	345	203	124
o__Caldilineales	14	25	8	14	16	29	11	27	15	17	10	11	8	10	10
o__Campylobacterales	3621	5636	303	1251	461	9083	1221	8264	1570	5637	3710	10391	2426	21015	6151
o__Caulobacterales	0	0	0	0	2	0	0	0	0	0	0	0	1	0	0
o__Chlamydiales	0	2	0	1	0	0	0	0	0	3	0	0	0	0	0
o__Clostridiales	18102	40054	7072	18993	6614	38537	33325	23323	26643	36672	9845	9132	11413	5340	10537
o__Coriobacteriales	171	52	100	87	195	97	164	132	87	102	543	144	280	213	242
o__Cytophagales	28	27	29	22	29	40	22	25	18	32	24	19	18	15	26
o__Deferribacterales	370	1628	26	218	164	398	294	1005	76	415	132	2340	51	411	382
o__Desulfobacterales	0	0	0	0	0	0	0	2	0	0	0	0	0	0	0
o__Desulfovibrionales	303	1549	502	802	305	3438	1430	2477	1678	5444	193	324	731	134	130
o__Enterobacteriales	317	144	209	186	366	305	187	141	142	217	486	242	437	438	288
o__Erysipelotrichales	326	70	165	183	918	191	220	152	150	145	624	313	244	146	768
o__Flavobacteriales	3	4	7	10	11	6	1	7	6	5	13	10	7	8	4
o__Fusobacteriales	35	43	27	25	28	56	34	34	34	47	25	22	17	10	21
o__Gaiellales	0	2	0	0	0	0	0	0	0	2	0	0	0	0	0
o__Gemmatimonadales	0	1	0	0	1	0	0	0	3	1	0	0	1	1	1
o__Ignavibacteriales	1	1	1	0	1	0	0	0	2	0	0	1	0	0	0
o__Kosmotogales	1	3	0	1	0	3	1	1	1	3	1	2	2	0	0
o__Lactobacillales	4405	1176	11025	473	3953	145	4004	140	162	464	8648	2900	2221	907	6113
o__Legionellales	0	1	0	0	0	0	0	0	0	0	0	0	1	0	0
o__Myxococcales	19	13	16	19	19	26	14	18	18	15	13	15	5	11	14
o__Neisseriales	0	1	0	0	0	0	2	0	0	0	0	0	0	0	0
o__Nitrospirales	5	8	5	5	4	14	5	7	6	13	5	10	5	9	5
o__Opitutales	1	2	0	0	0	2	1	0	0	1	0	0	0	0	0
o__Pasteurellales	7	1	4	0	5	0	0	0	0	0	18	2	2	3	10
o__Planctomycetales	22	22	23	16	20	45	29	32	26	41	9	22	18	9	18
o__Pseudomonadales	54	55	37	55	36	69	54	54	47	57	28	33	44	33	33
o__Rhizobiales	96	70	82	63	62	102	82	84	76	89	51	55	55	57	70
o__Rhodobacterales	7	7	4	9	2	11	10	9	6	17	3	4	6	2	5
o__Rhodocyclales	1	3	0	0	0	2	0	1	1	0	1	1	0	0	0
o__Rhodospirillales	53	60	31	30	23	66	52	41	32	71	18	27	17	14	20
o__Selenomonadales	14	22	23	10	6	33	22	12	12	19	15	10	10	10	12
o__Sphaerobacterales	0	0	0	0	0	0	0	0	0	0	0	2	0	1	0
o__Sphingobacteriales	87	52	81	49	101	62	43	56	32	54	80	95	83	76	111
o__Sphingomonadales	37	33	30	28	28	41	26	35	30	24	27	23	27	16	26
o__Synergistales	2	11	4	5	3	3	8	4	2	8	6	1	1	4	4
o__Syntrophobacterales	0	2	0	1	0	1	0	2	3	3	0	0	3	0	1
o__Verrucomicrobiales	276	149	6	155	14	555	347	375	332	564	4	3	2	6	2
o__Xanthomonadales	14	7	11	8	6	18	9	16	11	21	4	2	7	6	12
o__norank_Acidobacteria_Gp1	16	32	5	15	13	32	12	25	23	28	14	17	7	13	6
o__norank_Acidobacteria_Gp10	0	0	0	0	0	0	0	0	0	0	0	0	2	0	0
o__norank_Acidobacteria_Gp16	0	0	0	1	0	1	0	0	0	0	0	2	0	0	1
o__norank_Acidobacteria_Gp3	10	30	7	3	3	28	10	19	10	19	5	11	5	1	4
o__norank_Acidobacteria_Gp4	0	4	1	0	2	3	7	3	2	6	0	2	0	0	0
o__norank_Acidobacteria_Gp6	2	2	0	3	0	0	1	0	0	2	0	1	0	1	0
o__norank_Acidobacteria_Gp7	0	0	0	3	0	0	0	0	0	0	0	0	0	0	0
o__norank_Aminicenantes	1	4	0	3	0	3	2	2	0	3	1	3	3	1	1
o__norank_Candidatus_Saccharibacteria	947	778	1061	580	1168	1158	1257	431	739	1527	1006	989	2315	651	1781
o__norank_Chloroplast	34	24	34	19	18	31	31	27	19	29	71	29	23	9	14
o__norank_Cyanobacteria	9	19	11	7	8	10	12	10	11	15	26	5	5	6	8
o__norank_Parcubacteria	0	0	0	0	0	0	0	0	2	0	0	0	0	0	0
o__norank_SR1	0	0	0	1	0	2	0	0	0	0	0	0	1	0	0
o__norank_Spartobacteria	1	1	0	1	0	1	0	1	1	1	0	4	1	2	3
o__norank_Subdivision3	0	0	0	0	0	0	0	0	2	0	0	0	0	0	0
o__norank_candidate_division_WPS-1	0	0	0	0	0	0	0	1	0	1	1	0	1	0	0
o__unclassified_Acidimicrobidae	3	2	2	0	0	0	3	4	1	0	0	0	1	0	0
o__unclassified_Acidobacteria	0	0	0	0	0	0	0	0	2	0	0	0	0	0	0
o__unclassified_Alphaproteobacteria	19	19	11	15	9	35	23	23	14	24	11	14	9	4	11
o__unclassified_Bacteria	205	109	322	162	118	744	171	176	212	502	210	152	266	128	174
o__unclassified_Bacteroidetes	1085	914	524	856	1406	442	1061	652	337	294	795	524	1474	660	417
o__unclassified_Betaproteobacteria	2	11	1	9	11	8	5	14	4	12	2	0	8	1	1
o__unclassified_Chloroflexi	2	11	1	2	1	3	3	4	2	2	0	3	1	0	0
o__unclassified_Clostridia	51	124	86	91	27	379	201	79	214	298	53	53	43	35	25
o__unclassified_Deltaproteobacteria	1	0	3	0	0	0	0	0	0	32	0	0	0	1	0
o__unclassified_Firmicutes	129	217	275	168	144	354	173	100	155	369	181	56	418	333	288
o__unclassified_Gammaproteobacteria	3	4	3	3	2	4	8	5	4	7	0	2	3	1	5
o__unclassified_Opitutae	2	3	1	1	1	0	0	1	2	1	4	4	0	0	0
o__unclassified_Proteobacteria	3	4	2	1	1	5	7	7	1	4	4	4	0	4	6
