# Supplementary material for: Comparative analysis of the effects of cyclophosphamide and dexamethasone on intestinal immunity and microbiota in delayed hypersensitivity mice
Source: PLoS One. 2024 Oct 17;19(10):e0312147. doi: 10.1371/journal.pone.0312147 (PMC11486373; doi:10.1371/journal.pone.0312147)
Supplement: S1 File — (ZIP) [file pone.0312147.s001.zip › 2_OTU_Taxa/Abundance/otu_abundance.groups.xls]

otu	A	C	D
OTU6	1.4913302913302915	1.6527808930313506	10.071435260819346
OTU13	4.0193752193752195	0.2610507427515181	1.023922747942269
OTU4	3.875605475605476	7.730182708496041	0.06971831718712605
OTU15	4.806177606177607	0.37130819931737663	1.1586768087741022
OTU2	5.735907335907336	2.541056039433255	4.500473460213734
OTU18	0.7935415935415935	1.9608531981418376	0.025494011508725194
OTU9	3.491470691470692	1.5236067159762514	2.014547195138448
OTU1	18.513162513162513	9.896687682242334	36.594052091029226
OTU8	2.7953667953667956	4.5200152414719375	2.6573604853227333
OTU7	3.4187434187434187	3.1145029091213727	3.61962934828982
OTU3	2.9804141804141806	3.0180276346262462	5.160456186720221
OTU14	1.2422604422604422	0.6666792778136594	0.9216865589327895
OTU12	1.7895401895401897	2.013279537783447	0.9089395531784268
OTU20	2.420779220779221	3.01586572371319	0.990624447196179
OTU16	0.4563004563004563	2.2678445477957965	0.6121164191839835
OTU45	1.0215514215514216	0.0943133635820702	0.19484708795954256
OTU37	0.5265005265005265	0.7118091681237045	0.4237729055889116
OTU17	1.2714636714636713	1.379569401393892	1.749201361068043
OTU25	1.4247806247806247	0.8161213696786589	0.42897576508048824
OTU59	0.17971217971217973	0.19511245990330853	0.2140976680783759
OTU10	1.607862407862408	0.9820480322557109	3.9695216490983447
OTU102	0.25047385047385046	0.023240542315352542	0.02757515530535582
OTU21	1.3234117234117235	0.9285407371575736	0.5234076648526029
OTU39	0.9673569673569674	0.5548003880630089	0.16935307645081737
OTU22	0.5323973323973324	0.6761376380582798	0.26430526217208977
OTU51	0.5534573534573535	0.00648573273916815	0.009105004110258998
OTU27	0.16763776763776764	0.5858778574381897	0.0018210008220517996
OTU26	1.1976131976131976	0.8050415762492467	0.20915495156137814
OTU54	2.619024219024219	0.40752020711106546	0.9185648432378435
OTU88	0.1651105651105651	0.07593712082109376	0.2877181298841844
OTU29	0.35942435942435946	0.5393967728074845	0.4927107938523012
OTU30	0.6713934713934714	0.5891207238077737	0.8615935318050801
OTU34	0.481010881010881	0.19565293763157254	0.9737151538485552
OTU43	0.3201123201123201	0.10566339587561445	0.3090498537996483
OTU11	0.6694278694278694	3.0723456463167795	0.26638640596872043
OTU31	0.32376272376272375	0.2510519047786338	0.47320007075888915
OTU71	0.13422253422253422	0.38130703729026083	0.015348435500150883
OTU47	0.17943137943137943	0.1251205940931189	0.23829096471420694
OTU104	0.07356967356967357	0.12295868318006285	0.03303815777151122
OTU89	0.1872937872937873	0.31158541034420323	0.10717890552647735
OTU79	0.07806247806247806	0.2321351842893934	0.017429579296781513
OTU101	0.2996138996138996	0.33698786357261185	0.10952019229768682
OTU78	0.13085293085293084	0.10593363473974647	0.1979688036544885
OTU98	0.0716040716040716	0.08080142037546988	0.08948918325511701
OTU93	0.16988416988416988	0.12187772772353483	0.03407872966982654
OTU67	0.14405054405054404	0.06945138808192562	0.30436728025722937
OTU105	0.16623376623376623	0.12241820545179885	0.4040020395209207
OTU61	0.25468585468585464	0.13565990979426715	0.2653458340704051
OTU185	0.09743769743769744	0.003783344097848088	0.0057231454407342276
OTU70	0.33162513162513163	0.4696751458614269	0.03433887264440536
OTU710	0.21902421902421904	0.5088597811605677	0.10873976337395033
OTU32	0.29792909792909794	0.687487670351824	0.45212848981800396
OTU42	0.4138996138996139	0.3507700456433442	0.15738649962019124
OTU44	0.14236574236574237	0.32428663695840754	0.15556549879813947
OTU41	0.35324675324675325	0.5110216920736239	0.1852217979001259
OTU1161	0.0292032292032292	0.037563202114348875	0.018210008220517996
OTU220	0.08676728676728677	0.0013511943206600313	0.001560857847472971
OTU38	0.5573885573885574	1.1722961926046434	0.14463949386582867
OTU738	0.040716040716040715	0.0035131052337160815	0.024193296635831054
OTU100	0.061495261495261494	0.0908002583483541	0.0611335990260247
OTU46	0.2007722007722008	0.46940490699729487	0.07960375022112152
OTU141	0.0878904878904879	0.10944673997346253	0.014828149550993227
OTU76	0.24036504036504036	0.13511943206600313	0.23803082173962808
OTU19	1.27005967005967	1.1012233713379256	0.4196106179956504
OTU35	0.09715689715689715	0.6726245328245636	0.08090446509401567
OTU83	0.2726570726570727	0.0559394448753253	0.2073339507393263
OTU77	0.022183222183222183	0.3380688190291399	0.004942716516997742
OTU50	0.13422253422253422	0.32563783127906754	0.13995692032340976
OTU133	0.20498420498420497	0.2637531313928381	0.03173744289861708
OTU40	0.22435942435942435	0.6847852817105039	0.125909199696153
OTU53	0.15696735696735697	0.735590188167321	0.026014297457882855
OTU130	0.09940329940329941	0.05080490645681718	0.01768972227136034
OTU55	0.2007722007722008	0.1418754036693033	0.5910448382430984
OTU119	0.13253773253773254	0.020538153674032476	0.00520285949157657
OTU110	0.20526500526500527	0.053507295098137245	0.11940562533168231
OTU97	0.21986661986661987	0.0010809554565280252	0.0
OTU24	0.03762723762723763	0.031077469375180723	1.1807889616133027
OTU74	0.11512811512811513	0.19213983239785645	0.05098802301745039
OTU157	0.0584064584064584	0.04999418986442116	0.04630544947503148
OTU195	0.17213057213057215	0.0024321497771880563	0.010926004932310798
OTU48	0.2122850122850123	0.43535481011666216	0.11706433856047284
OTU5	1.6325728325728328	5.277765016498083	0.11030062122142328
OTU176	0.07834327834327834	0.049183473272025144	0.08038417914485801
OTU99	0.0351000351000351	0.21511013584907698	0.014568006576414397
OTU57	0.11905931905931905	0.5139943195790759	0.14359892196751334
OTU115	0.07132327132327132	0.1470099420878114	0.04448444865297968
OTU539	0.024429624429624427	0.0027023886413200626	0.0020811437966306284
OTU673	0.05054405054405054	0.0040535829619800946	0.014047720627256741
OTU69	0.2181818181818182	0.03999535189153693	0.3566560181475739
OTU75	0.2765882765882766	0.11890510021808276	0.06945817421254721
OTU127	0.05868725868725869	0.03675248552195285	0.09105004110258998
OTU292	0.05952965952965952	0.0005404777282640126	0.0023412867712094567
OTU279	0.008143208143208142	0.008917882516356208	0.00026014297457882854
OTU23	0.6115830115830115	0.8882751464019046	0.2736704092569276
OTU62	0.15163215163215163	0.39562969708925716	0.03694030239019365
OTU152	0.13113373113373114	0.0021619109130560504	0.0018210008220517996
OTU111	0.05363285363285364	0.11485151725610268	0.01066586195773197
OTU86	0.14966654966654966	0.25564596546887797	0.09000946920427468
OTU190	0.05531765531765531	0.085665719929846	0.01378757765267791
OTU137	0.01769041769041769	0.06701923830473756	0.01586872144930854
OTU289	0.018252018252018252	0.05864183351664536	0.004682573542418913
OTU138	0.04942084942084942	0.13430871547360712	0.007804289237364856
OTU103	0.09884169884169884	0.3323938028823677	0.04916702219539859
OTU160	0.12776412776412777	0.008647643652224202	0.11186147906889626
OTU85	0.0789048789048789	0.2751031636863824	0.049947451119135074
OTU215	0.029484029484029485	0.03459057460889681	0.018470151195096825
OTU122	0.06851526851526853	0.12539083295725093	0.02289258176293691
OTU128	0.03088803088803089	0.032969141424104766	0.04370401972924319
OTU233	0.019094419094419095	0.01972743708163646	0.008064432211943685
OTU63	0.2676026676026676	0.43751672102971817	0.1149831947638422
OTU28	0.37683397683397685	0.0129714654783363	0.6526987232182807
OTU205	0.02499122499122499	0.032969141424104766	0.016649150373045027
OTU116	0.03875043875043875	0.028915558462124673	0.09963475926369131
OTU268	0.016005616005616004	0.0008107165923960188	0.016909293347623856
OTU121	0.18167778167778167	0.16565642371291986	0.027054869356198167
OTU417	0.019375219375219375	0.07809903173414982	0.03407872966982654
OTU505	0.11316251316251316	0.1589004521096197	0.1659712177812926
OTU125	0.08227448227448227	0.16511594598465584	0.04110258998345491
OTU184	0.06261846261846261	0.07917998719067784	0.041362732958033735
OTU239	0.024148824148824147	0.006755971603300158	0.040062018085139595
OTU163	0.0657072657072657	0.12295868318006285	0.04084244700887608
OTU201	0.01769041769041769	0.013511943206600315	0.01586872144930854
OTU284	0.1418041418041418	0.2242982572295652	0.0502075940937139
OTU335	0.007581607581607581	0.0	0.0013007148728941425
OTU361	0.09603369603369603	0.2294327956480733	0.035119301568141845
OTU94	0.05026325026325026	0.14268612026169933	0.03277801479693239
OTU308	0.008704808704808706	0.018376242760976425	0.0010405718983153142
OTU149	0.04268164268164268	0.08134189810373389	0.026014297457882855
OTU456	0.06823446823446824	0.20403034241966472	0.023673010686673397
OTU33	0.044366444366444366	0.9685360890491105	0.018730294169675653
OTU236	0.01375921375921376	0.011620271157676271	0.012486862779783768
OTU168	0.03818883818883819	0.04269774053285699	0.004422430567840085
OTU139	0.02751842751842752	0.09134073607661812	0.0070238603136283705
OTU312	0.013197613197613197	0.003783344097848088	0.008064432211943685
OTU172	0.09350649350649351	0.09620503563099424	0.006503574364470714
OTU197	0.026395226395226394	0.055669206011193295	0.003121715694945942
OTU299	0.01347841347841348	0.13052537137575904	0.0005202859491576571
OTU129	0.13029133029133028	0.057831116924249346	0.07830303534822738
OTU984	0.05503685503685504	0.11025745656585856	0.012486862779783768
OTU131	0.043243243243243246	0.0259429309566726	0.13553448975556964
OTU245	0.02976482976482976	0.008917882516356208	0.014047720627256741
OTU427	0.0011232011232011232	0.0	0.0
OTU90	0.048859248859248854	0.027834603005596648	0.1524437831031935
OTU221	0.011793611793611793	0.015403615255524358	0.006243431389891884
OTU144	0.030326430326430325	0.04972395100028916	0.015348435500150883
OTU60	0.05250965250965251	0.28834486802885073	0.05593073953444813
OTU124	0.02471042471042471	0.11106817315825457	0.028095441254513482
OTU171	0.06346086346086345	0.13917301502798324	0.01040571898315314
OTU428	0.0011232011232011232	0.0005404777282640126	0.0005202859491576571
OTU82	0.13815373815373816	0.11052769542999057	0.2780928398247677
OTU114	0.07216567216567217	0.11106817315825457	0.030957013974880595
OTU679	0.04914004914004914	0.0024321497771880563	0.001560857847472971
OTU166	0.03678483678483679	0.057831116924249346	0.02289258176293691
OTU186	0.027237627237627238	0.032428663695840756	0.013267291703520255
OTU126	0.09687609687609687	0.11701342816915872	0.020551294991727455
OTU396	0.3656019656019656	0.13863253729971922	0.010145576008574311
OTU1090	0.01038961038961039	0.03134770823931273	0.007284003288207198
OTU153	0.06009126009126009	0.03486081347302881	0.09859418736537602
OTU113	0.060933660933660934	0.0778287928700178	0.09131018407716882
OTU388	0.12102492102492102	0.07917998719067784	0.020551294991727455
OTU180	0.04043524043524043	0.051345384185081194	0.026014297457882855
OTU528	0.001684801684801685	0.0	0.0005202859491576571
OTU403	0.053352053352053355	0.11404080066370664	0.011706433856047284
OTU240	0.008985608985608986	0.038103679842612884	0.0028615727203671138
OTU840	0.18167778167778167	0.3996832800512373	0.04240330485634905
OTU531	0.008143208143208142	0.0008107165923960188	0.0007804289237364855
OTU530	0.0005616005616005616	0.0	0.0
OTU529	0.0005616005616005616	0.0	0.0
OTU882	0.03931203931203931	0.02107863140229649	0.03954173213598194
OTU217	0.05952965952965952	0.0010809554565280252	0.0
OTU389	0.005896805896805897	0.009998837972884233	0.008324575186522513
OTU348	0.006177606177606178	0.005404777282640125	0.0
OTU136	0.02471042471042471	0.0735049710439057	0.005463002466155399
OTU1172	0.012636012636012635	0.046751323494837085	0.016389007398466195
OTU95	0.12523692523692523	0.41778928394808174	0.04318373378008553
OTU532	0.0005616005616005616	0.0	0.0
OTU112	0.039592839592839595	0.053777533962269246	0.07726246344991207
OTU302	0.016567216567216568	0.017565526168580408	0.008324575186522513
OTU534	0.0005616005616005616	0.0	0.0
OTU376	0.009828009828009828	0.007836927059828183	0.0
OTU430	0.001684801684801685	0.0	0.0007804289237364855
OTU535	0.00336960336960337	0.0013511943206600313	0.00026014297457882854
OTU533	0.008143208143208142	0.00729644933156417	0.00026014297457882854
OTU536	0.0005616005616005616	0.0	0.0
OTU537	0.0005616005616005616	0.0	0.0
OTU538	0.0008424008424008425	0.0008107165923960188	0.0
OTU72	0.17550017550017552	0.26321265366457414	0.034859158593563026
OTU540	0.0011232011232011232	0.0	0.0
OTU541	0.0005616005616005616	0.0	0.0
OTU333	0.012916812916812917	0.015403615255524358	0.003381858669524771
OTU247	0.017971217971217972	0.019997675945768466	0.016389007398466195
OTU784	0.00365040365040365	0.003783344097848088	0.0010405718983153142
OTU542	0.001684801684801685	0.003242866369584075	0.00520285949157657
OTU253	0.018252018252018252	0.001891672048924044	0.01586872144930854
OTU447	0.04745524745524746	0.06296565534275746	0.018730294169675653
OTU543	0.0005616005616005616	0.0	0.0
OTU261	0.021902421902421903	0.006755971603300158	0.020291152017148623
OTU313	0.010951210951210951	0.01243098775007229	0.006243431389891884
OTU140	0.10810810810810811	0.01594409298378837	0.002601429745788285
OTU377	0.008985608985608986	0.0027023886413200626	0.009105004110258998
OTU589	0.016848016848016848	0.017025048440316395	0.004422430567840085
OTU854	0.08058968058968059	0.0389143964350089	0.02835558422909231
OTU106	0.018532818532818532	0.31888185967576743	0.028095441254513482
OTU711	0.04548964548964549	0.12052653340287481	0.002601429745788285
OTU248	0.009547209547209548	0.011620271157676271	0.011706433856047284
OTU73	0.05222885222885223	0.24429593317533368	0.017949865245939167
OTU338	0.004773604773604774	0.0	0.009105004110258998
OTU198	0.030607230607230605	0.13863253729971922	0.015088292525572054
OTU546	0.0005616005616005616	0.0	0.0
OTU545	0.0005616005616005616	0.0	0.0
OTU547	0.0019656019656019656	0.0008107165923960188	0.0005202859491576571
OTU274	0.008143208143208142	0.01810600389684442	0.008064432211943685
OTU1091	0.006177606177606178	0.006755971603300158	0.003381858669524771
OTU548	0.0008424008424008425	0.001891672048924044	0.0
OTU210	0.055598455598455596	0.02837508073386066	0.12122662615373409
OTU218	0.012074412074412073	0.004594060690244106	0.018210008220517996
OTU271	0.009828009828009828	0.015133376391392351	0.007544146262786027
OTU550	0.0005616005616005616	0.0005404777282640126	0.0005202859491576571
OTU549	0.0005616005616005616	0.0	0.0
OTU987	0.011793611793611793	0.01810600389684442	0.0028615727203671138
OTU170	0.04296244296244296	0.0021619109130560504	0.06191402794976119
OTU222	0.028922428922428925	0.048642995543761135	0.004422430567840085
OTU339	0.0028080028080028083	0.009188121380488213	0.003642001644103599
OTU552	0.0005616005616005616	0.0	0.0
OTU553	0.0005616005616005616	0.0	0.0
OTU135	0.05110565110565111	0.056209683739457304	0.007544146262786027
OTU817	0.019375219375219375	0.008917882516356208	0.008324575186522513
OTU554	0.0011232011232011232	0.0	0.00026014297457882854
OTU254	0.005896805896805897	0.02540245322840859	0.00884486113568017
OTU118	0.11512811512811513	0.20484105901206073	0.04292359080550671
OTU1079	0.0011232011232011232	0.0021619109130560504	0.0005202859491576571
OTU524	0.0014040014040014042	0.0	0.003642001644103599
OTU275	0.0028080028080028083	0.007026210467432163	0.0013007148728941425
OTU36	0.9187785187785187	0.018646481625108433	0.006503574364470714
OTU556	0.0005616005616005616	0.0	0.0
OTU194	0.023306423306423307	0.053507295098137245	0.001560857847472971
OTU341	0.03931203931203931	0.0	0.0
OTU811	0.001684801684801685	0.0010809554565280252	0.0
OTU496	0.07216567216567217	0.0475620400872331	0.020291152017148623
OTU557	0.0005616005616005616	0.0	0.0
OTU558	0.0005616005616005616	0.0	0.0
OTU560	0.0005616005616005616	0.0008107165923960188	0.0
OTU559	0.0008424008424008425	0.0005404777282640126	0.0
OTU561	0.0005616005616005616	0.0	0.00026014297457882854
OTU562	0.0008424008424008425	0.0	0.0
OTU91	0.06374166374166373	0.06945138808192562	0.10379704685695258
OTU563	0.0005616005616005616	0.0	0.0
OTU191	0.009266409266409266	0.0013511943206600313	0.09625290059416655
OTU564	0.0005616005616005616	0.0	0.0
OTU565	0.0005616005616005616	0.0	0.0
OTU1096	0.0008424008424008425	0.004323821826112101	0.0010405718983153142
OTU567	0.0028080028080028083	0.0008107165923960188	0.0023412867712094567
OTU566	0.0008424008424008425	0.0013511943206600313	0.0005202859491576571
OTU568	0.004492804492804493	0.0010809554565280252	0.0005202859491576571
OTU263	0.008143208143208142	0.02378102004361655	0.001560857847472971
OTU569	0.0011232011232011232	0.0	0.00026014297457882854
OTU154	0.02077922077922078	0.09323240812554216	0.01586872144930854
OTU159	0.04408564408564409	0.06296565534275746	0.031997585873195906
OTU150	0.01740961740961741	0.042967979396989	0.014828149550993227
OTU570	0.0019656019656019656	0.0	0.001560857847472971
OTU155	0.05250965250965251	0.07755855400588581	0.03980187511056076
OTU571	0.0005616005616005616	0.0	0.0
OTU574	0.0005616005616005616	0.0002702388641320063	0.0
OTU241	0.016286416286416285	0.0259429309566726	0.03173744289861708
OTU117	0.035942435942435944	0.1037717238266904	0.013007148728941428
OTU432	0.009266409266409266	0.01459289866312834	0.006503574364470714
OTU575	0.0008424008424008425	0.0002702388641320063	0.0
OTU379	0.001684801684801685	0.0056750161467721315	0.0059832884153130554
OTU576	0.0005616005616005616	0.0	0.0
OTU123	0.015163215163215163	0.10188005177776636	0.00884486113568017
OTU297	0.02864162864162864	0.024591736636012572	0.018730294169675653
OTU175	0.012916812916812917	0.00729644933156417	0.06633645851760127
OTU577	0.0005616005616005616	0.0	0.0
OTU156	0.02134082134082134	0.08188237583199791	0.008064432211943685
OTU578	0.023868023868023867	0.011079793429412258	0.0007804289237364855
OTU579	0.0011232011232011232	0.0008107165923960188	0.0005202859491576571
OTU249	0.008143208143208142	0.02242982572295652	0.0007804289237364855
OTU188	0.023587223587223587	0.01972743708163646	0.026794726381619338
OTU581	0.0028080028080028083	0.0021619109130560504	0.001560857847472971
OTU49	0.2336258336258336	0.9736706274676186	0.013007148728941428
OTU582	0.0005616005616005616	0.0002702388641320063	0.00026014297457882854
OTU834	0.00365040365040365	0.004323821826112101	0.001560857847472971
OTU224	0.026676026676026678	0.05864183351664536	0.02783529827993465
OTU264	0.008704808704808706	0.006215493875036145	0.012226719805204941
OTU255	0.012916812916812917	0.015673854119656366	0.007804289237364856
OTU108	0.05784485784485785	0.08863834743529807	0.1266896286198895
OTU96	0.01740961740961741	0.18106003896844422	0.19562751688327906
OTU237	0.019375219375219375	0.01972743708163646	0.003381858669524771
OTU64	0.11063531063531062	0.32023305399642743	0.0502075940937139
OTU259	0.005896805896805897	0.01080955456528025	0.004422430567840085
OTU835	0.0005616005616005616	0.0010809554565280252	0.0
OTU294	0.003088803088803089	0.009728599108752225	0.006243431389891884
OTU207	0.0424008424008424	0.03486081347302881	0.002601429745788285
OTU173	0.024429624429624427	0.09161097494075013	0.01430786360183557
OTU230	0.011232011232011233	0.017565526168580408	0.01716943632220268
OTU1111	0.003088803088803089	0.0024321497771880563	0.0020811437966306284
OTU162	0.05587925587925588	0.0951240801744662	0.024193296635831054
OTU639	0.0022464022464022465	0.0035131052337160815	0.0005202859491576571
OTU260	0.01432081432081432	0.014322659798996334	0.0020811437966306284
OTU745	0.008143208143208142	0.0021619109130560504	0.013267291703520255
OTU717	0.0064584064584064585	0.01080955456528025	0.003121715694945942
OTU295	0.01488241488241488	0.02405125890774856	0.008324575186522513
OTU329	0.007862407862407862	0.003783344097848088	0.01378757765267791
OTU146	0.043243243243243246	0.0035131052337160815	0.044744591627558505
OTU1030	0.0005616005616005616	0.0016214331847920376	0.0
OTU483	0.04914004914004914	0.07404544877216972	0.009105004110258998
OTU234	0.018813618813618815	0.022159586858824517	0.01378757765267791
OTU81	0.05026325026325026	0.31644970989857935	0.11862519640794582
OTU383	0.009547209547209548	0.00945836024462022	0.007804289237364856
OTU280	0.0064584064584064585	0.010539315701148246	0.004682573542418913
OTU1181	0.003088803088803089	0.0002702388641320063	0.00884486113568017
OTU659	0.1330993330993331	0.0778287928700178	0.04032216105971842
OTU311	0.004773604773604774	0.013241704342468309	0.0
OTU909	0.0028080028080028083	0.0013511943206600313	0.0018210008220517996
OTU474	0.005896805896805897	0.0040535829619800946	0.0023412867712094567
OTU408	0.00365040365040365	0.0013511943206600313	0.0005202859491576571
OTU66	0.0746928746928747	0.22916255678394135	0.03720044536477248
OTU181	0.03116883116883117	0.05485848941879728	0.0020811437966306284
OTU1072	0.0019656019656019656	0.0035131052337160815	0.0023412867712094567
OTU214	0.02751842751842752	0.008377404788092195	0.03303815777151122
OTU84	0.07918567918567919	0.30239728896371504	0.004162287593261257
OTU431	0.0028080028080028083	0.005404777282640125	0.003121715694945942
OTU373	0.0005616005616005616	0.0027023886413200626	0.00884486113568017
OTU1110	0.002527202527202527	0.0	0.004942716516997742
OTU267	0.009266409266409266	0.01080955456528025	0.005463002466155399
OTU1020	0.05363285363285364	0.05675016146772132	0.012226719805204941
OTU358	0.003088803088803089	0.008377404788092195	0.0
OTU352	0.012636012636012635	0.01810600389684442	0.0057231454407342276
OTU320	0.010951210951210951	0.03215842483170875	0.0023412867712094567
OTU448	0.003931203931203931	0.001891672048924044	0.0059832884153130554
OTU480	0.001684801684801685	0.0013511943206600313	0.0
OTU246	0.030045630045630045	0.086476436522242	0.015088292525572054
OTU87	0.041277641277641275	0.24997094932210578	0.04734602137334679
OTU290	0.021621621621621623	0.051345384185081194	0.0059832884153130554
OTU347	0.019936819936819936	0.024321497771880567	0.0070238603136283705
OTU459	0.008143208143208142	0.007566688195696176	0.004942716516997742
OTU416	0.023868023868023867	0.06593828284820953	0.003902144618682428
OTU52	0.11849771849771851	0.022700064587088526	0.6677870157438528
OTU216	0.018532818532818532	0.03134770823931273	0.0018210008220517996
OTU936	0.002527202527202527	0.002972627505452069	0.0028615727203671138
OTU301	0.01347841347841348	0.024321497771880567	0.026274440432461677
OTU378	0.011512811512811513	0.010269076837016238	0.00884486113568017
OTU423	0.0028080028080028083	0.0027023886413200626	0.003381858669524771
OTU519	0.0014040014040014042	0.0024321497771880563	0.001560857847472971
OTU685	0.03818883818883819	0.085665719929846	0.015608578474729712
OTU231	0.2841698841698842	0.1459289866312834	0.14880178145908993
OTU424	0.008985608985608986	0.00648573273916815	0.0023412867712094567
OTU908	0.0014040014040014042	0.001891672048924044	0.0007804289237364855
OTU303	0.005054405054405054	0.024321497771880567	0.0013007148728941425
OTU370	0.0073008073008073	0.004323821826112101	0.014047720627256741
OTU486	0.0014040014040014042	0.0	0.00026014297457882854
OTU56	0.10586170586170587	0.21456965812081297	0.14568006576414397
OTU489	0.0011232011232011232	0.007026210467432163	0.00026014297457882854
OTU514	0.0005616005616005616	0.0016214331847920376	0.0005202859491576571
OTU498	0.00365040365040365	0.004323821826112101	0.001560857847472971
OTU586	0.00336960336960337	0.008107165923960189	0.004422430567840085
OTU608	0.08087048087048086	0.0821526146961299	0.012747005754362597
OTU317	0.008143208143208142	0.00648573273916815	0.008324575186522513
OTU797	0.012074412074412073	0.01810600389684442	0.0023412867712094567
OTU606	0.001684801684801685	0.0035131052337160815	0.0013007148728941425
OTU269	0.019656019656019656	0.011890510021808276	0.031217156949459424
OTU521	0.004492804492804493	0.016484570712052383	0.003642001644103599
OTU276	0.01432081432081432	0.011620271157676271	0.012486862779783768
OTU477	0.00336960336960337	0.003783344097848088	0.004942716516997742
OTU654	0.004212004212004212	0.005134538418508119	0.004942716516997742
OTU204	0.02864162864162864	0.02702388641320063	0.007804289237364856
OTU425	0.003931203931203931	0.0040535829619800946	0.0010405718983153142
OTU158	0.056440856440856446	0.05485848941879728	0.034859158593563026
OTU315	0.011512811512811513	0.004864299554376113	0.020031009042569797
OTU380	0.012636012636012635	0.0005404777282640126	0.003121715694945942
OTU309	0.004492804492804493	0.017025048440316395	0.0057231454407342276
OTU458	0.00365040365040365	0.0024321497771880563	0.0005202859491576571
OTU501	0.01375921375921376	0.09755622995165426	0.007544146262786027
OTU357	0.02808002808002808	0.014052420934864326	0.01040571898315314
OTU1134	0.0022464022464022465	0.0010809554565280252	0.0020811437966306284
OTU866	0.0008424008424008425	0.0010809554565280252	0.0
OTU772	0.003931203931203931	0.0013511943206600313	0.0028615727203671138
OTU142	0.05110565110565111	0.09404312471793819	0.025754154483304023
OTU527	0.004212004212004212	0.005404777282640125	0.004422430567840085
OTU346	0.013197613197613197	0.0	0.0005202859491576571
OTU369	0.017971217971217972	0.1902481603489324	0.018730294169675653
OTU475	0.001684801684801685	0.0035131052337160815	0.0013007148728941425
OTU223	0.008143208143208142	0.033239380288236774	0.004682573542418913
OTU183	0.026395226395226394	0.037563202114348875	0.02757515530535582
OTU256	0.008143208143208142	0.030807230511048715	0.0007804289237364855
OTU391	0.011793611793611793	0.017025048440316395	0.0070238603136283705
OTU460	0.00336960336960337	0.0008107165923960188	0.003381858669524771
OTU518	0.006177606177606178	0.006215493875036145	0.004162287593261257
OTU250	0.015724815724815724	0.015133376391392351	0.00026014297457882854
OTU405	0.008143208143208142	0.013511943206600315	0.00520285949157657
OTU360	0.008143208143208142	0.008107165923960189	0.0059832884153130554
OTU58	0.11175851175851176	0.19105887694132845	0.06321474282265532
OTU484	0.005896805896805897	0.005404777282640125	0.003642001644103599
OTU359	0.005616005616005617	0.0024321497771880563	0.001560857847472971
OTU592	0.0073008073008073	0.005404777282640125	0.003902144618682428
OTU454	0.0019656019656019656	0.0	0.0018210008220517996
OTU1154	0.0014040014040014042	0.001891672048924044	0.003121715694945942
OTU325	0.010951210951210951	0.013241704342468309	0.0059832884153130554
OTU650	0.06318006318006318	0.06269541647862546	0.006243431389891884
OTU375	0.006177606177606178	0.007026210467432163	0.002601429745788285
OTU1160	0.010951210951210951	0.019997675945768466	0.004422430567840085
OTU637	0.0008424008424008425	0.0	0.0
OTU192	0.026395226395226394	0.02242982572295652	0.009625290059416656
OTU211	0.015163215163215163	0.0343203357447648	0.003902144618682428
OTU283	0.01488241488241488	0.0002702388641320063	0.0007804289237364855
OTU729	0.004492804492804493	0.0024321497771880563	0.00520285949157657
OTU243	0.023306423306423307	0.011079793429412258	0.025754154483304023
OTU293	0.015724815724815724	0.012701226614204295	0.01040571898315314
OTU167	0.016005616005616004	0.08431452560918597	0.017429579296781513
OTU1199	0.0005616005616005616	0.0	0.0007804289237364855
OTU208	0.026676026676026678	0.03134770823931273	0.0010405718983153142
OTU641	0.002527202527202527	0.0035131052337160815	0.001560857847472971
OTU426	0.011232011232011233	0.04567036803830906	0.0023412867712094567
OTU281	0.015444015444015444	0.03486081347302881	0.006763717339049542
OTU596	0.00336960336960337	0.0024321497771880563	0.003121715694945942
OTU1115	0.008143208143208142	0.0002702388641320063	0.00884486113568017
OTU365	0.00365040365040365	0.009188121380488213	0.0023412867712094567
OTU262	0.016567216567216568	0.015673854119656366	0.016389007398466195
OTU212	0.021621621621621623	0.024321497771880567	0.025494011508725194
OTU343	0.012636012636012635	0.0027023886413200626	0.00026014297457882854
OTU670	0.009828009828009828	0.011079793429412258	0.0005202859491576571
OTU683	0.0022464022464022465	0.0010809554565280252	0.00026014297457882854
OTU350	0.005054405054405054	0.00648573273916815	0.0018210008220517996
OTU647	0.00336960336960337	0.002972627505452069	0.0007804289237364855
OTU296	0.0073008073008073	0.002972627505452069	0.010145576008574311
OTU364	0.016005616005616004	0.014863137527260345	0.013007148728941428
OTU182	0.02077922077922078	0.04377869598938502	0.004942716516997742
OTU145	0.029484029484029485	0.03053699164691671	0.03615987346645717
OTU440	0.005616005616005617	0.0	0.0
OTU802	0.003931203931203931	0.0010809554565280252	0.002601429745788285
OTU467	0.004212004212004212	0.0027023886413200626	0.0020811437966306284
OTU307	0.009828009828009828	0.009188121380488213	0.011966576830626111
OTU291	0.009266409266409266	0.00945836024462022	0.008064432211943685
OTU219	0.011793611793611793	0.02242982572295652	0.0023412867712094567
OTU213	0.016848016848016848	0.032428663695840756	0.009105004110258998
OTU270	0.004773604773604774	0.017295287304448403	0.0020811437966306284
OTU202	0.03088803088803089	0.042427501668724985	0.002601429745788285
OTU413	0.0028080028080028083	0.002972627505452069	0.004162287593261257
OTU803	0.003088803088803089	0.0005404777282640126	0.001560857847472971
OTU340	0.013197613197613197	0.009188121380488213	0.0070238603136283705
OTU310	0.005335205335205335	0.023510781179484547	0.0028615727203671138
OTU1050	0.0005616005616005616	0.0005404777282640126	0.0005202859491576571
OTU515	0.04043524043524043	0.048642995543761135	0.049947451119135074
OTU1157	0.0014040014040014042	0.0013511943206600313	0.001560857847472971
OTU273	0.003931203931203931	0.027834603005596648	0.00026014297457882854
OTU326	0.005054405054405054	0.011620271157676271	0.004422430567840085
OTU68	0.06935766935766936	0.14268612026169933	0.14047720627256738
OTU693	0.0014040014040014042	0.0005404777282640126	0.0
OTU251	0.005896805896805897	0.022159586858824517	0.0070238603136283705
OTU337	0.012355212355212355	0.017295287304448403	0.01066586195773197
OTU203	0.0022464022464022465	0.03918463529914091	0.00026014297457882854
OTU362	0.008143208143208142	0.013241704342468309	0.00520285949157657
OTU287	0.02471042471042471	0.022970303451220534	0.004162287593261257
OTU193	0.005896805896805897	0.03918463529914091	0.004682573542418913
OTU761	0.0022464022464022465	0.0021619109130560504	0.0007804289237364855
OTU316	0.01375921375921376	0.008647643652224202	0.00026014297457882854
OTU229	0.012074412074412073	0.028915558462124673	0.001560857847472971
OTU896	0.0008424008424008425	0.0008107165923960188	0.0010405718983153142
OTU429	0.0011232011232011232	0.0027023886413200626	0.0007804289237364855
OTU336	0.005335205335205335	0.018376242760976425	0.00026014297457882854
OTU436	0.024148824148824147	0.02513221436427658	0.006243431389891884
OTU755	0.004212004212004212	0.0027023886413200626	0.0018210008220517996
OTU1180	0.0011232011232011232	0.0005404777282640126	0.0010405718983153142
OTU419	0.006177606177606178	0.010269076837016238	0.0057231454407342276
OTU164	0.020498420498420496	0.05080490645681718	0.007804289237364856
OTU664	0.08255528255528255	0.0343203357447648	0.021852009864621595
OTU227	0.020498420498420496	0.07107282126671766	0.004682573542418913
OTU321	0.0064584064584064585	0.006215493875036145	0.003642001644103599
OTU493	0.0019656019656019656	0.004594060690244106	0.00026014297457882854
OTU371	0.10895050895050895	0.32888069764865163	0.0647756006701283
OTU709	0.0011232011232011232	0.0	0.00026014297457882854
OTU319	0.004773604773604774	0.04161678507632897	0.0020811437966306284
OTU196	0.01769041769041769	0.04810251781549712	0.010145576008574311
OTU935	0.0005616005616005616	0.0010809554565280252	0.0
OTU572	0.005616005616005617	0.0027023886413200626	0.003121715694945942
OTU411	0.001684801684801685	0.015403615255524358	0.0013007148728941425
OTU277	0.004492804492804493	0.0035131052337160815	0.009105004110258998
OTU322	0.008143208143208142	0.008917882516356208	0.0028615727203671138
OTU852	0.003931203931203931	0.0027023886413200626	0.0023412867712094567
OTU314	0.01488241488241488	0.014322659798996334	0.01040571898315314
OTU703	0.007862407862407862	0.014322659798996334	0.0023412867712094567
OTU209	0.005335205335205335	0.09377288585380618	0.0013007148728941425
OTU199	0.008985608985608986	0.008917882516356208	0.04318373378008553
OTU394	0.005616005616005617	0.003783344097848088	0.0057231454407342276
OTU349	0.009266409266409266	0.02405125890774856	0.003121715694945942
OTU80	0.06654966654966656	0.298884183729999	0.020031009042569797
OTU961	0.004773604773604774	0.013241704342468309	0.007544146262786027
OTU977	0.0011232011232011232	0.0016214331847920376	0.0005202859491576571
OTU721	0.015724815724815724	0.00945836024462022	0.006243431389891884
OTU828	0.0005616005616005616	0.0013511943206600313	0.0005202859491576571
OTU174	0.01740961740961741	0.1037717238266904	0.017949865245939167
OTU206	0.025552825552825554	0.04972395100028916	0.01977086606799097
OTU544	0.0022464022464022465	0.004323821826112101	0.0010405718983153142
OTU177	0.00702000702000702	0.03648224665782085	0.01066586195773197
OTU824	0.0011232011232011232	0.0005404777282640126	0.0
OTU1055	0.0011232011232011232	0.0008107165923960188	0.0013007148728941425
OTU844	0.0005616005616005616	0.0013511943206600313	0.0
OTU707	0.003088803088803089	0.0035131052337160815	0.0028615727203671138
OTU228	0.009547209547209548	0.02540245322840859	0.014828149550993227
OTU801	0.0005616005616005616	0.0002702388641320063	0.00026014297457882854
OTU1194	0.0008424008424008425	0.0008107165923960188	0.002601429745788285
OTU724	0.003088803088803089	0.005404777282640125	0.0023412867712094567
OTU437	0.00365040365040365	0.0002702388641320063	0.009625290059416656
OTU330	0.14994734994734996	0.28050794096902254	0.04110258998345491
OTU265	0.009547209547209548	0.010539315701148246	0.007544146262786027
OTU598	0.0022464022464022465	0.0013511943206600313	0.0010405718983153142
OTU1063	0.012074412074412073	0.018646481625108433	0.00520285949157657
OTU715	0.00336960336960337	0.0021619109130560504	0.0007804289237364855
OTU829	0.0008424008424008425	0.0035131052337160815	0.0007804289237364855
OTU433	0.003931203931203931	0.0040535829619800946	0.002601429745788285
OTU769	0.0011232011232011232	0.0016214331847920376	0.0013007148728941425
OTU200	0.01375921375921376	0.07215377672324567	0.016649150373045027
OTU244	0.018532818532818532	0.024591736636012572	0.003902144618682428
OTU355	0.008424008424008424	0.0027023886413200626	0.025233868534146366
OTU1061	0.0008424008424008425	0.0005404777282640126	0.0013007148728941425
OTU252	0.005616005616005617	0.03161794710344473	0.0059832884153130554
OTU354	0.0011232011232011232	0.004323821826112101	0.0018210008220517996
OTU374	0.006177606177606178	0.006755971603300158	0.017949865245939167
OTU1132	0.0073008073008073	0.012160748885940284	0.002601429745788285
OTU551	0.001684801684801685	0.0021619109130560504	0.0007804289237364855
OTU597	0.0011232011232011232	0.0010809554565280252	0.003381858669524771
OTU455	0.004492804492804493	0.001891672048924044	0.003381858669524771
OTU583	0.0008424008424008425	0.0005404777282640126	0.0
OTU684	0.00702000702000702	0.040265590755668934	0.003642001644103599
OTU178	0.03538083538083538	0.06377637193515348	0.0020811437966306284
OTU235	0.020217620217620216	0.029456036190388682	0.002601429745788285
OTU966	0.0011232011232011232	0.0013511943206600313	0.0018210008220517996
OTU627	0.0019656019656019656	0.0010809554565280252	0.00026014297457882854
OTU478	0.00365040365040365	0.0021619109130560504	0.0010405718983153142
OTU643	0.0008424008424008425	0.0008107165923960188	0.0
OTU404	0.009828009828009828	0.004864299554376113	0.007284003288207198
OTU305	0.008143208143208142	0.005134538418508119	0.005463002466155399
OTU555	0.0002808002808002808	0.0002702388641320063	0.00026014297457882854
OTU225	0.0022464022464022465	0.042967979396989	0.00884486113568017
OTU372	0.0011232011232011232	0.010539315701148246	0.003902144618682428
OTU266	0.01488241488241488	0.017565526168580408	0.00858471816110134
OTU722	0.00365040365040365	0.005404777282640125	0.0018210008220517996
OTU226	0.01067041067041067	0.02405125890774856	0.01612886442388737
OTU507	0.004773604773604774	0.0027023886413200626	0.0005202859491576571
OTU593	0.00336960336960337	0.00648573273916815	0.0018210008220517996
OTU120	0.0011232011232011232	0.1675480957618439	0.00026014297457882854
OTU942	0.0008424008424008425	0.0010809554565280252	0.004422430567840085
OTU465	0.006177606177606178	0.0	0.0018210008220517996
OTU363	0.005896805896805897	0.01378218207073232	0.00026014297457882854
OTU499	0.004773604773604774	0.007836927059828183	0.002601429745788285
OTU730	0.0028080028080028083	0.001891672048924044	0.003381858669524771
OTU607	0.037065637065637064	0.018376242760976425	0.0018210008220517996
OTU726	0.0008424008424008425	0.0005404777282640126	0.0
OTU132	0.05531765531765531	0.049183473272025144	0.026274440432461677
OTU344	0.019375219375219375	0.0008107165923960188	0.003121715694945942
OTU479	0.0028080028080028083	0.0035131052337160815	0.0018210008220517996
OTU165	0.0073008073008073	0.08107165923960188	0.0059832884153130554
OTU712	0.00673920673920674	0.011350032293544263	0.0028615727203671138
OTU666	0.0008424008424008425	0.0	0.00026014297457882854
OTU147	0.07244647244647245	0.16971000667489994	0.009365147084837827
OTU187	0.02751842751842752	0.06728947716886956	0.01716943632220268
OTU1101	0.0002808002808002808	0.0002702388641320063	0.0005202859491576571
OTU613	0.0011232011232011232	0.0008107165923960188	0.0
OTU573	0.0014040014040014042	0.0013511943206600313	0.0007804289237364855
OTU449	0.0011232011232011232	0.0002702388641320063	0.00026014297457882854
OTU954	0.0022464022464022465	0.00648573273916815	0.001560857847472971
OTU600	0.0014040014040014042	0.0008107165923960188	0.0010405718983153142
OTU304	0.006177606177606178	0.005134538418508119	0.0023412867712094567
OTU494	0.0011232011232011232	0.0010809554565280252	0.001560857847472971
OTU864	0.0019656019656019656	0.003783344097848088	0.002601429745788285
OTU487	0.0064584064584064585	0.0040535829619800946	0.004422430567840085
OTU1073	0.0028080028080028083	0.006215493875036145	0.0
OTU381	0.0064584064584064585	0.00945836024462022	0.010145576008574311
OTU1185	0.0002808002808002808	0.0	0.0010405718983153142
OTU594	0.005616005616005617	0.0027023886413200626	0.0059832884153130554
OTU1041	0.0014040014040014042	0.0013511943206600313	0.0005202859491576571
OTU949	0.0019656019656019656	0.0024321497771880563	0.0013007148728941425
OTU288	0.004492804492804493	0.019186959353372446	0.002601429745788285
OTU580	0.0028080028080028083	0.0016214331847920376	0.003381858669524771
OTU342	0.0022464022464022465	0.0024321497771880563	0.00026014297457882854
OTU927	0.0005616005616005616	0.0016214331847920376	0.0
OTU768	0.00336960336960337	0.0040535829619800946	0.0028615727203671138
OTU919	0.0002808002808002808	0.0005404777282640126	0.0
OTU482	0.001684801684801685	0.001891672048924044	0.002601429745788285
OTU472	0.006177606177606178	0.00648573273916815	0.004162287593261257
OTU517	0.005616005616005617	0.0024321497771880563	0.0018210008220517996
OTU461	0.016286416286416285	0.08809786970703405	0.0057231454407342276
OTU1169	0.0019656019656019656	0.0010809554565280252	0.003381858669524771
OTU807	0.0008424008424008425	0.0005404777282640126	0.0
OTU445	0.003931203931203931	0.0056750161467721315	0.0018210008220517996
OTU356	0.0064584064584064585	0.008647643652224202	0.0070238603136283705
OTU680	0.0008424008424008425	0.0013511943206600313	0.0020811437966306284
OTU700	0.0014040014040014042	0.0024321497771880563	0.0013007148728941425
OTU151	0.00673920673920674	0.007566688195696176	0.13319320298436021
OTU504	0.0014040014040014042	0.004864299554376113	0.001560857847472971
OTU398	0.001684801684801685	0.005404777282640125	0.0
OTU584	0.0014040014040014042	0.0021619109130560504	0.0007804289237364855
OTU366	0.001684801684801685	0.01378218207073232	0.0005202859491576571
OTU161	0.005335205335205335	0.004594060690244106	0.054109738712396334
OTU488	0.003088803088803089	0.0021619109130560504	0.004162287593261257
OTU242	0.01712881712881713	0.006755971603300158	0.005463002466155399
OTU258	0.003931203931203931	0.03377985801650078	0.0
OTU585	0.003088803088803089	0.0021619109130560504	0.0023412867712094567
OTU382	0.003088803088803089	0.0027023886413200626	0.003381858669524771
OTU395	0.007581607581607581	0.006755971603300158	0.009885433033995484
OTU605	0.002527202527202527	0.004864299554376113	0.003121715694945942
OTU812	0.0011232011232011232	0.0008107165923960188	0.00026014297457882854
OTU318	0.001684801684801685	0.012701226614204295	0.008324575186522513
OTU508	0.0022464022464022465	0.004323821826112101	0.0023412867712094567
OTU107	0.008143208143208142	0.1934910267185165	0.0010405718983153142
OTU1195	0.0011232011232011232	0.003242866369584075	0.0023412867712094567
OTU1037	0.0002808002808002808	0.0016214331847920376	0.0
OTU490	0.002527202527202527	0.0002702388641320063	0.011446290881468455
OTU765	0.0019656019656019656	0.0016214331847920376	0.0005202859491576571
OTU970	0.001684801684801685	0.0010809554565280252	0.0005202859491576571
OTU491	0.0011232011232011232	0.003242866369584075	0.0005202859491576571
OTU587	0.0014040014040014042	0.0005404777282640126	0.00026014297457882854
OTU714	0.0008424008424008425	0.0010809554565280252	0.002601429745788285
OTU148	0.02134082134082134	0.07755855400588581	0.026014297457882855
OTU516	0.0019656019656019656	0.0013511943206600313	0.0018210008220517996
OTU588	0.0002808002808002808	0.0008107165923960188	0.00026014297457882854
OTU415	0.002527202527202527	0.0016214331847920376	0.0018210008220517996
OTU286	0.010108810108810108	0.013241704342468309	0.003121715694945942
OTU457	0.002527202527202527	0.0	0.004682573542418913
OTU1168	0.0011232011232011232	0.0010809554565280252	0.003121715694945942
OTU169	0.011793611793611793	0.03567153006542483	0.0059832884153130554
OTU476	0.004212004212004212	0.0010809554565280252	0.0059832884153130554
OTU690	0.0014040014040014042	0.0010809554565280252	0.0
OTU1178	0.0014040014040014042	0.0016214331847920376	0.0013007148728941425
OTU941	0.0002808002808002808	0.0010809554565280252	0.00026014297457882854
OTU713	0.0011232011232011232	0.0008107165923960188	0.00026014297457882854
OTU764	0.001684801684801685	0.0002702388641320063	0.0013007148728941425
OTU590	0.0011232011232011232	0.0005404777282640126	0.0005202859491576571
OTU743	0.003931203931203931	0.0016214331847920376	0.0028615727203671138
OTU328	0.006177606177606178	0.007026210467432163	0.0
OTU771	0.001684801684801685	0.0	0.0
OTU332	0.010951210951210951	0.028645319597992668	0.00026014297457882854
OTU591	0.003088803088803089	0.0040535829619800946	0.0010405718983153142
OTU762	0.001684801684801685	0.0	0.0
OTU1092	0.0005616005616005616	0.003783344097848088	0.0
OTU410	0.004773604773604774	0.005945255010904138	0.0018210008220517996
OTU502	0.0005616005616005616	0.0008107165923960188	0.0005202859491576571
OTU421	0.0019656019656019656	0.0024321497771880563	0.0070238603136283705
OTU602	0.0022464022464022465	0.0024321497771880563	0.0028615727203671138
OTU442	0.001684801684801685	0.0010809554565280252	0.0
OTU418	0.0028080028080028083	0.013241704342468309	0.0007804289237364855
OTU485	0.002527202527202527	0.004594060690244106	0.0010405718983153142
OTU682	0.004492804492804493	0.0016214331847920376	0.0007804289237364855
OTU999	0.0005616005616005616	0.0008107165923960188	0.0
OTU956	0.0028080028080028083	0.004594060690244106	0.003121715694945942
OTU298	0.0019656019656019656	0.003242866369584075	0.009105004110258998
OTU434	0.003931203931203931	0.0016214331847920376	0.006503574364470714
OTU414	0.008424008424008424	0.011890510021808276	0.004942716516997742
OTU406	0.0005616005616005616	0.0056750161467721315	0.0
OTU65	0.025833625833625834	0.14106468707690728	0.15088292525572053
OTU435	0.003088803088803089	0.0	0.0
OTU331	0.00702000702000702	0.001891672048924044	0.006503574364470714
OTU401	0.0011232011232011232	0.008647643652224202	0.00026014297457882854
OTU691	0.00336960336960337	0.003783344097848088	0.0010405718983153142
OTU777	0.0011232011232011232	0.0002702388641320063	0.0013007148728941425
OTU179	0.01375921375921376	0.07053234353845364	0.005463002466155399
OTU766	0.0014040014040014042	0.002972627505452069	0.00026014297457882854
OTU998	0.0005616005616005616	0.0021619109130560504	0.0023412867712094567
OTU384	0.0002808002808002808	0.006755971603300158	0.006503574364470714
OTU1177	0.0005616005616005616	0.0	0.0018210008220517996
OTU595	0.0002808002808002808	0.0010809554565280252	0.0005202859491576571
OTU937	0.0005616005616005616	0.0021619109130560504	0.0007804289237364855
OTU390	0.002527202527202527	0.0024321497771880563	0.003381858669524771
OTU272	0.001684801684801685	0.02026791480990047	0.0005202859491576571
OTU893	0.0002808002808002808	0.0002702388641320063	0.00026014297457882854
OTU1017	0.0005616005616005616	0.0021619109130560504	0.0007804289237364855
OTU796	0.004212004212004212	0.002972627505452069	0.00026014297457882854
OTU1140	0.001684801684801685	0.0027023886413200626	0.0020811437966306284
OTU1046	0.0064584064584064585	0.013511943206600315	0.0018210008220517996
OTU1123	0.0002808002808002808	0.0002702388641320063	0.0010405718983153142
OTU964	0.0008424008424008425	0.0024321497771880563	0.0010405718983153142
OTU813	0.0014040014040014042	0.0002702388641320063	0.00026014297457882854
OTU278	0.001684801684801685	0.0013511943206600313	0.02107158094088511
OTU92	0.09041769041769042	0.43778695989385014	0.0028615727203671138
OTU831	0.0011232011232011232	0.0013511943206600313	0.0010405718983153142
OTU900	0.0022464022464022465	0.004864299554376113	0.001560857847472971
OTU109	0.011512811512811513	0.12052653340287481	0.009105004110258998
OTU134	0.03144963144963145	0.05323705623400524	0.007544146262786027
OTU599	0.0002808002808002808	0.0	0.0005202859491576571
OTU282	0.03257283257283257	0.0008107165923960188	0.005463002466155399
OTU601	0.0008424008424008425	0.0002702388641320063	0.0007804289237364855
OTU451	0.002527202527202527	0.0013511943206600313	0.003121715694945942
OTU353	0.005335205335205335	0.0013511943206600313	0.003902144618682428
OTU385	0.009266409266409266	0.0	0.0007804289237364855
OTU386	0.01038961038961039	0.001891672048924044	0.0
OTU441	0.0008424008424008425	0.0	0.0
OTU443	0.0011232011232011232	0.0	0.0
OTU444	0.00336960336960337	0.0021619109130560504	0.00026014297457882854
OTU898	0.009828009828009828	0.02378102004361655	0.003121715694945942
OTU610	0.0008424008424008425	0.0008107165923960188	0.00026014297457882854
OTU611	0.0005616005616005616	0.0002702388641320063	0.0
OTU614	0.0019656019656019656	0.0010809554565280252	0.00026014297457882854
OTU615	0.0005616005616005616	0.0	0.0
OTU616	0.0011232011232011232	0.0	0.0
OTU617	0.0005616005616005616	0.0	0.0
OTU618	0.0028080028080028083	0.0021619109130560504	0.0020811437966306284
OTU619	0.0008424008424008425	0.0008107165923960188	0.00026014297457882854
OTU621	0.0005616005616005616	0.0	0.0
OTU622	0.0005616005616005616	0.0	0.00026014297457882854
OTU625	0.003088803088803089	0.0002702388641320063	0.0
OTU624	0.0005616005616005616	0.0	0.0
OTU626	0.0005616005616005616	0.0	0.0
OTU628	0.0005616005616005616	0.0	0.00026014297457882854
OTU629	0.0008424008424008425	0.0005404777282640126	0.0018210008220517996
OTU630	0.0008424008424008425	0.0005404777282640126	0.0
OTU631	0.0005616005616005616	0.0	0.0
OTU633	0.0005616005616005616	0.0	0.0
OTU634	0.0008424008424008425	0.0	0.0
OTU635	0.0008424008424008425	0.0002702388641320063	0.00026014297457882854
OTU636	0.0005616005616005616	0.0	0.0
OTU640	0.0005616005616005616	0.0	0.0
OTU642	0.0008424008424008425	0.0002702388641320063	0.0
OTU644	0.0005616005616005616	0.0	0.0
OTU392	0.005335205335205335	0.0	0.0
OTU645	0.0008424008424008425	0.0010809554565280252	0.0
OTU646	0.0005616005616005616	0.0008107165923960188	0.0
OTU648	0.0005616005616005616	0.0	0.0
OTU651	0.0005616005616005616	0.0002702388641320063	0.00026014297457882854
OTU649	0.0005616005616005616	0.0	0.0
OTU655	0.0005616005616005616	0.0008107165923960188	0.0
OTU656	0.0008424008424008425	0.0002702388641320063	0.0
OTU657	0.0008424008424008425	0.0002702388641320063	0.0013007148728941425
OTU658	0.0005616005616005616	0.0005404777282640126	0.00026014297457882854
OTU661	0.0005616005616005616	0.0	0.0
OTU660	0.0005616005616005616	0.0	0.0
OTU662	0.001684801684801685	0.005404777282640125	0.0013007148728941425
OTU663	0.0008424008424008425	0.0008107165923960188	0.0007804289237364855
OTU665	0.0005616005616005616	0.0	0.0
OTU668	0.001684801684801685	0.0	0.0
OTU671	0.0005616005616005616	0.0	0.0
OTU669	0.0005616005616005616	0.0	0.0
OTU672	0.0011232011232011232	0.0010809554565280252	0.0005202859491576571
OTU667	0.0005616005616005616	0.0	0.0
OTU674	0.0005616005616005616	0.0	0.0
OTU676	0.0008424008424008425	0.0	0.0
OTU675	0.0005616005616005616	0.0	0.0
OTU678	0.0005616005616005616	0.0	0.0
OTU677	0.0005616005616005616	0.0	0.0
OTU285	0.004212004212004212	0.01972743708163646	0.0013007148728941425
OTU623	0.0028080028080028083	0.0008107165923960188	0.0
OTU323	0.00365040365040365	0.014322659798996334	0.0007804289237364855
OTU681	0.0005616005616005616	0.0002702388641320063	0.0
OTU686	0.0008424008424008425	0.0	0.0
OTU687	0.0011232011232011232	0.0002702388641320063	0.0010405718983153142
OTU688	0.0008424008424008425	0.0	0.0
OTU689	0.0005616005616005616	0.0	0.0
OTU450	0.008143208143208142	0.002972627505452069	0.0005202859491576571
OTU692	0.0008424008424008425	0.0	0.0
OTU387	0.002527202527202527	0.010269076837016238	0.0
OTU695	0.0008424008424008425	0.0	0.0
OTU694	0.0005616005616005616	0.0	0.0
OTU696	0.0005616005616005616	0.0	0.0
OTU697	0.0005616005616005616	0.0	0.0
OTU698	0.0005616005616005616	0.0	0.0
OTU699	0.0005616005616005616	0.0	0.0
OTU701	0.0005616005616005616	0.0	0.0
OTU702	0.0005616005616005616	0.0	0.00026014297457882854
OTU704	0.0005616005616005616	0.0	0.0
OTU906	0.0014040014040014042	0.002972627505452069	0.0020811437966306284
OTU520	0.0011232011232011232	0.0056750161467721315	0.0028615727203671138
OTU1069	0.0008424008424008425	0.003783344097848088	0.0
OTU446	0.00336960336960337	0.003783344097848088	0.001560857847472971
OTU469	0.0011232011232011232	0.0021619109130560504	0.0010405718983153142
OTU920	0.0019656019656019656	0.0040535829619800946	0.00026014297457882854
OTU928	0.0008424008424008425	0.0010809554565280252	0.0010405718983153142
OTU947	0.0002808002808002808	0.0005404777282640126	0.0
OTU397	0.0019656019656019656	0.0016214331847920376	0.0005202859491576571
OTU1089	0.0002808002808002808	0.0005404777282640126	0.0
OTU612	0.00365040365040365	0.00729644933156417	0.0013007148728941425
OTU926	0.0019656019656019656	0.0013511943206600313	0.00026014297457882854
OTU720	0.0028080028080028083	0.005404777282640125	0.002601429745788285
OTU523	0.0011232011232011232	0.0002702388641320063	0.01066586195773197
OTU921	0.0008424008424008425	0.002972627505452069	0.0
OTU1016	0.0014040014040014042	0.0010809554565280252	0.0005202859491576571
OTU393	0.0028080028080028083	0.008647643652224202	0.0023412867712094567
OTU1097	0.0011232011232011232	0.00945836024462022	0.0
OTU438	0.0019656019656019656	0.011079793429412258	0.0010405718983153142
OTU439	0.0014040014040014042	0.008377404788092195	0.0
OTU603	0.0022464022464022465	0.0027023886413200626	0.0018210008220517996
OTU1062	0.00365040365040365	0.0021619109130560504	0.006763717339049542
OTU783	0.0019656019656019656	0.0024321497771880563	0.0028615727203671138
OTU604	0.0011232011232011232	0.0013511943206600313	0.00026014297457882854
OTU873	0.0002808002808002808	0.0005404777282640126	0.0
OTU1082	0.0008424008424008425	0.003783344097848088	0.0
OTU609	0.0014040014040014042	0.001891672048924044	0.0010405718983153142
OTU958	0.0011232011232011232	0.010539315701148246	0.0013007148728941425
OTU500	0.004773604773604774	0.006755971603300158	0.003902144618682428
OTU1070	0.0002808002808002808	0.0008107165923960188	0.00026014297457882854
OTU345	0.0028080028080028083	0.00648573273916815	0.0005202859491576571
OTU1044	0.0002808002808002808	0.005945255010904138	0.0018210008220517996
OTU232	0.003088803088803089	0.049453712136157145	0.0010405718983153142
OTU300	0.001684801684801685	0.025672692092540597	0.0028615727203671138
OTU407	0.0008424008424008425	0.0005404777282640126	0.0010405718983153142
OTU257	0.001684801684801685	0.015673854119656366	0.0013007148728941425
OTU1145	0.0014040014040014042	0.0013511943206600313	0.0010405718983153142
OTU1085	0.0002808002808002808	0.0024321497771880563	0.0
OTU620	0.0002808002808002808	0.0010809554565280252	0.0005202859491576571
OTU1015	0.0014040014040014042	0.0016214331847920376	0.0007804289237364855
OTU905	0.0008424008424008425	0.002972627505452069	0.00026014297457882854
OTU716	0.0008424008424008425	0.0013511943206600313	0.0005202859491576571
OTU412	0.009547209547209548	0.005945255010904138	0.006243431389891884
OTU1060	0.0005616005616005616	0.003242866369584075	0.0020811437966306284
OTU1043	0.0002808002808002808	0.0008107165923960188	0.0
OTU792	0.0008424008424008425	0.0	0.0
OTU1071	0.0011232011232011232	0.004323821826112101	0.001560857847472971
OTU1179	0.0011232011232011232	0.0	0.0028615727203671138
OTU822	0.0022464022464022465	0.00729644933156417	0.0020811437966306284
OTU883	0.0019656019656019656	0.004323821826112101	0.00026014297457882854
OTU632	0.0008424008424008425	0.0002702388641320063	0.0
OTU638	0.0005616005616005616	0.0008107165923960188	0.0
OTU652	0.001684801684801685	0.0035131052337160815	0.00026014297457882854
OTU653	0.0005616005616005616	0.0002702388641320063	0.0
OTU965	0.0002808002808002808	0.0016214331847920376	0.0005202859491576571
OTU506	0.0022464022464022465	0.007026210467432163	0.001560857847472971
OTU708	0.0011232011232011232	0.0008107165923960188	0.0005202859491576571
OTU885	0.0008424008424008425	0.001891672048924044	0.0005202859491576571
OTU719	0.0008424008424008425	0.001891672048924044	0.00026014297457882854
OTU324	0.0014040014040014042	0.01945719821750445	0.0
OTU503	0.005335205335205335	0.008377404788092195	0.004942716516997742
OTU867	0.0005616005616005616	0.0008107165923960188	0.0
OTU495	0.0005616005616005616	0.006215493875036145	0.00026014297457882854
OTU400	0.0014040014040014042	0.007026210467432163	0.0005202859491576571
OTU367	0.0002808002808002808	0.0040535829619800946	0.003121715694945942
OTU938	0.0005616005616005616	0.0005404777282640126	0.0005202859491576571
OTU1068	0.0011232011232011232	0.0027023886413200626	0.0005202859491576571
OTU452	0.0019656019656019656	0.0016214331847920376	0.0018210008220517996
OTU705	0.0005616005616005616	0.0002702388641320063	0.0005202859491576571
OTU826	0.0011232011232011232	0.0002702388641320063	0.0
OTU453	0.002527202527202527	0.013511943206600315	0.0018210008220517996
OTU1027	0.0005616005616005616	0.0027023886413200626	0.0
OTU706	0.0005616005616005616	0.0010809554565280252	0.0007804289237364855
OTU952	0.0002808002808002808	0.0040535829619800946	0.0007804289237364855
OTU837	0.0002808002808002808	0.0005404777282640126	0.0
OTU510	0.0011232011232011232	0.005134538418508119	0.00026014297457882854
OTU1006	0.0002808002808002808	0.0005404777282640126	0.0
OTU1052	0.0011232011232011232	0.0021619109130560504	0.0010405718983153142
OTU1032	0.0005616005616005616	0.006755971603300158	0.0005202859491576571
OTU238	0.0008424008424008425	0.030266752782784703	0.010145576008574311
OTU1102	0.0008424008424008425	0.0010809554565280252	0.0007804289237364855
OTU930	0.0002808002808002808	0.0010809554565280252	0.0
OTU409	0.00365040365040365	0.0002702388641320063	0.0023412867712094567
OTU912	0.0002808002808002808	0.0008107165923960188	0.0
OTU915	0.0005616005616005616	0.0013511943206600313	0.003642001644103599
OTU351	0.0011232011232011232	0.009998837972884233	0.0
OTU763	0.0005616005616005616	0.0005404777282640126	0.0
OTU718	0.0002808002808002808	0.0	0.00026014297457882854
OTU895	0.0002808002808002808	0.0008107165923960188	0.0007804289237364855
OTU886	0.0002808002808002808	0.0008107165923960188	0.00026014297457882854
OTU470	0.0028080028080028083	0.0016214331847920376	0.0020811437966306284
OTU1167	0.0005616005616005616	0.0016214331847920376	0.0007804289237364855
OTU907	0.0022464022464022465	0.001891672048924044	0.0007804289237364855
OTU841	0.0002808002808002808	0.0010809554565280252	0.0
OTU955	0.0005616005616005616	0.002972627505452069	0.0
OTU894	0.0002808002808002808	0.0005404777282640126	0.0
OTU944	0.0008424008424008425	0.002972627505452069	0.00026014297457882854
OTU723	0.0002808002808002808	0.0013511943206600313	0.0
OTU462	0.0011232011232011232	0.0013511943206600313	0.0
OTU463	0.0008424008424008425	0.0	0.0
OTU727	0.0011232011232011232	0.0	0.0
OTU728	0.0005616005616005616	0.0002702388641320063	0.0
OTU464	0.0014040014040014042	0.0002702388641320063	0.003902144618682428
OTU732	0.0005616005616005616	0.0	0.0
OTU399	0.004773604773604774	0.006755971603300158	0.0010405718983153142
OTU734	0.0005616005616005616	0.0	0.0
OTU736	0.0005616005616005616	0.0	0.0
OTU735	0.0019656019656019656	0.003783344097848088	0.0
OTU737	0.0005616005616005616	0.0	0.0
OTU739	0.0005616005616005616	0.0	0.0
OTU740	0.0005616005616005616	0.0	0.0
OTU741	0.0005616005616005616	0.0	0.0
OTU742	0.005896805896805897	0.0	0.00026014297457882854
OTU468	0.0011232011232011232	0.001891672048924044	0.00026014297457882854
OTU744	0.0005616005616005616	0.0	0.0
OTU746	0.0005616005616005616	0.0	0.0
OTU748	0.0005616005616005616	0.0	0.0
OTU747	0.0008424008424008425	0.0	0.0
OTU749	0.0005616005616005616	0.0005404777282640126	0.0
OTU189	0.004492804492804493	0.056209683739457304	0.002601429745788285
OTU750	0.0005616005616005616	0.0	0.0
OTU752	0.0005616005616005616	0.0	0.0
OTU751	0.0005616005616005616	0.0	0.0
OTU753	0.0005616005616005616	0.0	0.0
OTU754	0.0005616005616005616	0.0	0.0
OTU306	0.0022464022464022465	0.005404777282640125	0.00026014297457882854
OTU756	0.0005616005616005616	0.0	0.0
OTU757	0.0008424008424008425	0.0	0.0
OTU758	0.0005616005616005616	0.0	0.0
OTU759	0.0008424008424008425	0.0	0.0007804289237364855
OTU760	0.0005616005616005616	0.0	0.0
OTU1038	0.0002808002808002808	0.0005404777282640126	0.0
OTU513	0.0008424008424008425	0.0010809554565280252	0.0010405718983153142
OTU402	0.0014040014040014042	0.005404777282640125	0.0010405718983153142
OTU770	0.001684801684801685	0.0027023886413200626	0.0005202859491576571
OTU1126	0.0005616005616005616	0.0040535829619800946	0.0018210008220517996
OTU814	0.0028080028080028083	0.002972627505452069	0.001560857847472971
OTU818	0.0011232011232011232	0.0005404777282640126	0.002601429745788285
OTU989	0.0005616005616005616	0.0013511943206600313	0.0010405718983153142
OTU1118	0.0008424008424008425	0.0008107165923960188	0.0007804289237364855
OTU471	0.0014040014040014042	0.0024321497771880563	0.0
OTU725	0.0002808002808002808	0.0008107165923960188	0.0
OTU733	0.0008424008424008425	0.0024321497771880563	0.0005202859491576571
OTU473	0.0014040014040014042	0.0010809554565280252	0.0020811437966306284
OTU731	0.0008424008424008425	0.0	0.001560857847472971
OTU466	0.0008424008424008425	0.0005404777282640126	0.0007804289237364855
OTU800	0.0014040014040014042	0.0	0.00026014297457882854
OTU1128	0.0002808002808002808	0.0	0.0007804289237364855
OTU872	0.0005616005616005616	0.0027023886413200626	0.0
OTU327	0.00336960336960337	0.0056750161467721315	0.007284003288207198
OTU805	0.0008424008424008425	0.0	0.0005202859491576571
OTU497	0.0011232011232011232	0.0021619109130560504	0.004942716516997742
OTU334	0.0008424008424008425	0.008917882516356208	0.0005202859491576571
OTU820	0.0008424008424008425	0.0005404777282640126	0.0013007148728941425
OTU785	0.0011232011232011232	0.001891672048924044	0.0010405718983153142
OTU948	0.0002808002808002808	0.0005404777282640126	0.0007804289237364855
OTU798	0.0022464022464022465	0.001891672048924044	0.0023412867712094567
OTU767	0.0008424008424008425	0.0005404777282640126	0.00026014297457882854
OTU827	0.0005616005616005616	0.0010809554565280252	0.00026014297457882854
OTU836	0.0002808002808002808	0.0021619109130560504	0.0
OTU1076	0.0002808002808002808	0.0016214331847920376	0.00026014297457882854
OTU1025	0.0002808002808002808	0.001891672048924044	0.0005202859491576571
OTU1182	0.0005616005616005616	0.0010809554565280252	0.0007804289237364855
OTU963	0.0002808002808002808	0.0016214331847920376	0.0
OTU481	0.0014040014040014042	0.0021619109130560504	0.0005202859491576571
OTU773	0.0005616005616005616	0.0	0.0
OTU774	0.0005616005616005616	0.0002702388641320063	0.001560857847472971
OTU775	0.0005616005616005616	0.0	0.0
OTU776	0.0019656019656019656	0.0	0.0
OTU778	0.0005616005616005616	0.0	0.0
OTU779	0.0008424008424008425	0.0	0.0
OTU782	0.0005616005616005616	0.0	0.00026014297457882854
OTU786	0.0005616005616005616	0.0	0.0
OTU787	0.0008424008424008425	0.0	0.0
OTU788	0.0005616005616005616	0.0	0.0
OTU790	0.0005616005616005616	0.0	0.00026014297457882854
OTU791	0.0005616005616005616	0.0	0.00026014297457882854
OTU793	0.0008424008424008425	0.0	0.0
OTU795	0.0005616005616005616	0.0	0.0
OTU794	0.0022464022464022465	0.0	0.00026014297457882854
OTU799	0.0002808002808002808	0.0002702388641320063	0.00026014297457882854
OTU780	0.0011232011232011232	0.0005404777282640126	0.00026014297457882854
OTU899	0.0002808002808002808	0.0008107165923960188	0.0
OTU918	0.0002808002808002808	0.0005404777282640126	0.0
OTU823	0.0008424008424008425	0.0005404777282640126	0.0
OTU816	0.0008424008424008425	0.0005404777282640126	0.0005202859491576571
OTU368	0.0011232011232011232	0.006215493875036145	0.0005202859491576571
OTU781	0.0002808002808002808	0.0	0.00026014297457882854
OTU789	0.0002808002808002808	0.0002702388641320063	0.0
OTU833	0.0002808002808002808	0.0005404777282640126	0.00026014297457882854
OTU914	0.0005616005616005616	0.0010809554565280252	0.00026014297457882854
OTU1026	0.0002808002808002808	0.001891672048924044	0.0018210008220517996
OTU1189	0.0002808002808002808	0.0	0.0005202859491576571
OTU982	0.0002808002808002808	0.0021619109130560504	0.0
OTU1204	0.0002808002808002808	0.0016214331847920376	0.0010405718983153142
OTU1083	0.0002808002808002808	0.0024321497771880563	0.0007804289237364855
OTU1133	0.0002808002808002808	0.0002702388641320063	0.0007804289237364855
OTU804	0.0005616005616005616	0.0	0.00026014297457882854
OTU806	0.0005616005616005616	0.0	0.0
OTU808	0.0005616005616005616	0.0	0.0
OTU809	0.0005616005616005616	0.0	0.0
OTU810	0.0005616005616005616	0.0	0.0
OTU815	0.0008424008424008425	0.00945836024462022	0.0005202859491576571
OTU819	0.0008424008424008425	0.0005404777282640126	0.00026014297457882854
OTU821	0.0005616005616005616	0.0	0.0
OTU422	0.0011232011232011232	0.005134538418508119	0.027315012330776996
OTU953	0.0002808002808002808	0.0010809554565280252	0.00026014297457882854
OTU1103	0.0002808002808002808	0.0	0.0007804289237364855
OTU1139	0.0002808002808002808	0.0	0.0005202859491576571
OTU825	0.0002808002808002808	0.0005404777282640126	0.00026014297457882854
OTU1188	0.0002808002808002808	0.0	0.0007804289237364855
OTU522	0.0002808002808002808	0.0008107165923960188	0.001560857847472971
OTU492	0.0	0.0008107165923960188	0.0
OTU838	0.0	0.0005404777282640126	0.0
OTU839	0.0	0.0005404777282640126	0.0
OTU843	0.0	0.0010809554565280252	0.0
OTU842	0.0	0.0005404777282640126	0.0
OTU845	0.0	0.0005404777282640126	0.0
OTU846	0.0	0.0005404777282640126	0.0
OTU847	0.0	0.0008107165923960188	0.0005202859491576571
OTU848	0.0	0.0005404777282640126	0.0
OTU849	0.0	0.0005404777282640126	0.0
OTU851	0.0	0.0005404777282640126	0.0
OTU850	0.0	0.0005404777282640126	0.0
OTU853	0.0	0.0008107165923960188	0.00026014297457882854
OTU855	0.0	0.0010809554565280252	0.0
OTU857	0.0	0.0005404777282640126	0.0
OTU856	0.0	0.0008107165923960188	0.0
OTU858	0.0	0.0005404777282640126	0.0
OTU859	0.0	0.0013511943206600313	0.0007804289237364855
OTU860	0.0	0.0008107165923960188	0.00026014297457882854
OTU861	0.0	0.0005404777282640126	0.0
OTU862	0.0	0.0005404777282640126	0.0
OTU863	0.0	0.0005404777282640126	0.0
OTU865	0.0	0.0005404777282640126	0.0
OTU869	0.0	0.0005404777282640126	0.0
OTU870	0.0	0.0005404777282640126	0.0
OTU868	0.0	0.0008107165923960188	0.0
OTU871	0.0	0.0005404777282640126	0.0
OTU874	0.0	0.0005404777282640126	0.0
OTU875	0.0	0.0008107165923960188	0.0
OTU876	0.0	0.0010809554565280252	0.0
OTU877	0.0	0.0005404777282640126	0.0
OTU879	0.0	0.0010809554565280252	0.0
OTU878	0.0	0.0005404777282640126	0.0
OTU880	0.0	0.0005404777282640126	0.0
OTU881	0.0	0.0005404777282640126	0.0
OTU884	0.0	0.0005404777282640126	0.0
OTU887	0.0	0.0005404777282640126	0.0
OTU888	0.0	0.0005404777282640126	0.0
OTU889	0.0	0.0008107165923960188	0.0
OTU891	0.0	0.0008107165923960188	0.0
OTU892	0.0	0.0005404777282640126	0.0
OTU890	0.0	0.0005404777282640126	0.0
OTU897	0.0	0.0005404777282640126	0.0
OTU901	0.0	0.0005404777282640126	0.0
OTU902	0.0	0.0005404777282640126	0.0
OTU903	0.0	0.0005404777282640126	0.0
OTU904	0.0	0.0005404777282640126	0.0
OTU832	0.0	0.0002702388641320063	0.002601429745788285
OTU957	0.0	0.0016214331847920376	0.0
OTU933	0.0	0.0013511943206600313	0.0
OTU1035	0.0	0.0008107165923960188	0.0
OTU1152	0.0	0.0005404777282640126	0.0005202859491576571
OTU940	0.0	0.0008107165923960188	0.0
OTU931	0.0	0.0008107165923960188	0.0
OTU967	0.0	0.0013511943206600313	0.0
OTU1048	0.0	0.0010809554565280252	0.0
OTU1094	0.0	0.0008107165923960188	0.0
OTU1004	0.0	0.0010809554565280252	0.00026014297457882854
OTU1087	0.0	0.0008107165923960188	0.0
OTU420	0.0	0.003242866369584075	0.00520285949157657
OTU910	0.0	0.0005404777282640126	0.0
OTU911	0.0	0.0008107165923960188	0.0
OTU913	0.0	0.0005404777282640126	0.0
OTU916	0.0	0.0013511943206600313	0.00026014297457882854
OTU917	0.0	0.0005404777282640126	0.0
OTU922	0.0	0.0005404777282640126	0.0
OTU923	0.0	0.0005404777282640126	0.0
OTU924	0.0	0.0005404777282640126	0.0
OTU925	0.0	0.0005404777282640126	0.0
OTU929	0.0	0.0008107165923960188	0.0
OTU932	0.0	0.0005404777282640126	0.0
OTU934	0.0	0.0005404777282640126	0.0
OTU939	0.0	0.0005404777282640126	0.0
OTU943	0.0	0.0005404777282640126	0.00026014297457882854
OTU945	0.0	0.0005404777282640126	0.0
OTU946	0.0	0.0005404777282640126	0.0
OTU950	0.0	0.0008107165923960188	0.0
OTU973	0.0	0.007026210467432163	0.00026014297457882854
OTU1012	0.0	0.0013511943206600313	0.0
OTU951	0.0	0.0005404777282640126	0.0
OTU509	0.0	0.0008107165923960188	0.0
OTU512	0.0	0.0008107165923960188	0.0
OTU511	0.0	0.0008107165923960188	0.0
OTU959	0.0	0.0005404777282640126	0.0
OTU960	0.0	0.0005404777282640126	0.0
OTU962	0.0	0.0005404777282640126	0.0
OTU969	0.0	0.0005404777282640126	0.0
OTU968	0.0	0.0005404777282640126	0.0
OTU971	0.0	0.0005404777282640126	0.0
OTU974	0.0	0.0008107165923960188	0.0
OTU972	0.0	0.0005404777282640126	0.0
OTU975	0.0	0.0005404777282640126	0.00026014297457882854
OTU976	0.0	0.0005404777282640126	0.0
OTU979	0.0	0.0005404777282640126	0.0
OTU978	0.0	0.0005404777282640126	0.0
OTU983	0.0	0.0005404777282640126	0.0
OTU981	0.0	0.0005404777282640126	0.0
OTU980	0.0	0.0005404777282640126	0.0
OTU985	0.0	0.0005404777282640126	0.0
OTU986	0.0	0.0005404777282640126	0.0
OTU988	0.0	0.0005404777282640126	0.00026014297457882854
OTU990	0.0	0.0005404777282640126	0.00026014297457882854
OTU991	0.0	0.0005404777282640126	0.0
OTU992	0.0	0.0005404777282640126	0.0
OTU993	0.0	0.0005404777282640126	0.0
OTU994	0.0	0.0005404777282640126	0.0
OTU995	0.0	0.0005404777282640126	0.0
OTU996	0.0	0.0005404777282640126	0.0
OTU997	0.0	0.0010809554565280252	0.0
OTU1000	0.0	0.0005404777282640126	0.0
OTU1002	0.0	0.0005404777282640126	0.0
OTU1001	0.0	0.0005404777282640126	0.0
OTU1003	0.0	0.0005404777282640126	0.0
OTU1007	0.0	0.0005404777282640126	0.0
OTU1005	0.0	0.0005404777282640126	0.0
OTU1008	0.0	0.0005404777282640126	0.00026014297457882854
OTU1009	0.0	0.0005404777282640126	0.0
OTU1010	0.0	0.0005404777282640126	0.0
OTU1011	0.0	0.0005404777282640126	0.0
OTU1013	0.0	0.0005404777282640126	0.0
OTU1014	0.0	0.0005404777282640126	0.0
OTU1187	0.0	0.0005404777282640126	0.0005202859491576571
OTU1173	0.0	0.0002702388641320063	0.0005202859491576571
OTU1098	0.0	0.0005404777282640126	0.0005202859491576571
OTU1018	0.0	0.0005404777282640126	0.0
OTU1019	0.0	0.0010809554565280252	0.0
OTU1021	0.0	0.0005404777282640126	0.0
OTU1022	0.0	0.0005404777282640126	0.0
OTU1023	0.0	0.0005404777282640126	0.0
OTU1024	0.0	0.0005404777282640126	0.0005202859491576571
OTU1029	0.0	0.0005404777282640126	0.0
OTU1028	0.0	0.0005404777282640126	0.0
OTU1031	0.0	0.0008107165923960188	0.0
OTU1033	0.0	0.0005404777282640126	0.0
OTU1034	0.0	0.0005404777282640126	0.0
OTU1036	0.0	0.0005404777282640126	0.0
OTU1039	0.0	0.0005404777282640126	0.0
OTU1040	0.0	0.0005404777282640126	0.0
OTU1042	0.0	0.0005404777282640126	0.0
OTU1045	0.0	0.0010809554565280252	0.0005202859491576571
OTU1047	0.0	0.0005404777282640126	0.0
OTU1049	0.0	0.0005404777282640126	0.0
OTU1051	0.0	0.0005404777282640126	0.0
OTU1053	0.0	0.0010809554565280252	0.0
OTU1054	0.0	0.0005404777282640126	0.0
OTU1056	0.0	0.0005404777282640126	0.0
OTU1057	0.0	0.0005404777282640126	0.0
OTU1058	0.0	0.0005404777282640126	0.0
OTU1059	0.0	0.0013511943206600313	0.0010405718983153142
OTU1129	0.0	0.0002702388641320063	0.0005202859491576571
OTU143	0.0	0.0816121369678659	0.0
OTU1064	0.0	0.0005404777282640126	0.0
OTU1065	0.0	0.0005404777282640126	0.0
OTU1066	0.0	0.0005404777282640126	0.0
OTU1067	0.0	0.0005404777282640126	0.0
OTU1074	0.0	0.0005404777282640126	0.0
OTU1075	0.0	0.0005404777282640126	0.0
OTU1077	0.0	0.0005404777282640126	0.0
OTU1078	0.0	0.0005404777282640126	0.0
OTU1080	0.0	0.0005404777282640126	0.0
OTU1081	0.0	0.0005404777282640126	0.0
OTU1084	0.0	0.0005404777282640126	0.0
OTU1086	0.0	0.0005404777282640126	0.0
OTU1088	0.0	0.0005404777282640126	0.0
OTU1093	0.0	0.0005404777282640126	0.0
OTU1095	0.0	0.0005404777282640126	0.0
OTU1197	0.0	0.0002702388641320063	0.0005202859491576571
OTU1158	0.0	0.0005404777282640126	0.0023412867712094567
OTU1131	0.0	0.0005404777282640126	0.0005202859491576571
OTU525	0.0	0.0	0.0007804289237364855
OTU1099	0.0	0.0	0.0005202859491576571
OTU1100	0.0	0.0	0.0005202859491576571
OTU1105	0.0	0.0	0.0005202859491576571
OTU1104	0.0	0.0	0.0005202859491576571
OTU1107	0.0	0.0	0.0005202859491576571
OTU1106	0.0	0.0	0.0005202859491576571
OTU1108	0.0	0.0	0.0005202859491576571
OTU1109	0.0	0.0	0.0005202859491576571
OTU1112	0.0	0.0	0.0005202859491576571
OTU1113	0.0	0.0	0.0005202859491576571
OTU1114	0.0	0.0	0.0005202859491576571
OTU1116	0.0	0.0	0.0005202859491576571
OTU1117	0.0	0.0	0.0005202859491576571
OTU1119	0.0	0.0	0.0005202859491576571
OTU1121	0.0	0.0	0.0005202859491576571
OTU1120	0.0	0.0	0.0005202859491576571
OTU1122	0.0	0.0	0.0005202859491576571
OTU1124	0.0	0.0	0.0005202859491576571
OTU1125	0.0	0.0	0.0005202859491576571
OTU1127	0.0	0.0	0.0007804289237364855
OTU1130	0.0	0.0	0.0005202859491576571
OTU1135	0.0	0.0	0.0005202859491576571
OTU1136	0.0	0.0	0.0005202859491576571
OTU1137	0.0	0.0	0.0005202859491576571
OTU1138	0.0	0.0	0.0005202859491576571
OTU1141	0.0	0.0	0.0005202859491576571
OTU1142	0.0	0.0	0.0005202859491576571
OTU1143	0.0	0.0	0.0005202859491576571
OTU1144	0.0	0.0	0.0005202859491576571
OTU1146	0.0	0.0	0.0005202859491576571
OTU1147	0.0	0.0	0.0005202859491576571
OTU1149	0.0	0.0	0.0005202859491576571
OTU1148	0.0	0.0	0.0005202859491576571
OTU1150	0.0	0.0	0.0005202859491576571
OTU1151	0.0	0.0	0.0005202859491576571
OTU1153	0.0	0.0	0.0005202859491576571
OTU1155	0.0	0.0	0.0005202859491576571
OTU1156	0.0	0.0	0.0005202859491576571
OTU1159	0.0	0.0	0.0005202859491576571
OTU1162	0.0	0.0	0.001560857847472971
OTU1196	0.0	0.0	0.001560857847472971
OTU526	0.0	0.0	0.008064432211943685
OTU1163	0.0	0.0	0.0005202859491576571
OTU1164	0.0	0.0	0.0005202859491576571
OTU1165	0.0	0.0	0.0005202859491576571
OTU1166	0.0	0.0	0.0005202859491576571
OTU1170	0.0	0.0	0.0005202859491576571
OTU1171	0.0	0.0	0.0007804289237364855
OTU1175	0.0	0.0	0.0005202859491576571
OTU1174	0.0	0.0	0.0005202859491576571
OTU1176	0.0	0.0	0.0005202859491576571
OTU1207	0.0	0.0	0.0007804289237364855
OTU1184	0.0	0.0	0.0005202859491576571
OTU1183	0.0	0.0	0.0005202859491576571
OTU1186	0.0	0.0	0.0005202859491576571
OTU1190	0.0	0.0	0.0005202859491576571
OTU1191	0.0	0.0	0.0005202859491576571
OTU1192	0.0	0.0	0.0005202859491576571
OTU1193	0.0	0.0	0.0005202859491576571
OTU1198	0.0	0.0	0.0005202859491576571
OTU1200	0.0	0.0	0.0005202859491576571
OTU1201	0.0	0.0	0.0005202859491576571
OTU1202	0.0	0.0	0.0005202859491576571
OTU1203	0.0	0.0	0.0005202859491576571
OTU1205	0.0	0.0	0.0005202859491576571
OTU1206	0.0	0.0	0.0005202859491576571
OTU1208	0.0	0.0	0.0005202859491576571
OTU1209	0.0	0.0	0.0005202859491576571
OTU1210	0.0	0.0	0.0005202859491576571
