# Supplementary material for: Comparative analysis of the effects of cyclophosphamide and dexamethasone on intestinal immunity and microbiota in delayed hypersensitivity mice
Source: PLoS One. 2024 Oct 17;19(10):e0312147. doi: 10.1371/journal.pone.0312147 (PMC11486373; doi:10.1371/journal.pone.0312147)
Supplement: S1 File — (ZIP) [file pone.0312147.s001.zip › 2_OTU_Taxa/Abundance/otu_abundance.xls]

otu	A1	A2	A3	A4	A5	C1	C2	C3	C4	C5	D1	D2	D3	D4	D5
OTU6	4.3624791711039	0.4280213071421863	0.19220091402212447	1.8992800690007214	0.3960979004134941	0.49956994568355073	1.5151123406675802	5.774038255503335	0.32327391594878185	0.36267921690400523	4.62686185840934	7.080498596507921	3.2435328543363875	30.35396162495254	7.418320478377676
OTU13	4.7608905371036245	0.7258919346831435	11.618901180255984	0.7111298868176937	1.884141364129053	0.07422855325015022	0.38007084313674794	0.1428510206705427	0.222137942244135	0.4682079522573446	2.4667228737129863	0.27356201531947283	0.3613084035114231	0.6994538710902135	1.2788926992930807
OTU4	4.4915243619780245	13.072763622214174	0.13382878457836814	0.2376300364366056	0.32785130270711504	12.688369681759806	8.867026915220933	0.9613873691127524	1.108883711690235	11.75371776521676	0.0562070463197159	0.07731100432941625	0.14974378700663543	0.03942641862095149	0.028474861649313506
OTU15	5.5000814362855035	3.65226958633552	5.434302880166289	1.7778247170442345	6.927698751488713	0.16259587854794813	0.2598443519404297	0.2599888576203877	0.9734337469072257	0.3808738264476844	1.9391430980301987	0.7921404443598649	1.8862221977991784	0.2935077830670833	0.8616740742574871
OTU2	7.541000037585978	1.5242388868762495	7.537123250615754	8.06709968139973	4.54308233751288	1.2889847183438785	3.0522015668226596	1.7956373298287216	4.184500912029763	2.879600203779627	4.215528473978693	4.222370236452734	8.571114560866041	1.426652258987763	4.003813155386082
OTU18	2.5358006439730887	0.9821680151350481	0.01423710474237959	0.040485117318829096	0.04951223755168676	0.3499346081792796	2.253277141453577	0.46855134779938007	3.9461089740116666	3.27866863977099	0.016606627321734242	0.02497740139873448	0.0631946257092223	0.011681901813615257	0.012380374630136307
OTU9	2.491950336394502	0.9459405063800669	2.9741311806830963	7.072573973350231	4.861566460142649	0.6998692163585593	2.6049073092535617	2.4841792494607375	1.7211175525094362	0.40877222774799254	1.4779898316343476	2.1492459203577714	2.617081782088445	1.902689757892585	1.9461948918574274
OTU1	21.515466629915935	10.565014960619356	13.233388858041828	20.286564221717626	26.847676270256528	4.175650678071943	13.493807689324406	11.112380897961515	11.587292987303824	10.243565173091387	33.687182238573364	42.73157619296827	32.58232473794837	37.43611459945679	35.92413306426652
OTU8	3.1547164137965593	0.951307544714138	5.697689317900312	1.1071799475453696	2.806139517456409	4.731775711946084	5.548517206608579	3.7769809865291486	3.725777031297972	4.5013464011062325	4.992207659487494	1.0942480612778913	3.239411465703178	0.9842002277970854	2.9155782253971005
OTU7	2.020872746407407	0.3985025963047941	2.8403023961047285	1.9168822939219516	9.609388590774666	0.8966337940216559	1.8564004447087417	8.81247946516578	4.753390764118402	0.6392372819679291	3.184640147160267	5.347542699462391	5.407261886771717	1.9348149878800267	2.060094338454682
OTU3	1.7941040129295764	2.064967999033933	4.2355386608579275	4.323106440654099	2.9600289044413817	4.251057462326064	4.400548129379218	0.25713183720697685	1.3761716421953731	3.8984983382256617	5.103344319256023	3.0508111708454253	4.7079996153370605	5.586869542361496	7.457937677194113
OTU14	1.2754175175714446	1.167330837660508	0.6392460029328435	1.4134586611747724	1.7182084599017784	0.47600532560413794	1.2216562815109755	0.8428210219562018	0.5219338642971953	0.2899007787292885	0.9427454587261439	0.5399876302393073	1.959033396985891	0.8746823982944423	0.4036002129424437
OTU12	1.626219978200133	3.4966254746474523	0.14664217884650976	2.9976589040854766	0.8872057701829276	1.8981301473966987	3.3055821289138247	1.3542276759567449	1.4736956168391397	1.8412944858203342	1.1956771671648654	0.6375184357010324	1.318844362627248	0.4322303671037645	0.9483366966684411
OTU20	2.8389941992307404	0.9097129976250855	4.056151141103945	1.0842970551477709	2.9600289044413817	5.464635396415821	1.8628642345580062	3.688413353713412	1.228079680699283	2.206399650663497	1.4639380700544184	0.6565488367667348	1.3600582489593493	0.48187844981162936	0.9780495957807684
OTU16	1.2040041595148905	0.7285754538501791	0.03844018280442489	0.07040889968492017	0.0722611034538131	3.0492618382760126	3.2861907593660318	0.11856634715655043	2.156363439345506	2.4077533296135467	0.03960041899798166	1.5830914886531235	0.5041832094627082	0.6016179434011857	0.26246394215888974
OTU45	1.141360862974053	1.5014289739564466	0.4285368527456256	0.19010402914928448	1.6044641303911467	0.12135779340897576	0.06980893037205574	0.047140836821279085	0.07946397933936537	0.13949200650154048	0.38322986127079023	0.17127360959132215	0.34070146034537235	0.007301188633509535	0.06437794807670881
OTU37	1.048648784093614	0.4857169692334527	0.417147168951722	0.6548027670697576	0.014719854407258226	1.717860803789191	0.39816945471468834	0.8371069811293801	0.25464593379205724	0.1710293297105844	0.8533251577629596	0.04519720253104334	1.0962893764339	0.16646710084401742	0.013618412093149937
OTU17	1.181452572760189	1.0425471963933504	1.5105568131664744	1.0191688229392195	1.5629809043343281	1.362035040590058	1.6224112521653695	0.6128308786766281	1.3346336529952503	1.8509982775769631	1.2799877366444394	1.1691802654740948	3.172095451360745	0.9506147600829415	2.202468646701249
OTU25	1.5071977147725422	0.45619825839606054	0.553823374478566	2.6526552956293674	2.1879056323515633	0.060089781202502565	1.4802078754815524	2.215619330600117	0.4840078741579527	0.006064869847893064	1.1880125699394497	0.03330320186497931	0.881977167506972	0.04088665634765339	0.025998786723286243
OTU59	0.65399601588634	0.025493432086838682	0.001423710474237959	0.06336800971642816	0.08296645211363728	0.20265573268294984	0.07885823616102593	0.01428510206705427	0.6194578389409618	0.16496445986269134	0.5748447919061853	0.1926828107902374	0.07418499539778269	0.07155164860839344	0.13370804600547215
OTU10	0.6414673565781726	0.7339424921842505	3.2261279346232152	0.06688845470067417	3.162092360395562	0.03534693011911915	4.589290792977739	0.027141693927403114	0.018059995304401222	0.030324349239465323	7.635216269385044	2.8034159569912935	2.533280213213172	0.48625916299173505	5.878201874388719
OTU102	0.9008106042572385	0.017442874585731728	0.1423710474237959	0.02464311488972206	0.06155575479398895	0.031812237107207236	0.0323189492463221	0.021427653100581402	0.009029997652200611	0.016981635574100578	0.04087785186888429	0.011894000666064037	0.05220425602066189	0.02482404135393242	0.011142337167122677
OTU21	1.1188092762193518	0.22809912919803027	0.20928543971298	2.793473094999208	2.5639310040278875	0.07187209124220895	1.1169428859528918	1.0485264917217834	2.9618392299218	0.16617743383226996	0.7319690350272092	0.9848232551501022	0.48907145114093775	0.29788849624718905	0.06313991061369517
OTU39	0.7742711452447474	3.65226958633552	0.002847420948475918	0.04752600728732112	0.10170081226832955	0.13667479646059408	0.9450060759624583	0.6256874705369769	0.04153798920012281	0.9036656073360665	0.011496895838123708	0.4424568247775822	0.17447211880589633	0.1036768785958354	0.08913869733698142
OTU22	0.5262036909430322	1.1485462034912586	0.19789575591907632	0.6231187622115436	0.1699474099747086	0.2474285108338341	0.5313235256095353	1.231375798180078	0.7368478084195699	0.7411270954125324	0.29125469456580055	0.4745706265759551	0.23491915209297853	0.11389854268274875	0.1733252448219083
OTU51	0.6076399764461204	0.9258141126272995	1.0464271985648999	0.08625090211402722	0.016058022989736246	0.00824761702779447	0.002585515939705768	0.0057140408268217075	0.005417998591320366	0.009703791756628902	0.00638716435451317	0.00951520053285123	0.015111758321770547	0.004380713180105722	0.009904299704109047
OTU27	0.3445381309746044	0.19858041836063814	0.008542262845427754	0.2728344862790657	0.017396191572214267	0.6527399761997338	0.4472942575690979	0.5356913275145351	0.5977858445756804	0.6816913709031804	0.005109731483610536	0.0	0.0027475924221401	0.001460237726701907	0.0
OTU26	0.7078692509114599	0.38508500046961586	4.718176511624596	0.09505201457464224	0.06021758621151092	2.1620538922861217	0.03102619127646922	0.6028313072296901	0.8975817666287406	0.24380776788530117	0.1941697963772004	0.0321138017983729	0.19095767333873692	0.2453199380859204	0.3936959132383346
OTU54	3.9515391457960085	0.7728535201062673	3.2218568032005015	1.7021351498829451	3.167445034725475	0.12960541043677024	0.7058458515396747	0.722826164592946	0.4551118816709107	0.1140195531403896	1.3285301857387395	0.438888624577763	1.897212567487739	0.34315586577494817	0.6264469562848972
OTU88	0.29066489594948447	0.06977149834292691	0.10250715414513303	0.13729735438559434	0.20607796170161516	0.06598093622235576	0.17322956796028646	0.06428295930174421	0.0036119990608802443	0.053370854661458966	0.18650519915178457	0.16532660925829012	0.2665164649475897	0.17814900265763267	0.6252089188218836
OTU29	0.40718142751544156	0.1475935541869608	0.8827004940275345	0.10561334952738026	0.22079781610887342	0.6986909853545886	0.2921633011867518	0.7442538176935274	0.7512958046630908	0.2911137526988671	0.9772361462405151	0.4781388267757743	0.10578230825239385	0.17522852720422885	0.6561598553972243
OTU30	0.4598017966097448	2.1763340444659125	0.03559276185594897	0.37492739082219995	0.21945964752639538	0.46657947757237284	0.38007084313674794	1.4299387169121323	0.13725596431344927	0.5009582494359671	0.16862113895914768	2.7820067557923784	0.07006360676457254	0.5986974679477819	0.4704542359451797
OTU34	0.46982472405627873	0.1583276308551034	0.1423710474237959	0.4400556230307511	1.164206666755878	0.06833739823029704	0.5054683662124777	0.23570418410639543	0.02528399342616171	0.11644550107954682	0.76134999105797	1.5652504876540272	0.8723605940294816	0.6366636488420315	0.9409084718903594
OTU43	0.3771126451758397	0.30592118504206417	0.7887356027278293	0.05456689725581314	0.034792383144428535	0.2698148999092762	0.00646378984926442	0.008571061240232563	0.005417998591320366	0.1795201474976347	0.5786770905188933	0.05947000333032019	0.038466293909961397	0.08615402587541252	0.7403464028821513
OTU11	0.23052733127028077	1.2988232768452548	0.6136192143965603	1.1001390575768777	0.23551767051613162	3.5405841669317684	0.7950461514595237	1.5985029213033728	2.586191327590255	6.30503869386963	0.1162463912521397	0.2902136162519625	0.6965146790125153	0.1226599690429602	0.12132767137533582
OTU31	0.3771126451758397	0.16637818835621032	0.2875895157960677	0.3080389361215258	0.46969717244978526	0.3369740671356026	0.22881816066396052	0.18427781666500007	0.24200393707897636	0.24623371582445838	0.6055031808078486	0.2723726152528665	0.578368204860491	0.613299845214801	0.34046030232874847
OTU71	0.24305599057844818	0.1851628225254599	0.03559276185594897	0.1637006917674394	0.03746872030938457	0.22504212175839194	0.2727719316389586	0.6271159807436824	0.7223998121760489	0.20620557482836419	0.02810352315985795	0.008325800466244827	0.02060694316605075	0.01460237726701907	0.006190187315068154
OTU47	0.21298720823884637	0.048303345006641706	0.22779367587807345	0.33620249599549384	0.10972982376319769	0.04830747116279618	0.23916022442278356	0.06428295930174421	0.0975239746437666	0.16739040780184858	0.2133312894407399	0.14748560825919405	0.45884793449739664	0.2730644548932566	0.12875589615341762
OTU104	0.2956763596727514	0.022809912919803027	0.01281339426814163	0.0	0.0	0.11664486939309321	0.021976885487499032	0.004285530620116281	0.15350996008741039	0.30445646636423185	0.07664597225415805	0.0	0.07006360676457254	0.020443328173826696	0.002476074926027262
OTU89	0.2869062981570342	0.2119980141958164	0.20501430829026607	0.19010402914928448	0.03746872030938457	0.3299046811117788	0.26630814178969414	0.047140836821279085	0.1318379657221289	0.6804783969336018	0.08303313660867122	0.08206860459584185	0.2678902611586597	0.07009141088169155	0.04333131120547708
OTU79	0.22175726975456356	0.01475935541869608	0.1181679693617506	0.010561334952738026	0.0013381685824780205	0.004712924015882554	0.01292757969852884	0.20570546976558146	0.43343988730562927	0.5591809999757404	0.060039344932423806	0.0011894000666064037	0.0219807393771208	0.002920475453403814	0.001238037463013631
OTU101	0.31572221456581934	0.5782983804961827	0.021355657113569383	0.5403883050817624	0.08296645211363728	0.23328973878618642	0.37102153734777776	0.33141436795565904	0.7079518159325279	0.16739040780184858	0.08814286809228175	0.07255340406299063	0.302235166435411	0.05110832043456675	0.04456934866849071
OTU78	0.19419421927659522	0.006708797917589127	0.18650607212517262	0.13729735438559434	0.129802352500368	0.1413877204764766	0.04524652894485095	0.0742825307486822	0.0975239746437666	0.15889959001479828	0.46243069926675356	0.13797040772634284	0.15523897185091565	0.011681901813615257	0.2005620690082082
OTU98	0.12528659308167434	0.02951871083739216	0.048406156124090605	0.08977134709827322	0.06423209195894498	0.05066393317073746	0.10859166946764226	0.12570889819007758	0.09210597605244623	0.040028140996094225	0.20438925934442145	0.01903040106570246	0.16210795290626587	0.04234689407435531	0.025998786723286243
OTU93	0.20922861044639615	0.24688376336727985	0.09111747035122937	0.2605129288342046	0.05620308046407686	0.055376857186620006	0.23528195051322492	0.06999700012856591	0.2853479258095393	0.018194609543679192	0.04598758335249483	0.03449260193158571	0.03984009012103145	0.013142139540317163	0.03466504896438166
OTU67	0.16663116879862686	0.08855613251217646	0.36019874998220364	0.042245339810952104	0.04951223755168676	0.2050121946908911	0.010342063758823072	0.007142551033527135	0.0036119990608802443	0.08248222993134567	0.34618430801461386	0.0023788001332128075	0.5165473753623387	0.026284279080634326	0.6227328438958563
OTU105	0.21549294010047987	0.08050557501106952	0.2861658053218297	0.1232155744486103	0.11909700384054384	0.17791288159956642	0.24950228818160664	0.0028570204134108538	0.06862798215672464	0.08369520390092429	0.1992795278608109	0.18197821019077978	0.9067054993062328	0.048187844981162936	0.6821586421205106
OTU61	0.29442349374193466	0.11002428584846168	0.3004029100642093	0.26579359631057364	0.30510243680498866	0.1095754833692694	0.14349613465367014	0.1799922860448838	0.1643459572700511	0.09825089153586765	0.2644286042768452	0.27356201531947283	0.3187207209682516	0.19859233083145936	0.2661780545479306
OTU185	0.19544708520741194	0.17308698627379945	0.05837212944375631	0.033444227350337086	0.002676337164956041	0.0035346930119119152	0.005171031879411536	0.0	0.0018059995304401221	0.007277843817471676	0.020438925934442145	0.0	0.004121388633210149	0.0	0.003714112389040892
OTU70	0.24305599057844818	1.0895087818164741	0.021355657113569383	0.2481913713893436	0.02542520306708239	0.3028053680204541	0.2701864156992528	1.0199562875876749	0.5020678694623539	0.3396327114820116	0.057484479190618526	0.02616680146534088	0.035718701487821296	0.020443328173826696	0.030950936575340773
OTU710	0.14282671611310874	0.2482255229507977	0.05694841896951836	0.7287321117389238	0.03613055172690655	0.642135897163998	0.5507148951573286	0.6799708583917832	0.30701992017482077	0.322651075907911	0.07792340512506069	0.3199486179171226	0.07693258781992279	0.02482404135393242	0.018570561945204463
OTU32	0.2869062981570342	0.11002428584846168	0.8271757855322541	0.058087342240059146	0.1819909272170108	0.6845522133069409	0.2378674664529307	0.5971172664028684	1.0221957342291093	0.9643143058149972	0.17756316905546612	0.07493220419620344	0.1730983225948263	0.5724131888671475	1.2603221373478761
OTU42	0.11651653156595713	0.7245501750996256	0.10108344367089508	1.255038636883702	0.07627560920124717	0.3581822252070741	0.2611371099102826	0.3728411639501164	0.5743078506799588	0.25836345552024453	0.1264658542193608	0.1629478091250773	0.19645285818301714	0.06717093542828773	0.22284674334245355
OTU44	0.08268915143390505	0.0026835191670356506	0.01281339426814163	0.6864867719279717	0.05352674329912082	0.13078364144074087	0.8183157949168758	0.12428038798337215	0.08849397699156598	0.3881516702651561	0.3065838890166322	0.12369760692706598	0.25003091041474906	0.0	0.08913869733698142
OTU41	0.16287257100617664	0.62928524466986	0.07118552371189794	0.6988083293728328	0.2836917394853403	0.16259587854794813	0.18486438968896243	1.558504635515621	0.3738419028011053	0.3784478785085272	0.20438925934442145	0.06898520386317142	0.4931928397741479	0.020443328173826696	0.14980253302464933
OTU1161	0.0751719558490046	0.012075836251660426	0.004271131422713877	0.042245339810952104	0.010705348659824164	0.043594547146913624	0.018098611577940377	0.012856591860348841	0.10294197323508696	0.026685427330729483	0.015329194450831607	0.02497740139873448	0.00686898105535025	0.023363803627230513	0.019808599408218094
OTU220	0.1678840347294436	0.14356827543640732	0.011389683793903671	0.09681223706676524	0.0066908429123901025	0.002356462007941277	0.0	0.0	0.0018059995304401221	0.0024259479391572254	0.0	0.0023788001332128075	0.0027475924221401	0.0	0.002476074926027262
OTU38	0.27813623664131704	0.843966778032712	0.12955765315565426	1.6634102550562393	0.13114052108284602	0.8518610158707717	1.3586886263153812	1.6185020641972487	1.7247295515703167	0.5773756095194197	0.17245343757185558	0.19981921118987583	0.12776304762951465	0.1299611576764697	0.08790065987396778
OTU738	0.12152799528922409	0.022809912919803027	0.01281339426814163	0.010561334952738026	0.021410697319648328	0.002356462007941277	0.0038782739095586526	0.0014285102067054269	0.0	0.008490817787050289	0.04598758335249483	0.02497740139873448	0.0	0.01606261499372098	0.030950936575340773
OTU100	0.06139043061002042	0.013417595835178254	0.07118552371189794	0.09857245955888824	0.0722611034538131	0.14256595148044726	0.08790754194999613	0.03428424496093025	0.10474797276552707	0.07884330802260985	0.09836233105950283	0.017841000999096055	0.08517536508634309	0.04088665634765339	0.06561598553972244
OTU46	0.09897640853452272	0.5460961504917549	0.01566081521661755	0.2939571561845417	0.06824659770637904	0.4100243893817822	0.19779196938749127	1.174235389911861	0.2690939300355782	0.3214381019383324	0.10730436115582126	0.1498644083924069	0.050830459809591846	0.04380713180105721	0.035903086427395293
OTU141	0.07141335805655437	0.25627608045190464	0.007118552371189795	0.09681223706676524	0.0066908429123901025	0.17084349557574258	0.08273651007058458	0.04571232661457366	0.07404598074804501	0.1491957982581694	0.02554865741805268	0.01903040106570246	0.017859350743910648	0.005840950906807628	0.004952149852054524
OTU76	0.22802159940864727	0.12344188168363993	0.2761998320021641	0.26227315132632767	0.3198222912122469	0.11428840738515193	0.13186131292499417	0.16713569418453494	0.14628596196564989	0.12493631886659712	0.25548657418052684	0.23431181312146154	0.2541522990479592	0.17960924038433457	0.25998786723286244
OTU19	0.15786110728290967	0.13685947751881816	1.0279189623998064	0.5720723099399764	4.346371555888611	0.4512624745207546	1.7245391317837473	1.699927145979458	0.8452077802459771	0.8490817787050291	0.08942030096318439	0.8385270469575147	0.5536398730612301	0.39426418620951487	0.20427618139724907
OTU35	0.10022927446533947	0.15027707335399643	0.007118552371189795	0.08449067962190421	0.13515502683028008	0.24271558681795152	0.9191509165654007	1.8527777380969386	0.30521392064438063	0.12857524077533297	0.10602692828491864	0.030924401731766495	0.2651426687365196	0.008761426360211443	0.003714112389040892
OTU83	0.2555846498866156	0.11673308376605081	0.6976181323765999	0.06688845470067417	0.2034016245366591	0.06833739823029704	0.037489981125733644	0.06285444909503879	0.018059995304401222	0.08005628199218845	0.20438925934442145	0.17008420952471573	0.10303471583025374	0.09637568996232587	0.4370272244438117
OTU77	0.058884698748386935	0.022809912919803027	0.002847420948475918	0.021122669905476052	0.0013381685824780205	0.0671591672263264	0.04783204488455671	0.0028570204134108538	0.03973198966968269	1.3742995075325684	0.002554865741805268	0.005947000333032019	0.008242777266420299	0.002920475453403814	0.004952149852054524
OTU50	0.08143628550308832	0.23346616753210161	0.018508236165093468	0.30979915861364876	0.06690842912390102	0.16966526457177195	0.602425213951444	0.48569347027984516	0.34675190984450344	0.07641736008345261	0.08303313660867122	0.1546220086588325	0.40526988226566474	0.04964808270786484	0.01733252448219083
OTU133	0.1277923249433078	0.2938453487904037	0.004271131422713877	0.6759254369752337	0.029439708814516453	0.13903125846853534	0.10212787961837784	0.22713312286616288	1.0366437304726301	0.05579680260061619	0.011496895838123708	0.016651600932489654	0.07830638403099284	0.02920475453403814	0.027236824186299875
OTU40	0.12403372715085759	0.46022353714661407	0.07403294466037387	0.46645896041259616	0.05352674329912082	0.3640733802269273	0.6153527936499729	0.3456994700227133	0.8524317783677376	1.2554280585138644	0.12391098847755551	0.21171321185593986	0.1593603604841258	0.03942641862095149	0.08171047255889964
OTU53	0.13155092273575805	0.2616431187859759	0.018508236165093468	0.10385312703525727	0.25023752492338985	0.3864597693023694	0.2598443519404297	0.9185320629115895	2.1184374492062634	0.457291186531137	0.06259421067422907	0.02497740139873448	0.00686898105535025	0.007301188633509535	0.024760749260272615
OTU130	0.06139043061002042	0.2589595996189403	0.009965973319665714	0.17954269419654645	0.0040145057474340615	0.02356462007941277	0.1060061535279365	0.05856891847492251	0.05959798450452403	0.014555687634943353	0.001277432870902634	0.02140920119891527	0.026102128010330947	0.03066499226074005	0.011142337167122677
OTU55	0.17790696217597754	0.11270780501549732	0.4541636412819089	0.05456689725581314	0.18600543296444486	0.24625027982986344	0.08015099413087881	0.019999142893875974	0.3955138971663867	0.025472453361150872	0.18267290053907667	0.22836481278842952	0.17447211880589633	0.6468853129289448	1.692397211939633
OTU119	0.07893055364145483	0.04025278750553476	0.5324677173649967	0.005280667476369013	0.002676337164956041	0.01649523405558894	0.002585515939705768	0.0014285102067054269	0.0	0.07156546420513817	0.002554865741805268	0.0	0.00137379621107005	0.01606261499372098	0.007428224778081784
OTU110	0.16287257100617664	0.006708797917589127	0.10677828556784692	0.05280667476369013	0.6570407739967081	0.10250609734544555	0.08273651007058458	0.019999142893875974	0.021671994365281465	0.025472453361150872	0.394726757108914	0.03687140206479851	0.07006360676457254	0.01460237726701907	0.07180617285479059
OTU97	0.07391908991818785	0.898978920956943	0.07545665513461182	0.0017602224921230043	0.0	0.0011782310039706386	0.0038782739095586526	0.0	0.0	0.0	0.0	0.0	0.0	0.0	0.0
OTU24	0.08268915143390505	0.010734076668142602	0.001423710474237959	0.10209290454313426	0.0013381685824780205	0.014138772047647661	0.029733433306616337	0.09713869405596903	0.0036119990608802443	0.012129739695786129	0.06259421067422907	5.157238688805366	0.027475924221401	0.07593236178849917	0.10151907196711772
OTU74	0.06139043061002042	0.08050557501106952	0.34880906618829993	0.033444227350337086	0.04951223755168676	0.2792407479410413	0.050417560824262485	0.2657028984472094	0.0162539957739611	0.2911137526988671	0.08814286809228175	0.008325800466244827	0.02884972043247105	0.027744516807336233	0.09904299704109046
OTU157	0.058884698748386935	0.03891102792201693	0.06406697134070816	0.06864867719279717	0.06423209195894498	0.055376857186620006	0.04524652894485095	0.042855306201162804	0.0487619873218833	0.05579680260061619	0.0485424490943001	0.03687140206479851	0.05357805223173194	0.03358546771414386	0.058187760761640644
OTU195	0.1879298896225115	0.360933327966295	0.17084525690855507	0.12145535195648731	0.0066908429123901025	0.002356462007941277	0.002585515939705768	0.004285530620116281	0.0018059995304401221	0.0012129739695786127	0.00638716435451317	0.004757600266425615	0.0439614787542416	0.001460237726701907	0.0
OTU48	0.11401079970432364	0.5554884675763797	0.08399891798003958	0.2869162662160497	0.038806888891862595	0.28631013396486515	0.28828502727719313	0.7271116952130623	0.9553737516028246	0.1297882147449116	0.04981988196520273	0.0321138017983729	0.11677267794095424	0.05110832043456675	0.32684189023559856
OTU5	0.09145921294962227	7.122059869312617	0.23491222824926325	0.18834380665716147	0.21544514177896132	10.186985260330141	0.028440675336763453	5.931174378240932	2.5013093496595693	6.459086388006114	0.04726501622339746	0.11656120652742757	0.0576994408649421	0.25408136444613183	0.09037673479999504
OTU176	0.07642482177982134	0.03086047042090998	0.10250715414513303	0.07216912217704317	0.10972982376319769	0.04123808513897235	0.043953770974998065	0.059997428681627926	0.06862798215672464	0.040028140996094225	0.0715362407705475	0.08444740472905467	0.06731601434243244	0.07885283724190298	0.09780495957807683
OTU99	0.02631018454715161	0.050986864173677364	0.004271131422713877	0.08449067962190421	0.020072528737170307	0.09543671132162171	0.08402926804043748	0.06999700012856591	0.14447996243520977	0.6319594381504573	0.008942030096318438	0.03449260193158571	0.026102128010330947	0.001460237726701907	0.0
OTU57	0.10774647005023993	0.19455513961008467	0.02562678853628326	0.18482336167291546	0.09367180077346143	0.14963533750427108	0.7575561703337901	1.2256617573532562	0.39370789763594666	0.13706605856238324	0.10347206254311336	0.3615776202483467	0.08380156887527304	0.1036768785958354	0.04333131120547708
OTU115	0.06514902840247065	0.06977149834292691	0.02847420948475918	0.20242558659414547	0.020072528737170307	0.10250609734544555	0.0646378984926442	0.48140793965972883	0.03431399107836232	0.06186167244850926	0.01277432870902634	0.029735001665160094	0.02335453558819085	0.15478519903040217	0.016094487019177203
OTU539	0.09647067667288924	0.0013417595835178253	0.009965973319665714	0.0017602224921230043	0.0013381685824780205	0.005891155019853192	0.0	0.0014285102067054269	0.0018059995304401221	0.003638921908735838	0.007664597225415804	0.0	0.00137379621107005	0.001460237726701907	0.0
OTU673	0.06264329654083717	0.04293630667257041	0.042711314227138766	0.01232155744486103	0.08162828353115925	0.0011782310039706386	0.001292757969852884	0.004285530620116281	0.012641996713080856	0.003638921908735838	0.02810352315985795	0.00951520053285123	0.024728331799260896	0.001460237726701907	0.006190187315068154
OTU69	0.07642482177982134	0.02817695125387433	0.761685103717308	0.01232155744486103	0.20473979311913718	0.010604079035735747	0.1551309563823461	0.0	0.023477993895721586	0.007277843817471676	0.8648220536010833	0.3223274180503354	0.1153988817298842	0.10075640314243159	0.3342701150136803
OTU75	0.05387323502511997	0.14491003501992514	0.4641296146015746	0.6002358698139445	0.2234741532738294	0.05891155019853193	0.1060061535279365	0.20570546976558146	0.07765797980892525	0.14676985031901213	0.08303313660867122	0.00951520053285123	0.2582736876811694	0.005840950906807628	0.002476074926027262
OTU127	0.07016049212573762	0.04293630667257041	0.03844018280442489	0.06688845470067417	0.07493744061876914	0.018851696063530217	0.04783204488455671	0.048569347027984516	0.023477993895721586	0.043667062904830065	0.0970848981886002	0.10228840572815072	0.08654916129741315	0.07739259951520108	0.08913869733698142
OTU292	0.13656238645902502	0.07245501750996257	0.05837212944375631	0.014081779936984035	0.0	0.0	0.0	0.0	0.0	0.0024259479391572254	0.003832298612707902	0.0	0.00686898105535025	0.0	0.001238037463013631
OTU279	0.016287257100617663	0.016101115002213902	0.001423710474237959	0.0035204449842460087	0.0013381685824780205	0.010604079035735747	0.023269643457351913	0.004285530620116281	0.0018059995304401221	0.0024259479391572254	0.0	0.0	0.0	0.001460237726701907	0.0
OTU23	0.11651653156595713	0.22541561003099464	2.498611882287618	0.04752600728732112	0.18065275863453278	2.8984482697677705	0.29474881712645756	0.7028270216990701	0.10474797276552707	0.05943572450935202	0.07409110651235278	0.017841000999096055	0.219807393771208	0.09491545223562395	0.9334802471122776
OTU62	0.09396494481125575	0.0791638154275517	0.5381625592619484	0.02816355987396807	0.016058022989736246	0.612680122064732	0.1964992114176384	0.20427695955887604	0.005417998591320366	0.7835811843477839	0.05237474770700799	0.015462200865883248	0.02335453558819085	0.013142139540317163	0.07675832270684511
OTU152	0.09521781074207249	0.2925035892068859	0.23918335967197712	0.005280667476369013	0.002676337164956041	0.0035346930119119152	0.002585515939705768	0.0	0.0018059995304401221	0.0024259479391572254	0.0	0.0023788001332128075	0.004121388633210149	0.001460237726701907	0.001238037463013631
OTU111	0.017540123031434405	0.15564411168806772	0.011389683793903671	0.08449067962190421	0.0066908429123901025	0.23446796979015705	0.07497996225146729	0.01857063268717055	0.010835997182640732	0.18073312146721332	0.02810352315985795	0.00951520053285123	0.00686898105535025	0.001460237726701907	0.006190187315068154
OTU86	0.13155092273575805	0.33275637671242064	0.06549068181494612	0.14433824435408635	0.06958476628885707	0.306340061032366	0.20942679111616724	0.23570418410639543	0.26186993191381774	0.2595764294898232	0.09197516670498966	0.09396260526190589	0.09616573477490349	0.08761426360211443	0.080472435095886
OTU190	0.05387323502511997	0.138201237102336	0.021355657113569383	0.042245339810952104	0.016058022989736246	0.07305032224617958	0.06593065646249709	0.11142379612302329	0.11016597135684746	0.07884330802260985	0.015329194450831607	0.016651600932489654	0.024728331799260896	0.002920475453403814	0.008666262241095415
OTU137	0.0375859779245023	0.0013417595835178253	0.002847420948475918	0.05280667476369013	0.0	0.14963533750427108	0.002585515939705768	0.0	0.005417998591320366	0.1407049804711191	0.001277432870902634	0.020219801132308864	0.05907323707601214	0.0	0.0
OTU289	0.03508024606286881	0.026835191670356508	0.0	0.02464311488972206	0.0040145057474340615	0.005891155019853192	0.021976885487499032	0.0799965715755039	0.018059995304401222	0.15647364207564105	0.0	0.003568200199819211	0.0	0.0	0.018570561945204463
OTU138	0.06765476026410414	0.053670383340713015	0.008542262845427754	0.12497579694073331	0.0066908429123901025	0.13314010344868216	0.1060061535279365	0.12142336756996129	0.18059995304401222	0.14191795444069769	0.01277432870902634	0.004757600266425615	0.008242777266420299	0.008761426360211443	0.004952149852054524
OTU103	0.0375859779245023	0.24285848461672635	0.004271131422713877	0.22354825649962157	0.014719854407258226	0.1590611855360362	1.2074359438425937	0.06285444909503879	0.07404598074804501	0.09218602168797457	0.04981988196520273	0.07374280412959702	0.0796801802420629	0.03504570544084577	0.007428224778081784
OTU160	0.06890762619492088	0.07513853667699821	0.16087928358888937	0.10209290454313426	0.23150316476869756	0.014138772047647661	0.005171031879411536	0.0057140408268217075	0.0036119990608802443	0.012129739695786129	0.2324927825042794	0.03925020219801132	0.012364165899630448	0.1299611576764697	0.1448503831725948
OTU85	0.05763183281757019	0.15161883293751424	0.02562678853628326	0.1601802467831934	0.017396191572214267	0.3899944623142813	0.24562401427204797	0.08142508178220934	0.325079915479222	0.3153732320904394	0.06259421067422907	0.05947000333032019	0.05632564465387204	0.048187844981162936	0.023522711797258986
OTU215	0.03508024606286881	0.03086047042090998	0.03274534090747306	0.017602224921230043	0.02810154023203843	0.03888162313103107	0.028440675336763453	0.03999828578775195	0.04153798920012281	0.026685427330729483	0.02427122454715005	0.016651600932489654	0.0109903696885604	0.018983090447124793	0.021046636871231723
OTU122	0.09396494481125575	0.138201237102336	0.034169051381711016	0.06160778722430515	0.009367180077346143	0.08836732529779788	0.23011091863381336	0.24998928617344973	0.0072239981217604885	0.03881516702651561	0.05237474770700799	0.007136400399638422	0.0467090711763817	0.002920475453403814	0.006190187315068154
OTU128	0.04510317350940276	0.018784634169249553	0.06549068181494612	0.0017602224921230043	0.017396191572214267	0.08954555630176853	0.005171031879411536	0.0	0.02708999295660183	0.032750297178622545	0.0	0.00951520053285123	0.017859350743910648	0.03504570544084577	0.1522786079506766
OTU233	0.01879298896225115	0.04025278750553476	0.011389683793903671	0.017602224921230043	0.0066908429123901025	0.018851696063530217	0.01292757969852884	0.017142122480465125	0.018059995304401222	0.030324349239465323	0.00638716435451317	0.010704600599457634	0.0054951848442802	0.007301188633509535	0.009904299704109047
OTU63	0.1102522019118734	0.9325229105448885	0.07688036560884978	0.17250180422805445	0.02408703448460437	1.0333085904822499	0.23011091863381336	0.17856377583817837	0.7007278178107674	0.06186167244850926	0.09325259957589228	0.05947000333032019	0.37092497698891347	0.05986974679477819	0.009904299704109047
OTU28	0.05262036909430322	0.46559057548068533	1.2286621392673585	0.007040889968492017	0.11508249809310978	0.029455775099265964	0.0038782739095586526	0.01428510206705427	0.012641996713080856	0.003638921908735838	0.9887330420786388	0.09277320519529948	1.0056188265032766	1.3142139540317164	0.030950936575340773
OTU205	0.02756305047796835	0.025493432086838682	0.024203078062045302	0.02464311488972206	0.02274886590212635	0.043594547146913624	0.023269643457351913	0.025713183720697683	0.04153798920012281	0.031537323209043934	0.022993791676247415	0.02140920119891527	0.015111758321770547	0.007301188633509535	0.014856449556163567
OTU116	0.032574514201235326	0.0013417595835178253	0.05694841896951836	0.12497579694073331	0.0	0.11900133140103449	0.002585515939705768	0.0014285102067054269	0.0036119990608802443	0.0012129739695786127	0.001277432870902634	0.3651458204481659	0.0054951848442802	0.001460237726701907	0.08666262241095415
OTU268	0.01127579337735069	0.0	0.04128760375290081	0.0	0.02542520306708239	0.0035346930119119152	0.0	0.0	0.0	0.0	0.04726501622339746	0.010704600599457634	0.009616573477490349	0.007301188633509535	0.008666262241095415
OTU121	0.031321648270418584	0.6252599659193065	0.01423710474237959	0.22706870148386754	0.02274886590212635	0.09543671132162171	0.13186131292499417	0.13570846963701555	0.3973198966968268	0.13949200650154048	0.04343271761068956	0.007136400399638422	0.042587682543171544	0.008761426360211443	0.03342701150136804
OTU417	0.01879298896225115	0.01475935541869608	0.01281339426814163	0.038724894826706095	0.016058022989736246	0.049485702166766815	0.010342063758823072	0.2599888576203877	0.030701992017482072	0.048518958783144515	0.014051761579928976	0.04519720253104334	0.008242777266420299	0.018983090447124793	0.07799636016985874
OTU505	0.07141335805655437	0.008050557501106951	0.34880906618829993	0.10737357201950326	0.0454977318042527	0.010604079035735747	0.5377873154587998	0.047140836821279085	0.0018059995304401221	0.15647364207564105	0.18650519915178457	0.01308340073267044	0.21568600513799785	0.08761426360211443	0.32684189023559856
OTU125	0.06765476026410414	0.1489353137704786	0.037016472330186935	0.11793490697224128	0.04683590038673072	0.1343183344526528	0.30896915479483933	0.127137408396783	0.15170396055697027	0.10310278741418209	0.03960041899798166	0.0321138017983729	0.0412138863321015	0.05986974679477819	0.035903086427395293
OTU184	0.0751719558490046	0.05501214292423084	0.07260923418613591	0.07040889968492017	0.04148322605681864	0.0706938602382383	0.09307857382940765	0.08142508178220934	0.052373986382763534	0.09097304771839597	0.05365218057791063	0.02854560159855369	0.03709249769889134	0.037966180894249586	0.04952149852054523
OTU239	0.03508024606286881	0.0040252787505534755	0.05125357707256652	0.021122669905476052	0.009367180077346143	0.005891155019853192	0.0	0.0	0.021671994365281465	0.009703791756628902	0.020438925934442145	0.005947000333032019	0.08929675371955324	0.001460237726701907	0.08294851002191327
OTU163	0.06264329654083717	0.14356827543640732	0.021355657113569383	0.07744978965341219	0.02408703448460437	0.1225360244129464	0.12539752307572977	0.11285230632972873	0.1318379657221289	0.12372334489701851	0.03704555325617639	0.05114420286407536	0.048082867387451746	0.03358546771414386	0.03342701150136804
OTU201	0.02631018454715161	0.005367038334071301	0.01566081521661755	0.01232155744486103	0.02676337164956041	0.014138772047647661	0.007756547819117305	0.012856591860348841	0.012641996713080856	0.019407583513257803	0.016606627321734242	0.01903040106570246	0.016485554532840598	0.017522852720422886	0.009904299704109047
OTU284	0.0664018943332874	0.24688376336727985	0.10820199604208489	0.30275826864515676	0.02676337164956041	0.09425848031765108	0.2533805620911653	0.1699927145979458	0.664607827201965	0.08126925596176707	0.031935821772565855	0.04757600266425615	0.019233146954980698	0.02920475453403814	0.11637552152328129
OTU335	0.008770061515717202	0.008050557501106951	0.0	0.02464311488972206	0.0	0.0	0.0	0.0	0.0	0.0	0.0	0.0	0.00686898105535025	0.0	0.0
OTU361	0.025057318616334867	0.08453085376162299	0.019931946639331427	0.4154125081410291	0.012043517242302185	0.0801197082700034	0.3593867156191018	0.264274388240504	0.4406638854273898	0.08976007374881735	0.06642650928693697	0.04400780246443694	0.02335453558819085	0.01460237726701907	0.023522711797258986
OTU94	0.03883884385531904	0.12075836251660428	0.021355657113569383	0.06688845470067417	0.0066908429123901025	0.2698148999092762	0.050417560824262485	0.012856591860348841	0.2781239276877788	0.11765847504912545	0.015329194450831607	0.011894000666064037	0.015111758321770547	0.01606261499372098	0.10151907196711772
OTU308	0.017540123031434405	0.0013417595835178253	0.022779367587807343	0.0	0.0	0.03534693011911915	0.020684127517646145	0.004285530620116281	0.012641996713080856	0.014555687634943353	0.0	0.0	0.0	0.0	0.004952149852054524
OTU149	0.05387323502511997	0.048303345006641706	0.001423710474237959	0.11265423949587228	0.010705348659824164	0.017673465059559575	0.08273651007058458	0.021427653100581402	0.030701992017482072	0.23046505421993646	0.011496895838123708	0.05114420286407536	0.030223516643541094	0.004380713180105722	0.028474861649313506
OTU456	0.04760890537103624	0.1274671604341934	0.011389683793903671	0.1196951294643643	0.0454977318042527	0.1555264925241243	0.1641802621713163	0.33284287816236446	0.2690939300355782	0.1382790325319619	0.026826090288955315	0.02735620153194729	0.027475924221401	0.020443328173826696	0.016094487019177203
OTU33	0.07141335805655437	0.04025278750553476	0.07260923418613591	0.007040889968492017	0.021410697319648328	0.850682784866801	0.07368720428161439	0.4256960415982172	0.0162539957739611	3.030008976007375	0.04215528473978692	0.007136400399638422	0.015111758321770547	0.013142139540317163	0.016094487019177203
OTU236	0.021298720823884638	0.010734076668142602	0.01566081521661755	0.010561334952738026	0.009367180077346143	0.011782310039706385	0.021976885487499032	0.009999571446937987	0.005417998591320366	0.007277843817471676	0.019161493063539512	0.014272800799276845	0.015111758321770547	0.005840950906807628	0.007428224778081784
OTU168	0.02631018454715161	0.022809912919803027	0.045558735175614685	0.026403337381845065	0.06824659770637904	0.010604079035735747	0.10471339555808362	0.03428424496093025	0.030701992017482072	0.032750297178622545	0.0	0.0023788001332128075	0.0027475924221401	0.004380713180105722	0.012380374630136307
OTU139	0.02756305047796835	0.012075836251660426	0.0868463389285155	0.005280667476369013	0.0040145057474340615	0.15788295453206555	0.06205238255293844	0.0799965715755039	0.0162539957739611	0.11038063123165379	0.002554865741805268	0.0011894000666064037	0.0054951848442802	0.001460237726701907	0.023522711797258986
OTU312	0.02756305047796835	0.01475935541869608	0.007118552371189795	0.01584200242910704	0.0	0.0035346930119119152	0.002585515939705768	0.0014285102067054269	0.0018059995304401221	0.008490817787050289	0.015329194450831607	0.0011894000666064037	0.009616573477490349	0.010221664086913348	0.004952149852054524
OTU172	0.042597441647769275	0.2079727354452629	0.004271131422713877	0.21298692154688353	0.02676337164956041	0.10014963533750428	0.11117718540734804	0.08856763281573647	0.18421195210489247	0.025472453361150872	0.01277432870902634	0.00951520053285123	0.008242777266420299	0.0	0.001238037463013631
OTU197	0.012528659308167434	0.05903742167478432	0.002847420948475918	0.05984756473218215	0.005352674329912082	0.004712924015882554	0.14091061871396438	0.0999957144693799	0.02708999295660183	0.009703791756628902	0.001277432870902634	0.0023788001332128075	0.008242777266420299	0.004380713180105722	0.0
OTU299	0.04760890537103624	0.005367038334071301	0.008542262845427754	0.0	0.0	0.08365440128191533	0.0	0.4356956130451552	0.03973198966968269	0.10310278741418209	0.001277432870902634	0.0	0.0	0.0	0.001238037463013631
OTU129	0.08770061515717203	0.036227508754981284	0.04128760375290081	0.12849624192497933	0.3546146743566755	0.049485702166766815	0.002585515939705768	0.12142336756996129	0.1300319661916888	0.015768661604521967	0.08814286809228175	0.12369760692706598	0.019233146954980698	0.08323355042200871	0.07056813539177695
OTU984	0.030068782339601842	0.15564411168806772	0.005694841896951836	0.0827304571297812	0.0066908429123901025	0.19087342264324342	0.1641802621713163	0.0899961430224419	0.06862798215672464	0.021833531452415032	0.003832298612707902	0.017841000999096055	0.02884972043247105	0.002920475453403814	0.008666262241095415
OTU131	0.0664018943332874	0.0040252787505534755	0.001423710474237959	0.02816355987396807	0.10839165518071966	0.0011782310039706386	0.021976885487499032	0.03285573475422482	0.0162539957739611	0.05579680260061619	0.16478884034643979	0.11180360626100196	0.03434490527675125	0.0	0.3379842274027212
OTU245	0.06514902840247065	0.025493432086838682	0.03274534090747306	0.019362447413353048	0.0013381685824780205	0.02002992706750085	0.002585515939705768	0.0014285102067054269	0.0036119990608802443	0.013342713665364742	0.03576812038527375	0.0023788001332128075	0.02060694316605075	0.0	0.011142337167122677
OTU427	0.005011463723266973	0.0	0.0	0.0	0.0	0.0	0.0	0.0	0.0	0.0	0.0	0.0	0.0	0.0	0.0
OTU90	0.03633311199368556	0.024151672503320853	0.05267728754680449	0.05984756473218215	0.07493744061876914	0.010604079035735747	0.037489981125733644	0.03285573475422482	0.018059995304401222	0.03881516702651561	0.07025880789964488	0.07255340406299063	0.11677267794095424	0.06571069770158582	0.42093273742463444
OTU221	0.01127579337735069	0.02012639375276738	0.005694841896951836	0.014081779936984035	0.008029011494868123	0.012960541043677025	0.011634821728675956	0.027141693927403114	0.005417998591320366	0.018194609543679192	0.00638716435451317	0.0023788001332128075	0.004121388633210149	0.010221664086913348	0.008666262241095415
OTU144	0.051367503163486476	0.06708797917589127	0.0	0.026403337381845065	0.002676337164956041	0.10250609734544555	0.010342063758823072	0.007142551033527135	0.1390619638438894	0.008490817787050289	0.026826090288955315	0.0	0.02884972043247105	0.02482404135393242	0.0
OTU60	0.01879298896225115	0.14088475626937164	0.039863893278662854	0.029923782366091074	0.029439708814516453	0.30398359902442473	0.10083512164852497	0.2785594903075582	0.46594787885355154	0.3372067635428544	0.00638716435451317	0.0975308054617251	0.14836999079556537	0.018983090447124793	0.008666262241095415
OTU124	0.02631018454715161	0.012075836251660426	0.039863893278662854	0.01584200242910704	0.02810154023203843	0.36878630424280984	0.06205238255293844	0.021427653100581402	0.0	0.04245408893525145	0.02554865741805268	0.030924401731766495	0.026102128010330947	0.03212522998744196	0.025998786723286243
OTU171	0.09145921294962227	0.06037918125830214	0.14806588932074774	0.007040889968492017	0.0	0.21679450473059747	0.089200299919849	0.10999528591631787	0.310631919235701	0.015768661604521967	0.02427122454715005	0.003568200199819211	0.0219807393771208	0.002920475453403814	0.0
OTU428	0.005011463723266973	0.0	0.0	0.0	0.0	0.0	0.0	0.0028570204134108538	0.0	0.0	0.001277432870902634	0.0	0.0	0.0	0.001238037463013631
OTU82	0.12653945901249108	0.11404956459901514	0.1423710474237959	0.10385312703525727	0.19671078162426903	0.14492241348838852	0.056881350673526905	0.16856420439124037	0.09029997652200611	0.08976007374881735	0.2324927825042794	0.0963414053951187	0.18546248849445673	0.3533775298618615	0.5311180716328476
OTU114	0.0551261009559367	0.021468153336285205	0.22067512350688362	0.038724894826706095	0.02676337164956041	0.2073686566988324	0.07110168834190862	0.048569347027984516	0.07585198027848514	0.12614929283617574	0.02810352315985795	0.02259860126552167	0.019233146954980698	0.010221664086913348	0.07056813539177695
OTU679	0.032574514201235326	0.19992217794415598	0.0	0.0	0.0	0.0	0.001292757969852884	0.009999571446937987	0.0018059995304401221	0.0	0.00638716435451317	0.0	0.00137379621107005	0.0	0.0
OTU166	0.040091709786135785	0.06574621959237344	0.01423710474237959	0.04576578479519811	0.018734360154692285	0.06480270521838512	0.05300307676396825	0.042855306201162804	0.07223998121760489	0.05822275053977341	0.02171635880534478	0.016651600932489654	0.02335453558819085	0.03066499226074005	0.023522711797258986
OTU186	0.04134457571695253	0.02951871083739216	0.018508236165093468	0.02464311488972206	0.020072528737170307	0.03534693011911915	0.03490446518602787	0.029998714340813963	0.030701992017482072	0.030324349239465323	0.010219462967221073	0.02140920119891527	0.012364165899630448	0.010221664086913348	0.011142337167122677
OTU126	0.060137564679203684	0.03891102792201693	0.011389683793903671	0.4400556230307511	0.013381685824780205	0.14492241348838852	0.30767639682498643	0.0028570204134108538	0.052373986382763534	0.04973193275272312	0.03960041899798166	0.04400780246443694	0.008242777266420299	0.007301188633509535	0.0
OTU396	0.05262036909430322	0.1543023521045499	0.005694841896951836	2.0013729735438557	0.005352674329912082	0.08718909429382725	0.17322956796028646	0.34427095981600786	0.028895992487041954	0.05822275053977341	0.002554865741805268	0.00951520053285123	0.03984009012103145	0.0	0.0
OTU1090	0.012528659308167434	0.005367038334071301	0.018508236165093468	0.010561334952738026	0.005352674329912082	0.04830747116279618	0.0245624014272048	0.027141693927403114	0.0018059995304401221	0.043667062904830065	0.008942030096318438	0.01308340073267044	0.00686898105535025	0.001460237726701907	0.004952149852054524
OTU153	0.06890762619492088	0.03756926833849911	0.04128760375290081	0.06688845470067417	0.08564278927859331	0.0153170030516183	0.043953770974998065	0.04571232661457366	0.05056798685232342	0.026685427330729483	0.09963976393040545	0.0951520053285123	0.0879229575084832	0.10951782950264304	0.10151907196711772
OTU113	0.02756305047796835	0.04696158542312388	0.10820199604208489	0.05632711974793614	0.06958476628885707	0.027099313091324684	0.056881350673526905	0.04142679599445738	0.15892795867873075	0.12614929283617574	0.06131677780332643	0.04876540273086255	0.17035073017268618	0.11097806722934493	0.07675832270684511
OTU388	0.031321648270418584	0.5004763246521488	0.0	0.01232155744486103	0.034792383144428535	0.0070693860238238305	0.12539752307572977	0.21999057183263573	0.0072239981217604885	0.03881516702651561	0.003832298612707902	0.08682620486226747	0.0	0.0	0.003714112389040892
OTU180	0.0463560394402195	0.04696158542312388	0.022779367587807343	0.05984756473218215	0.029439708814516453	0.0612680122064732	0.046539286914703826	0.042855306201162804	0.05598598544364378	0.04973193275272312	0.016606627321734242	0.02259860126552167	0.038466293909961397	0.03066499226074005	0.023522711797258986
OTU528	0.0025057318616334865	0.0	0.005694841896951836	0.0	0.0	0.0	0.0	0.0	0.0	0.0	0.0	0.0	0.0	0.0	0.002476074926027262
OTU403	0.032574514201235326	0.09929020918031907	0.009965973319665714	0.11441446198799529	0.02408703448460437	0.13667479646059408	0.16288750420146342	0.0685684899218605	0.0975239746437666	0.0946119696271318	0.002554865741805268	0.015462200865883248	0.017859350743910648	0.0	0.021046636871231723
OTU240	0.015034391169800921	0.013417595835178254	0.005694841896951836	0.0017602224921230043	0.0066908429123901025	0.03416869911514852	0.040075497065439405	0.031427224547519395	0.0650159830958444	0.027898401300308094	0.005109731483610536	0.0011894000666064037	0.004121388633210149	0.0	0.003714112389040892
OTU840	0.04760890537103624	0.45351473922902497	0.15803186264041347	0.2481913713893436	0.02542520306708239	0.5525903408622295	0.6709413863536469	0.28713055154779077	0.12100196853948818	0.27049319521603066	0.08431056947957384	0.029735001665160094	0.038466293909961397	0.018983090447124793	0.03837916135342256
OTU531	0.028815916408785096	0.006708797917589127	0.0	0.0017602224921230043	0.0	0.002356462007941277	0.001292757969852884	0.0	0.0	0.0	0.002554865741805268	0.0011894000666064037	0.0	0.0	0.0
OTU530	0.0025057318616334865	0.0	0.0	0.0	0.0	0.0	0.0	0.0	0.0	0.0	0.0	0.0	0.0	0.0	0.0
OTU529	0.0025057318616334865	0.0	0.0	0.0	0.0	0.0	0.0	0.0	0.0	0.0	0.0	0.0	0.0	0.0	0.0
OTU882	0.042597441647769275	0.017442874585731728	0.037016472330186935	0.044005562303075105	0.05620308046407686	0.009425848031765108	0.018098611577940377	0.042855306201162804	0.03431399107836232	0.008490817787050289	0.038322986127079024	0.05709120319710738	0.030223516643541094	0.023363803627230513	0.04456934866849071
OTU217	0.02255158675470138	0.25761784003542243	0.0	0.0017602224921230043	0.0013381685824780205	0.0	0.001292757969852884	0.0	0.0018059995304401221	0.0024259479391572254	0.0	0.0	0.0	0.0	0.0
OTU389	0.017540123031434405	0.0026835191670356506	0.0	0.0	0.0066908429123901025	0.011782310039706385	0.018098611577940377	0.007142551033527135	0.0072239981217604885	0.004851895878314451	0.008942030096318438	0.0	0.019233146954980698	0.005840950906807628	0.008666262241095415
OTU348	0.0037585977924502302	0.016101115002213902	0.002847420948475918	0.005280667476369013	0.002676337164956041	0.0035346930119119152	0.016805853608087493	0.0028570204134108538	0.0	0.0024259479391572254	0.0	0.0	0.0	0.0	0.0
OTU136	0.0375859779245023	0.04696158542312388	0.0	0.008801112460615022	0.02408703448460437	0.002356462007941277	0.0491248028544096	0.051426367441395365	0.04153798920012281	0.2098444967371	0.00638716435451317	0.00951520053285123	0.004121388633210149	0.0	0.006190187315068154
OTU1172	0.016287257100617663	0.010734076668142602	0.02562678853628326	0.0	0.008029011494868123	0.02238638907544213	0.043953770974998065	0.011428081653643415	0.0	0.13585308459280462	0.005109731483610536	0.011894000666064037	0.048082867387451746	0.01460237726701907	0.004952149852054524
OTU95	0.06514902840247065	0.3394651746300098	0.01566081521661755	0.17954269419654645	0.03746872030938457	0.32754821910383747	0.5998396980117383	0.5756896133022871	0.2672879305051381	0.3068824143033891	0.02427122454715005	0.0321138017983729	0.038466293909961397	0.09053473905551825	0.037141123890408925
OTU532	0.0025057318616334865	0.0	0.0	0.0	0.0	0.0	0.0	0.0	0.0	0.0	0.0	0.0	0.0	0.0	0.0
OTU112	0.030068782339601842	0.01475935541869608	0.06691439228918407	0.08449067962190421	0.014719854407258226	0.04477277815088426	0.033611707216174985	0.009999571446937987	0.16795795633093136	0.04245408893525145	0.1341304514447766	0.17246300965792855	0.0412138863321015	0.02482404135393242	0.0
OTU302	0.01127579337735069	0.025493432086838682	0.01423710474237959	0.03520444984246009	0.0013381685824780205	0.0070693860238238305	0.05171031879411536	0.008571061240232563	0.0162539957739611	0.004851895878314451	0.0	0.004757600266425615	0.03434490527675125	0.004380713180105722	0.0
OTU534	0.0025057318616334865	0.0	0.0	0.0	0.0	0.0	0.0	0.0	0.0	0.0	0.0	0.0	0.0	0.0	0.0
OTU376	0.012528659308167434	0.02817695125387433	0.0	0.0	0.005352674329912082	0.005891155019853192	0.005171031879411536	0.004285530620116281	0.012641996713080856	0.012129739695786129	0.0	0.0	0.0	0.0	0.0
OTU430	0.0037585977924502302	0.0	0.004271131422713877	0.0	0.0	0.0	0.0	0.0	0.0	0.0	0.001277432870902634	0.0	0.0	0.002920475453403814	0.0
OTU535	0.0075171955849004605	0.005367038334071301	0.0	0.0017602224921230043	0.0013381685824780205	0.0011782310039706386	0.001292757969852884	0.0014285102067054269	0.0018059995304401221	0.0012129739695786127	0.0	0.0011894000666064037	0.0	0.0	0.0
OTU533	0.006264329654083717	0.018784634169249553	0.0	0.017602224921230043	0.0	0.0070693860238238305	0.0038782739095586526	0.011428081653643415	0.012641996713080856	0.003638921908735838	0.0	0.0011894000666064037	0.0	0.0	0.0
OTU536	0.0025057318616334865	0.0	0.0	0.0	0.0	0.0	0.0	0.0	0.0	0.0	0.0	0.0	0.0	0.0	0.0
OTU537	0.0025057318616334865	0.0	0.0	0.0	0.0	0.0	0.0	0.0	0.0	0.0	0.0	0.0	0.0	0.0	0.0
OTU538	0.0025057318616334865	0.0	0.001423710474237959	0.0	0.0	0.0035346930119119152	0.0	0.0	0.0	0.0	0.0	0.0	0.0	0.0	0.0
OTU72	0.050114637232669734	0.5662225442445222	0.03559276185594897	0.22530847899174455	0.013381685824780205	0.16259587854794813	0.5533004110970344	0.20713397997228689	0.26186993191381774	0.14313092841027633	0.06387164354513171	0.04281840239783054	0.0412138863321015	0.020443328173826696	0.004952149852054524
OTU540	0.0037585977924502302	0.0013417595835178253	0.0	0.0	0.0	0.0	0.0	0.0	0.0	0.0	0.0	0.0	0.0	0.0	0.0
OTU541	0.0025057318616334865	0.0	0.0	0.0	0.0	0.0	0.0	0.0	0.0	0.0	0.0	0.0	0.0	0.0	0.0
OTU333	0.025057318616334867	0.013417595835178254	0.001423710474237959	0.026403337381845065	0.0	0.03416869911514852	0.01551309563823461	0.0057140408268217075	0.005417998591320366	0.010916765726207516	0.0	0.0011894000666064037	0.0137379621107005	0.002920475453403814	0.0
OTU247	0.013781525238984176	0.010734076668142602	0.011389683793903671	0.05104645227156713	0.010705348659824164	0.02238638907544213	0.023269643457351913	0.008571061240232563	0.021671994365281465	0.023046505421993643	0.011496895838123708	0.0023788001332128075	0.038466293909961397	0.013142139540317163	0.018570561945204463
OTU784	0.0025057318616334865	0.0	0.0	0.019362447413353048	0.0	0.0	0.005171031879411536	0.011428081653643415	0.0036119990608802443	0.0	0.0	0.0023788001332128075	0.0	0.002920475453403814	0.0
OTU542	0.0025057318616334865	0.0040252787505534755	0.0	0.0017602224921230043	0.0	0.004712924015882554	0.0	0.007142551033527135	0.0	0.003638921908735838	0.001277432870902634	0.007136400399638422	0.00137379621107005	0.011681901813615257	0.004952149852054524
OTU253	0.013781525238984176	0.02012639375276738	0.042711314227138766	0.01584200242910704	0.0	0.0	0.002585515939705768	0.0014285102067054269	0.0	0.004851895878314451	0.060039344932423806	0.0	0.017859350743910648	0.001460237726701907	0.0
OTU447	0.040091709786135785	0.12075836251660428	0.004271131422713877	0.02816355987396807	0.03746872030938457	0.03299046811117788	0.0646378984926442	0.08142508178220934	0.13544996478300916	0.027898401300308094	0.010219462967221073	0.029735001665160094	0.03709249769889134	0.0	0.014856449556163567
OTU543	0.0025057318616334865	0.0	0.0	0.0	0.0	0.0	0.0	0.0	0.0	0.0	0.0	0.0	0.0	0.0	0.0
OTU261	0.03382738013205207	0.012075836251660426	0.04982986659832857	0.005280667476369013	0.005352674329912082	0.0070693860238238305	0.001292757969852884	0.0028570204134108538	0.0	0.019407583513257803	0.015329194450831607	0.005947000333032019	0.0054951848442802	0.011681901813615257	0.06066383568766791
OTU313	0.013781525238984176	0.006708797917589127	0.011389683793903671	0.017602224921230043	0.0066908429123901025	0.011782310039706385	0.01551309563823461	0.017142122480465125	0.009029997652200611	0.008490817787050289	0.010219462967221073	0.0011894000666064037	0.008242777266420299	0.001460237726701907	0.009904299704109047
OTU140	0.02380445268551812	0.37837620255202675	0.034169051381711016	0.10209290454313426	0.002676337164956041	0.0	0.056881350673526905	0.015713612273759697	0.0	0.004851895878314451	0.0	0.0	0.012364165899630448	0.0	0.001238037463013631
OTU377	0.008770061515717202	0.0026835191670356506	0.009965973319665714	0.0017602224921230043	0.020072528737170307	0.005891155019853192	0.0	0.004285530620116281	0.0	0.0024259479391572254	0.011496895838123708	0.007136400399638422	0.00686898105535025	0.007301188633509535	0.012380374630136307
OTU589	0.031321648270418584	0.017442874585731728	0.002847420948475918	0.03520444984246009	0.0	0.027099313091324684	0.002585515939705768	0.0014285102067054269	0.052373986382763534	0.009703791756628902	0.010219462967221073	0.0	0.012364165899630448	0.0	0.0
OTU854	0.02255158675470138	0.02012639375276738	0.18650607212517262	0.11441446198799529	0.07761377778372519	0.0671591672263264	0.0723944463117615	0.0028570204134108538	0.012641996713080856	0.026685427330729483	0.09325259957589228	0.016651600932489654	0.004121388633210149	0.027744516807336233	0.0
OTU106	0.010022927446533946	0.052328623757195186	0.002847420948475918	0.029923782366091074	0.0	0.04477277815088426	0.0323189492463221	1.5442195334485664	0.010835997182640732	0.036389219087358385	0.0	0.07255340406299063	0.00686898105535025	0.004380713180105722	0.048283461057531604
OTU711	0.02255158675470138	0.17711226502435293	0.0	0.010561334952738026	0.008029011494868123	0.0153170030516183	0.0646378984926442	0.042855306201162804	0.009029997652200611	0.42211494141335726	0.003832298612707902	0.0023788001332128075	0.0027475924221401	0.001460237726701907	0.002476074926027262
OTU248	0.008770061515717202	0.008050557501106951	0.01423710474237959	0.007040889968492017	0.009367180077346143	0.005891155019853192	0.01551309563823461	0.012856591860348841	0.019865994834841343	0.007277843817471676	0.020438925934442145	0.00951520053285123	0.0137379621107005	0.002920475453403814	0.011142337167122677
OTU73	0.028815916408785096	0.18918810127601338	0.005694841896951836	0.005280667476369013	0.020072528737170307	0.752889611537238	0.046539286914703826	0.0028570204134108538	0.3286919145401022	0.05458382863103758	0.001277432870902634	0.0	0.0054951848442802	0.0613299845214801	0.027236824186299875
OTU338	0.008770061515717202	0.0013417595835178253	0.005694841896951836	0.0	0.0066908429123901025	0.0	0.0	0.0	0.0	0.0	0.022993791676247415	0.0023788001332128075	0.0027475924221401	0.004380713180105722	0.012380374630136307
OTU198	0.03508024606286881	0.06708797917589127	0.017084525690855508	0.021122669905476052	0.009367180077346143	0.15081356850824174	0.10342063758823072	0.14570804108395355	0.12280796806992829	0.16375148589311272	0.029380956030760585	0.004757600266425615	0.038466293909961397	0.002920475453403814	0.001238037463013631
OTU546	0.0025057318616334865	0.0	0.0	0.0	0.0	0.0	0.0	0.0	0.0	0.0	0.0	0.0	0.0	0.0	0.0
OTU545	0.0025057318616334865	0.0	0.0	0.0	0.0	0.0	0.0	0.0	0.0	0.0	0.0	0.0	0.0	0.0	0.0
OTU547	0.0025057318616334865	0.0026835191670356506	0.0	0.005280667476369013	0.0	0.0	0.001292757969852884	0.0	0.0	0.0024259479391572254	0.0	0.0011894000666064037	0.0	0.001460237726701907	0.0
OTU274	0.006264329654083717	0.008050557501106951	0.008542262845427754	0.008801112460615022	0.009367180077346143	0.02002992706750085	0.016805853608087493	0.007142551033527135	0.0162539957739611	0.027898401300308094	0.002554865741805268	0.0	0.0027475924221401	0.005840950906807628	0.028474861649313506
OTU1091	0.013781525238984176	0.0040252787505534755	0.004271131422713877	0.007040889968492017	0.0013381685824780205	0.005891155019853192	0.0	0.004285530620116281	0.019865994834841343	0.007277843817471676	0.008942030096318438	0.0	0.008242777266420299	0.0	0.0
OTU548	0.0025057318616334865	0.0013417595835178253	0.0	0.0	0.0	0.0	0.002585515939705768	0.0	0.0072239981217604885	0.0012129739695786127	0.0	0.0	0.0	0.0	0.0
OTU210	0.050114637232669734	0.01475935541869608	0.03844018280442489	0.02464311488972206	0.14184586974267016	0.024742851083383408	0.037489981125733644	0.04142679599445738	0.012641996713080856	0.023046505421993643	0.2784803658567742	0.08563680479566108	0.04945666359852179	0.06717093542828773	0.11637552152328129
OTU218	0.017540123031434405	0.01475935541869608	0.009965973319665714	0.0017602224921230043	0.013381685824780205	0.004712924015882554	0.009049305788970188	0.0	0.0072239981217604885	0.0024259479391572254	0.0562070463197159	0.0023788001332128075	0.0027475924221401	0.020443328173826696	0.009904299704109047
OTU271	0.010022927446533946	0.02012639375276738	0.007118552371189795	0.010561334952738026	0.0013381685824780205	0.018851696063530217	0.00646378984926442	0.012856591860348841	0.023477993895721586	0.015768661604521967	0.011496895838123708	0.003568200199819211	0.0027475924221401	0.010221664086913348	0.009904299704109047
OTU550	0.0025057318616334865	0.0	0.0	0.0	0.0	0.0	0.001292757969852884	0.0	0.0	0.0012129739695786127	0.001277432870902634	0.0011894000666064037	0.0	0.0	0.0
OTU549	0.0025057318616334865	0.0	0.0	0.0	0.0	0.0	0.0	0.0	0.0	0.0	0.0	0.0	0.0	0.0	0.0
OTU987	0.01127579337735069	0.025493432086838682	0.002847420948475918	0.019362447413353048	0.0013381685824780205	0.018851696063530217	0.01292757969852884	0.015713612273759697	0.036119990608802444	0.012129739695786129	0.005109731483610536	0.004757600266425615	0.00137379621107005	0.0	0.002476074926027262
OTU170	0.021298720823884638	0.005367038334071301	0.16799783596007917	0.0017602224921230043	0.017396191572214267	0.0	0.002585515939705768	0.007142551033527135	0.0018059995304401221	0.0	0.0	0.0	0.0	0.17522852720422885	0.14608842063560842
OTU222	0.012528659308167434	0.045619825839606054	0.004271131422713877	0.09153156959039623	0.005352674329912082	0.09543671132162171	0.033611707216174985	0.0014285102067054269	0.1300319661916888	0.0	0.015329194450831607	0.0	0.0	0.007301188633509535	0.0
OTU339	0.0037585977924502302	0.0040252787505534755	0.002847420948475918	0.0035204449842460087	0.0	0.012960541043677025	0.007756547819117305	0.007142551033527135	0.0036119990608802443	0.012129739695786129	0.005109731483610536	0.0011894000666064037	0.0027475924221401	0.005840950906807628	0.003714112389040892
OTU552	0.0025057318616334865	0.0	0.0	0.0	0.0	0.0	0.0	0.0	0.0	0.0	0.0	0.0	0.0	0.0	0.0
OTU553	0.0025057318616334865	0.0	0.0	0.0	0.0	0.0	0.0	0.0	0.0	0.0	0.0	0.0	0.0	0.0	0.0
OTU135	0.02380445268551812	0.022809912919803027	0.16942154643431712	0.010561334952738026	0.02810154023203843	0.0824761702779447	0.029733433306616337	0.044283816407868236	0.07404598074804501	0.052157880691880355	0.00638716435451317	0.005947000333032019	0.00137379621107005	0.008761426360211443	0.014856449556163567
OTU817	0.031321648270418584	0.008050557501106951	0.009965973319665714	0.036964672334583094	0.013381685824780205	0.004712924015882554	0.020684127517646145	0.007142551033527135	0.0018059995304401221	0.008490817787050289	0.01277432870902634	0.0023788001332128075	0.0219807393771208	0.002920475453403814	0.002476074926027262
OTU554	0.0025057318616334865	0.0013417595835178253	0.001423710474237959	0.0	0.0	0.0	0.0	0.0	0.0	0.0	0.0	0.0011894000666064037	0.0	0.0	0.0
OTU254	0.0037585977924502302	0.016101115002213902	0.002847420948475918	0.0035204449842460087	0.002676337164956041	0.03652516112308979	0.010342063758823072	0.004285530620116281	0.06320998356540428	0.020620557482836418	0.002554865741805268	0.017841000999096055	0.0027475924221401	0.005840950906807628	0.013618412093149937
OTU118	0.01127579337735069	0.4333883454762576	0.0	0.10913379451162628	0.021410697319648328	0.12607071742485831	0.11893373322646535	0.56854706226876	0.045149988261003055	0.16496445986269134	0.11880125699394496	0.020219801132308864	0.05907323707601214	0.004380713180105722	0.011142337167122677
OTU1079	0.0037585977924502302	0.0	0.001423710474237959	0.0	0.0	0.0	0.001292757969852884	0.0	0.0036119990608802443	0.006064869847893064	0.001277432870902634	0.0011894000666064037	0.0	0.0	0.0
OTU524	0.006264329654083717	0.0	0.0	0.0	0.0	0.0	0.0	0.0	0.0	0.0	0.017884060192636875	0.0	0.0	0.0	0.0
OTU275	0.0025057318616334865	0.0026835191670356506	0.002847420948475918	0.0035204449842460087	0.002676337164956041	0.0035346930119119152	0.011634821728675956	0.009999571446937987	0.005417998591320366	0.004851895878314451	0.001277432870902634	0.0011894000666064037	0.00137379621107005	0.0	0.002476074926027262
OTU36	0.01127579337735069	0.034885749171463455	0.001423710474237959	5.692559539525796	0.002676337164956041	0.02002992706750085	0.023269643457351913	0.01428510206705427	0.021671994365281465	0.014555687634943353	0.002554865741805268	0.007136400399638422	0.0054951848442802	0.005840950906807628	0.011142337167122677
OTU556	0.0025057318616334865	0.0	0.0	0.0	0.0	0.0	0.0	0.0	0.0	0.0	0.0	0.0	0.0	0.0	0.0
OTU194	0.016287257100617663	0.08587261334514082	0.002847420948475918	0.0	0.005352674329912082	0.027099313091324684	0.08532202601029035	0.06285444909503879	0.07043398168716476	0.031537323209043934	0.002554865741805268	0.0011894000666064037	0.00137379621107005	0.001460237726701907	0.001238037463013631
OTU341	0.0375859779245023	0.13954299668585382	0.001423710474237959	0.008801112460615022	0.0	0.0	0.0	0.0	0.0	0.0	0.0	0.0	0.0	0.0	0.0
OTU811	0.0025057318616334865	0.0	0.0	0.0	0.005352674329912082	0.0011782310039706386	0.0	0.0028570204134108538	0.0	0.0012129739695786127	0.0	0.0	0.0	0.0	0.0
OTU496	0.042597441647769275	0.17308698627379945	0.004271131422713877	0.13729735438559434	0.017396191572214267	0.03416869911514852	0.05429583473382113	0.03428424496093025	0.13544996478300916	0.007277843817471676	0.007664597225415804	0.016651600932489654	0.07418499539778269	0.005840950906807628	0.0
OTU557	0.0025057318616334865	0.0	0.0	0.0	0.0	0.0	0.0	0.0	0.0	0.0	0.0	0.0	0.0	0.0	0.0
OTU558	0.0025057318616334865	0.0	0.0	0.0	0.0	0.0	0.0	0.0	0.0	0.0	0.0	0.0	0.0	0.0	0.0
OTU560	0.0025057318616334865	0.0	0.0	0.0	0.0	0.002356462007941277	0.0	0.0	0.0	0.0012129739695786127	0.0	0.0	0.0	0.0	0.0
OTU559	0.0037585977924502302	0.0	0.0	0.0	0.0	0.0	0.001292757969852884	0.0	0.0	0.0012129739695786127	0.0	0.0	0.0	0.0	0.0
OTU561	0.0025057318616334865	0.0	0.0	0.0	0.0	0.0	0.0	0.0	0.0	0.0	0.0	0.0	0.0	0.0	0.001238037463013631
OTU562	0.0025057318616334865	0.0013417595835178253	0.0	0.0	0.0	0.0	0.0	0.0	0.0	0.0	0.0	0.0	0.0	0.0	0.0
OTU91	0.02380445268551812	0.010734076668142602	0.2149802816099318	0.008801112460615022	0.058879417629032905	0.07776324626206214	0.04783204488455671	0.042855306201162804	0.07404598074804501	0.10067683947502487	0.05876191206152117	0.0321138017983729	0.18821008091659683	0.13434187085657545	0.12008963391232218
OTU563	0.0025057318616334865	0.0	0.0	0.0	0.0	0.0	0.0	0.0	0.0	0.0	0.0	0.0	0.0	0.0	0.0
OTU191	0.017540123031434405	0.0026835191670356506	0.024203078062045302	0.0	0.0	0.002356462007941277	0.001292757969852884	0.0014285102067054269	0.0018059995304401221	0.0	0.40494622007613496	0.0	0.06731601434243244	0.004380713180105722	0.001238037463013631
OTU564	0.0025057318616334865	0.0	0.0	0.0	0.0	0.0	0.0	0.0	0.0	0.0	0.0	0.0	0.0	0.0	0.0
OTU565	0.0025057318616334865	0.0	0.0	0.0	0.0	0.0	0.0	0.0	0.0	0.0	0.0	0.0	0.0	0.0	0.0
OTU1096	0.0037585977924502302	0.0	0.0	0.0	0.0	0.0070693860238238305	0.001292757969852884	0.004285530620116281	0.0036119990608802443	0.004851895878314451	0.0	0.003568200199819211	0.0	0.001460237726701907	0.0
OTU567	0.005011463723266973	0.0	0.0	0.0017602224921230043	0.0066908429123901025	0.0011782310039706386	0.0	0.0028570204134108538	0.0	0.0	0.0	0.0	0.0	0.013142139540317163	0.0
OTU566	0.0025057318616334865	0.0	0.0	0.0	0.0013381685824780205	0.002356462007941277	0.0	0.0014285102067054269	0.0	0.0024259479391572254	0.001277432870902634	0.0011894000666064037	0.0	0.0	0.0
OTU568	0.012528659308167434	0.0013417595835178253	0.005694841896951836	0.0	0.0013381685824780205	0.0	0.0	0.0	0.0	0.004851895878314451	0.001277432870902634	0.0	0.0	0.001460237726701907	0.0
OTU263	0.012528659308167434	0.005367038334071301	0.011389683793903671	0.005280667476369013	0.005352674329912082	0.02238638907544213	0.0038782739095586526	0.0028570204134108538	0.014447996243520977	0.06792654229640231	0.003832298612707902	0.0011894000666064037	0.0027475924221401	0.0	0.0
OTU569	0.0025057318616334865	0.0	0.0	0.0035204449842460087	0.0	0.0	0.0	0.0	0.0	0.0	0.001277432870902634	0.0	0.0	0.0	0.0
OTU154	0.012528659308167434	0.05501214292423084	0.001423710474237959	0.036964672334583094	0.0013381685824780205	0.21208158071471495	0.043953770974998065	0.021427653100581402	0.15350996008741039	0.037602193056936996	0.005109731483610536	0.03568200199819211	0.00137379621107005	0.002920475453403814	0.029712899112327135
OTU159	0.01879298896225115	0.13283419876826472	0.01281339426814163	0.044005562303075105	0.012043517242302185	0.097793173329563	0.050417560824262485	0.01428510206705427	0.1282259666612487	0.036389219087358385	0.02810352315985795	0.017841000999096055	0.02335453558819085	0.004380713180105722	0.08171047255889964
OTU150	0.016287257100617663	0.02817695125387433	0.002847420948475918	0.021122669905476052	0.018734360154692285	0.07894147726603278	0.023269643457351913	0.01428510206705427	0.05779198497408391	0.03881516702651561	0.016606627321734242	0.014272800799276845	0.017859350743910648	0.010221664086913348	0.014856449556163567
OTU570	0.0025057318616334865	0.0	0.001423710474237959	0.0	0.005352674329912082	0.0	0.0	0.0	0.0	0.0	0.0	0.0023788001332128075	0.00137379621107005	0.002920475453403814	0.001238037463013631
OTU155	0.015034391169800921	0.02951871083739216	0.06121955039223223	0.18834380665716147	0.0040145057474340615	0.055376857186620006	0.019391369547793264	0.1485650614973644	0.010835997182640732	0.13949200650154048	0.1354078843156792	0.04995480279746896	0.0	0.0	0.006190187315068154
OTU571	0.0025057318616334865	0.0	0.0	0.0	0.0	0.0	0.0	0.0	0.0	0.0	0.0	0.0	0.0	0.0	0.0
OTU574	0.0025057318616334865	0.0	0.0	0.0	0.0	0.0	0.001292757969852884	0.0	0.0	0.0	0.0	0.0	0.0	0.0	0.0
OTU241	0.02255158675470138	0.0	0.001423710474237959	0.033444227350337086	0.02676337164956041	0.02592108208735405	0.06334514052279132	0.0028570204134108538	0.030701992017482072	0.007277843817471676	0.03576812038527375	0.01308340073267044	0.06731601434243244	0.037966180894249586	0.009904299704109047
OTU117	0.021298720823884638	0.025493432086838682	0.001423710474237959	0.1232155744486103	0.02810154023203843	0.053020395178678736	0.08661478398014323	0.17856377583817837	0.019865994834841343	0.16496445986269134	0.007664597225415804	0.04281840239783054	0.0	0.007301188633509535	0.003714112389040892
OTU432	0.015034391169800921	0.009392317084624777	0.005694841896951836	0.017602224921230043	0.0	0.010604079035735747	0.018098611577940377	0.008571061240232563	0.014447996243520977	0.020620557482836418	0.01277432870902634	0.005947000333032019	0.012364165899630448	0.0	0.001238037463013631
OTU575	0.0025057318616334865	0.0013417595835178253	0.0	0.0	0.0	0.0	0.0	0.0	0.0	0.0012129739695786127	0.0	0.0	0.0	0.0	0.0
OTU379	0.0037585977924502302	0.0013417595835178253	0.001423710474237959	0.0017602224921230043	0.0	0.010604079035735747	0.0	0.0014285102067054269	0.005417998591320366	0.009703791756628902	0.0	0.0023788001332128075	0.0054951848442802	0.001460237726701907	0.019808599408218094
OTU576	0.0025057318616334865	0.0	0.0	0.0	0.0	0.0	0.0	0.0	0.0	0.0	0.0	0.0	0.0	0.0	0.0
OTU123	0.010022927446533946	0.008050557501106951	0.002847420948475918	0.05984756473218215	0.005352674329912082	0.10014963533750428	0.06593065646249709	0.15142208191077525	0.07585198027848514	0.11280657917081101	0.011496895838123708	0.016651600932489654	0.0027475924221401	0.002920475453403814	0.008666262241095415
OTU297	0.02380445268551812	0.02817695125387433	0.03559276185594897	0.02464311488972206	0.030777877396994474	0.024742851083383408	0.01551309563823461	0.035712755167635675	0.03431399107836232	0.016981635574100578	0.020438925934442145	0.02140920119891527	0.017859350743910648	0.011681901813615257	0.021046636871231723
OTU175	0.005011463723266973	0.013417595835178254	0.019931946639331427	0.0035204449842460087	0.021410697319648328	0.002356462007941277	0.00646378984926442	0.0057140408268217075	0.012641996713080856	0.010916765726207516	0.02427122454715005	0.016651600932489654	0.22255498619334807	0.08323355042200871	0.003714112389040892
OTU577	0.0025057318616334865	0.0	0.0	0.0	0.0	0.0	0.0	0.0	0.0	0.0	0.0	0.0	0.0	0.0	0.0
OTU156	0.006264329654083717	0.06037918125830214	0.0	0.040485117318829096	0.0040145057474340615	0.0824761702779447	0.11634821728675956	0.038569775581046524	0.09210597605244623	0.07884330802260985	0.016606627321734242	0.011894000666064037	0.004121388633210149	0.0	0.006190187315068154
OTU578	0.006264329654083717	0.09794844959680124	0.001423710474237959	0.0017602224921230043	0.0066908429123901025	0.0	0.023269643457351913	0.01857063268717055	0.0036119990608802443	0.009703791756628902	0.001277432870902634	0.0011894000666064037	0.0	0.0	0.001238037463013631
OTU579	0.0037585977924502302	0.0	0.001423710474237959	0.0	0.0	0.0011782310039706386	0.0	0.0028570204134108538	0.0	0.0	0.0	0.0	0.0027475924221401	0.0	0.0
OTU249	0.03633311199368556	0.0	0.0	0.0	0.0	0.028277544095295322	0.021976885487499032	0.0	0.07585198027848514	0.0	0.0	0.0	0.004121388633210149	0.0	0.0
OTU188	0.015034391169800921	0.02012639375276738	0.06691439228918407	0.010561334952738026	0.005352674329912082	0.017673465059559575	0.019391369547793264	0.017142122480465125	0.0325079915479222	0.015768661604521967	0.07409110651235278	0.008325800466244827	0.0054951848442802	0.01606261499372098	0.028474861649313506
OTU581	0.006264329654083717	0.0013417595835178253	0.002847420948475918	0.0017602224921230043	0.0013381685824780205	0.0035346930119119152	0.0	0.0	0.0036119990608802443	0.003638921908735838	0.001277432870902634	0.0011894000666064037	0.00137379621107005	0.002920475453403814	0.001238037463013631
OTU49	0.03883884385531904	1.0479142347274215	0.005694841896951836	0.014081779936984035	0.010705348659824164	2.455433412274811	0.20167024329704994	0.08571061240232561	0.018059995304401222	1.5683753426651463	0.008942030096318438	0.03568200199819211	0.008242777266420299	0.004380713180105722	0.004952149852054524
OTU582	0.0025057318616334865	0.0	0.0	0.0	0.0	0.0	0.0	0.0014285102067054269	0.0	0.0	0.0	0.0	0.0	0.001460237726701907	0.0
OTU834	0.006264329654083717	0.0026835191670356506	0.002847420948475918	0.0035204449842460087	0.002676337164956041	0.004712924015882554	0.0038782739095586526	0.0028570204134108538	0.005417998591320366	0.004851895878314451	0.001277432870902634	0.0	0.0	0.0	0.006190187315068154
OTU224	0.017540123031434405	0.02012639375276738	0.004271131422713877	0.07744978965341219	0.02542520306708239	0.028277544095295322	0.019391369547793264	0.055711898061511646	0.014447996243520977	0.15889959001479828	0.019161493063539512	0.05947000333032019	0.054951848442802	0.0	0.002476074926027262
OTU264	0.010022927446533946	0.009392317084624777	0.008542262845427754	0.007040889968492017	0.008029011494868123	0.005891155019853192	0.005171031879411536	0.012856591860348841	0.005417998591320366	0.0024259479391572254	0.003832298612707902	0.02259860126552167	0.0109903696885604	0.010221664086913348	0.012380374630136307
OTU255	0.015034391169800921	0.017442874585731728	0.007118552371189795	0.017602224921230043	0.008029011494868123	0.017673465059559575	0.009049305788970188	0.009999571446937987	0.03431399107836232	0.012129739695786129	0.002554865741805268	0.007136400399638422	0.0109903696885604	0.013142139540317163	0.006190187315068154
OTU108	0.015034391169800921	0.017442874585731728	0.1324050741041302	0.036964672334583094	0.08965729502602737	0.09897140433353363	0.09954236367867209	0.02857020413410854	0.1318379657221289	0.08976007374881735	0.20566669221532408	0.07255340406299063	0.10578230825239385	0.16062614993720978	0.09656692211506321
OTU96	0.017540123031434405	0.010734076668142602	0.011389683793903671	0.0035204449842460087	0.04014505747434061	0.3581822252070741	0.08402926804043748	0.11285230632972873	0.13725596431344927	0.1770941995584775	0.76134999105797	0.0011894000666064037	0.02060694316605075	0.03212522998744196	0.14608842063560842
OTU237	0.012528659308167434	0.010734076668142602	0.03844018280442489	0.010561334952738026	0.02408703448460437	0.002356462007941277	0.040075497065439405	0.029998714340813963	0.028895992487041954	0.003638921908735838	0.003832298612707902	0.008325800466244827	0.00137379621107005	0.002920475453403814	0.0
OTU64	0.0375859779245023	0.28713655087281464	0.03844018280442489	0.10209290454313426	0.08698095786107134	0.5243127967669342	0.11376270134705381	0.0999957144693799	1.0312257318813098	0.013342713665364742	0.0562070463197159	0.007136400399638422	0.19370526576087702	0.002920475453403814	0.0
OTU259	0.0037585977924502302	0.01475935541869608	0.0	0.008801112460615022	0.002676337164956041	0.014138772047647661	0.014220337668381726	0.004285530620116281	0.010835997182640732	0.009703791756628902	0.001277432870902634	0.005947000333032019	0.004121388633210149	0.004380713180105722	0.006190187315068154
OTU835	0.0012528659308167433	0.0	0.0	0.0	0.0013381685824780205	0.004712924015882554	0.0	0.0	0.0	0.0	0.0	0.0	0.0	0.0	0.0
OTU294	0.012528659308167434	0.0	0.001423710474237959	0.0	0.0	0.029455775099265964	0.0	0.0	0.0	0.013342713665364742	0.026826090288955315	0.0	0.0027475924221401	0.0	0.001238037463013631
OTU207	0.0075171955849004605	0.17711226502435293	0.001423710474237959	0.010561334952738026	0.008029011494868123	0.03888162313103107	0.03490446518602787	0.025713183720697683	0.05417998591320366	0.025472453361150872	0.00638716435451317	0.0011894000666064037	0.0027475924221401	0.0	0.002476074926027262
OTU173	0.01879298896225115	0.03086047042090998	0.008542262845427754	0.040485117318829096	0.02676337164956041	0.14610064449235916	0.08144375210073171	0.06571146950844964	0.09029997652200611	0.06792654229640231	0.011496895838123708	0.02735620153194729	0.017859350743910648	0.004380713180105722	0.008666262241095415
OTU230	0.01127579337735069	0.010734076668142602	0.011389683793903671	0.007040889968492017	0.014719854407258226	0.014138772047647661	0.03619722315588075	0.011428081653643415	0.012641996713080856	0.012129739695786129	0.026826090288955315	0.005947000333032019	0.02060694316605075	0.013142139540317163	0.019808599408218094
OTU1111	0.0025057318616334865	0.006708797917589127	0.001423710474237959	0.0035204449842460087	0.0013381685824780205	0.0011782310039706386	0.002585515939705768	0.0028570204134108538	0.0018059995304401221	0.003638921908735838	0.002554865741805268	0.0023788001332128075	0.0027475924221401	0.0	0.002476074926027262
OTU162	0.042597441647769275	0.025493432086838682	0.19931946639331427	0.007040889968492017	0.002676337164956041	0.12489248642088768	0.05558859270367402	0.10999528591631787	0.1065539722959672	0.08126925596176707	0.05237474770700799	0.0	0.016485554532840598	0.011681901813615257	0.03961719881643619
OTU639	0.0025057318616334865	0.0040252787505534755	0.002847420948475918	0.0	0.0013381685824780205	0.004712924015882554	0.0038782739095586526	0.0014285102067054269	0.0018059995304401221	0.004851895878314451	0.0	0.0011894000666064037	0.0	0.001460237726701907	0.0
OTU260	0.0075171955849004605	0.045619825839606054	0.009965973319665714	0.007040889968492017	0.0	0.03299046811117788	0.0038782739095586526	0.0	0.0	0.026685427330729483	0.00638716435451317	0.0	0.00137379621107005	0.002920475453403814	0.0
OTU745	0.0037585977924502302	0.0026835191670356506	0.02989791995899714	0.0	0.0040145057474340615	0.0	0.001292757969852884	0.0	0.010835997182640732	0.0012129739695786127	0.014051761579928976	0.0023788001332128075	0.02060694316605075	0.03212522998744196	0.001238037463013631
OTU717	0.006264329654083717	0.017442874585731728	0.002847420948475918	0.0035204449842460087	0.0013381685824780205	0.01649523405558894	0.009049305788970188	0.012856591860348841	0.009029997652200611	0.006064869847893064	0.001277432870902634	0.007136400399638422	0.004121388633210149	0.0	0.002476074926027262
OTU295	0.012528659308167434	0.018784634169249553	0.017084525690855508	0.014081779936984035	0.012043517242302185	0.029455775099265964	0.019391369547793264	0.01857063268717055	0.02528399342616171	0.026685427330729483	0.002554865741805268	0.00951520053285123	0.012364165899630448	0.011681901813615257	0.006190187315068154
OTU329	0.008770061515717202	0.0026835191670356506	0.008542262845427754	0.007040889968492017	0.012043517242302185	0.0	0.002585515939705768	0.008571061240232563	0.0036119990608802443	0.004851895878314451	0.01277432870902634	0.008325800466244827	0.02060694316605075	0.007301188633509535	0.019808599408218094
OTU146	0.0037585977924502302	0.01475935541869608	0.08399891798003958	0.01584200242910704	0.09634813793841748	0.0070693860238238305	0.0038782739095586526	0.004285530620116281	0.0	0.0012129739695786127	0.03576812038527375	0.10109900566154432	0.0054951848442802	0.01606261499372098	0.05447364837259975
OTU1030	0.0012528659308167433	0.0	0.001423710474237959	0.0	0.0	0.0011782310039706386	0.001292757969852884	0.0	0.005417998591320366	0.0012129739695786127	0.0	0.0	0.0	0.0	0.0
OTU483	0.02756305047796835	0.06708797917589127	0.007118552371189795	0.1654609142595624	0.005352674329912082	0.02356462007941277	0.10342063758823072	0.09856720426267446	0.12280796806992829	0.044880036874408676	0.010219462967221073	0.007136400399638422	0.0137379621107005	0.008761426360211443	0.006190187315068154
OTU234	0.016287257100617663	0.024151672503320853	0.018508236165093468	0.02464311488972206	0.012043517242302185	0.018851696063530217	0.01551309563823461	0.02285616330728683	0.0325079915479222	0.024259479391572258	0.005109731483610536	0.015462200865883248	0.02060694316605075	0.013142139540317163	0.014856449556163567
OTU81	0.030068782339601842	0.12880892001771121	0.042711314227138766	0.03520444984246009	0.012043517242302185	0.09897140433353363	0.1383251027742586	0.12428038798337215	1.1558396994816782	0.3068824143033891	0.04087785186888429	0.1867358104572054	0.042587682543171544	0.09345521450892205	0.2129424436383445
OTU383	0.010022927446533946	0.008050557501106951	0.017084525690855508	0.010561334952738026	0.002676337164956041	0.011782310039706385	0.0038782739095586526	0.011428081653643415	0.014447996243520977	0.007277843817471676	0.010219462967221073	0.004757600266425615	0.008242777266420299	0.002920475453403814	0.012380374630136307
OTU280	0.006264329654083717	0.010734076668142602	0.001423710474237959	0.010561334952738026	0.0040145057474340615	0.009425848031765108	0.009049305788970188	0.008571061240232563	0.018059995304401222	0.009703791756628902	0.002554865741805268	0.00951520053285123	0.00137379621107005	0.007301188633509535	0.002476074926027262
OTU1181	0.01127579337735069	0.0	0.002847420948475918	0.0	0.0	0.0	0.0	0.0014285102067054269	0.0	0.0	0.010219462967221073	0.0011894000666064037	0.0	0.02482404135393242	0.009904299704109047
OTU659	0.017540123031434405	0.5823236592467361	0.008542262845427754	0.010561334952738026	0.018734360154692285	0.031812237107207236	0.22752540269410762	0.038569775581046524	0.0325079915479222	0.048518958783144515	0.00638716435451317	0.10466720586136352	0.05632564465387204	0.010221664086913348	0.01733252448219083
OTU311	0.01127579337735069	0.0040252787505534755	0.005694841896951836	0.0017602224921230043	0.0	0.004712924015882554	0.021976885487499032	0.008571061240232563	0.0072239981217604885	0.021833531452415032	0.0	0.0	0.0	0.0	0.0
OTU909	0.0037585977924502302	0.0013417595835178253	0.008542262845427754	0.0	0.0	0.0	0.00646378984926442	0.0	0.0	0.0	0.0	0.0	0.009616573477490349	0.0	0.0
OTU474	0.0075171955849004605	0.0	0.011389683793903671	0.0035204449842460087	0.0066908429123901025	0.004712924015882554	0.001292757969852884	0.008571061240232563	0.0036119990608802443	0.0024259479391572254	0.002554865741805268	0.003568200199819211	0.0	0.004380713180105722	0.001238037463013631
OTU408	0.0012528659308167433	0.0026835191670356506	0.001423710474237959	0.0	0.012043517242302185	0.002356462007941277	0.002585515939705768	0.0014285102067054269	0.0	0.0	0.0	0.0	0.00137379621107005	0.001460237726701907	0.0
OTU66	0.010022927446533946	0.16235290960565685	0.04698244564985265	0.06864867719279717	0.08698095786107134	0.07187209124220895	0.2365747084830778	0.45855177635244204	0.3557819074967041	0.10431576138376071	0.10219462967221073	0.014272800799276845	0.03709249769889134	0.007301188633509535	0.023522711797258986
OTU181	0.012528659308167434	0.11404956459901514	0.0	0.019362447413353048	0.0066908429123901025	0.12017956240500513	0.01551309563823461	0.019999142893875974	0.023477993895721586	0.07520438611387399	0.003832298612707902	0.0023788001332128075	0.0027475924221401	0.0	0.001238037463013631
OTU1072	0.0037585977924502302	0.0013417595835178253	0.001423710474237959	0.0017602224921230043	0.0013381685824780205	0.0011782310039706386	0.0038782739095586526	0.0028570204134108538	0.005417998591320366	0.004851895878314451	0.002554865741805268	0.003568200199819211	0.0027475924221401	0.0	0.002476074926027262
OTU214	0.013781525238984176	0.005367038334071301	0.048406156124090605	0.08449067962190421	0.0013381685824780205	0.03416869911514852	0.0	0.0014285102067054269	0.0	0.0012129739695786127	0.060039344932423806	0.010704600599457634	0.0796801802420629	0.01460237726701907	0.003714112389040892
OTU84	0.006264329654083717	0.3434904533805633	0.005694841896951836	0.021122669905476052	0.0066908429123901025	0.02592108208735405	0.019391369547793264	0.0057140408268217075	1.8872695093099277	0.040028140996094225	0.003832298612707902	0.0023788001332128075	0.012364165899630448	0.002920475453403814	0.0
OTU431	0.008770061515717202	0.0	0.001423710474237959	0.0017602224921230043	0.0013381685824780205	0.005891155019853192	0.005171031879411536	0.007142551033527135	0.009029997652200611	0.0012129739695786127	0.0	0.0023788001332128075	0.009616573477490349	0.004380713180105722	0.0
OTU373	0.0012528659308167433	0.0	0.0	0.0017602224921230043	0.0	0.0011782310039706386	0.0	0.0	0.0	0.010916765726207516	0.029380956030760585	0.0	0.0	0.0	0.013618412093149937
OTU1110	0.0075171955849004605	0.0026835191670356506	0.0	0.0017602224921230043	0.0	0.0	0.0	0.0	0.0	0.0	0.02427122454715005	0.0	0.0	0.0	0.0
OTU267	0.005011463723266973	0.009392317084624777	0.024203078062045302	0.008801112460615022	0.0	0.0070693860238238305	0.0245624014272048	0.0	0.0	0.018194609543679192	0.00638716435451317	0.0	0.0027475924221401	0.013142139540317163	0.006190187315068154
OTU1020	0.03382738013205207	0.14088475626937164	0.017084525690855508	0.07744978965341219	0.0040145057474340615	0.03534693011911915	0.033611707216174985	0.06428295930174421	0.13725596431344927	0.040028140996094225	0.016606627321734242	0.004757600266425615	0.030223516643541094	0.008761426360211443	0.002476074926027262
OTU358	0.0025057318616334865	0.0040252787505534755	0.008542262845427754	0.0	0.0	0.0	0.0245624014272048	0.0014285102067054269	0.0	0.013342713665364742	0.0	0.0	0.0	0.0	0.0
OTU352	0.015034391169800921	0.021468153336285205	0.005694841896951836	0.01584200242910704	0.005352674329912082	0.02002992706750085	0.014220337668381726	0.017142122480465125	0.02708999295660183	0.014555687634943353	0.00638716435451317	0.003568200199819211	0.00686898105535025	0.007301188633509535	0.004952149852054524
OTU320	0.0037585977924502302	0.009392317084624777	0.02847420948475918	0.0	0.012043517242302185	0.04712924015882554	0.0	0.004285530620116281	0.0	0.09218602168797457	0.00638716435451317	0.0011894000666064037	0.0	0.0	0.003714112389040892
OTU448	0.0012528659308167433	0.0026835191670356506	0.004271131422713877	0.005280667476369013	0.0066908429123901025	0.0	0.0038782739095586526	0.0028570204134108538	0.0	0.0024259479391572254	0.005109731483610536	0.003568200199819211	0.008242777266420299	0.005840950906807628	0.007428224778081784
OTU480	0.0025057318616334865	0.0	0.001423710474237959	0.005280667476369013	0.0	0.004712924015882554	0.0	0.0014285102067054269	0.0	0.0	0.0	0.0	0.0	0.0	0.0
OTU246	0.010022927446533946	0.052328623757195186	0.01566081521661755	0.058087342240059146	0.021410697319648328	0.1343183344526528	0.0491248028544096	0.1057097552962016	0.05598598544364378	0.07641736008345261	0.01277432870902634	0.00951520053285123	0.02060694316605075	0.010221664086913348	0.022284674334245354
OTU87	0.013781525238984176	0.005367038334071301	0.12101539031022651	0.01584200242910704	0.05085040613416478	0.014138772047647661	0.19003542156837397	0.8199648586489151	0.31243791876614113	0.023046505421993643	0.008942030096318438	0.08444740472905467	0.016485554532840598	0.08615402587541252	0.04085523627944982
OTU290	0.010022927446533946	0.05769566209126649	0.002847420948475918	0.019362447413353048	0.017396191572214267	0.037703392127060434	0.06980893037205574	0.035712755167635675	0.07946397933936537	0.04245408893525145	0.01277432870902634	0.0011894000666064037	0.009616573477490349	0.004380713180105722	0.002476074926027262
OTU347	0.020045854893067892	0.03354398958794563	0.001423710474237959	0.033444227350337086	0.013381685824780205	0.004712924015882554	0.021976885487499032	0.025713183720697683	0.07946397933936537	0.008490817787050289	0.005109731483610536	0.016651600932489654	0.0054951848442802	0.004380713180105722	0.002476074926027262
OTU459	0.008770061515717202	0.01475935541869608	0.002847420948475918	0.005280667476369013	0.008029011494868123	0.011782310039706385	0.0038782739095586526	0.008571061240232563	0.009029997652200611	0.004851895878314451	0.002554865741805268	0.005947000333032019	0.0027475924221401	0.007301188633509535	0.006190187315068154
OTU416	0.010022927446533946	0.08050557501106952	0.004271131422713877	0.021122669905476052	0.002676337164956041	0.024742851083383408	0.14995992450293458	0.017142122480465125	0.1318379657221289	0.026685427330729483	0.002554865741805268	0.003568200199819211	0.008242777266420299	0.0	0.004952149852054524
OTU52	0.021298720823884638	0.008050557501106951	0.553823374478566	0.007040889968492017	0.008029011494868123	0.01649523405558894	0.0	0.06999700012856591	0.036119990608802444	0.0012129739695786127	0.2746480672440663	0.004757600266425615	0.004121388633210149	0.36797990712888057	2.5912124100875293
OTU216	0.010022927446533946	0.05769566209126649	0.0	0.022882892397599056	0.002676337164956041	0.07187209124220895	0.011634821728675956	0.0028570204134108538	0.03431399107836232	0.030324349239465323	0.005109731483610536	0.0	0.0027475924221401	0.001460237726701907	0.0
OTU936	0.005011463723266973	0.0040252787505534755	0.001423710474237959	0.0	0.0013381685824780205	0.002356462007941277	0.002585515939705768	0.004285530620116281	0.0036119990608802443	0.0024259479391572254	0.0	0.0	0.00686898105535025	0.001460237726701907	0.006190187315068154
OTU301	0.012528659308167434	0.017442874585731728	0.009965973319665714	0.01232155744486103	0.014719854407258226	0.0306340061032366	0.033611707216174985	0.019999142893875974	0.009029997652200611	0.023046505421993643	0.03576812038527375	0.02735620153194729	0.02335453558819085	0.02482404135393242	0.019808599408218094
OTU378	0.012528659308167434	0.006708797917589127	0.01281339426814163	0.014081779936984035	0.012043517242302185	0.0070693860238238305	0.018098611577940377	0.009999571446937987	0.010835997182640732	0.006064869847893064	0.007664597225415804	0.007136400399638422	0.004121388633210149	0.011681901813615257	0.013618412093149937
OTU423	0.005011463723266973	0.0040252787505534755	0.001423710474237959	0.0	0.002676337164956041	0.0035346930119119152	0.002585515939705768	0.0014285102067054269	0.0036119990608802443	0.0024259479391572254	0.002554865741805268	0.0	0.008242777266420299	0.0	0.006190187315068154
OTU519	0.0037585977924502302	0.0013417595835178253	0.001423710474237959	0.0	0.0	0.0	0.001292757969852884	0.007142551033527135	0.0036119990608802443	0.0012129739695786127	0.0	0.0023788001332128075	0.004121388633210149	0.0	0.001238037463013631
OTU685	0.013781525238984176	0.1543023521045499	0.001423710474237959	0.008801112460615022	0.005352674329912082	0.08483263228588597	0.0245624014272048	0.2171335514192249	0.07404598074804501	0.040028140996094225	0.00638716435451317	0.007136400399638422	0.004121388633210149	0.05402879588797056	0.011142337167122677
OTU231	0.012528659308167434	1.2397858551704706	0.001423710474237959	0.02464311488972206	0.08430462069611529	0.037703392127060434	0.4188535822323345	0.08713912260903105	0.030701992017482072	0.12857524077533297	0.002554865741805268	0.2818878157857177	0.2582736876811694	0.07885283724190298	0.11266140913424041
OTU424	0.0025057318616334865	0.013417595835178254	0.0	0.01584200242910704	0.014719854407258226	0.005891155019853192	0.005171031879411536	0.015713612273759697	0.0018059995304401221	0.003638921908735838	0.0	0.0	0.0109903696885604	0.0	0.001238037463013631
OTU908	0.0012528659308167433	0.0026835191670356506	0.001423710474237959	0.0017602224921230043	0.0	0.0035346930119119152	0.001292757969852884	0.0028570204134108538	0.0	0.0012129739695786127	0.0	0.0	0.00137379621107005	0.002920475453403814	0.0
OTU303	0.005011463723266973	0.009392317084624777	0.005694841896951836	0.005280667476369013	0.0	0.049485702166766815	0.023269643457351913	0.024284673513992258	0.014447996243520977	0.006064869847893064	0.0	0.0	0.0054951848442802	0.001460237726701907	0.0
OTU370	0.008770061515717202	0.0026835191670356506	0.009965973319665714	0.008801112460615022	0.0066908429123901025	0.0011782310039706386	0.0038782739095586526	0.0028570204134108538	0.009029997652200611	0.006064869847893064	0.01277432870902634	0.014272800799276845	0.016485554532840598	0.010221664086913348	0.016094487019177203
OTU486	0.0012528659308167433	0.0	0.0	0.0	0.005352674329912082	0.0	0.0	0.0	0.0	0.0	0.0	0.0	0.00137379621107005	0.0	0.0
OTU56	0.016287257100617663	0.016101115002213902	0.20074317686755222	0.3643660558694619	0.005352674329912082	0.053020395178678736	0.007756547819117305	0.01428510206705427	1.302125661447328	0.014555687634943353	0.00638716435451317	0.0011894000666064037	0.5467708920058798	0.07593236178849917	0.12875589615341762
OTU489	0.0025057318616334865	0.0	0.001423710474237959	0.0	0.0013381685824780205	0.004712924015882554	0.0	0.017142122480465125	0.0	0.012129739695786129	0.0	0.0	0.0	0.0	0.001238037463013631
OTU514	0.0012528659308167433	0.0	0.001423710474237959	0.0	0.0	0.002356462007941277	0.0	0.0028570204134108538	0.0036119990608802443	0.0	0.0	0.0011894000666064037	0.0	0.0	0.001238037463013631
OTU498	0.006264329654083717	0.006708797917589127	0.001423710474237959	0.0035204449842460087	0.0	0.005891155019853192	0.001292757969852884	0.004285530620116281	0.010835997182640732	0.0012129739695786127	0.002554865741805268	0.0011894000666064037	0.0	0.002920475453403814	0.001238037463013631
OTU586	0.0037585977924502302	0.006708797917589127	0.002847420948475918	0.0	0.002676337164956041	0.011782310039706385	0.005171031879411536	0.007142551033527135	0.0072239981217604885	0.008490817787050289	0.00638716435451317	0.004757600266425615	0.004121388633210149	0.005840950906807628	0.001238037463013631
OTU608	0.03508024606286881	0.2079727354452629	0.01566081521661755	0.13377690940134834	0.02408703448460437	0.056555088190590644	0.05946686661323267	0.10999528591631787	0.18240595257445233	0.03881516702651561	0.01277432870902634	0.01903040106570246	0.02884972043247105	0.0	0.002476074926027262
OTU317	0.012528659308167434	0.0026835191670356506	0.005694841896951836	0.010561334952738026	0.009367180077346143	0.010604079035735747	0.005171031879411536	0.0057140408268217075	0.0036119990608802443	0.006064869847893064	0.014051761579928976	0.005947000333032019	0.0054951848442802	0.007301188633509535	0.008666262241095415
OTU797	0.006264329654083717	0.024151672503320853	0.002847420948475918	0.026403337381845065	0.0040145057474340615	0.012960541043677025	0.011634821728675956	0.025713183720697683	0.009029997652200611	0.029111375269886705	0.002554865741805268	0.0023788001332128075	0.0027475924221401	0.001460237726701907	0.002476074926027262
OTU606	0.0012528659308167433	0.0040252787505534755	0.001423710474237959	0.0	0.0013381685824780205	0.0011782310039706386	0.002585515939705768	0.0014285102067054269	0.009029997652200611	0.004851895878314451	0.002554865741805268	0.0	0.00137379621107005	0.0	0.002476074926027262
OTU269	0.01879298896225115	0.009392317084624777	0.01566081521661755	0.021122669905476052	0.03345421456195051	0.0035346930119119152	0.016805853608087493	0.017142122480465125	0.012641996713080856	0.010916765726207516	0.02810352315985795	0.030924401731766495	0.015111758321770547	0.04088665634765339	0.04085523627944982
OTU521	0.01127579337735069	0.0026835191670356506	0.007118552371189795	0.0	0.0	0.017673465059559575	0.001292757969852884	0.008571061240232563	0.0	0.0473059848135659	0.015329194450831607	0.0011894000666064037	0.00137379621107005	0.0	0.0
OTU276	0.013781525238984176	0.0040252787505534755	0.019931946639331427	0.010561334952738026	0.02274886590212635	0.009425848031765108	0.01292757969852884	0.011428081653643415	0.0162539957739611	0.009703791756628902	0.014051761579928976	0.017841000999096055	0.008242777266420299	0.004380713180105722	0.016094487019177203
OTU477	0.0037585977924502302	0.0026835191670356506	0.002847420948475918	0.005280667476369013	0.002676337164956041	0.002356462007941277	0.005171031879411536	0.0028570204134108538	0.0018059995304401221	0.006064869847893064	0.002554865741805268	0.0023788001332128075	0.00686898105535025	0.005840950906807628	0.007428224778081784
OTU654	0.0025057318616334865	0.008050557501106951	0.002847420948475918	0.0035204449842460087	0.0040145057474340615	0.002356462007941277	0.0038782739095586526	0.008571061240232563	0.0018059995304401221	0.008490817787050289	0.008942030096318438	0.003568200199819211	0.008242777266420299	0.0	0.003714112389040892
OTU204	0.02255158675470138	0.026835191670356508	0.02847420948475918	0.017602224921230043	0.0454977318042527	0.0	0.04783204488455671	0.042855306201162804	0.03431399107836232	0.016981635574100578	0.002554865741805268	0.007136400399638422	0.009616573477490349	0.011681901813615257	0.008666262241095415
OTU425	0.0037585977924502302	0.01475935541869608	0.0	0.0	0.0	0.0070693860238238305	0.0	0.0014285102067054269	0.005417998591320366	0.006064869847893064	0.0	0.003568200199819211	0.00137379621107005	0.0	0.0
OTU158	0.021298720823884638	0.13954299668585382	0.019931946639331427	0.08801112460615021	0.021410697319648328	0.06362447421441447	0.07756547819117306	0.044283816407868236	0.04695598779144317	0.03881516702651561	0.03704555325617639	0.01903040106570246	0.054951848442802	0.020443328173826696	0.04333131120547708
OTU315	0.01127579337735069	0.006708797917589127	0.008542262845427754	0.019362447413353048	0.013381685824780205	0.002356462007941277	0.0038782739095586526	0.008571061240232563	0.009029997652200611	0.0024259479391572254	0.020438925934442145	0.02140920119891527	0.0109903696885604	0.023363803627230513	0.023522711797258986
OTU380	0.010022927446533946	0.0026835191670356506	0.039863893278662854	0.0017602224921230043	0.008029011494868123	0.0	0.0	0.0	0.0018059995304401221	0.0012129739695786127	0.008942030096318438	0.0023788001332128075	0.0	0.001460237726701907	0.002476074926027262
OTU309	0.0037585977924502302	0.009392317084624777	0.007118552371189795	0.0017602224921230043	0.0	0.018851696063530217	0.01292757969852884	0.007142551033527135	0.018059995304401222	0.026685427330729483	0.0	0.0	0.02884972043247105	0.001460237726701907	0.0
OTU458	0.0025057318616334865	0.009392317084624777	0.0	0.005280667476369013	0.0013381685824780205	0.002356462007941277	0.001292757969852884	0.007142551033527135	0.0018059995304401221	0.0	0.001277432870902634	0.0	0.0	0.001460237726701907	0.0
OTU501	0.0075171955849004605	0.03354398958794563	0.01423710474237959	0.007040889968492017	0.005352674329912082	0.10486255935338681	0.03619722315588075	0.2599888576203877	0.03973198966968269	0.048518958783144515	0.0	0.02140920119891527	0.00686898105535025	0.004380713180105722	0.003714112389040892
OTU357	0.025057318616334867	0.01475935541869608	0.07688036560884978	0.0035204449842460087	0.017396191572214267	0.04123808513897235	0.00646378984926442	0.0014285102067054269	0.0	0.013342713665364742	0.008942030096318438	0.0	0.009616573477490349	0.0	0.032188974038354405
OTU1134	0.0025057318616334865	0.0040252787505534755	0.001423710474237959	0.0017602224921230043	0.0013381685824780205	0.0	0.0	0.0014285102067054269	0.0036119990608802443	0.0012129739695786127	0.005109731483610536	0.004757600266425615	0.0	0.0	0.0
OTU866	0.0012528659308167433	0.0026835191670356506	0.0	0.0	0.0	0.002356462007941277	0.001292757969852884	0.0	0.0	0.0012129739695786127	0.0	0.0	0.0	0.0	0.0
OTU772	0.005011463723266973	0.0	0.004271131422713877	0.0035204449842460087	0.0066908429123901025	0.0011782310039706386	0.001292757969852884	0.0028570204134108538	0.0	0.0012129739695786127	0.005109731483610536	0.0023788001332128075	0.00137379621107005	0.001460237726701907	0.003714112389040892
OTU142	0.030068782339601842	0.06172094084181996	0.15376073121769956	0.0017602224921230043	0.0040145057474340615	0.15081356850824174	0.01551309563823461	0.035712755167635675	0.018059995304401222	0.2098444967371	0.06514907641603435	0.0	0.03159731285461115	0.026284279080634326	0.008666262241095415
OTU527	0.008770061515717202	0.0026835191670356506	0.0	0.008801112460615022	0.0013381685824780205	0.009425848031765108	0.0038782739095586526	0.0028570204134108538	0.005417998591320366	0.004851895878314451	0.00638716435451317	0.0023788001332128075	0.0027475924221401	0.007301188633509535	0.003714112389040892
OTU346	0.008770061515717202	0.024151672503320853	0.02989791995899714	0.0017602224921230043	0.0	0.0	0.0	0.0	0.0	0.0	0.002554865741805268	0.0	0.0	0.0	0.0
OTU369	0.020045854893067892	0.021468153336285205	0.008542262845427754	0.005280667476369013	0.030777877396994474	0.05066393317073746	0.06851617240220287	0.6414010828107367	0.005417998591320366	0.1892239392542636	0.031935821772565855	0.016651600932489654	0.017859350743910648	0.011681901813615257	0.014856449556163567
OTU475	0.0025057318616334865	0.0	0.002847420948475918	0.0017602224921230043	0.0013381685824780205	0.0011782310039706386	0.001292757969852884	0.007142551033527135	0.0036119990608802443	0.004851895878314451	0.0	0.0023788001332128075	0.0027475924221401	0.0	0.001238037463013631
OTU223	0.0037585977924502302	0.012075836251660426	0.001423710474237959	0.026403337381845065	0.0013381685824780205	0.010604079035735747	0.009049305788970188	0.008571061240232563	0.16615195680049125	0.010916765726207516	0.011496895838123708	0.0011894000666064037	0.0054951848442802	0.0	0.004952149852054524
OTU183	0.008770061515717202	0.02012639375276738	0.002847420948475918	0.12145535195648731	0.0013381685824780205	0.028277544095295322	0.03878273909558653	0.06285444909503879	0.03431399107836232	0.026685427330729483	0.03704555325617639	0.011894000666064037	0.08517536508634309	0.001460237726701907	0.004952149852054524
OTU256	0.0025057318616334865	0.034885749171463455	0.0	0.0017602224921230043	0.0	0.02592108208735405	0.002585515939705768	0.011428081653643415	0.1282259666612487	0.013342713665364742	0.0	0.0023788001332128075	0.0	0.001460237726701907	0.0
OTU391	0.008770061515717202	0.024151672503320853	0.004271131422713877	0.014081779936984035	0.008029011494868123	0.01649523405558894	0.011634821728675956	0.024284673513992258	0.014447996243520977	0.018194609543679192	0.008942030096318438	0.005947000333032019	0.00686898105535025	0.001460237726701907	0.011142337167122677
OTU460	0.0025057318616334865	0.0013417595835178253	0.004271131422713877	0.005280667476369013	0.0040145057474340615	0.0	0.0	0.0	0.0036119990608802443	0.0012129739695786127	0.002554865741805268	0.0023788001332128075	0.004121388633210149	0.002920475453403814	0.004952149852054524
OTU518	0.0037585977924502302	0.008050557501106951	0.0	0.010561334952738026	0.009367180077346143	0.004712924015882554	0.001292757969852884	0.008571061240232563	0.009029997652200611	0.008490817787050289	0.003832298612707902	0.007136400399638422	0.00137379621107005	0.005840950906807628	0.002476074926027262
OTU250	0.0037585977924502302	0.04696158542312388	0.0	0.029923782366091074	0.0013381685824780205	0.02238638907544213	0.0038782739095586526	0.008571061240232563	0.03431399107836232	0.010916765726207516	0.0	0.0	0.0	0.0	0.001238037463013631
OTU405	0.008770061515717202	0.010734076668142602	0.005694841896951836	0.007040889968492017	0.008029011494868123	0.014138772047647661	0.007756547819117305	0.01428510206705427	0.0162539957739611	0.015768661604521967	0.00638716435451317	0.007136400399638422	0.004121388633210149	0.005840950906807628	0.002476074926027262
OTU360	0.006264329654083717	0.009392317084624777	0.011389683793903671	0.01232155744486103	0.002676337164956041	0.012960541043677025	0.00646378984926442	0.0057140408268217075	0.0072239981217604885	0.007277843817471676	0.002554865741805268	0.003568200199819211	0.00686898105535025	0.010221664086913348	0.007428224778081784
OTU58	0.0025057318616334865	0.5313367950730589	0.0	0.0	0.0	0.0011782310039706386	0.5649352328257103	0.0014285102067054269	0.0	0.32507702384706827	0.10091719680130809	0.0	0.22255498619334807	0.0	0.002476074926027262
OTU484	0.006264329654083717	0.006708797917589127	0.005694841896951836	0.010561334952738026	0.0013381685824780205	0.0070693860238238305	0.0038782739095586526	0.0028570204134108538	0.009029997652200611	0.004851895878314451	0.003832298612707902	0.0023788001332128075	0.00686898105535025	0.004380713180105722	0.001238037463013631
OTU359	0.005011463723266973	0.005367038334071301	0.01423710474237959	0.0035204449842460087	0.0	0.0011782310039706386	0.0	0.0	0.0	0.009703791756628902	0.001277432870902634	0.0011894000666064037	0.0027475924221401	0.002920475453403814	0.0
OTU592	0.008770061515717202	0.006708797917589127	0.008542262845427754	0.01232155744486103	0.0013381685824780205	0.004712924015882554	0.007756547819117305	0.007142551033527135	0.005417998591320366	0.0024259479391572254	0.001277432870902634	0.003568200199819211	0.0027475924221401	0.005840950906807628	0.006190187315068154
OTU454	0.0012528659308167433	0.005367038334071301	0.002847420948475918	0.0	0.0	0.0	0.0	0.0	0.0	0.0	0.0	0.0	0.0	0.0	0.008666262241095415
OTU1154	0.0037585977924502302	0.0	0.001423710474237959	0.0	0.0013381685824780205	0.0035346930119119152	0.0	0.0014285102067054269	0.0	0.003638921908735838	0.001277432870902634	0.004757600266425615	0.004121388633210149	0.004380713180105722	0.001238037463013631
OTU325	0.015034391169800921	0.016101115002213902	0.001423710474237959	0.021122669905476052	0.002676337164956041	0.002356462007941277	0.016805853608087493	0.004285530620116281	0.03973198966968269	0.010916765726207516	0.003832298612707902	0.00951520053285123	0.0137379621107005	0.001460237726701907	0.001238037463013631
OTU650	0.016287257100617663	0.13015067960122906	0.02705049901052122	0.0035204449842460087	0.12578784675293392	0.012960541043677025	0.1809861157794038	0.011428081653643415	0.0975239746437666	0.023046505421993643	0.001277432870902634	0.0	0.0	0.0	0.028474861649313506
OTU375	0.006264329654083717	0.013417595835178254	0.004271131422713877	0.0035204449842460087	0.002676337164956041	0.0070693860238238305	0.005171031879411536	0.009999571446937987	0.0072239981217604885	0.006064869847893064	0.002554865741805268	0.0023788001332128075	0.00137379621107005	0.004380713180105722	0.002476074926027262
OTU1160	0.0037585977924502302	0.005367038334071301	0.0	0.05456689725581314	0.0013381685824780205	0.07894147726603278	0.0	0.0	0.012641996713080856	0.0	0.0	0.011894000666064037	0.0	0.001460237726701907	0.007428224778081784
OTU637	0.0012528659308167433	0.0026835191670356506	0.0	0.0	0.0	0.0	0.0	0.0	0.0	0.0	0.0	0.0	0.0	0.0	0.0
OTU192	0.013781525238984176	0.013417595835178254	0.08542262845427753	0.008801112460615022	0.010705348659824164	0.027099313091324684	0.020684127517646145	0.02285616330728683	0.0018059995304401221	0.032750297178622545	0.017884060192636875	0.005947000333032019	0.0054951848442802	0.008761426360211443	0.009904299704109047
OTU211	0.012528659308167434	0.012075836251660426	0.03274534090747306	0.014081779936984035	0.005352674329912082	0.04477277815088426	0.033611707216174985	0.01428510206705427	0.03973198966968269	0.037602193056936996	0.002554865741805268	0.0023788001332128075	0.0137379621107005	0.0	0.001238037463013631
OTU283	0.006264329654083717	0.013417595835178254	0.04128760375290081	0.0	0.012043517242302185	0.0	0.0	0.0014285102067054269	0.0	0.0	0.0	0.0	0.0	0.004380713180105722	0.0
OTU729	0.0025057318616334865	0.0013417595835178253	0.011389683793903671	0.0017602224921230043	0.005352674329912082	0.002356462007941277	0.0038782739095586526	0.0028570204134108538	0.0018059995304401221	0.0012129739695786127	0.003832298612707902	0.004757600266425615	0.004121388633210149	0.002920475453403814	0.009904299704109047
OTU243	0.008770061515717202	0.06172094084181996	0.0	0.0	0.04014505747434061	0.018851696063530217	0.001292757969852884	0.0	0.021671994365281465	0.014555687634943353	0.019161493063539512	0.0	0.03159731285461115	0.03504570544084577	0.04580738613150434
OTU293	0.02255158675470138	0.009392317084624777	0.01566081521661755	0.014081779936984035	0.016058022989736246	0.01649523405558894	0.010342063758823072	0.01428510206705427	0.0162539957739611	0.007277843817471676	0.011496895838123708	0.010704600599457634	0.009616573477490349	0.008761426360211443	0.011142337167122677
OTU167	0.006264329654083717	0.032202230004427804	0.01281339426814163	0.02816355987396807	0.0040145057474340615	0.08483263228588597	0.018098611577940377	0.02857020413410854	0.20407794693973377	0.11280657917081101	0.011496895838123708	0.02140920119891527	0.045335274965311645	0.007301188633509535	0.002476074926027262
OTU1199	0.0012528659308167433	0.0013417595835178253	0.0	0.0	0.0	0.0	0.0	0.0	0.0	0.0	0.0	0.0	0.0	0.001460237726701907	0.002476074926027262
OTU208	0.0012528659308167433	0.11673308376605081	0.001423710474237959	0.010561334952738026	0.0	0.042416316142942986	0.009049305788970188	0.027141693927403114	0.04695598779144317	0.033963271148201156	0.001277432870902634	0.0011894000666064037	0.00137379621107005	0.0	0.001238037463013631
OTU641	0.0025057318616334865	0.0040252787505534755	0.001423710474237959	0.0035204449842460087	0.0013381685824780205	0.004712924015882554	0.001292757969852884	0.0028570204134108538	0.0036119990608802443	0.004851895878314451	0.001277432870902634	0.0	0.0	0.001460237726701907	0.004952149852054524
OTU426	0.006264329654083717	0.021468153336285205	0.004271131422713877	0.019362447413353048	0.0066908429123901025	0.04477277815088426	0.016805853608087493	0.008571061240232563	0.14267396290476966	0.040028140996094225	0.00638716435451317	0.0023788001332128075	0.0027475924221401	0.0	0.0
OTU281	0.0075171955849004605	0.048303345006641706	0.002847420948475918	0.017602224921230043	0.0013381685824780205	0.005891155019853192	0.09307857382940765	0.02285616330728683	0.052373986382763534	0.008490817787050289	0.00638716435451317	0.003568200199819211	0.016485554532840598	0.001460237726701907	0.006190187315068154
OTU596	0.0025057318616334865	0.0	0.0	0.007040889968492017	0.008029011494868123	0.0035346930119119152	0.0	0.004285530620116281	0.0036119990608802443	0.0012129739695786127	0.003832298612707902	0.0023788001332128075	0.00137379621107005	0.002920475453403814	0.004952149852054524
OTU1115	0.0025057318616334865	0.0	0.02847420948475918	0.010561334952738026	0.0013381685824780205	0.0011782310039706386	0.0	0.0	0.0	0.0	0.017884060192636875	0.0	0.016485554532840598	0.007301188633509535	0.003714112389040892
OTU365	0.005011463723266973	0.006708797917589127	0.0	0.007040889968492017	0.0	0.012960541043677025	0.0038782739095586526	0.012856591860348841	0.0072239981217604885	0.008490817787050289	0.005109731483610536	0.0011894000666064037	0.0	0.002920475453403814	0.002476074926027262
OTU262	0.015034391169800921	0.026835191670356508	0.009965973319665714	0.017602224921230043	0.013381685824780205	0.021208158071471493	0.010342063758823072	0.01428510206705427	0.014447996243520977	0.016981635574100578	0.015329194450831607	0.015462200865883248	0.0219807393771208	0.013142139540317163	0.016094487019177203
OTU212	0.020045854893067892	0.021468153336285205	0.02989791995899714	0.022882892397599056	0.014719854407258226	0.024742851083383408	0.016805853608087493	0.02857020413410854	0.02528399342616171	0.026685427330729483	0.0715362407705475	0.020219801132308864	0.016485554532840598	0.007301188633509535	0.009904299704109047
OTU343	0.0075171955849004605	0.010734076668142602	0.04413502470137673	0.0	0.0	0.0035346930119119152	0.001292757969852884	0.008571061240232563	0.0	0.0	0.001277432870902634	0.0	0.0	0.0	0.0
OTU670	0.0075171955849004605	0.024151672503320853	0.002847420948475918	0.0035204449842460087	0.009367180077346143	0.009425848031765108	0.005171031879411536	0.015713612273759697	0.012641996713080856	0.013342713665364742	0.0	0.0	0.00137379621107005	0.001460237726701907	0.0
OTU683	0.0012528659308167433	0.006708797917589127	0.0	0.0035204449842460087	0.0	0.002356462007941277	0.0	0.0028570204134108538	0.0	0.0	0.0	0.0	0.0	0.001460237726701907	0.0
OTU350	0.0025057318616334865	0.0026835191670356506	0.01566081521661755	0.0	0.0040145057474340615	0.010604079035735747	0.002585515939705768	0.0	0.0036119990608802443	0.013342713665364742	0.001277432870902634	0.0	0.0	0.0	0.007428224778081784
OTU647	0.0025057318616334865	0.008050557501106951	0.001423710474237959	0.0035204449842460087	0.0013381685824780205	0.002356462007941277	0.002585515939705768	0.0057140408268217075	0.0036119990608802443	0.0012129739695786127	0.0	0.0023788001332128075	0.00137379621107005	0.0	0.0
OTU296	0.0075171955849004605	0.0013417595835178253	0.009965973319665714	0.007040889968492017	0.010705348659824164	0.0035346930119119152	0.0	0.0028570204134108538	0.009029997652200611	0.0012129739695786127	0.011496895838123708	0.00951520053285123	0.009616573477490349	0.011681901813615257	0.008666262241095415
OTU364	0.013781525238984176	0.0026835191670356506	0.011389683793903671	0.06336800971642816	0.0	0.02002992706750085	0.009049305788970188	0.0057140408268217075	0.028895992487041954	0.013342713665364742	0.011496895838123708	0.0011894000666064037	0.02884972043247105	0.007301188633509535	0.01733252448219083
OTU182	0.008770061515717202	0.07513853667699821	0.001423710474237959	0.007040889968492017	0.008029011494868123	0.027099313091324684	0.06205238255293844	0.03999828578775195	0.07404598074804501	0.026685427330729483	0.002554865741805268	0.014272800799276845	0.0054951848442802	0.0	0.001238037463013631
OTU145	0.0075171955849004605	0.016101115002213902	0.009965973319665714	0.13905757687771733	0.0013381685824780205	0.029455775099265964	0.01551309563823461	0.07142551033527135	0.021671994365281465	0.016981635574100578	0.04598758335249483	0.01308340073267044	0.11952027036309434	0.0	0.006190187315068154
OTU440	0.0075171955849004605	0.016101115002213902	0.0	0.0035204449842460087	0.0	0.0	0.0	0.0	0.0	0.0	0.0	0.0	0.0	0.0	0.0
OTU802	0.005011463723266973	0.0013417595835178253	0.001423710474237959	0.0035204449842460087	0.008029011494868123	0.002356462007941277	0.001292757969852884	0.0	0.0018059995304401221	0.0	0.003832298612707902	0.0011894000666064037	0.0	0.002920475453403814	0.004952149852054524
OTU467	0.0037585977924502302	0.0026835191670356506	0.005694841896951836	0.0017602224921230043	0.0066908429123901025	0.0011782310039706386	0.002585515939705768	0.0014285102067054269	0.0018059995304401221	0.006064869847893064	0.003832298612707902	0.0	0.00137379621107005	0.002920475453403814	0.002476074926027262
OTU307	0.015034391169800921	0.0013417595835178253	0.01423710474237959	0.007040889968492017	0.010705348659824164	0.009425848031765108	0.0038782739095586526	0.009999571446937987	0.009029997652200611	0.013342713665364742	0.010219462967221073	0.008325800466244827	0.0137379621107005	0.01460237726701907	0.013618412093149937
OTU291	0.010022927446533946	0.009392317084624777	0.009965973319665714	0.008801112460615022	0.008029011494868123	0.005891155019853192	0.010342063758823072	0.008571061240232563	0.014447996243520977	0.009703791756628902	0.02171635880534478	0.004757600266425615	0.004121388633210149	0.004380713180105722	0.004952149852054524
OTU219	0.012528659308167434	0.009392317084624777	0.02989791995899714	0.0035204449842460087	0.002676337164956041	0.028277544095295322	0.007756547819117305	0.0057140408268217075	0.021671994365281465	0.044880036874408676	0.0	0.0023788001332128075	0.004121388633210149	0.001460237726701907	0.003714112389040892
OTU213	0.006264329654083717	0.013417595835178254	0.021355657113569383	0.044005562303075105	0.0066908429123901025	0.0612680122064732	0.011634821728675956	0.0057140408268217075	0.010835997182640732	0.05943572450935202	0.003832298612707902	0.011894000666064037	0.0219807393771208	0.004380713180105722	0.003714112389040892
OTU270	0.0037585977924502302	0.012075836251660426	0.0	0.005280667476369013	0.002676337164956041	0.0070693860238238305	0.0038782739095586526	0.01428510206705427	0.07223998121760489	0.006064869847893064	0.0	0.0	0.00137379621107005	0.008761426360211443	0.001238037463013631
OTU202	0.0012528659308167433	0.10465724751439037	0.04413502470137673	0.0	0.0	0.03534693011911915	0.13961786074411148	0.024284673513992258	0.0	0.0024259479391572254	0.0	0.003568200199819211	0.004121388633210149	0.005840950906807628	0.0
OTU413	0.005011463723266973	0.0026835191670356506	0.004271131422713877	0.0	0.0013381685824780205	0.002356462007941277	0.0038782739095586526	0.0	0.0	0.007277843817471676	0.003832298612707902	0.004757600266425615	0.004121388633210149	0.002920475453403814	0.004952149852054524
OTU803	0.0037585977924502302	0.0026835191670356506	0.002847420948475918	0.0017602224921230043	0.0040145057474340615	0.0	0.001292757969852884	0.0014285102067054269	0.0	0.0	0.001277432870902634	0.0011894000666064037	0.0027475924221401	0.0	0.002476074926027262
OTU340	0.005011463723266973	0.01475935541869608	0.01423710474237959	0.017602224921230043	0.016058022989736246	0.011782310039706385	0.011634821728675956	0.007142551033527135	0.005417998591320366	0.008490817787050289	0.005109731483610536	0.005947000333032019	0.00686898105535025	0.008761426360211443	0.008666262241095415
OTU310	0.0025057318616334865	0.021468153336285205	0.0	0.0	0.0013381685824780205	0.0011782310039706386	0.08532202601029035	0.0028570204134108538	0.0036119990608802443	0.019407583513257803	0.001277432870902634	0.004757600266425615	0.0	0.0	0.007428224778081784
OTU1050	0.0025057318616334865	0.0	0.0	0.0	0.0	0.0	0.0	0.0	0.0036119990608802443	0.0	0.0	0.0011894000666064037	0.0	0.001460237726701907	0.0
OTU515	0.012528659308167434	0.16771994793972816	0.0	0.010561334952738026	0.0040145057474340615	0.029455775099265964	0.014220337668381726	0.0057140408268217075	0.24561593613985658	0.004851895878314451	0.06642650928693697	0.16532660925829012	0.0	0.0	0.001238037463013631
OTU1157	0.0012528659308167433	0.0026835191670356506	0.001423710474237959	0.0017602224921230043	0.0	0.0011782310039706386	0.0	0.0028570204134108538	0.0	0.0024259479391572254	0.002554865741805268	0.0023788001332128075	0.0	0.0	0.002476074926027262
OTU273	0.0037585977924502302	0.012075836251660426	0.002847420948475918	0.0	0.0	0.0801197082700034	0.033611707216174985	0.0	0.0018059995304401221	0.009703791756628902	0.0	0.0	0.00137379621107005	0.0	0.0
OTU326	0.006264329654083717	0.0	0.01281339426814163	0.007040889968492017	0.0	0.0	0.0038782739095586526	0.0057140408268217075	0.010835997182640732	0.036389219087358385	0.010219462967221073	0.0	0.0	0.013142139540317163	0.0
OTU68	0.006264329654083717	0.11404956459901514	0.16799783596007917	0.02816355987396807	0.030777877396994474	0.30044890601251284	0.11634821728675956	0.0528548776481008	0.019865994834841343	0.16375148589311272	0.13285301857387394	0.21290261192254628	0.21705980134906788	0.06279022224818201	0.06933009792876332
OTU693	0.0012528659308167433	0.0040252787505534755	0.0	0.0	0.0013381685824780205	0.0	0.001292757969852884	0.0	0.0	0.0012129739695786127	0.0	0.0	0.0	0.0	0.0
OTU251	0.0037585977924502302	0.012075836251660426	0.007118552371189795	0.0	0.005352674329912082	0.03299046811117788	0.03102619127646922	0.012856591860348841	0.0	0.025472453361150872	0.00638716435451317	0.0	0.0027475924221401	0.0	0.024760749260272615
OTU337	0.01879298896225115	0.009392317084624777	0.01281339426814163	0.010561334952738026	0.009367180077346143	0.021208158071471493	0.007756547819117305	0.02285616330728683	0.018059995304401222	0.016981635574100578	0.011496895838123708	0.005947000333032019	0.0109903696885604	0.010221664086913348	0.014856449556163567
OTU203	0.0025057318616334865	0.0040252787505534755	0.004271131422713877	0.0	0.0	0.13903125846853534	0.009049305788970188	0.0	0.036119990608802444	0.0	0.001277432870902634	0.0	0.0	0.0	0.0
OTU362	0.008770061515717202	0.009392317084624777	0.005694841896951836	0.01584200242910704	0.002676337164956041	0.00824761702779447	0.01292757969852884	0.012856591860348841	0.010835997182640732	0.020620557482836418	0.003832298612707902	0.004757600266425615	0.008242777266420299	0.002920475453403814	0.006190187315068154
OTU287	0.0025057318616334865	0.018784634169249553	0.007118552371189795	0.10913379451162628	0.0066908429123901025	0.053020395178678736	0.002585515939705768	0.0028570204134108538	0.045149988261003055	0.013342713665364742	0.001277432870902634	0.01308340073267044	0.0027475924221401	0.0	0.002476074926027262
OTU193	0.010022927446533946	0.0026835191670356506	0.002847420948475918	0.014081779936984035	0.0013381685824780205	0.06598093622235576	0.05946686661323267	0.012856591860348841	0.012641996713080856	0.032750297178622545	0.008942030096318438	0.005947000333032019	0.004121388633210149	0.002920475453403814	0.001238037463013631
OTU761	0.0012528659308167433	0.0040252787505534755	0.004271131422713877	0.0	0.0013381685824780205	0.002356462007941277	0.0038782739095586526	0.004285530620116281	0.0	0.0	0.001277432870902634	0.0	0.00137379621107005	0.001460237726701907	0.0
OTU316	0.006264329654083717	0.048303345006641706	0.0	0.0035204449842460087	0.008029011494868123	0.014138772047647661	0.007756547819117305	0.007142551033527135	0.014447996243520977	0.0012129739695786127	0.0	0.0	0.00137379621107005	0.0	0.0
OTU229	0.0037585977924502302	0.04025278750553476	0.002847420948475918	0.01232155744486103	0.0013381685824780205	0.04123808513897235	0.009049305788970188	0.024284673513992258	0.028895992487041954	0.03881516702651561	0.003832298612707902	0.0023788001332128075	0.0	0.001460237726701907	0.0
OTU896	0.0012528659308167433	0.0	0.001423710474237959	0.0	0.0013381685824780205	0.002356462007941277	0.0	0.0	0.0	0.0012129739695786127	0.001277432870902634	0.0	0.00137379621107005	0.0	0.002476074926027262
OTU429	0.0025057318616334865	0.0	0.001423710474237959	0.0017602224921230043	0.0	0.002356462007941277	0.001292757969852884	0.0028570204134108538	0.0018059995304401221	0.004851895878314451	0.0	0.0011894000666064037	0.00137379621107005	0.0	0.001238037463013631
OTU336	0.0037585977924502302	0.017442874585731728	0.001423710474237959	0.0035204449842460087	0.0	0.037703392127060434	0.01551309563823461	0.004285530620116281	0.0036119990608802443	0.023046505421993643	0.001277432870902634	0.0	0.0	0.0	0.0
OTU436	0.01127579337735069	0.010734076668142602	0.01423710474237959	0.09857245955888824	0.0040145057474340615	0.010604079035735747	0.05300307676396825	0.04142679599445738	0.0018059995304401221	0.015768661604521967	0.003832298612707902	0.007136400399638422	0.016485554532840598	0.001460237726701907	0.002476074926027262
OTU755	0.0025057318616334865	0.0026835191670356506	0.007118552371189795	0.005280667476369013	0.0040145057474340615	0.0	0.002585515939705768	0.0014285102067054269	0.005417998591320366	0.004851895878314451	0.002554865741805268	0.0011894000666064037	0.0027475924221401	0.001460237726701907	0.001238037463013631
OTU1180	0.0025057318616334865	0.0026835191670356506	0.0	0.0	0.0	0.0011782310039706386	0.0	0.0014285102067054269	0.0	0.0	0.0	0.0	0.00137379621107005	0.004380713180105722	0.0
OTU419	0.0025057318616334865	0.010734076668142602	0.005694841896951836	0.008801112460615022	0.0040145057474340615	0.012960541043677025	0.00646378984926442	0.008571061240232563	0.010835997182640732	0.012129739695786129	0.005109731483610536	0.007136400399638422	0.0027475924221401	0.008761426360211443	0.004952149852054524
OTU164	0.005011463723266973	0.05635390250774866	0.004271131422713877	0.029923782366091074	0.009367180077346143	0.06362447421441447	0.016805853608087493	0.042855306201162804	0.10113597370464684	0.04245408893525145	0.001277432870902634	0.0	0.03434490527675125	0.0	0.004952149852054524
OTU664	0.010022927446533946	0.33543989587945633	0.002847420948475918	0.05632711974793614	0.002676337164956041	0.031812237107207236	0.04783204488455671	0.03428424496093025	0.03973198966968269	0.020620557482836418	0.019161493063539512	0.02259860126552167	0.0576994408649421	0.008761426360211443	0.002476074926027262
OTU227	0.0075171955849004605	0.024151672503320853	0.004271131422713877	0.08097023463765819	0.0	0.11193194537721066	0.07368720428161439	0.08856763281573647	0.04695598779144317	0.027898401300308094	0.001277432870902634	0.005947000333032019	0.0054951848442802	0.008761426360211443	0.002476074926027262
OTU321	0.0025057318616334865	0.012075836251660426	0.005694841896951836	0.008801112460615022	0.0040145057474340615	0.0035346930119119152	0.007756547819117305	0.0057140408268217075	0.0036119990608802443	0.009703791756628902	0.007664597225415804	0.0	0.00137379621107005	0.005840950906807628	0.003714112389040892
OTU493	0.0025057318616334865	0.0013417595835178253	0.001423710474237959	0.005280667476369013	0.0	0.009425848031765108	0.007756547819117305	0.0	0.0036119990608802443	0.0012129739695786127	0.001277432870902634	0.0	0.0	0.0	0.0
OTU371	0.010022927446533946	0.28847831045633243	0.04413502470137673	0.12145535195648731	0.08698095786107134	0.12135779340897576	0.13703234480440574	0.31284373526848847	0.11558396994816782	0.8794061279444944	0.014051761579928976	0.21528141205575907	0.07006360676457254	0.004380713180105722	0.003714112389040892
OTU709	0.0012528659308167433	0.0013417595835178253	0.001423710474237959	0.0	0.0013381685824780205	0.0	0.0	0.0	0.0	0.0	0.0	0.0011894000666064037	0.0	0.0	0.0
OTU319	0.0037585977924502302	0.0040252787505534755	0.011389683793903671	0.0035204449842460087	0.0013381685824780205	0.06244624321044384	0.028440675336763453	0.06285444909503879	0.0036119990608802443	0.040028140996094225	0.001277432870902634	0.0011894000666064037	0.0027475924221401	0.0	0.004952149852054524
OTU196	0.0025057318616334865	0.036227508754981284	0.005694841896951836	0.044005562303075105	0.0066908429123901025	0.0671591672263264	0.0646378984926442	0.044283816407868236	0.04153798920012281	0.020620557482836418	0.001277432870902634	0.020219801132308864	0.0219807393771208	0.001460237726701907	0.004952149852054524
OTU935	0.0012528659308167433	0.0013417595835178253	0.0	0.0	0.0	0.0	0.0038782739095586526	0.0014285102067054269	0.0	0.0	0.0	0.0	0.0	0.0	0.0
OTU572	0.006264329654083717	0.006708797917589127	0.004271131422713877	0.0035204449842460087	0.0066908429123901025	0.0035346930119119152	0.002585515939705768	0.0014285102067054269	0.0036119990608802443	0.0024259479391572254	0.005109731483610536	0.0011894000666064037	0.004121388633210149	0.001460237726701907	0.003714112389040892
OTU411	0.005011463723266973	0.0	0.001423710474237959	0.0	0.0013381685824780205	0.004712924015882554	0.001292757969852884	0.07285402054197677	0.0	0.0012129739695786127	0.0	0.0011894000666064037	0.004121388633210149	0.0	0.001238037463013631
OTU277	0.005011463723266973	0.0	0.011389683793903671	0.0035204449842460087	0.002676337164956041	0.0	0.016805853608087493	0.0	0.0	0.0	0.03704555325617639	0.0011894000666064037	0.00137379621107005	0.0	0.004952149852054524
OTU322	0.006264329654083717	0.010734076668142602	0.011389683793903671	0.010561334952738026	0.002676337164956041	0.0153170030516183	0.007756547819117305	0.007142551033527135	0.009029997652200611	0.004851895878314451	0.00638716435451317	0.0	0.0054951848442802	0.001460237726701907	0.001238037463013631
OTU852	0.0025057318616334865	0.010734076668142602	0.002847420948475918	0.0017602224921230043	0.0013381685824780205	0.0035346930119119152	0.0	0.0014285102067054269	0.005417998591320366	0.003638921908735838	0.002554865741805268	0.0023788001332128075	0.0027475924221401	0.001460237726701907	0.002476074926027262
OTU314	0.01127579337735069	0.013417595835178254	0.018508236165093468	0.017602224921230043	0.014719854407258226	0.009425848031765108	0.01292757969852884	0.01857063268717055	0.021671994365281465	0.012129739695786129	0.010219462967221073	0.007136400399638422	0.016485554532840598	0.010221664086913348	0.008666262241095415
OTU703	0.0025057318616334865	0.013417595835178254	0.001423710474237959	0.022882892397599056	0.002676337164956041	0.0035346930119119152	0.020684127517646145	0.015713612273759697	0.023477993895721586	0.012129739695786129	0.003832298612707902	0.0	0.004121388633210149	0.002920475453403814	0.001238037463013631
OTU209	0.0012528659308167433	0.0	0.022779367587807343	0.0	0.002676337164956041	0.3852815382983988	0.0038782739095586526	0.024284673513992258	0.0	0.0	0.0	0.0	0.0	0.005840950906807628	0.001238037463013631
OTU199	0.006264329654083717	0.008050557501106951	0.011389683793903671	0.008801112460615022	0.010705348659824164	0.004712924015882554	0.00646378984926442	0.0028570204134108538	0.03431399107836232	0.003638921908735838	0.01277432870902634	0.00951520053285123	0.03709249769889134	0.08177331269530679	0.080472435095886
OTU394	0.0037585977924502302	0.008050557501106951	0.009965973319665714	0.0035204449842460087	0.002676337164956041	0.004712924015882554	0.001292757969852884	0.008571061240232563	0.0036119990608802443	0.0012129739695786127	0.002554865741805268	0.005947000333032019	0.0137379621107005	0.001460237726701907	0.004952149852054524
OTU349	0.0012528659308167433	0.03891102792201693	0.0	0.005280667476369013	0.0	0.027099313091324684	0.009049305788970188	0.019999142893875974	0.03792599013924257	0.029111375269886705	0.001277432870902634	0.005947000333032019	0.004121388633210149	0.002920475453403814	0.001238037463013631
OTU80	0.010022927446533946	0.18918810127601338	0.0	0.0035204449842460087	0.11508249809310978	0.3664298422348686	0.06851617240220287	0.12142336756996129	1.1052717126293548	0.05458382863103758	0.030658388901663215	0.02259860126552167	0.008242777266420299	0.011681901813615257	0.024760749260272615
OTU961	0.005011463723266973	0.0040252787505534755	0.002847420948475918	0.0035204449842460087	0.008029011494868123	0.010604079035735747	0.002585515939705768	0.047140836821279085	0.0072239981217604885	0.0012129739695786127	0.00638716435451317	0.008325800466244827	0.004121388633210149	0.007301188633509535	0.011142337167122677
OTU977	0.0012528659308167433	0.0026835191670356506	0.0	0.0017602224921230043	0.0	0.0	0.0	0.004285530620116281	0.0018059995304401221	0.0024259479391572254	0.0	0.0011894000666064037	0.00137379621107005	0.0	0.0
OTU721	0.0025057318616334865	0.032202230004427804	0.005694841896951836	0.038724894826706095	0.005352674329912082	0.0070693860238238305	0.00646378984926442	0.019999142893875974	0.0162539957739611	0.0012129739695786127	0.010219462967221073	0.003568200199819211	0.0109903696885604	0.005840950906807628	0.001238037463013631
OTU828	0.0012528659308167433	0.0	0.0	0.0	0.0013381685824780205	0.0	0.002585515939705768	0.0028570204134108538	0.0018059995304401221	0.0	0.0	0.0011894000666064037	0.00137379621107005	0.0	0.0
OTU174	0.005011463723266973	0.049645104590159535	0.024203078062045302	0.0035204449842460087	0.002676337164956041	0.0400598541350017	0.01551309563823461	0.06571146950844964	0.4207978905925484	0.07156546420513817	0.07409110651235278	0.0023788001332128075	0.0	0.013142139540317163	0.0
OTU206	0.005011463723266973	0.013417595835178254	0.001423710474237959	0.12497579694073331	0.0066908429123901025	0.08483263228588597	0.04136825503529229	0.019999142893875974	0.08668797746112586	0.021833531452415032	0.06259421067422907	0.015462200865883248	0.0027475924221401	0.004380713180105722	0.011142337167122677
OTU544	0.0025057318616334865	0.0040252787505534755	0.004271131422713877	0.0	0.0	0.005891155019853192	0.0	0.007142551033527135	0.0018059995304401221	0.006064869847893064	0.002554865741805268	0.0	0.00137379621107005	0.0	0.001238037463013631
OTU177	0.01127579337735069	0.0013417595835178253	0.008542262845427754	0.01584200242910704	0.0	0.014138772047647661	0.0323189492463221	0.004285530620116281	0.12461396760036843	0.031537323209043934	0.022993791676247415	0.0011894000666064037	0.0109903696885604	0.010221664086913348	0.008666262241095415
OTU824	0.0012528659308167433	0.0013417595835178253	0.0	0.0	0.002676337164956041	0.0	0.001292757969852884	0.0	0.0	0.0012129739695786127	0.0	0.0	0.0	0.0	0.0
OTU1055	0.0012528659308167433	0.0013417595835178253	0.001423710474237959	0.0	0.0013381685824780205	0.0011782310039706386	0.0	0.0	0.0018059995304401221	0.0012129739695786127	0.0	0.0011894000666064037	0.0027475924221401	0.0	0.002476074926027262
OTU844	0.0012528659308167433	0.0	0.001423710474237959	0.0	0.0	0.004712924015882554	0.0	0.0	0.0	0.0012129739695786127	0.0	0.0	0.0	0.0	0.0
OTU707	0.0037585977924502302	0.0026835191670356506	0.002847420948475918	0.005280667476369013	0.0013381685824780205	0.0035346930119119152	0.001292757969852884	0.004285530620116281	0.0018059995304401221	0.006064869847893064	0.002554865741805268	0.0023788001332128075	0.0027475924221401	0.001460237726701907	0.004952149852054524
OTU228	0.0075171955849004605	0.006708797917589127	0.02847420948475918	0.0035204449842460087	0.0013381685824780205	0.02002992706750085	0.028440675336763453	0.012856591860348841	0.03973198966968269	0.029111375269886705	0.01277432870902634	0.020219801132308864	0.0054951848442802	0.008761426360211443	0.024760749260272615
OTU801	0.0012528659308167433	0.0	0.0	0.0	0.0013381685824780205	0.0	0.0	0.0	0.0	0.0012129739695786127	0.001277432870902634	0.0	0.0	0.0	0.0
OTU1194	0.0012528659308167433	0.0013417595835178253	0.0	0.0	0.0013381685824780205	0.0011782310039706386	0.001292757969852884	0.0	0.0018059995304401221	0.0	0.0	0.003568200199819211	0.0	0.007301188633509535	0.002476074926027262
OTU724	0.0025057318616334865	0.0013417595835178253	0.002847420948475918	0.005280667476369013	0.0040145057474340615	0.005891155019853192	0.002585515939705768	0.011428081653643415	0.0036119990608802443	0.003638921908735838	0.001277432870902634	0.005947000333032019	0.0	0.001460237726701907	0.002476074926027262
OTU437	0.006264329654083717	0.0026835191670356506	0.008542262845427754	0.0	0.0	0.0011782310039706386	0.0	0.0	0.0	0.0	0.04087785186888429	0.0	0.0054951848442802	0.001460237726701907	0.0
OTU330	0.012528659308167434	0.017442874585731728	0.002847420948475918	0.8361056837584271	0.0454977318042527	0.021208158071471493	0.5209814618507124	0.18856334728511634	0.857849776959058	0.012129739695786129	0.003832298612707902	0.005947000333032019	0.004121388633210149	0.001460237726701907	0.18075346959999009
OTU265	0.008770061515717202	0.008050557501106951	0.011389683793903671	0.01584200242910704	0.005352674329912082	0.011782310039706385	0.01292757969852884	0.007142551033527135	0.0072239981217604885	0.012129739695786129	0.008942030096318438	0.004757600266425615	0.00686898105535025	0.005840950906807628	0.011142337167122677
OTU598	0.0037585977924502302	0.0	0.002847420948475918	0.0017602224921230043	0.002676337164956041	0.0	0.001292757969852884	0.0014285102067054269	0.0036119990608802443	0.0012129739695786127	0.0	0.0023788001332128075	0.0027475924221401	0.0	0.0
OTU1063	0.005011463723266973	0.03756926833849911	0.008542262845427754	0.007040889968492017	0.0013381685824780205	0.018851696063530217	0.019391369547793264	0.015713612273759697	0.014447996243520977	0.023046505421993643	0.002554865741805268	0.0023788001332128075	0.004121388633210149	0.004380713180105722	0.012380374630136307
OTU715	0.0037585977924502302	0.0026835191670356506	0.005694841896951836	0.0035204449842460087	0.0013381685824780205	0.0	0.005171031879411536	0.0028570204134108538	0.0018059995304401221	0.0012129739695786127	0.001277432870902634	0.0	0.00137379621107005	0.0	0.001238037463013631
OTU829	0.0012528659308167433	0.0	0.001423710474237959	0.0	0.0013381685824780205	0.0035346930119119152	0.002585515939705768	0.007142551033527135	0.0018059995304401221	0.0024259479391572254	0.0	0.0	0.0027475924221401	0.0	0.001238037463013631
OTU433	0.0037585977924502302	0.0026835191670356506	0.005694841896951836	0.0035204449842460087	0.0040145057474340615	0.0070693860238238305	0.005171031879411536	0.0014285102067054269	0.0	0.004851895878314451	0.002554865741805268	0.0011894000666064037	0.0027475924221401	0.002920475453403814	0.003714112389040892
OTU769	0.0025057318616334865	0.0013417595835178253	0.001423710474237959	0.0	0.0	0.0035346930119119152	0.0	0.0	0.0036119990608802443	0.0012129739695786127	0.0	0.0	0.0027475924221401	0.002920475453403814	0.001238037463013631
OTU200	0.0075171955849004605	0.01475935541869608	0.011389683793903671	0.042245339810952104	0.0	0.11428840738515193	0.018098611577940377	0.11285230632972873	0.052373986382763534	0.05822275053977341	0.008942030096318438	0.02497740139873448	0.03159731285461115	0.002920475453403814	0.013618412093149937
OTU244	0.0037585977924502302	0.06037918125830214	0.004271131422713877	0.022882892397599056	0.002676337164956041	0.02592108208735405	0.020684127517646145	0.06142593888833336	0.0018059995304401221	0.010916765726207516	0.005109731483610536	0.003568200199819211	0.0054951848442802	0.001460237726701907	0.003714112389040892
OTU355	0.006264329654083717	0.005367038334071301	0.02705049901052122	0.0017602224921230043	0.0013381685824780205	0.0011782310039706386	0.0038782739095586526	0.0	0.0036119990608802443	0.004851895878314451	0.003832298612707902	0.0	0.08517536508634309	0.0	0.03961719881643619
OTU1061	0.0012528659308167433	0.0	0.0	0.0017602224921230043	0.0013381685824780205	0.0	0.0	0.0	0.0018059995304401221	0.0012129739695786127	0.001277432870902634	0.0023788001332128075	0.0027475924221401	0.0	0.0
OTU252	0.005011463723266973	0.0040252787505534755	0.007118552371189795	0.01232155744486103	0.0013381685824780205	0.004712924015882554	0.005171031879411536	0.0057140408268217075	0.18421195210489247	0.003638921908735838	0.005109731483610536	0.015462200865883248	0.00686898105535025	0.001460237726701907	0.0
OTU354	0.0025057318616334865	0.0013417595835178253	0.0	0.0	0.0013381685824780205	0.002356462007941277	0.005171031879411536	0.004285530620116281	0.005417998591320366	0.004851895878314451	0.0	0.0011894000666064037	0.0027475924221401	0.001460237726701907	0.003714112389040892
OTU374	0.0037585977924502302	0.0040252787505534755	0.002847420948475918	0.007040889968492017	0.013381685824780205	0.005891155019853192	0.001292757969852884	0.0028570204134108538	0.010835997182640732	0.013342713665364742	0.005109731483610536	0.0	0.0054951848442802	0.06279022224818201	0.022284674334245354
OTU1132	0.0037585977924502302	0.0026835191670356506	0.002847420948475918	0.03168400485821408	0.0013381685824780205	0.009425848031765108	0.009049305788970188	0.008571061240232563	0.009029997652200611	0.023046505421993643	0.0	0.007136400399638422	0.0027475924221401	0.002920475453403814	0.0
OTU551	0.0025057318616334865	0.0026835191670356506	0.001423710474237959	0.0	0.0013381685824780205	0.0011782310039706386	0.002585515939705768	0.0	0.0072239981217604885	0.0012129739695786127	0.0	0.0011894000666064037	0.00137379621107005	0.0	0.001238037463013631
OTU597	0.0037585977924502302	0.0	0.0	0.0017602224921230043	0.0	0.0	0.001292757969852884	0.0028570204134108538	0.0	0.0012129739695786127	0.001277432870902634	0.005947000333032019	0.00686898105535025	0.0	0.002476074926027262
OTU455	0.0012528659308167433	0.0040252787505534755	0.009965973319665714	0.005280667476369013	0.002676337164956041	0.002356462007941277	0.001292757969852884	0.0014285102067054269	0.0	0.003638921908735838	0.001277432870902634	0.0011894000666064037	0.00137379621107005	0.002920475453403814	0.009904299704109047
OTU583	0.0025057318616334865	0.0013417595835178253	0.0	0.0	0.0	0.0	0.001292757969852884	0.0	0.0	0.0012129739695786127	0.0	0.0	0.0	0.0	0.0
OTU684	0.0025057318616334865	0.022809912919803027	0.001423710474237959	0.0	0.0066908429123901025	0.017673465059559575	0.03619722315588075	0.044283816407868236	0.09391197558288635	0.027898401300308094	0.003832298612707902	0.004757600266425615	0.00686898105535025	0.001460237726701907	0.001238037463013631
OTU178	0.005011463723266973	0.14088475626937164	0.005694841896951836	0.019362447413353048	0.002676337164956041	0.11311017638118129	0.02585515939705768	0.10856677570961246	0.0325079915479222	0.031537323209043934	0.00638716435451317	0.0011894000666064037	0.0027475924221401	0.0	0.0
OTU235	0.0025057318616334865	0.008050557501106951	0.07688036560884978	0.0	0.013381685824780205	0.042416316142942986	0.009049305788970188	0.031427224547519395	0.04153798920012281	0.025472453361150872	0.003832298612707902	0.003568200199819211	0.0027475924221401	0.002920475453403814	0.0
OTU966	0.0012528659308167433	0.0	0.0	0.0035204449842460087	0.0013381685824780205	0.0011782310039706386	0.001292757969852884	0.0028570204134108538	0.0	0.0012129739695786127	0.001277432870902634	0.004757600266425615	0.0	0.0	0.002476074926027262
OTU627	0.0012528659308167433	0.006708797917589127	0.0	0.0017602224921230043	0.0	0.0	0.0	0.0014285102067054269	0.0036119990608802443	0.0012129739695786127	0.0	0.0	0.00137379621107005	0.0	0.0
OTU478	0.006264329654083717	0.0026835191670356506	0.002847420948475918	0.0035204449842460087	0.002676337164956041	0.002356462007941277	0.0	0.0014285102067054269	0.0036119990608802443	0.003638921908735838	0.001277432870902634	0.0011894000666064037	0.0027475924221401	0.0	0.0
OTU643	0.0012528659308167433	0.0026835191670356506	0.0	0.0	0.0	0.0011782310039706386	0.0	0.0	0.0018059995304401221	0.0012129739695786127	0.0	0.0	0.0	0.0	0.0
OTU404	0.01127579337735069	0.0040252787505534755	0.009965973319665714	0.01232155744486103	0.012043517242302185	0.002356462007941277	0.001292757969852884	0.011428081653643415	0.0072239981217604885	0.003638921908735838	0.01277432870902634	0.007136400399638422	0.0054951848442802	0.002920475453403814	0.007428224778081784
OTU305	0.0025057318616334865	0.008050557501106951	0.008542262845427754	0.0035204449842460087	0.017396191572214267	0.0035346930119119152	0.001292757969852884	0.0	0.0036119990608802443	0.015768661604521967	0.0	0.0	0.00137379621107005	0.0	0.024760749260272615
OTU555	0.0012528659308167433	0.0	0.0	0.0	0.0	0.0	0.001292757969852884	0.0	0.0	0.0	0.0	0.0011894000666064037	0.0	0.0	0.0
OTU225	0.0025057318616334865	0.0013417595835178253	0.002847420948475918	0.0017602224921230043	0.002676337164956041	0.037703392127060434	0.007756547819117305	0.012856591860348841	0.0162539957739611	0.12493631886659712	0.002554865741805268	0.004757600266425615	0.035718701487821296	0.002920475453403814	0.0
OTU372	0.0025057318616334865	0.0	0.0	0.0017602224921230043	0.0013381685824780205	0.0011782310039706386	0.00646378984926442	0.0057140408268217075	0.0072239981217604885	0.030324349239465323	0.003832298612707902	0.0	0.00137379621107005	0.007301188633509535	0.007428224778081784
OTU266	0.01127579337735069	0.018784634169249553	0.02705049901052122	0.01232155744486103	0.005352674329912082	0.029455775099265964	0.019391369547793264	0.011428081653643415	0.010835997182640732	0.013342713665364742	0.010219462967221073	0.008325800466244827	0.008242777266420299	0.008761426360211443	0.007428224778081784
OTU722	0.005011463723266973	0.008050557501106951	0.0	0.005280667476369013	0.0	0.0035346930119119152	0.005171031879411536	0.0057140408268217075	0.0072239981217604885	0.006064869847893064	0.001277432870902634	0.0023788001332128075	0.00137379621107005	0.001460237726701907	0.002476074926027262
OTU226	0.0075171955849004605	0.022809912919803027	0.005694841896951836	0.008801112460615022	0.008029011494868123	0.04712924015882554	0.0245624014272048	0.017142122480465125	0.0	0.021833531452415032	0.02427122454715005	0.005947000333032019	0.0219807393771208	0.01606261499372098	0.013618412093149937
OTU507	0.0025057318616334865	0.0	0.018508236165093468	0.0035204449842460087	0.0	0.004712924015882554	0.001292757969852884	0.0028570204134108538	0.0	0.003638921908735838	0.0	0.0	0.0027475924221401	0.0	0.0
OTU593	0.005011463723266973	0.006708797917589127	0.001423710474237959	0.0	0.002676337164956041	0.009425848031765108	0.005171031879411536	0.004285530620116281	0.0072239981217604885	0.006064869847893064	0.002554865741805268	0.003568200199819211	0.0	0.001460237726701907	0.001238037463013631
OTU120	0.0025057318616334865	0.0026835191670356506	0.0	0.0	0.0	0.18262580561544894	0.01292757969852884	0.004285530620116281	0.6790558234454859	0.09218602168797457	0.0	0.0	0.00137379621107005	0.0	0.0
OTU942	0.0012528659308167433	0.0013417595835178253	0.001423710474237959	0.0	0.0	0.0	0.002585515939705768	0.0	0.0018059995304401221	0.0012129739695786127	0.008942030096318438	0.0023788001332128075	0.009616573477490349	0.0	0.001238037463013631
OTU465	0.0012528659308167433	0.0013417595835178253	0.02847420948475918	0.0	0.0	0.0	0.0	0.0	0.0	0.0	0.00638716435451317	0.0	0.00137379621107005	0.0	0.001238037463013631
OTU363	0.0025057318616334865	0.005367038334071301	0.019931946639331427	0.0017602224921230043	0.0	0.0	0.001292757969852884	0.0	0.0	0.060648698478930646	0.0	0.0011894000666064037	0.0	0.0	0.0
OTU499	0.005011463723266973	0.008050557501106951	0.004271131422713877	0.005280667476369013	0.0013381685824780205	0.004712924015882554	0.005171031879411536	0.009999571446937987	0.010835997182640732	0.009703791756628902	0.005109731483610536	0.0023788001332128075	0.0	0.004380713180105722	0.001238037463013631
OTU730	0.0037585977924502302	0.0	0.002847420948475918	0.007040889968492017	0.0013381685824780205	0.0035346930119119152	0.001292757969852884	0.0014285102067054269	0.0	0.0024259479391572254	0.0	0.003568200199819211	0.0027475924221401	0.004380713180105722	0.006190187315068154
OTU607	0.0025057318616334865	0.1489353137704786	0.0	0.026403337381845065	0.005352674329912082	0.0153170030516183	0.01551309563823461	0.011428081653643415	0.014447996243520977	0.032750297178622545	0.0	0.0023788001332128075	0.0027475924221401	0.002920475453403814	0.001238037463013631
OTU726	0.0012528659308167433	0.0	0.002847420948475918	0.0	0.0	0.0	0.001292757969852884	0.0	0.0	0.0012129739695786127	0.0	0.0	0.0	0.0	0.0
OTU132	0.0025057318616334865	0.17174522669028164	0.03274534090747306	0.04928622977944412	0.021410697319648328	0.09543671132162171	0.007756547819117305	0.024284673513992258	0.10835997182640732	0.021833531452415032	0.007664597225415804	0.04638660259764974	0.00137379621107005	0.04964808270786484	0.025998786723286243
OTU344	0.0037585977924502302	0.07648029626051604	0.002847420948475918	0.0017602224921230043	0.008029011494868123	0.0	0.002585515939705768	0.0	0.0	0.0012129739695786127	0.001277432870902634	0.0011894000666064037	0.00137379621107005	0.002920475453403814	0.008666262241095415
OTU479	0.0037585977924502302	0.005367038334071301	0.0	0.0035204449842460087	0.0013381685824780205	0.002356462007941277	0.0	0.009999571446937987	0.0036119990608802443	0.0024259479391572254	0.001277432870902634	0.0	0.0027475924221401	0.002920475453403814	0.002476074926027262
OTU165	0.005011463723266973	0.02817695125387433	0.0	0.0017602224921230043	0.0	0.005891155019853192	0.03619722315588075	0.11999485736325585	0.2131079445919344	0.07884330802260985	0.005109731483610536	0.0	0.0109903696885604	0.001460237726701907	0.012380374630136307
OTU712	0.006264329654083717	0.009392317084624777	0.005694841896951836	0.008801112460615022	0.0040145057474340615	0.014138772047647661	0.0038782739095586526	0.017142122480465125	0.014447996243520977	0.008490817787050289	0.001277432870902634	0.0023788001332128075	0.0054951848442802	0.0	0.004952149852054524
OTU666	0.0012528659308167433	0.0026835191670356506	0.0	0.0	0.0	0.0	0.0	0.0	0.0	0.0	0.0	0.0	0.0	0.0	0.001238037463013631
OTU147	0.016287257100617663	0.27908599337170764	0.01281339426814163	0.038724894826706095	0.008029011494868123	0.11546663838912258	0.1551309563823461	0.41569647015127925	0.0072239981217604885	0.13949200650154048	0.007664597225415804	0.020219801132308864	0.012364165899630448	0.004380713180105722	0.001238037463013631
OTU187	0.017540123031434405	0.0791638154275517	0.01281339426814163	0.021122669905476052	0.005352674329912082	0.08365440128191533	0.09437133179926055	0.03999828578775195	0.07043398168716476	0.04609301084398729	0.01277432870902634	0.007136400399638422	0.03709249769889134	0.004380713180105722	0.024760749260272615
OTU1101	0.0012528659308167433	0.0	0.0	0.0	0.0	0.0	0.0	0.0014285102067054269	0.0	0.0	0.002554865741805268	0.0	0.0	0.0	0.0
OTU613	0.0025057318616334865	0.0026835191670356506	0.0	0.0	0.0	0.002356462007941277	0.001292757969852884	0.0	0.0	0.0	0.0	0.0	0.0	0.0	0.0
OTU573	0.0012528659308167433	0.0013417595835178253	0.0	0.0035204449842460087	0.0013381685824780205	0.0035346930119119152	0.0	0.0028570204134108538	0.0	0.0	0.0	0.0011894000666064037	0.00137379621107005	0.001460237726701907	0.0
OTU449	0.0012528659308167433	0.0040252787505534755	0.0	0.0	0.0	0.0	0.0	0.0	0.0018059995304401221	0.0	0.001277432870902634	0.0	0.0	0.0	0.0
OTU954	0.0025057318616334865	0.005367038334071301	0.0	0.0017602224921230043	0.0013381685824780205	0.005891155019853192	0.0038782739095586526	0.0028570204134108538	0.0018059995304401221	0.015768661604521967	0.001277432870902634	0.0	0.00137379621107005	0.002920475453403814	0.002476074926027262
OTU600	0.0025057318616334865	0.0013417595835178253	0.001423710474237959	0.0017602224921230043	0.0	0.002356462007941277	0.0	0.0014285102067054269	0.0	0.0	0.001277432870902634	0.0	0.0	0.0	0.003714112389040892
OTU304	0.0025057318616334865	0.008050557501106951	0.008542262845427754	0.008801112460615022	0.0040145057474340615	0.0011782310039706386	0.01551309563823461	0.0014285102067054269	0.009029997652200611	0.0	0.001277432870902634	0.005947000333032019	0.00137379621107005	0.0	0.002476074926027262
OTU494	0.0025057318616334865	0.0013417595835178253	0.0	0.0017602224921230043	0.0	0.002356462007941277	0.002585515939705768	0.0	0.0	0.0	0.002554865741805268	0.0023788001332128075	0.00137379621107005	0.001460237726701907	0.0
OTU864	0.0037585977924502302	0.0	0.005694841896951836	0.0	0.0	0.012960541043677025	0.001292757969852884	0.0	0.0018059995304401221	0.0012129739695786127	0.005109731483610536	0.0	0.008242777266420299	0.0	0.0
OTU487	0.0037585977924502302	0.005367038334071301	0.009965973319665714	0.0017602224921230043	0.010705348659824164	0.004712924015882554	0.002585515939705768	0.0028570204134108538	0.0018059995304401221	0.007277843817471676	0.002554865741805268	0.004757600266425615	0.00137379621107005	0.004380713180105722	0.008666262241095415
OTU1073	0.005011463723266973	0.005367038334071301	0.002847420948475918	0.0	0.0	0.0153170030516183	0.005171031879411536	0.0	0.0018059995304401221	0.006064869847893064	0.0	0.0	0.0	0.0	0.0
OTU381	0.0037585977924502302	0.0040252787505534755	0.01423710474237959	0.005280667476369013	0.005352674329912082	0.005891155019853192	0.01292757969852884	0.004285530620116281	0.009029997652200611	0.014555687634943353	0.016606627321734242	0.005947000333032019	0.0027475924221401	0.007301188633509535	0.01733252448219083
OTU1185	0.0012528659308167433	0.0	0.0	0.0	0.0	0.0	0.0	0.0	0.0	0.0	0.0	0.0	0.00137379621107005	0.002920475453403814	0.001238037463013631
OTU594	0.0075171955849004605	0.0040252787505534755	0.009965973319665714	0.005280667476369013	0.0013381685824780205	0.0035346930119119152	0.002585515939705768	0.0	0.0018059995304401221	0.004851895878314451	0.011496895838123708	0.003568200199819211	0.004121388633210149	0.0	0.009904299704109047
OTU1041	0.0012528659308167433	0.0	0.0	0.007040889968492017	0.0	0.0011782310039706386	0.002585515939705768	0.0	0.0036119990608802443	0.0	0.0	0.0	0.0027475924221401	0.0	0.0
OTU949	0.0012528659308167433	0.0	0.001423710474237959	0.007040889968492017	0.0013381685824780205	0.002356462007941277	0.0038782739095586526	0.0028570204134108538	0.0036119990608802443	0.0	0.0	0.0	0.0027475924221401	0.001460237726701907	0.002476074926027262
OTU288	0.0037585977924502302	0.012075836251660426	0.0	0.007040889968492017	0.0	0.009425848031765108	0.050417560824262485	0.0	0.03792599013924257	0.003638921908735838	0.002554865741805268	0.0011894000666064037	0.00137379621107005	0.002920475453403814	0.004952149852054524
OTU580	0.0012528659308167433	0.0026835191670356506	0.002847420948475918	0.0035204449842460087	0.0040145057474340615	0.0011782310039706386	0.0	0.0028570204134108538	0.0018059995304401221	0.0024259479391572254	0.00638716435451317	0.003568200199819211	0.004121388633210149	0.0	0.002476074926027262
OTU342	0.006264329654083717	0.0013417595835178253	0.0	0.0	0.002676337164956041	0.0070693860238238305	0.001292757969852884	0.0	0.0018059995304401221	0.0012129739695786127	0.001277432870902634	0.0	0.0	0.0	0.0
OTU927	0.0012528659308167433	0.0	0.0	0.0017602224921230043	0.0	0.0	0.0038782739095586526	0.004285530620116281	0.0	0.0	0.0	0.0	0.0	0.0	0.0
OTU768	0.0037585977924502302	0.0040252787505534755	0.004271131422713877	0.0017602224921230043	0.002676337164956041	0.004712924015882554	0.0	0.0028570204134108538	0.0036119990608802443	0.008490817787050289	0.001277432870902634	0.003568200199819211	0.004121388633210149	0.0	0.004952149852054524
OTU919	0.0012528659308167433	0.0	0.0	0.0	0.0	0.0	0.002585515939705768	0.0	0.0	0.0	0.0	0.0	0.0	0.0	0.0
OTU482	0.0025057318616334865	0.0040252787505534755	0.0	0.0017602224921230043	0.0	0.0	0.0038782739095586526	0.0014285102067054269	0.0036119990608802443	0.0012129739695786127	0.002554865741805268	0.0011894000666064037	0.00137379621107005	0.002920475453403814	0.004952149852054524
OTU472	0.006264329654083717	0.0040252787505534755	0.007118552371189795	0.010561334952738026	0.0040145057474340615	0.004712924015882554	0.005171031879411536	0.007142551033527135	0.0072239981217604885	0.008490817787050289	0.003832298612707902	0.0011894000666064037	0.0027475924221401	0.002920475453403814	0.009904299704109047
OTU517	0.0037585977924502302	0.0026835191670356506	0.002847420948475918	0.01232155744486103	0.008029011494868123	0.0035346930119119152	0.001292757969852884	0.0028570204134108538	0.005417998591320366	0.0	0.001277432870902634	0.003568200199819211	0.0	0.0	0.003714112389040892
OTU461	0.0075171955849004605	0.034885749171463455	0.007118552371189795	0.029923782366091074	0.005352674329912082	0.0011782310039706386	0.05171031879411536	0.3871262660171707	0.021671994365281465	0.0024259479391572254	0.0	0.0011894000666064037	0.00137379621107005	0.008761426360211443	0.01733252448219083
OTU1169	0.0012528659308167433	0.0026835191670356506	0.002847420948475918	0.0	0.002676337164956041	0.0011782310039706386	0.0	0.0	0.0018059995304401221	0.0024259479391572254	0.002554865741805268	0.003568200199819211	0.0027475924221401	0.002920475453403814	0.004952149852054524
OTU807	0.0012528659308167433	0.0	0.0	0.0	0.002676337164956041	0.0	0.0	0.0014285102067054269	0.0018059995304401221	0.0	0.0	0.0	0.0	0.0	0.0
OTU445	0.0025057318616334865	0.008050557501106951	0.004271131422713877	0.0035204449842460087	0.0013381685824780205	0.004712924015882554	0.005171031879411536	0.004285530620116281	0.0036119990608802443	0.009703791756628902	0.001277432870902634	0.0023788001332128075	0.00137379621107005	0.004380713180105722	0.0
OTU356	0.0025057318616334865	0.005367038334071301	0.01281339426814163	0.0	0.010705348659824164	0.012960541043677025	0.0038782739095586526	0.0	0.0018059995304401221	0.020620557482836418	0.00638716435451317	0.003568200199819211	0.017859350743910648	0.008761426360211443	0.0
OTU680	0.0012528659308167433	0.0026835191670356506	0.0	0.0	0.0	0.0011782310039706386	0.0	0.0057140408268217075	0.0	0.0	0.001277432870902634	0.0011894000666064037	0.0	0.005840950906807628	0.002476074926027262
OTU700	0.0012528659308167433	0.0040252787505534755	0.0	0.0017602224921230043	0.0	0.0035346930119119152	0.001292757969852884	0.0014285102067054269	0.0018059995304401221	0.003638921908735838	0.001277432870902634	0.0023788001332128075	0.0027475924221401	0.0	0.0
OTU151	0.0012528659308167433	0.0026835191670356506	0.002847420948475918	0.033444227350337086	0.0	0.005891155019853192	0.0038782739095586526	0.0014285102067054269	0.02528399342616171	0.006064869847893064	0.11113665976852916	0.003568200199819211	0.439614787542416	0.08469378814871062	0.05447364837259975
OTU504	0.0025057318616334865	0.0	0.002847420948475918	0.0017602224921230043	0.0	0.004712924015882554	0.009049305788970188	0.0028570204134108538	0.0036119990608802443	0.003638921908735838	0.002554865741805268	0.0023788001332128075	0.00137379621107005	0.0	0.001238037463013631
OTU398	0.0012528659308167433	0.0040252787505534755	0.001423710474237959	0.0	0.0013381685824780205	0.0035346930119119152	0.002585515939705768	0.0	0.0162539957739611	0.007277843817471676	0.0	0.0	0.0	0.0	0.0
OTU584	0.0012528659308167433	0.0026835191670356506	0.001423710474237959	0.0017602224921230043	0.0	0.0070693860238238305	0.0	0.0	0.0018059995304401221	0.0012129739695786127	0.0	0.0	0.00137379621107005	0.0	0.002476074926027262
OTU366	0.0012528659308167433	0.0040252787505534755	0.002847420948475918	0.0	0.0	0.02592108208735405	0.01292757969852884	0.004285530620116281	0.005417998591320366	0.015768661604521967	0.001277432870902634	0.0	0.00137379621107005	0.0	0.0
OTU161	0.0025057318616334865	0.0	0.004271131422713877	0.01232155744486103	0.009367180077346143	0.0035346930119119152	0.00646378984926442	0.004285530620116281	0.0018059995304401221	0.006064869847893064	0.08558800235047648	0.02616680146534088	0.038466293909961397	0.09053473905551825	0.035903086427395293
OTU488	0.0012528659308167433	0.0013417595835178253	0.001423710474237959	0.008801112460615022	0.0040145057474340615	0.002356462007941277	0.001292757969852884	0.0014285102067054269	0.005417998591320366	0.0012129739695786127	0.002554865741805268	0.007136400399638422	0.0054951848442802	0.002920475453403814	0.002476074926027262
OTU242	0.0025057318616334865	0.04696158542312388	0.001423710474237959	0.038724894826706095	0.0013381685824780205	0.0	0.005171031879411536	0.02285616330728683	0.0036119990608802443	0.003638921908735838	0.007664597225415804	0.004757600266425615	0.009616573477490349	0.002920475453403814	0.002476074926027262
OTU258	0.0012528659308167433	0.005367038334071301	0.0	0.0017602224921230043	0.010705348659824164	0.11075371437324001	0.03878273909558653	0.0014285102067054269	0.0	0.0	0.0	0.0	0.0	0.0	0.0
OTU585	0.0012528659308167433	0.0	0.002847420948475918	0.007040889968492017	0.005352674329912082	0.004712924015882554	0.0	0.0014285102067054269	0.0018059995304401221	0.0024259479391572254	0.002554865741805268	0.004757600266425615	0.0027475924221401	0.001460237726701907	0.0
OTU382	0.0037585977924502302	0.0040252787505534755	0.002847420948475918	0.0035204449842460087	0.0013381685824780205	0.002356462007941277	0.001292757969852884	0.0057140408268217075	0.0018059995304401221	0.0024259479391572254	0.002554865741805268	0.004757600266425615	0.004121388633210149	0.002920475453403814	0.002476074926027262
OTU395	0.005011463723266973	0.005367038334071301	0.008542262845427754	0.007040889968492017	0.012043517242302185	0.00824761702779447	0.005171031879411536	0.0057140408268217075	0.0072239981217604885	0.007277843817471676	0.007664597225415804	0.00951520053285123	0.0137379621107005	0.008761426360211443	0.009904299704109047
OTU605	0.0012528659308167433	0.009392317084624777	0.0	0.0	0.0013381685824780205	0.0035346930119119152	0.00646378984926442	0.008571061240232563	0.0018059995304401221	0.003638921908735838	0.005109731483610536	0.004757600266425615	0.0027475924221401	0.002920475453403814	0.0
OTU812	0.0012528659308167433	0.0	0.0	0.0	0.0040145057474340615	0.002356462007941277	0.001292757969852884	0.0	0.0	0.0	0.0	0.0	0.0	0.0	0.001238037463013631
OTU318	0.0025057318616334865	0.0	0.001423710474237959	0.005280667476369013	0.0	0.017673465059559575	0.019391369547793264	0.0	0.0	0.020620557482836418	0.002554865741805268	0.007136400399638422	0.032971109065681195	0.0	0.0
OTU508	0.0037585977924502302	0.005367038334071301	0.0	0.0017602224921230043	0.0	0.004712924015882554	0.0038782739095586526	0.0028570204134108538	0.0072239981217604885	0.003638921908735838	0.003832298612707902	0.0	0.0027475924221401	0.001460237726701907	0.003714112389040892
OTU107	0.0012528659308167433	0.03354398958794563	0.001423710474237959	0.0017602224921230043	0.0013381685824780205	0.8118011617357699	0.020684127517646145	0.0028570204134108538	0.0162539957739611	0.0	0.0	0.0011894000666064037	0.004121388633210149	0.0	0.0
OTU1195	0.0025057318616334865	0.0013417595835178253	0.0	0.0	0.0013381685824780205	0.004712924015882554	0.005171031879411536	0.0028570204134108538	0.0018059995304401221	0.0012129739695786127	0.002554865741805268	0.0011894000666064037	0.0027475924221401	0.002920475453403814	0.002476074926027262
OTU1037	0.0012528659308167433	0.0	0.0	0.0	0.0	0.0	0.001292757969852884	0.0014285102067054269	0.0072239981217604885	0.0	0.0	0.0	0.0	0.0	0.0
OTU490	0.0025057318616334865	0.0013417595835178253	0.0	0.0	0.008029011494868123	0.0011782310039706386	0.0	0.0	0.0	0.0	0.003832298612707902	0.0	0.03984009012103145	0.004380713180105722	0.011142337167122677
OTU765	0.0012528659308167433	0.0013417595835178253	0.002847420948475918	0.0035204449842460087	0.0013381685824780205	0.002356462007941277	0.001292757969852884	0.0014285102067054269	0.0018059995304401221	0.0012129739695786127	0.0	0.0	0.0	0.002920475453403814	0.0
OTU970	0.0025057318616334865	0.0026835191670356506	0.0	0.0017602224921230043	0.0013381685824780205	0.0011782310039706386	0.0	0.004285530620116281	0.0	0.0	0.0	0.0	0.0	0.0	0.002476074926027262
OTU491	0.0025057318616334865	0.0013417595835178253	0.0	0.0017602224921230043	0.0	0.004712924015882554	0.002585515939705768	0.0	0.005417998591320366	0.003638921908735838	0.001277432870902634	0.0011894000666064037	0.0	0.0	0.0
OTU587	0.0025057318616334865	0.0013417595835178253	0.002847420948475918	0.0	0.0	0.0	0.0	0.0014285102067054269	0.0018059995304401221	0.0	0.0	0.0	0.00137379621107005	0.0	0.0
OTU714	0.0012528659308167433	0.0013417595835178253	0.0	0.0017602224921230043	0.0	0.0011782310039706386	0.0	0.0014285102067054269	0.0018059995304401221	0.0012129739695786127	0.0	0.004757600266425615	0.00137379621107005	0.002920475453403814	0.003714112389040892
OTU148	0.0012528659308167433	0.021468153336285205	0.05267728754680449	0.022882892397599056	0.012043517242302185	0.05773331919456129	0.0904930578897019	0.0528548776481008	0.045149988261003055	0.12857524077533297	0.007664597225415804	0.04757600266425615	0.032971109065681195	0.027744516807336233	0.013618412093149937
OTU516	0.0025057318616334865	0.0013417595835178253	0.002847420948475918	0.0017602224921230043	0.0013381685824780205	0.0	0.002585515939705768	0.0	0.0036119990608802443	0.0012129739695786127	0.001277432870902634	0.0023788001332128075	0.0027475924221401	0.001460237726701907	0.001238037463013631
OTU588	0.0012528659308167433	0.0	0.0	0.0	0.0	0.0	0.0	0.004285530620116281	0.0	0.0	0.0	0.0011894000666064037	0.0	0.0	0.0
OTU415	0.0025057318616334865	0.0013417595835178253	0.001423710474237959	0.005280667476369013	0.002676337164956041	0.0	0.002585515939705768	0.0014285102067054269	0.0	0.003638921908735838	0.001277432870902634	0.0011894000666064037	0.0027475924221401	0.0	0.003714112389040892
OTU286	0.005011463723266973	0.02817695125387433	0.008542262845427754	0.007040889968492017	0.0013381685824780205	0.01649523405558894	0.001292757969852884	0.015713612273759697	0.021671994365281465	0.013342713665364742	0.0	0.004757600266425615	0.004121388633210149	0.005840950906807628	0.001238037463013631
OTU457	0.0012528659308167433	0.009392317084624777	0.0	0.0	0.0013381685824780205	0.0	0.0	0.0	0.0	0.0	0.003832298612707902	0.005947000333032019	0.0054951848442802	0.0	0.007428224778081784
OTU1168	0.0012528659308167433	0.0013417595835178253	0.0	0.0017602224921230043	0.0013381685824780205	0.0	0.0038782739095586526	0.0	0.0	0.0012129739695786127	0.003832298612707902	0.0023788001332128075	0.0054951848442802	0.002920475453403814	0.001238037463013631
OTU169	0.0012528659308167433	0.018784634169249553	0.022779367587807343	0.01232155744486103	0.005352674329912082	0.08129793927397407	0.029733433306616337	0.012856591860348841	0.0018059995304401221	0.036389219087358385	0.001277432870902634	0.015462200865883248	0.0054951848442802	0.004380713180105722	0.002476074926027262
OTU476	0.0025057318616334865	0.0013417595835178253	0.01566081521661755	0.0017602224921230043	0.0	0.0	0.0	0.0	0.005417998591320366	0.0012129739695786127	0.0	0.011894000666064037	0.004121388633210149	0.0	0.012380374630136307
OTU690	0.0012528659308167433	0.0040252787505534755	0.0	0.0	0.0013381685824780205	0.0	0.0	0.0028570204134108538	0.0018059995304401221	0.0012129739695786127	0.0	0.0	0.0	0.0	0.0
OTU1178	0.0012528659308167433	0.0013417595835178253	0.001423710474237959	0.0017602224921230043	0.0013381685824780205	0.002356462007941277	0.001292757969852884	0.0014285102067054269	0.0	0.0024259479391572254	0.0	0.0023788001332128075	0.00137379621107005	0.0	0.002476074926027262
OTU941	0.0012528659308167433	0.0	0.0	0.0	0.0	0.0	0.005171031879411536	0.0	0.0	0.0	0.0	0.0	0.0	0.0	0.001238037463013631
OTU713	0.0012528659308167433	0.0026835191670356506	0.001423710474237959	0.0	0.0	0.0	0.0	0.0014285102067054269	0.0018059995304401221	0.0012129739695786127	0.001277432870902634	0.0	0.0	0.0	0.0
OTU764	0.0012528659308167433	0.0013417595835178253	0.004271131422713877	0.0	0.0013381685824780205	0.0	0.0	0.0	0.0018059995304401221	0.0	0.001277432870902634	0.0011894000666064037	0.00137379621107005	0.0	0.002476074926027262
OTU590	0.0012528659308167433	0.0	0.001423710474237959	0.0017602224921230043	0.0013381685824780205	0.002356462007941277	0.0	0.0	0.0	0.0	0.0	0.0	0.0	0.002920475453403814	0.0
OTU743	0.005011463723266973	0.0013417595835178253	0.004271131422713877	0.007040889968492017	0.002676337164956041	0.0011782310039706386	0.0	0.0	0.0018059995304401221	0.004851895878314451	0.003832298612707902	0.004757600266425615	0.00137379621107005	0.001460237726701907	0.002476074926027262
OTU328	0.0025057318616334865	0.0040252787505534755	0.001423710474237959	0.02464311488972206	0.002676337164956041	0.0011782310039706386	0.009049305788970188	0.021427653100581402	0.0036119990608802443	0.0012129739695786127	0.0	0.0	0.0	0.0	0.0
OTU771	0.0012528659308167433	0.0026835191670356506	0.0	0.005280667476369013	0.0	0.0	0.0	0.0	0.0	0.0	0.0	0.0	0.0	0.0	0.0
OTU332	0.0025057318616334865	0.0013417595835178253	0.007118552371189795	0.029923782366091074	0.018734360154692285	0.018851696063530217	0.046539286914703826	0.0528548776481008	0.030701992017482072	0.0	0.0	0.0	0.00137379621107005	0.0	0.0
OTU591	0.0012528659308167433	0.005367038334071301	0.001423710474237959	0.007040889968492017	0.0013381685824780205	0.005891155019853192	0.002585515939705768	0.0014285102067054269	0.009029997652200611	0.0024259479391572254	0.0	0.0011894000666064037	0.0027475924221401	0.001460237726701907	0.0
OTU762	0.0012528659308167433	0.0040252787505534755	0.002847420948475918	0.0	0.0	0.0	0.0	0.0	0.0	0.0	0.0	0.0	0.0	0.0	0.0
OTU1092	0.0012528659308167433	0.0013417595835178253	0.0	0.0	0.0	0.0	0.007756547819117305	0.0014285102067054269	0.0	0.008490817787050289	0.0	0.0	0.0	0.0	0.0
OTU410	0.0012528659308167433	0.010734076668142602	0.002847420948475918	0.005280667476369013	0.0040145057474340615	0.0070693860238238305	0.0038782739095586526	0.007142551033527135	0.009029997652200611	0.003638921908735838	0.0	0.0023788001332128075	0.00137379621107005	0.001460237726701907	0.003714112389040892
OTU502	0.0012528659308167433	0.0	0.0	0.0017602224921230043	0.0	0.0	0.002585515939705768	0.0	0.0018059995304401221	0.0	0.001277432870902634	0.0	0.00137379621107005	0.0	0.0
OTU421	0.0012528659308167433	0.0013417595835178253	0.001423710474237959	0.0017602224921230043	0.0040145057474340615	0.0	0.0038782739095586526	0.0028570204134108538	0.0036119990608802443	0.0024259479391572254	0.005109731483610536	0.01308340073267044	0.0027475924221401	0.008761426360211443	0.004952149852054524
OTU602	0.0037585977924502302	0.0026835191670356506	0.002847420948475918	0.0017602224921230043	0.0	0.004712924015882554	0.001292757969852884	0.0028570204134108538	0.0	0.0024259479391572254	0.002554865741805268	0.0011894000666064037	0.0027475924221401	0.002920475453403814	0.004952149852054524
OTU442	0.0025057318616334865	0.005367038334071301	0.0	0.0	0.0	0.0011782310039706386	0.0	0.0014285102067054269	0.0018059995304401221	0.0012129739695786127	0.0	0.0	0.0	0.0	0.0
OTU418	0.0012528659308167433	0.0026835191670356506	0.009965973319665714	0.0	0.0	0.0011782310039706386	0.001292757969852884	0.017142122480465125	0.0	0.04245408893525145	0.003832298612707902	0.0	0.0	0.0	0.0
OTU485	0.0012528659308167433	0.0040252787505534755	0.0	0.0035204449842460087	0.0040145057474340615	0.002356462007941277	0.001292757969852884	0.008571061240232563	0.0036119990608802443	0.007277843817471676	0.0	0.003568200199819211	0.0	0.001460237726701907	0.0
OTU682	0.0075171955849004605	0.005367038334071301	0.001423710474237959	0.005280667476369013	0.002676337164956041	0.002356462007941277	0.0	0.0014285102067054269	0.0036119990608802443	0.0012129739695786127	0.0	0.0011894000666064037	0.0	0.001460237726701907	0.001238037463013631
OTU999	0.0012528659308167433	0.0	0.0	0.0	0.0013381685824780205	0.0	0.001292757969852884	0.0028570204134108538	0.0	0.0	0.0	0.0	0.0	0.0	0.0
OTU956	0.0012528659308167433	0.0040252787505534755	0.001423710474237959	0.005280667476369013	0.002676337164956041	0.005891155019853192	0.002585515939705768	0.007142551033527135	0.0018059995304401221	0.004851895878314451	0.00638716435451317	0.003568200199819211	0.0027475924221401	0.001460237726701907	0.001238037463013631
OTU298	0.0037585977924502302	0.0	0.004271131422713877	0.0017602224921230043	0.0	0.0035346930119119152	0.005171031879411536	0.0	0.0036119990608802443	0.003638921908735838	0.03704555325617639	0.0	0.00686898105535025	0.0	0.001238037463013631
OTU434	0.0037585977924502302	0.0026835191670356506	0.004271131422713877	0.0035204449842460087	0.005352674329912082	0.002356462007941277	0.001292757969852884	0.0014285102067054269	0.0018059995304401221	0.0012129739695786127	0.008942030096318438	0.004757600266425615	0.008242777266420299	0.007301188633509535	0.003714112389040892
OTU414	0.0025057318616334865	0.02817695125387433	0.001423710474237959	0.005280667476369013	0.0040145057474340615	0.0035346930119119152	0.029733433306616337	0.012856591860348841	0.0162539957739611	0.0	0.007664597225415804	0.00951520053285123	0.0027475924221401	0.001460237726701907	0.002476074926027262
OTU406	0.0012528659308167433	0.0	0.0	0.0017602224921230043	0.0	0.0070693860238238305	0.0	0.0028570204134108538	0.023477993895721586	0.0	0.0	0.0	0.0	0.0	0.0
OTU65	0.0025057318616334865	0.0	0.0	0.014081779936984035	0.10972982376319769	0.0070693860238238305	0.001292757969852884	0.5628330214419383	0.15170396055697027	0.044880036874408676	0.01277432870902634	0.14629620819258765	0.0	0.31395111124091	0.28722469141916235
OTU435	0.0012528659308167433	0.012075836251660426	0.0	0.0017602224921230043	0.0	0.0	0.0	0.0	0.0	0.0	0.0	0.0	0.0	0.0	0.0
OTU331	0.0012528659308167433	0.0	0.002847420948475918	0.005280667476369013	0.02542520306708239	0.005891155019853192	0.002585515939705768	0.0	0.0	0.0	0.0	0.017841000999096055	0.008242777266420299	0.005840950906807628	0.0
OTU401	0.0012528659308167433	0.0	0.004271131422713877	0.0	0.0	0.0	0.0	0.0	0.0	0.03881516702651561	0.0	0.0	0.0	0.001460237726701907	0.0
OTU691	0.0012528659308167433	0.008050557501106951	0.002847420948475918	0.0017602224921230043	0.002676337164956041	0.0070693860238238305	0.0	0.0028570204134108538	0.005417998591320366	0.003638921908735838	0.0	0.0	0.0027475924221401	0.001460237726701907	0.001238037463013631
OTU777	0.0012528659308167433	0.0	0.0	0.0017602224921230043	0.002676337164956041	0.0	0.0	0.0014285102067054269	0.0	0.0	0.0	0.0011894000666064037	0.004121388633210149	0.0	0.001238037463013631
OTU179	0.0012528659308167433	0.050986864173677364	0.0	0.014081779936984035	0.002676337164956041	0.11664486939309321	0.05558859270367402	0.01428510206705427	0.08668797746112586	0.07399141214429539	0.002554865741805268	0.0	0.019233146954980698	0.005840950906807628	0.001238037463013631
OTU766	0.0012528659308167433	0.0	0.005694841896951836	0.0	0.0	0.0	0.005171031879411536	0.0028570204134108538	0.0036119990608802443	0.003638921908735838	0.0	0.0	0.0	0.001460237726701907	0.0
OTU998	0.0012528659308167433	0.0	0.0	0.0017602224921230043	0.0	0.0011782310039706386	0.002585515939705768	0.007142551033527135	0.0	0.0	0.001277432870902634	0.0023788001332128075	0.0	0.008761426360211443	0.0
OTU384	0.0012528659308167433	0.0	0.0	0.0	0.0	0.00824761702779447	0.007756547819117305	0.0014285102067054269	0.0018059995304401221	0.012129739695786129	0.01277432870902634	0.003568200199819211	0.0109903696885604	0.001460237726701907	0.003714112389040892
OTU1177	0.0012528659308167433	0.0	0.0	0.0017602224921230043	0.0	0.0	0.0	0.0	0.0	0.0	0.0	0.0011894000666064037	0.0027475924221401	0.002920475453403814	0.002476074926027262
OTU595	0.0012528659308167433	0.0	0.0	0.0	0.0	0.0011782310039706386	0.0	0.0	0.0	0.003638921908735838	0.0	0.0	0.00137379621107005	0.0	0.001238037463013631
OTU937	0.0012528659308167433	0.0013417595835178253	0.0	0.0	0.0	0.002356462007941277	0.002585515939705768	0.004285530620116281	0.0	0.0012129739695786127	0.0	0.0	0.00137379621107005	0.0	0.002476074926027262
OTU390	0.0012528659308167433	0.006708797917589127	0.002847420948475918	0.0017602224921230043	0.0	0.0011782310039706386	0.0	0.0028570204134108538	0.0	0.007277843817471676	0.008942030096318438	0.0	0.0027475924221401	0.001460237726701907	0.003714112389040892
OTU272	0.0012528659308167433	0.0013417595835178253	0.004271131422713877	0.0	0.0013381685824780205	0.06244624321044384	0.0	0.0	0.0	0.026685427330729483	0.0	0.0	0.00137379621107005	0.0	0.001238037463013631
OTU893	0.0012528659308167433	0.0	0.0	0.0	0.0	0.0011782310039706386	0.0	0.0	0.0	0.0	0.001277432870902634	0.0	0.0	0.0	0.0
OTU1017	0.0012528659308167433	0.0	0.0	0.0017602224921230043	0.0	0.0011782310039706386	0.0038782739095586526	0.0028570204134108538	0.0018059995304401221	0.0012129739695786127	0.002554865741805268	0.0	0.0	0.0	0.001238037463013631
OTU796	0.0012528659308167433	0.0	0.0	0.02464311488972206	0.0	0.0	0.00646378984926442	0.004285530620116281	0.005417998591320366	0.0	0.0	0.0	0.0	0.0	0.001238037463013631
OTU1140	0.0012528659308167433	0.0026835191670356506	0.0	0.005280667476369013	0.0	0.0035346930119119152	0.002585515939705768	0.0028570204134108538	0.0	0.003638921908735838	0.001277432870902634	0.0023788001332128075	0.004121388633210149	0.001460237726701907	0.001238037463013631
OTU1046	0.0012528659308167433	0.026835191670356508	0.001423710474237959	0.0017602224921230043	0.0	0.024742851083383408	0.01551309563823461	0.004285530620116281	0.019865994834841343	0.003638921908735838	0.0	0.003568200199819211	0.0054951848442802	0.0	0.0
OTU1123	0.0012528659308167433	0.0	0.0	0.0	0.0	0.0011782310039706386	0.0	0.0	0.0	0.0	0.002554865741805268	0.0	0.0	0.001460237726701907	0.001238037463013631
OTU964	0.0012528659308167433	0.0013417595835178253	0.0	0.0017602224921230043	0.0	0.002356462007941277	0.001292757969852884	0.0028570204134108538	0.0	0.004851895878314451	0.0	0.0011894000666064037	0.0	0.002920475453403814	0.001238037463013631
OTU813	0.0012528659308167433	0.0013417595835178253	0.0	0.0	0.0040145057474340615	0.0011782310039706386	0.0	0.0	0.0	0.0	0.001277432870902634	0.0	0.0	0.0	0.0
OTU278	0.0012528659308167433	0.0040252787505534755	0.002847420948475918	0.0	0.0	0.0011782310039706386	0.001292757969852884	0.004285530620116281	0.0	0.0	0.011496895838123708	0.005947000333032019	0.054951848442802	0.01460237726701907	0.021046636871231723
OTU92	0.0012528659308167433	0.422654268808115	0.0	0.005280667476369013	0.0040145057474340615	0.03299046811117788	0.0038782739095586526	0.004285530620116281	2.8354192627909915	0.019407583513257803	0.001277432870902634	0.0023788001332128075	0.009616573477490349	0.001460237726701907	0.0
OTU831	0.0025057318616334865	0.0013417595835178253	0.0	0.0	0.0013381685824780205	0.002356462007941277	0.0	0.0014285102067054269	0.0	0.0024259479391572254	0.001277432870902634	0.0023788001332128075	0.0	0.0	0.001238037463013631
OTU900	0.0012528659308167433	0.0040252787505534755	0.001423710474237959	0.005280667476369013	0.0	0.00824761702779447	0.005171031879411536	0.004285530620116281	0.0	0.004851895878314451	0.001277432870902634	0.0023788001332128075	0.0	0.002920475453403814	0.001238037463013631
OTU109	0.0012528659308167433	0.0	0.002847420948475918	0.029923782366091074	0.02810154023203843	0.02356462007941277	0.009049305788970188	0.05714040826821708	0.18240595257445233	0.3372067635428544	0.01277432870902634	0.0	0.0054951848442802	0.002920475453403814	0.023522711797258986
OTU134	0.0012528659308167433	0.0	0.15803186264041347	0.0	0.0	0.07305032224617958	0.002585515939705768	0.0014285102067054269	0.19143595022665294	0.031537323209043934	0.008942030096318438	0.0	0.016485554532840598	0.013142139540317163	0.001238037463013631
OTU599	0.0012528659308167433	0.0	0.0	0.0	0.0	0.0	0.0	0.0	0.0	0.0	0.001277432870902634	0.0011894000666064037	0.0	0.0	0.0
OTU282	0.0012528659308167433	0.009392317084624777	0.005694841896951836	0.038724894826706095	0.10972982376319769	0.0	0.0038782739095586526	0.0	0.0	0.0	0.0	0.005947000333032019	0.0054951848442802	0.005840950906807628	0.009904299704109047
OTU601	0.0012528659308167433	0.0	0.001423710474237959	0.0017602224921230043	0.0	0.0	0.0	0.0014285102067054269	0.0	0.0	0.001277432870902634	0.0011894000666064037	0.0	0.001460237726701907	0.0
OTU451	0.0012528659308167433	0.0026835191670356506	0.001423710474237959	0.0035204449842460087	0.0040145057474340615	0.0011782310039706386	0.0	0.0028570204134108538	0.0018059995304401221	0.0012129739695786127	0.00638716435451317	0.0023788001332128075	0.0	0.007301188633509535	0.0
OTU353	0.0	0.021468153336285205	0.0	0.0035204449842460087	0.0013381685824780205	0.0	0.00646378984926442	0.0	0.0	0.0	0.0	0.0	0.00137379621107005	0.0	0.01733252448219083
OTU385	0.0	0.04427806625608823	0.0	0.0	0.0	0.0	0.0	0.0	0.0	0.0	0.001277432870902634	0.0	0.0	0.0	0.002476074926027262
OTU386	0.0	0.04293630667257041	0.0	0.0	0.0066908429123901025	0.0	0.00646378984926442	0.0028570204134108538	0.0	0.0	0.0	0.0	0.0	0.0	0.0
OTU441	0.0	0.0040252787505534755	0.0	0.0	0.0	0.0	0.0	0.0	0.0	0.0	0.0	0.0	0.0	0.0	0.0
OTU443	0.0	0.005367038334071301	0.0	0.0	0.0	0.0	0.0	0.0	0.0	0.0	0.0	0.0	0.0	0.0	0.0
OTU444	0.0	0.016101115002213902	0.0	0.0	0.0	0.002356462007941277	0.00646378984926442	0.0	0.0018059995304401221	0.0	0.0	0.0	0.0	0.001460237726701907	0.0
OTU898	0.0	0.03354398958794563	0.0	0.01584200242910704	0.0013381685824780205	0.043594547146913624	0.0245624014272048	0.012856591860348841	0.014447996243520977	0.018194609543679192	0.005109731483610536	0.0011894000666064037	0.008242777266420299	0.0	0.001238037463013631
OTU610	0.0	0.0040252787505534755	0.0	0.0	0.0	0.0011782310039706386	0.001292757969852884	0.0	0.0	0.0012129739695786127	0.0	0.0011894000666064037	0.0	0.0	0.0
OTU611	0.0	0.0026835191670356506	0.0	0.0	0.0	0.0	0.0	0.0	0.0	0.0012129739695786127	0.0	0.0	0.0	0.0	0.0
OTU614	0.0	0.005367038334071301	0.0	0.0035204449842460087	0.0013381685824780205	0.0	0.0	0.0028570204134108538	0.0036119990608802443	0.0	0.001277432870902634	0.0	0.0	0.0	0.0
OTU615	0.0	0.0026835191670356506	0.0	0.0	0.0	0.0	0.0	0.0	0.0	0.0	0.0	0.0	0.0	0.0	0.0
OTU616	0.0	0.0040252787505534755	0.0	0.0	0.0013381685824780205	0.0	0.0	0.0	0.0	0.0	0.0	0.0	0.0	0.0	0.0
OTU617	0.0	0.0026835191670356506	0.0	0.0	0.0	0.0	0.0	0.0	0.0	0.0	0.0	0.0	0.0	0.0	0.0
OTU618	0.0	0.012075836251660426	0.001423710474237959	0.0	0.0	0.0035346930119119152	0.002585515939705768	0.0014285102067054269	0.0	0.0024259479391572254	0.0	0.007136400399638422	0.0	0.001460237726701907	0.001238037463013631
OTU619	0.0	0.0026835191670356506	0.001423710474237959	0.0	0.0	0.0035346930119119152	0.0	0.0	0.0	0.0	0.0	0.0011894000666064037	0.0	0.0	0.0
OTU621	0.0	0.0026835191670356506	0.0	0.0	0.0	0.0	0.0	0.0	0.0	0.0	0.0	0.0	0.0	0.0	0.0
OTU622	0.0	0.0026835191670356506	0.0	0.0	0.0	0.0	0.0	0.0	0.0	0.0	0.0	0.0011894000666064037	0.0	0.0	0.0
OTU625	0.0	0.0026835191670356506	0.01281339426814163	0.0	0.0	0.0	0.001292757969852884	0.0	0.0	0.0	0.0	0.0	0.0	0.0	0.0
OTU624	0.0	0.0026835191670356506	0.0	0.0	0.0	0.0	0.0	0.0	0.0	0.0	0.0	0.0	0.0	0.0	0.0
OTU626	0.0	0.0026835191670356506	0.0	0.0	0.0	0.0	0.0	0.0	0.0	0.0	0.0	0.0	0.0	0.0	0.0
OTU628	0.0	0.0026835191670356506	0.0	0.0	0.0	0.0	0.0	0.0	0.0	0.0	0.0	0.0	0.0	0.0	0.001238037463013631
OTU629	0.0	0.0026835191670356506	0.0	0.0	0.0013381685824780205	0.0	0.0	0.0014285102067054269	0.0	0.0012129739695786127	0.001277432870902634	0.0023788001332128075	0.00137379621107005	0.001460237726701907	0.002476074926027262
OTU630	0.0	0.0040252787505534755	0.0	0.0	0.0	0.0	0.001292757969852884	0.0	0.0	0.0012129739695786127	0.0	0.0	0.0	0.0	0.0
OTU631	0.0	0.0026835191670356506	0.0	0.0	0.0	0.0	0.0	0.0	0.0	0.0	0.0	0.0	0.0	0.0	0.0
OTU633	0.0	0.0026835191670356506	0.0	0.0	0.0	0.0	0.0	0.0	0.0	0.0	0.0	0.0	0.0	0.0	0.0
OTU634	0.0	0.0040252787505534755	0.0	0.0	0.0	0.0	0.0	0.0	0.0	0.0	0.0	0.0	0.0	0.0	0.0
OTU635	0.0	0.0040252787505534755	0.0	0.0	0.0	0.0	0.0	0.0	0.0	0.0012129739695786127	0.0	0.0011894000666064037	0.0	0.0	0.0
OTU636	0.0	0.0026835191670356506	0.0	0.0	0.0	0.0	0.0	0.0	0.0	0.0	0.0	0.0	0.0	0.0	0.0
OTU640	0.0	0.0026835191670356506	0.0	0.0	0.0	0.0	0.0	0.0	0.0	0.0	0.0	0.0	0.0	0.0	0.0
OTU642	0.0	0.0040252787505534755	0.0	0.0	0.0	0.0	0.0	0.0	0.0	0.0012129739695786127	0.0	0.0	0.0	0.0	0.0
OTU644	0.0	0.0026835191670356506	0.0	0.0	0.0	0.0	0.0	0.0	0.0	0.0	0.0	0.0	0.0	0.0	0.0
OTU392	0.0	0.005367038334071301	0.021355657113569383	0.0	0.0	0.0	0.0	0.0	0.0	0.0	0.0	0.0	0.0	0.0	0.0
OTU645	0.0	0.0026835191670356506	0.001423710474237959	0.0	0.0	0.002356462007941277	0.001292757969852884	0.0014285102067054269	0.0	0.0	0.0	0.0	0.0	0.0	0.0
OTU646	0.0	0.0026835191670356506	0.0	0.0	0.0	0.0	0.001292757969852884	0.0	0.0	0.0024259479391572254	0.0	0.0	0.0	0.0	0.0
OTU648	0.0	0.0026835191670356506	0.0	0.0	0.0	0.0	0.0	0.0	0.0	0.0	0.0	0.0	0.0	0.0	0.0
OTU651	0.0	0.0026835191670356506	0.0	0.0	0.0	0.0	0.0	0.0	0.0	0.0012129739695786127	0.0	0.0	0.0	0.0	0.001238037463013631
OTU649	0.0	0.0026835191670356506	0.0	0.0	0.0	0.0	0.0	0.0	0.0	0.0	0.0	0.0	0.0	0.0	0.0
OTU655	0.0	0.0026835191670356506	0.0	0.0	0.0	0.0011782310039706386	0.0	0.0	0.0	0.0024259479391572254	0.0	0.0	0.0	0.0	0.0
OTU656	0.0	0.0040252787505534755	0.0	0.0	0.0	0.0	0.0	0.0	0.0	0.0012129739695786127	0.0	0.0	0.0	0.0	0.0
OTU657	0.0	0.0026835191670356506	0.0	0.0017602224921230043	0.0	0.0011782310039706386	0.0	0.0	0.0	0.0	0.001277432870902634	0.0023788001332128075	0.00137379621107005	0.001460237726701907	0.0
OTU658	0.0	0.0026835191670356506	0.0	0.0	0.0	0.0	0.001292757969852884	0.0014285102067054269	0.0	0.0	0.0	0.0	0.0	0.001460237726701907	0.0
OTU661	0.0	0.0026835191670356506	0.0	0.0	0.0	0.0	0.0	0.0	0.0	0.0	0.0	0.0	0.0	0.0	0.0
OTU660	0.0	0.0026835191670356506	0.0	0.0	0.0	0.0	0.0	0.0	0.0	0.0	0.0	0.0	0.0	0.0	0.0
OTU662	0.0	0.006708797917589127	0.0	0.0017602224921230043	0.0	0.002356462007941277	0.001292757969852884	0.019999142893875974	0.0	0.003638921908735838	0.001277432870902634	0.003568200199819211	0.00137379621107005	0.0	0.0
OTU663	0.0	0.0040252787505534755	0.0	0.0	0.0	0.0	0.0	0.0	0.0018059995304401221	0.0024259479391572254	0.001277432870902634	0.0	0.0	0.001460237726701907	0.001238037463013631
OTU665	0.0	0.0026835191670356506	0.0	0.0	0.0	0.0	0.0	0.0	0.0	0.0	0.0	0.0	0.0	0.0	0.0
OTU668	0.0	0.008050557501106951	0.0	0.0	0.0	0.0	0.0	0.0	0.0	0.0	0.0	0.0	0.0	0.0	0.0
OTU671	0.0	0.0026835191670356506	0.0	0.0	0.0	0.0	0.0	0.0	0.0	0.0	0.0	0.0	0.0	0.0	0.0
OTU669	0.0	0.0026835191670356506	0.0	0.0	0.0	0.0	0.0	0.0	0.0	0.0	0.0	0.0	0.0	0.0	0.0
OTU672	0.0	0.005367038334071301	0.0	0.0	0.0	0.002356462007941277	0.0	0.0	0.0	0.0024259479391572254	0.0	0.0011894000666064037	0.0	0.0	0.001238037463013631
OTU667	0.0	0.0026835191670356506	0.0	0.0	0.0	0.0	0.0	0.0	0.0	0.0	0.0	0.0	0.0	0.0	0.0
OTU674	0.0	0.0026835191670356506	0.0	0.0	0.0	0.0	0.0	0.0	0.0	0.0	0.0	0.0	0.0	0.0	0.0
OTU676	0.0	0.0040252787505534755	0.0	0.0	0.0	0.0	0.0	0.0	0.0	0.0	0.0	0.0	0.0	0.0	0.0
OTU675	0.0	0.0026835191670356506	0.0	0.0	0.0	0.0	0.0	0.0	0.0	0.0	0.0	0.0	0.0	0.0	0.0
OTU678	0.0	0.0026835191670356506	0.0	0.0	0.0	0.0	0.0	0.0	0.0	0.0	0.0	0.0	0.0	0.0	0.0
OTU677	0.0	0.0026835191670356506	0.0	0.0	0.0	0.0	0.0	0.0	0.0	0.0	0.0	0.0	0.0	0.0	0.0
OTU285	0.0	0.018784634169249553	0.0	0.0017602224921230043	0.0	0.021208158071471493	0.009049305788970188	0.011428081653643415	0.04153798920012281	0.020620557482836418	0.0	0.005947000333032019	0.0	0.0	0.0
OTU623	0.0	0.012075836251660426	0.0	0.0017602224921230043	0.0	0.0011782310039706386	0.0	0.0	0.0	0.0024259479391572254	0.0	0.0	0.0	0.0	0.0
OTU323	0.0	0.005367038334071301	0.0	0.014081779936984035	0.0013381685824780205	0.0306340061032366	0.009049305788970188	0.007142551033527135	0.005417998591320366	0.014555687634943353	0.0	0.0	0.0027475924221401	0.001460237726701907	0.0
OTU681	0.0	0.0026835191670356506	0.0	0.0	0.0	0.0011782310039706386	0.0	0.0	0.0	0.0	0.0	0.0	0.0	0.0	0.0
OTU686	0.0	0.0040252787505534755	0.0	0.0	0.0	0.0	0.0	0.0	0.0	0.0	0.0	0.0	0.0	0.0	0.0
OTU687	0.0	0.0026835191670356506	0.001423710474237959	0.0017602224921230043	0.0	0.0	0.0	0.0014285102067054269	0.0	0.0	0.001277432870902634	0.0023788001332128075	0.0	0.0	0.001238037463013631
OTU688	0.0	0.0040252787505534755	0.0	0.0	0.0	0.0	0.0	0.0	0.0	0.0	0.0	0.0	0.0	0.0	0.0
OTU689	0.0	0.0026835191670356506	0.0	0.0	0.0	0.0	0.0	0.0	0.0	0.0	0.0	0.0	0.0	0.0	0.0
OTU450	0.0	0.005367038334071301	0.0	0.0017602224921230043	0.03211604597947249	0.0011782310039706386	0.009049305788970188	0.0	0.0	0.003638921908735838	0.001277432870902634	0.0	0.00137379621107005	0.0	0.0
OTU692	0.0	0.0040252787505534755	0.0	0.0	0.0	0.0	0.0	0.0	0.0	0.0	0.0	0.0	0.0	0.0	0.0
OTU387	0.0	0.012075836251660426	0.0	0.0	0.0	0.0	0.002585515939705768	0.0	0.0	0.043667062904830065	0.0	0.0	0.0	0.0	0.0
OTU695	0.0	0.0040252787505534755	0.0	0.0	0.0	0.0	0.0	0.0	0.0	0.0	0.0	0.0	0.0	0.0	0.0
OTU694	0.0	0.0026835191670356506	0.0	0.0	0.0	0.0	0.0	0.0	0.0	0.0	0.0	0.0	0.0	0.0	0.0
OTU696	0.0	0.0026835191670356506	0.0	0.0	0.0	0.0	0.0	0.0	0.0	0.0	0.0	0.0	0.0	0.0	0.0
OTU697	0.0	0.0026835191670356506	0.0	0.0	0.0	0.0	0.0	0.0	0.0	0.0	0.0	0.0	0.0	0.0	0.0
OTU698	0.0	0.0026835191670356506	0.0	0.0	0.0	0.0	0.0	0.0	0.0	0.0	0.0	0.0	0.0	0.0	0.0
OTU699	0.0	0.0026835191670356506	0.0	0.0	0.0	0.0	0.0	0.0	0.0	0.0	0.0	0.0	0.0	0.0	0.0
OTU701	0.0	0.0026835191670356506	0.0	0.0	0.0	0.0	0.0	0.0	0.0	0.0	0.0	0.0	0.0	0.0	0.0
OTU702	0.0	0.0026835191670356506	0.0	0.0	0.0	0.0	0.0	0.0	0.0	0.0	0.001277432870902634	0.0	0.0	0.0	0.0
OTU704	0.0	0.0026835191670356506	0.0	0.0	0.0	0.0	0.0	0.0	0.0	0.0	0.0	0.0	0.0	0.0	0.0
OTU906	0.0	0.0013417595835178253	0.002847420948475918	0.0035204449842460087	0.0	0.0035346930119119152	0.005171031879411536	0.0028570204134108538	0.0	0.0024259479391572254	0.001277432870902634	0.0023788001332128075	0.00137379621107005	0.0	0.004952149852054524
OTU520	0.0	0.005367038334071301	0.0	0.0	0.0	0.0035346930119119152	0.005171031879411536	0.0	0.0036119990608802443	0.014555687634943353	0.00638716435451317	0.0	0.00686898105535025	0.0	0.001238037463013631
OTU1069	0.0	0.0040252787505534755	0.0	0.0	0.0	0.0035346930119119152	0.0	0.0014285102067054269	0.005417998591320366	0.008490817787050289	0.0	0.0	0.0	0.0	0.0
OTU446	0.0	0.009392317084624777	0.002847420948475918	0.0017602224921230043	0.002676337164956041	0.004712924015882554	0.005171031879411536	0.0028570204134108538	0.005417998591320366	0.0012129739695786127	0.002554865741805268	0.0011894000666064037	0.0	0.002920475453403814	0.001238037463013631
OTU469	0.0	0.0026835191670356506	0.001423710474237959	0.0017602224921230043	0.0	0.004712924015882554	0.001292757969852884	0.0014285102067054269	0.0	0.0024259479391572254	0.0	0.0023788001332128075	0.00137379621107005	0.0	0.001238037463013631
OTU920	0.0	0.006708797917589127	0.001423710474237959	0.0017602224921230043	0.0	0.0035346930119119152	0.005171031879411536	0.007142551033527135	0.0	0.003638921908735838	0.0	0.0	0.00137379621107005	0.0	0.0
OTU928	0.0	0.0026835191670356506	0.0	0.0017602224921230043	0.0	0.0011782310039706386	0.0038782739095586526	0.0	0.0	0.0	0.001277432870902634	0.0023788001332128075	0.00137379621107005	0.0	0.0
OTU947	0.0	0.0013417595835178253	0.0	0.0	0.0	0.0	0.002585515939705768	0.0	0.0	0.0	0.0	0.0	0.0	0.0	0.0
OTU397	0.0	0.008050557501106951	0.0	0.0	0.0013381685824780205	0.002356462007941277	0.0	0.0028570204134108538	0.0036119990608802443	0.0	0.001277432870902634	0.0	0.00137379621107005	0.0	0.0
OTU1089	0.0	0.0013417595835178253	0.0	0.0	0.0	0.0	0.0	0.0	0.0	0.0024259479391572254	0.0	0.0	0.0	0.0	0.0
OTU612	0.0	0.006708797917589127	0.0	0.014081779936984035	0.0	0.02592108208735405	0.0	0.0	0.0	0.006064869847893064	0.0	0.0	0.004121388633210149	0.0	0.002476074926027262
OTU926	0.0	0.005367038334071301	0.0	0.005280667476369013	0.0	0.0	0.0038782739095586526	0.0028570204134108538	0.0	0.0	0.0	0.0	0.00137379621107005	0.0	0.0
OTU720	0.0	0.010734076668142602	0.001423710474237959	0.0	0.0013381685824780205	0.00824761702779447	0.001292757969852884	0.008571061240232563	0.0018059995304401221	0.006064869847893064	0.002554865741805268	0.0011894000666064037	0.0027475924221401	0.001460237726701907	0.004952149852054524
OTU523	0.0	0.0026835191670356506	0.0	0.0035204449842460087	0.0	0.0	0.0	0.0	0.0018059995304401221	0.0	0.04087785186888429	0.0	0.0	0.013142139540317163	0.0
OTU921	0.0	0.0040252787505534755	0.0	0.0	0.0	0.0	0.00646378984926442	0.0014285102067054269	0.0036119990608802443	0.003638921908735838	0.0	0.0	0.0	0.0	0.0
OTU1016	0.0	0.005367038334071301	0.0	0.0017602224921230043	0.0	0.0	0.0	0.0014285102067054269	0.0	0.003638921908735838	0.001277432870902634	0.0	0.0	0.0	0.001238037463013631
OTU393	0.0	0.009392317084624777	0.0	0.005280667476369013	0.0	0.004712924015882554	0.00646378984926442	0.0	0.010835997182640732	0.020620557482836418	0.002554865741805268	0.004757600266425615	0.0	0.004380713180105722	0.0
OTU1097	0.0	0.0040252787505534755	0.0	0.0	0.0013381685824780205	0.002356462007941277	0.0	0.0014285102067054269	0.045149988261003055	0.008490817787050289	0.0	0.0	0.0	0.0	0.0
OTU438	0.0	0.009392317084624777	0.0	0.0	0.0	0.010604079035735747	0.007756547819117305	0.0028570204134108538	0.019865994834841343	0.015768661604521967	0.0	0.0023788001332128075	0.00137379621107005	0.001460237726701907	0.0
OTU439	0.0	0.005367038334071301	0.001423710474237959	0.0	0.0	0.01649523405558894	0.002585515939705768	0.0028570204134108538	0.0	0.015768661604521967	0.0	0.0	0.0	0.0	0.0
OTU603	0.0	0.0013417595835178253	0.001423710474237959	0.008801112460615022	0.0013381685824780205	0.0011782310039706386	0.001292757969852884	0.0014285102067054269	0.0072239981217604885	0.003638921908735838	0.001277432870902634	0.003568200199819211	0.00137379621107005	0.0	0.002476074926027262
OTU1062	0.0	0.012075836251660426	0.001423710474237959	0.0	0.0040145057474340615	0.0	0.002585515939705768	0.0028570204134108538	0.005417998591320366	0.0012129739695786127	0.0	0.0	0.0	0.037966180894249586	0.0
OTU783	0.0	0.0013417595835178253	0.002847420948475918	0.007040889968492017	0.0	0.0	0.005171031879411536	0.0014285102067054269	0.0	0.004851895878314451	0.001277432870902634	0.0011894000666064037	0.004121388633210149	0.007301188633509535	0.001238037463013631
OTU604	0.0	0.0026835191670356506	0.0	0.0035204449842460087	0.0	0.0011782310039706386	0.001292757969852884	0.0014285102067054269	0.0	0.0024259479391572254	0.0	0.0011894000666064037	0.0	0.0	0.0
OTU873	0.0	0.0013417595835178253	0.0	0.0	0.0	0.002356462007941277	0.0	0.0	0.0	0.0	0.0	0.0	0.0	0.0	0.0
OTU1082	0.0	0.0040252787505534755	0.0	0.0	0.0	0.002356462007941277	0.005171031879411536	0.0057140408268217075	0.0036119990608802443	0.0024259479391572254	0.0	0.0	0.0	0.0	0.0
OTU609	0.0	0.006708797917589127	0.0	0.0	0.0	0.0011782310039706386	0.0038782739095586526	0.0	0.0036119990608802443	0.0012129739695786127	0.0	0.003568200199819211	0.0	0.0	0.001238037463013631
OTU958	0.0	0.005367038334071301	0.0	0.0	0.0	0.004712924015882554	0.0	0.042855306201162804	0.005417998591320366	0.0024259479391572254	0.0	0.0	0.0	0.005840950906807628	0.001238037463013631
OTU500	0.0	0.010734076668142602	0.001423710474237959	0.0	0.010705348659824164	0.012960541043677025	0.0	0.007142551033527135	0.014447996243520977	0.0012129739695786127	0.005109731483610536	0.007136400399638422	0.0027475924221401	0.001460237726701907	0.002476074926027262
OTU1070	0.0	0.0013417595835178253	0.0	0.0	0.0	0.0	0.0	0.0	0.0018059995304401221	0.0024259479391572254	0.0	0.0	0.0	0.0	0.001238037463013631
OTU345	0.0	0.006708797917589127	0.002847420948475918	0.005280667476369013	0.0	0.011782310039706385	0.0038782739095586526	0.0028570204134108538	0.0	0.010916765726207516	0.0	0.0011894000666064037	0.0	0.001460237726701907	0.0
OTU1044	0.0	0.0013417595835178253	0.0	0.0	0.0	0.0070693860238238305	0.0038782739095586526	0.0	0.005417998591320366	0.012129739695786129	0.0	0.005947000333032019	0.0	0.001460237726701907	0.001238037463013631
OTU232	0.0	0.0013417595835178253	0.0	0.017602224921230043	0.0	0.00824761702779447	0.0	0.0014285102067054269	0.31243791876614113	0.0024259479391572254	0.001277432870902634	0.0	0.00137379621107005	0.001460237726701907	0.001238037463013631
OTU300	0.0	0.006708797917589127	0.0	0.0	0.0013381685824780205	0.06244624321044384	0.001292757969852884	0.01428510206705427	0.036119990608802444	0.013342713665364742	0.002554865741805268	0.004757600266425615	0.0	0.005840950906807628	0.001238037463013631
OTU407	0.0	0.0013417595835178253	0.0	0.0	0.002676337164956041	0.0	0.002585515939705768	0.0	0.0	0.0	0.002554865741805268	0.0023788001332128075	0.0	0.0	0.0
OTU257	0.0	0.0013417595835178253	0.001423710474237959	0.007040889968492017	0.0	0.029455775099265964	0.010342063758823072	0.012856591860348841	0.010835997182640732	0.012129739695786129	0.002554865741805268	0.0011894000666064037	0.0	0.001460237726701907	0.001238037463013631
OTU1145	0.0	0.005367038334071301	0.0	0.0	0.0013381685824780205	0.0011782310039706386	0.0	0.0	0.0072239981217604885	0.0	0.0	0.004757600266425615	0.0	0.0	0.0
OTU1085	0.0	0.0013417595835178253	0.0	0.0	0.0	0.002356462007941277	0.0	0.0014285102067054269	0.0018059995304401221	0.006064869847893064	0.0	0.0	0.0	0.0	0.0
OTU620	0.0	0.0013417595835178253	0.0	0.0	0.0	0.0	0.0	0.0	0.0036119990608802443	0.0024259479391572254	0.0	0.0	0.0	0.0	0.002476074926027262
OTU1015	0.0	0.0040252787505534755	0.002847420948475918	0.0	0.0	0.002356462007941277	0.0	0.0028570204134108538	0.0	0.0024259479391572254	0.0	0.0011894000666064037	0.0	0.0	0.002476074926027262
OTU905	0.0	0.0013417595835178253	0.0	0.0017602224921230043	0.0013381685824780205	0.011782310039706385	0.0	0.0	0.0018059995304401221	0.0	0.0	0.0	0.0	0.001460237726701907	0.0
OTU716	0.0	0.0026835191670356506	0.0	0.0	0.0013381685824780205	0.0	0.001292757969852884	0.0028570204134108538	0.0	0.0024259479391572254	0.0	0.0023788001332128075	0.0	0.0	0.0
OTU412	0.0	0.0040252787505534755	0.008542262845427754	0.036964672334583094	0.005352674329912082	0.0153170030516183	0.002585515939705768	0.0028570204134108538	0.005417998591320366	0.0024259479391572254	0.0	0.010704600599457634	0.0109903696885604	0.002920475453403814	0.006190187315068154
OTU1060	0.0	0.0013417595835178253	0.0	0.0	0.0013381685824780205	0.002356462007941277	0.001292757969852884	0.0014285102067054269	0.009029997652200611	0.003638921908735838	0.002554865741805268	0.0	0.00137379621107005	0.005840950906807628	0.001238037463013631
OTU1043	0.0	0.0013417595835178253	0.0	0.0	0.0	0.0	0.001292757969852884	0.0	0.0036119990608802443	0.0	0.0	0.0	0.0	0.0	0.0
OTU792	0.0	0.0013417595835178253	0.0	0.0035204449842460087	0.0	0.0	0.0	0.0	0.0	0.0	0.0	0.0	0.0	0.0	0.0
OTU1071	0.0	0.0026835191670356506	0.002847420948475918	0.0	0.0	0.0035346930119119152	0.0038782739095586526	0.004285530620116281	0.0036119990608802443	0.006064869847893064	0.002554865741805268	0.0011894000666064037	0.00137379621107005	0.0	0.002476074926027262
OTU1179	0.0	0.0013417595835178253	0.0	0.0	0.0040145057474340615	0.0	0.0	0.0	0.0	0.0	0.001277432870902634	0.0023788001332128075	0.0027475924221401	0.001460237726701907	0.006190187315068154
OTU822	0.0	0.005367038334071301	0.0	0.0035204449842460087	0.002676337164956041	0.002356462007941277	0.009049305788970188	0.007142551033527135	0.0162539957739611	0.004851895878314451	0.0	0.0	0.008242777266420299	0.0	0.002476074926027262
OTU883	0.0	0.0040252787505534755	0.0	0.0017602224921230043	0.0040145057474340615	0.002356462007941277	0.0038782739095586526	0.0057140408268217075	0.0018059995304401221	0.007277843817471676	0.001277432870902634	0.0	0.0	0.0	0.0
OTU632	0.0	0.0026835191670356506	0.0	0.0017602224921230043	0.0	0.0	0.0	0.0	0.0	0.0012129739695786127	0.0	0.0	0.0	0.0	0.0
OTU638	0.0	0.0026835191670356506	0.0	0.0	0.0	0.0	0.001292757969852884	0.0	0.0	0.0024259479391572254	0.0	0.0	0.0	0.0	0.0
OTU652	0.0	0.0040252787505534755	0.001423710474237959	0.0017602224921230043	0.0013381685824780205	0.002356462007941277	0.001292757969852884	0.0028570204134108538	0.0036119990608802443	0.007277843817471676	0.0	0.0011894000666064037	0.0	0.0	0.0
OTU653	0.0	0.0013417595835178253	0.0	0.0	0.0013381685824780205	0.0	0.001292757969852884	0.0	0.0	0.0	0.0	0.0	0.0	0.0	0.0
OTU965	0.0	0.0013417595835178253	0.0	0.0	0.0	0.0	0.0	0.0057140408268217075	0.0	0.0024259479391572254	0.0	0.0011894000666064037	0.0	0.001460237726701907	0.0
OTU506	0.0	0.0040252787505534755	0.004271131422713877	0.0017602224921230043	0.0013381685824780205	0.0070693860238238305	0.002585515939705768	0.008571061240232563	0.0072239981217604885	0.009703791756628902	0.0	0.0	0.0027475924221401	0.002920475453403814	0.002476074926027262
OTU708	0.0	0.005367038334071301	0.0	0.0	0.0	0.002356462007941277	0.0	0.0014285102067054269	0.0	0.0	0.0	0.0	0.0	0.001460237726701907	0.001238037463013631
OTU885	0.0	0.0026835191670356506	0.0	0.0	0.0013381685824780205	0.0035346930119119152	0.0	0.0014285102067054269	0.0036119990608802443	0.0012129739695786127	0.002554865741805268	0.0	0.0	0.0	0.0
OTU719	0.0	0.0026835191670356506	0.0	0.0017602224921230043	0.0	0.002356462007941277	0.001292757969852884	0.0014285102067054269	0.0018059995304401221	0.0024259479391572254	0.0	0.0	0.00137379621107005	0.0	0.0
OTU324	0.0	0.006708797917589127	0.0	0.0	0.0	0.00824761702779447	0.0	0.0	0.0	0.07884330802260985	0.0	0.0	0.0	0.0	0.0
OTU503	0.0	0.0013417595835178253	0.017084525690855508	0.0	0.008029011494868123	0.009425848031765108	0.011634821728675956	0.0014285102067054269	0.012641996713080856	0.007277843817471676	0.002554865741805268	0.0	0.0054951848442802	0.004380713180105722	0.012380374630136307
OTU867	0.0	0.0026835191670356506	0.0	0.0	0.0	0.0035346930119119152	0.0	0.0	0.0	0.0	0.0	0.0	0.0	0.0	0.0
OTU495	0.0	0.0026835191670356506	0.0	0.0	0.0	0.021208158071471493	0.0	0.0	0.0018059995304401221	0.004851895878314451	0.0	0.0	0.0	0.0	0.001238037463013631
OTU400	0.0	0.0013417595835178253	0.005694841896951836	0.0	0.0	0.005891155019853192	0.014220337668381726	0.0028570204134108538	0.0	0.009703791756628902	0.001277432870902634	0.0	0.0	0.0	0.001238037463013631
OTU367	0.0	0.0013417595835178253	0.0	0.0	0.0	0.0011782310039706386	0.002585515939705768	0.0	0.021671994365281465	0.0	0.0	0.0023788001332128075	0.0137379621107005	0.0	0.0
OTU938	0.0	0.0026835191670356506	0.0	0.0	0.0	0.0	0.002585515939705768	0.0	0.0	0.0	0.0	0.0011894000666064037	0.0	0.0	0.001238037463013631
OTU1068	0.0	0.0026835191670356506	0.001423710474237959	0.0	0.0013381685824780205	0.0035346930119119152	0.0	0.0057140408268217075	0.0036119990608802443	0.0012129739695786127	0.001277432870902634	0.0011894000666064037	0.0	0.0	0.0
OTU452	0.0	0.005367038334071301	0.001423710474237959	0.0035204449842460087	0.0	0.0	0.001292757969852884	0.0	0.009029997652200611	0.0	0.002554865741805268	0.004757600266425615	0.0	0.0	0.001238037463013631
OTU705	0.0	0.0013417595835178253	0.001423710474237959	0.0	0.0	0.0	0.0	0.0	0.0	0.0012129739695786127	0.0	0.0011894000666064037	0.0	0.0	0.001238037463013631
OTU826	0.0	0.0013417595835178253	0.001423710474237959	0.0	0.002676337164956041	0.0011782310039706386	0.0	0.0	0.0	0.0	0.0	0.0	0.0	0.0	0.0
OTU453	0.0	0.0013417595835178253	0.011389683793903671	0.0	0.0	0.004712924015882554	0.002585515939705768	0.007142551033527135	0.0	0.0473059848135659	0.007664597225415804	0.0	0.0	0.0	0.001238037463013631
OTU1027	0.0	0.0013417595835178253	0.0	0.0017602224921230043	0.0	0.0011782310039706386	0.0	0.0028570204134108538	0.009029997652200611	0.0024259479391572254	0.0	0.0	0.0	0.0	0.0
OTU706	0.0	0.0013417595835178253	0.0	0.0	0.0013381685824780205	0.0	0.0	0.0	0.005417998591320366	0.0012129739695786127	0.0	0.0	0.00137379621107005	0.001460237726701907	0.001238037463013631
OTU952	0.0	0.0013417595835178253	0.0	0.0	0.0	0.004712924015882554	0.005171031879411536	0.004285530620116281	0.0018059995304401221	0.003638921908735838	0.001277432870902634	0.0	0.0	0.001460237726701907	0.001238037463013631
OTU837	0.0	0.0013417595835178253	0.0	0.0	0.0	0.002356462007941277	0.0	0.0	0.0	0.0	0.0	0.0	0.0	0.0	0.0
OTU510	0.0	0.0026835191670356506	0.0	0.0035204449842460087	0.0	0.002356462007941277	0.001292757969852884	0.012856591860348841	0.010835997182640732	0.0012129739695786127	0.001277432870902634	0.0	0.0	0.0	0.0
OTU1006	0.0	0.0013417595835178253	0.0	0.0	0.0	0.0	0.0	0.0028570204134108538	0.0	0.0	0.0	0.0	0.0	0.0	0.0
OTU1052	0.0	0.0026835191670356506	0.0	0.0035204449842460087	0.0	0.0	0.001292757969852884	0.0014285102067054269	0.005417998591320366	0.003638921908735838	0.0	0.0023788001332128075	0.0027475924221401	0.0	0.0
OTU1032	0.0	0.0013417595835178253	0.0	0.0017602224921230043	0.0	0.014138772047647661	0.001292757969852884	0.0	0.018059995304401222	0.0024259479391572254	0.0	0.0023788001332128075	0.0	0.0	0.0
OTU238	0.0	0.0040252787505534755	0.0	0.0	0.0	0.002356462007941277	0.01292757969852884	0.12142336756996129	0.0	0.018194609543679192	0.0	0.04638660259764974	0.0	0.0	0.0
OTU1102	0.0	0.0013417595835178253	0.002847420948475918	0.0	0.0	0.0	0.002585515939705768	0.0	0.0	0.0024259479391572254	0.002554865741805268	0.0011894000666064037	0.0	0.0	0.0
OTU930	0.0	0.0013417595835178253	0.0	0.0	0.0	0.0	0.002585515939705768	0.0014285102067054269	0.0	0.0012129739695786127	0.0	0.0	0.0	0.0	0.0
OTU409	0.0	0.0013417595835178253	0.001423710474237959	0.007040889968492017	0.009367180077346143	0.0	0.0	0.0	0.0018059995304401221	0.0	0.005109731483610536	0.0	0.00137379621107005	0.005840950906807628	0.0
OTU912	0.0	0.0013417595835178253	0.0	0.0	0.0	0.0011782310039706386	0.002585515939705768	0.0	0.0	0.0	0.0	0.0	0.0	0.0	0.0
OTU915	0.0	0.0013417595835178253	0.0	0.0	0.0013381685824780205	0.0011782310039706386	0.0038782739095586526	0.0	0.0	0.0012129739695786127	0.001277432870902634	0.004757600266425615	0.00137379621107005	0.002920475453403814	0.007428224778081784
OTU351	0.0	0.0040252787505534755	0.0	0.0	0.0013381685824780205	0.004712924015882554	0.01551309563823461	0.012856591860348841	0.0036119990608802443	0.012129739695786129	0.0	0.0	0.0	0.0	0.0
OTU763	0.0	0.0013417595835178253	0.001423710474237959	0.0	0.0	0.0	0.001292757969852884	0.0	0.0	0.0012129739695786127	0.0	0.0	0.0	0.0	0.0
OTU718	0.0	0.0013417595835178253	0.0	0.0	0.0	0.0	0.0	0.0	0.0	0.0	0.0	0.0	0.00137379621107005	0.0	0.0
OTU895	0.0	0.0013417595835178253	0.0	0.0	0.0	0.002356462007941277	0.001292757969852884	0.0	0.0	0.0	0.002554865741805268	0.0	0.00137379621107005	0.0	0.0
OTU886	0.0	0.0013417595835178253	0.0	0.0	0.0	0.002356462007941277	0.0	0.0	0.0018059995304401221	0.0	0.0	0.0	0.0	0.001460237726701907	0.0
OTU470	0.0	0.0026835191670356506	0.007118552371189795	0.0017602224921230043	0.002676337164956041	0.0	0.0038782739095586526	0.0028570204134108538	0.0	0.0012129739695786127	0.005109731483610536	0.0	0.0027475924221401	0.001460237726701907	0.001238037463013631
OTU1167	0.0	0.0013417595835178253	0.0	0.0017602224921230043	0.0	0.0011782310039706386	0.0	0.0028570204134108538	0.0036119990608802443	0.0012129739695786127	0.0	0.0	0.004121388633210149	0.0	0.0
OTU907	0.0	0.0026835191670356506	0.002847420948475918	0.005280667476369013	0.0013381685824780205	0.002356462007941277	0.002585515939705768	0.0	0.0018059995304401221	0.0024259479391572254	0.0	0.0	0.00137379621107005	0.0	0.002476074926027262
OTU841	0.0	0.0013417595835178253	0.0	0.0	0.0	0.0035346930119119152	0.0	0.0	0.0	0.0012129739695786127	0.0	0.0	0.0	0.0	0.0
OTU955	0.0	0.0013417595835178253	0.0	0.0017602224921230043	0.0	0.004712924015882554	0.005171031879411536	0.0	0.0	0.003638921908735838	0.0	0.0	0.0	0.0	0.0
OTU894	0.0	0.0013417595835178253	0.0	0.0	0.0	0.002356462007941277	0.0	0.0	0.0	0.0	0.0	0.0	0.0	0.0	0.0
OTU944	0.0	0.0013417595835178253	0.0	0.0035204449842460087	0.0	0.0	0.005171031879411536	0.0	0.0018059995304401221	0.007277843817471676	0.0	0.0	0.00137379621107005	0.0	0.0
OTU723	0.0	0.0013417595835178253	0.0	0.0	0.0	0.0011782310039706386	0.0	0.0057140408268217075	0.0	0.0	0.0	0.0	0.0	0.0	0.0
OTU462	0.0	0.0	0.004271131422713877	0.0017602224921230043	0.0	0.0	0.0	0.0014285102067054269	0.0018059995304401221	0.003638921908735838	0.0	0.0	0.0	0.0	0.0
OTU463	0.0	0.0	0.004271131422713877	0.0	0.0	0.0	0.0	0.0	0.0	0.0	0.0	0.0	0.0	0.0	0.0
OTU727	0.0	0.0	0.002847420948475918	0.0	0.002676337164956041	0.0	0.0	0.0	0.0	0.0	0.0	0.0	0.0	0.0	0.0
OTU728	0.0	0.0	0.002847420948475918	0.0	0.0	0.0011782310039706386	0.0	0.0	0.0	0.0	0.0	0.0	0.0	0.0	0.0
OTU464	0.0	0.0	0.007118552371189795	0.0	0.0	0.0	0.0	0.0	0.0	0.0012129739695786127	0.002554865741805268	0.0	0.017859350743910648	0.0	0.0
OTU732	0.0	0.0	0.002847420948475918	0.0	0.0	0.0	0.0	0.0	0.0	0.0	0.0	0.0	0.0	0.0	0.0
OTU399	0.0	0.0	0.022779367587807343	0.0017602224921230043	0.0	0.0	0.001292757969852884	0.004285530620116281	0.0325079915479222	0.003638921908735838	0.0	0.003568200199819211	0.00137379621107005	0.0	0.0
OTU734	0.0	0.0	0.002847420948475918	0.0	0.0	0.0	0.0	0.0	0.0	0.0	0.0	0.0	0.0	0.0	0.0
OTU736	0.0	0.0	0.002847420948475918	0.0	0.0	0.0	0.0	0.0	0.0	0.0	0.0	0.0	0.0	0.0	0.0
OTU735	0.0	0.0	0.004271131422713877	0.007040889968492017	0.0	0.0011782310039706386	0.001292757969852884	0.009999571446937987	0.005417998591320366	0.0024259479391572254	0.0	0.0	0.0	0.0	0.0
OTU737	0.0	0.0	0.002847420948475918	0.0	0.0	0.0	0.0	0.0	0.0	0.0	0.0	0.0	0.0	0.0	0.0
OTU739	0.0	0.0	0.002847420948475918	0.0	0.0	0.0	0.0	0.0	0.0	0.0	0.0	0.0	0.0	0.0	0.0
OTU740	0.0	0.0	0.002847420948475918	0.0	0.0	0.0	0.0	0.0	0.0	0.0	0.0	0.0	0.0	0.0	0.0
OTU741	0.0	0.0	0.002847420948475918	0.0	0.0	0.0	0.0	0.0	0.0	0.0	0.0	0.0	0.0	0.0	0.0
OTU742	0.0	0.0	0.02562678853628326	0.0	0.0040145057474340615	0.0	0.0	0.0	0.0	0.0	0.0	0.0011894000666064037	0.0	0.0	0.0
OTU468	0.0	0.0	0.005694841896951836	0.0	0.0	0.0011782310039706386	0.0	0.008571061240232563	0.0	0.0	0.0	0.0	0.0	0.0	0.001238037463013631
OTU744	0.0	0.0	0.002847420948475918	0.0	0.0	0.0	0.0	0.0	0.0	0.0	0.0	0.0	0.0	0.0	0.0
OTU746	0.0	0.0	0.002847420948475918	0.0	0.0	0.0	0.0	0.0	0.0	0.0	0.0	0.0	0.0	0.0	0.0
OTU748	0.0	0.0	0.002847420948475918	0.0	0.0	0.0	0.0	0.0	0.0	0.0	0.0	0.0	0.0	0.0	0.0
OTU747	0.0	0.0	0.004271131422713877	0.0	0.0	0.0	0.0	0.0	0.0	0.0	0.0	0.0	0.0	0.0	0.0
OTU749	0.0	0.0	0.002847420948475918	0.0	0.0	0.002356462007941277	0.0	0.0	0.0	0.0	0.0	0.0	0.0	0.0	0.0
OTU189	0.0	0.0	0.01566081521661755	0.008801112460615022	0.0	0.031812237107207236	0.021976885487499032	0.0	0.005417998591320366	0.19528880910215665	0.0	0.007136400399638422	0.0	0.0	0.004952149852054524
OTU750	0.0	0.0	0.002847420948475918	0.0	0.0	0.0	0.0	0.0	0.0	0.0	0.0	0.0	0.0	0.0	0.0
OTU752	0.0	0.0	0.002847420948475918	0.0	0.0	0.0	0.0	0.0	0.0	0.0	0.0	0.0	0.0	0.0	0.0
OTU751	0.0	0.0	0.002847420948475918	0.0	0.0	0.0	0.0	0.0	0.0	0.0	0.0	0.0	0.0	0.0	0.0
OTU753	0.0	0.0	0.002847420948475918	0.0	0.0	0.0	0.0	0.0	0.0	0.0	0.0	0.0	0.0	0.0	0.0
OTU754	0.0	0.0	0.002847420948475918	0.0	0.0	0.0	0.0	0.0	0.0	0.0	0.0	0.0	0.0	0.0	0.0
OTU306	0.0	0.0	0.007118552371189795	0.0035204449842460087	0.0013381685824780205	0.00824761702779447	0.0	0.0	0.0018059995304401221	0.014555687634943353	0.0	0.0011894000666064037	0.0	0.0	0.0
OTU756	0.0	0.0	0.002847420948475918	0.0	0.0	0.0	0.0	0.0	0.0	0.0	0.0	0.0	0.0	0.0	0.0
OTU757	0.0	0.0	0.004271131422713877	0.0	0.0	0.0	0.0	0.0	0.0	0.0	0.0	0.0	0.0	0.0	0.0
OTU758	0.0	0.0	0.002847420948475918	0.0	0.0	0.0	0.0	0.0	0.0	0.0	0.0	0.0	0.0	0.0	0.0
OTU759	0.0	0.0	0.004271131422713877	0.0	0.0	0.0	0.0	0.0	0.0	0.0	0.002554865741805268	0.0	0.00137379621107005	0.0	0.0
OTU760	0.0	0.0	0.002847420948475918	0.0	0.0	0.0	0.0	0.0	0.0	0.0	0.0	0.0	0.0	0.0	0.0
OTU1038	0.0	0.0	0.001423710474237959	0.0	0.0	0.0	0.0	0.0	0.0036119990608802443	0.0	0.0	0.0	0.0	0.0	0.0
OTU513	0.0	0.0	0.001423710474237959	0.0	0.002676337164956041	0.0	0.0	0.0057140408268217075	0.0	0.0	0.002554865741805268	0.0011894000666064037	0.0	0.001460237726701907	0.0
OTU402	0.0	0.0	0.005694841896951836	0.0017602224921230043	0.0	0.00824761702779447	0.002585515939705768	0.004285530620116281	0.0072239981217604885	0.004851895878314451	0.003832298612707902	0.0011894000666064037	0.0	0.0	0.0
OTU770	0.0	0.0	0.002847420948475918	0.005280667476369013	0.0013381685824780205	0.004712924015882554	0.0	0.0028570204134108538	0.0018059995304401221	0.003638921908735838	0.0	0.0	0.00137379621107005	0.001460237726701907	0.0
OTU1126	0.0	0.0	0.002847420948475918	0.0	0.0	0.005891155019853192	0.0038782739095586526	0.0028570204134108538	0.0036119990608802443	0.003638921908735838	0.001277432870902634	0.0011894000666064037	0.0027475924221401	0.001460237726701907	0.002476074926027262
OTU814	0.0	0.0	0.002847420948475918	0.0	0.010705348659824164	0.002356462007941277	0.00646378984926442	0.004285530620116281	0.0	0.0012129739695786127	0.002554865741805268	0.0011894000666064037	0.00137379621107005	0.001460237726701907	0.001238037463013631
OTU818	0.0	0.0	0.001423710474237959	0.0017602224921230043	0.002676337164956041	0.0	0.0	0.0	0.0	0.0024259479391572254	0.001277432870902634	0.008325800466244827	0.0	0.001460237726701907	0.001238037463013631
OTU989	0.0	0.0	0.001423710474237959	0.0	0.0013381685824780205	0.0035346930119119152	0.0	0.0014285102067054269	0.0	0.0012129739695786127	0.001277432870902634	0.0	0.0027475924221401	0.0	0.001238037463013631
OTU1118	0.0	0.0	0.001423710474237959	0.0	0.002676337164956041	0.0011782310039706386	0.0	0.0014285102067054269	0.0	0.0012129739695786127	0.003832298612707902	0.0	0.0	0.0	0.0
OTU471	0.0	0.0	0.007118552371189795	0.0	0.0	0.005891155019853192	0.002585515939705768	0.0014285102067054269	0.0	0.0012129739695786127	0.0	0.0	0.0	0.0	0.0
OTU725	0.0	0.0	0.001423710474237959	0.0	0.0	0.0011782310039706386	0.0	0.0014285102067054269	0.0	0.0012129739695786127	0.0	0.0	0.0	0.0	0.0
OTU733	0.0	0.0	0.002847420948475918	0.0017602224921230043	0.0	0.0011782310039706386	0.0038782739095586526	0.0014285102067054269	0.0	0.004851895878314451	0.0	0.0023788001332128075	0.0	0.0	0.0
OTU473	0.0	0.0	0.002847420948475918	0.0017602224921230043	0.002676337164956041	0.0011782310039706386	0.0	0.0014285102067054269	0.0036119990608802443	0.0	0.002554865741805268	0.0	0.0027475924221401	0.001460237726701907	0.003714112389040892
OTU731	0.0	0.0	0.001423710474237959	0.0	0.002676337164956041	0.0	0.0	0.0	0.0	0.0	0.001277432870902634	0.0	0.0027475924221401	0.001460237726701907	0.002476074926027262
OTU466	0.0	0.0	0.001423710474237959	0.0017602224921230043	0.0013381685824780205	0.002356462007941277	0.0	0.0	0.0	0.0	0.003832298612707902	0.0	0.0	0.0	0.0
OTU800	0.0	0.0	0.002847420948475918	0.0035204449842460087	0.0013381685824780205	0.0	0.0	0.0	0.0	0.0	0.001277432870902634	0.0	0.0	0.0	0.0
OTU1128	0.0	0.0	0.001423710474237959	0.0	0.0	0.0	0.0	0.0	0.0	0.0	0.0	0.0023788001332128075	0.0	0.001460237726701907	0.0
OTU872	0.0	0.0	0.001423710474237959	0.0017602224921230043	0.0	0.002356462007941277	0.007756547819117305	0.0028570204134108538	0.0	0.0	0.0	0.0	0.0	0.0	0.0
OTU327	0.0	0.0	0.004271131422713877	0.005280667476369013	0.008029011494868123	0.011782310039706385	0.010342063758823072	0.0	0.0	0.003638921908735838	0.0	0.007136400399638422	0.02060694316605075	0.0	0.008666262241095415
OTU805	0.0	0.0	0.001423710474237959	0.0	0.002676337164956041	0.0	0.0	0.0	0.0	0.0	0.001277432870902634	0.0	0.00137379621107005	0.0	0.0
OTU497	0.0	0.0	0.005694841896951836	0.0	0.0	0.009425848031765108	0.0	0.0	0.0	0.0	0.001277432870902634	0.0	0.0	0.001460237726701907	0.021046636871231723
OTU334	0.0	0.0	0.002847420948475918	0.0	0.0013381685824780205	0.005891155019853192	0.010342063758823072	0.004285530620116281	0.0	0.020620557482836418	0.0	0.0	0.0	0.0	0.002476074926027262
OTU820	0.0	0.0	0.001423710474237959	0.0017602224921230043	0.0013381685824780205	0.0	0.0	0.0014285102067054269	0.0018059995304401221	0.0	0.0	0.0011894000666064037	0.0027475924221401	0.0	0.002476074926027262
OTU785	0.0	0.0	0.001423710474237959	0.005280667476369013	0.0	0.0035346930119119152	0.002585515939705768	0.0	0.0018059995304401221	0.0012129739695786127	0.001277432870902634	0.0011894000666064037	0.0027475924221401	0.0	0.0
OTU948	0.0	0.0	0.001423710474237959	0.0	0.0	0.0	0.002585515939705768	0.0	0.0	0.0	0.001277432870902634	0.0023788001332128075	0.0	0.0	0.0
OTU798	0.0	0.0	0.002847420948475918	0.0035204449842460087	0.005352674329912082	0.0035346930119119152	0.0038782739095586526	0.0	0.0	0.0012129739695786127	0.005109731483610536	0.0	0.00137379621107005	0.001460237726701907	0.003714112389040892
OTU767	0.0	0.0	0.002847420948475918	0.0	0.0013381685824780205	0.002356462007941277	0.0	0.0	0.0	0.0	0.0	0.0011894000666064037	0.0	0.0	0.0
OTU827	0.0	0.0	0.001423710474237959	0.0	0.0013381685824780205	0.0011782310039706386	0.0	0.0014285102067054269	0.0018059995304401221	0.0012129739695786127	0.001277432870902634	0.0	0.0	0.0	0.0
OTU836	0.0	0.0	0.001423710474237959	0.0	0.0	0.005891155019853192	0.001292757969852884	0.0	0.0	0.0024259479391572254	0.0	0.0	0.0	0.0	0.0
OTU1076	0.0	0.0	0.001423710474237959	0.0	0.0	0.0011782310039706386	0.001292757969852884	0.0	0.0018059995304401221	0.003638921908735838	0.0	0.0	0.0	0.001460237726701907	0.0
OTU1025	0.0	0.0	0.001423710474237959	0.0	0.0	0.0	0.0038782739095586526	0.0	0.0072239981217604885	0.0	0.0	0.0	0.0	0.001460237726701907	0.001238037463013631
OTU1182	0.0	0.0	0.001423710474237959	0.0017602224921230043	0.0	0.0	0.001292757969852884	0.0014285102067054269	0.0036119990608802443	0.0	0.001277432870902634	0.0	0.0	0.002920475453403814	0.0
OTU963	0.0	0.0	0.001423710474237959	0.0	0.0	0.0011782310039706386	0.0	0.0057140408268217075	0.0	0.0012129739695786127	0.0	0.0	0.0	0.0	0.0
OTU481	0.0	0.0	0.001423710474237959	0.007040889968492017	0.0	0.0035346930119119152	0.001292757969852884	0.0014285102067054269	0.0036119990608802443	0.0012129739695786127	0.0	0.0	0.0	0.001460237726701907	0.001238037463013631
OTU773	0.0	0.0	0.0	0.0035204449842460087	0.0	0.0	0.0	0.0	0.0	0.0	0.0	0.0	0.0	0.0	0.0
OTU774	0.0	0.0	0.0	0.0035204449842460087	0.0	0.0	0.0	0.0	0.0	0.0012129739695786127	0.0	0.0011894000666064037	0.0	0.005840950906807628	0.001238037463013631
OTU775	0.0	0.0	0.0	0.0035204449842460087	0.0	0.0	0.0	0.0	0.0	0.0	0.0	0.0	0.0	0.0	0.0
OTU776	0.0	0.0	0.0	0.01232155744486103	0.0	0.0	0.0	0.0	0.0	0.0	0.0	0.0	0.0	0.0	0.0
OTU778	0.0	0.0	0.0	0.0035204449842460087	0.0	0.0	0.0	0.0	0.0	0.0	0.0	0.0	0.0	0.0	0.0
OTU779	0.0	0.0	0.0	0.005280667476369013	0.0	0.0	0.0	0.0	0.0	0.0	0.0	0.0	0.0	0.0	0.0
OTU782	0.0	0.0	0.0	0.0035204449842460087	0.0	0.0	0.0	0.0	0.0	0.0	0.001277432870902634	0.0	0.0	0.0	0.0
OTU786	0.0	0.0	0.0	0.0035204449842460087	0.0	0.0	0.0	0.0	0.0	0.0	0.0	0.0	0.0	0.0	0.0
OTU787	0.0	0.0	0.0	0.005280667476369013	0.0	0.0	0.0	0.0	0.0	0.0	0.0	0.0	0.0	0.0	0.0
OTU788	0.0	0.0	0.0	0.0035204449842460087	0.0	0.0	0.0	0.0	0.0	0.0	0.0	0.0	0.0	0.0	0.0
OTU790	0.0	0.0	0.0	0.0035204449842460087	0.0	0.0	0.0	0.0	0.0	0.0	0.0	0.0	0.0	0.0	0.001238037463013631
OTU791	0.0	0.0	0.0	0.0035204449842460087	0.0	0.0	0.0	0.0	0.0	0.0	0.0	0.0	0.0	0.0	0.001238037463013631
OTU793	0.0	0.0	0.0	0.0035204449842460087	0.0013381685824780205	0.0	0.0	0.0	0.0	0.0	0.0	0.0	0.0	0.0	0.0
OTU795	0.0	0.0	0.0	0.0035204449842460087	0.0	0.0	0.0	0.0	0.0	0.0	0.0	0.0	0.0	0.0	0.0
OTU794	0.0	0.0	0.0	0.014081779936984035	0.0	0.0	0.0	0.0	0.0	0.0	0.0	0.0	0.0	0.001460237726701907	0.0
OTU799	0.0	0.0	0.0	0.0017602224921230043	0.0	0.0	0.001292757969852884	0.0	0.0	0.0	0.0	0.0011894000666064037	0.0	0.0	0.0
OTU780	0.0	0.0	0.0	0.007040889968492017	0.0	0.0	0.001292757969852884	0.0	0.0018059995304401221	0.0	0.0	0.0	0.0	0.0	0.001238037463013631
OTU899	0.0	0.0	0.0	0.0017602224921230043	0.0	0.0035346930119119152	0.0	0.0	0.0	0.0	0.0	0.0	0.0	0.0	0.0
OTU918	0.0	0.0	0.0	0.0017602224921230043	0.0	0.0	0.002585515939705768	0.0	0.0	0.0	0.0	0.0	0.0	0.0	0.0
OTU823	0.0	0.0	0.0	0.0017602224921230043	0.002676337164956041	0.0	0.001292757969852884	0.0	0.0018059995304401221	0.0	0.0	0.0	0.0	0.0	0.0
OTU816	0.0	0.0	0.0	0.0017602224921230043	0.002676337164956041	0.0011782310039706386	0.0	0.0	0.0018059995304401221	0.0	0.002554865741805268	0.0	0.0	0.0	0.0
OTU368	0.0	0.0	0.0	0.007040889968492017	0.0	0.004712924015882554	0.01292757969852884	0.012856591860348841	0.0	0.0	0.0	0.0023788001332128075	0.0	0.0	0.0
OTU781	0.0	0.0	0.0	0.0017602224921230043	0.0	0.0	0.0	0.0	0.0	0.0	0.0	0.0	0.0	0.0	0.001238037463013631
OTU789	0.0	0.0	0.0	0.0017602224921230043	0.0	0.0	0.0	0.0014285102067054269	0.0	0.0	0.0	0.0	0.0	0.0	0.0
OTU833	0.0	0.0	0.0	0.0017602224921230043	0.0	0.002356462007941277	0.0	0.0	0.0	0.0	0.0	0.0	0.00137379621107005	0.0	0.0
OTU914	0.0	0.0	0.0	0.0035204449842460087	0.0	0.0	0.0038782739095586526	0.0014285102067054269	0.0	0.0	0.0	0.0011894000666064037	0.0	0.0	0.0
OTU1026	0.0	0.0	0.0	0.0017602224921230043	0.0	0.0035346930119119152	0.0	0.0014285102067054269	0.0036119990608802443	0.0012129739695786127	0.001277432870902634	0.0011894000666064037	0.00137379621107005	0.004380713180105722	0.001238037463013631
OTU1189	0.0	0.0	0.0	0.0017602224921230043	0.0	0.0	0.0	0.0	0.0	0.0	0.0	0.0	0.0	0.002920475453403814	0.0
OTU982	0.0	0.0	0.0	0.0017602224921230043	0.0	0.0011782310039706386	0.0	0.004285530620116281	0.0018059995304401221	0.003638921908735838	0.0	0.0	0.0	0.0	0.0
OTU1204	0.0	0.0	0.0	0.0017602224921230043	0.0	0.0011782310039706386	0.0	0.0014285102067054269	0.005417998591320366	0.0012129739695786127	0.0	0.0	0.0	0.0	0.004952149852054524
OTU1083	0.0	0.0	0.0	0.0017602224921230043	0.0	0.002356462007941277	0.0	0.0014285102067054269	0.0	0.007277843817471676	0.0	0.0023788001332128075	0.00137379621107005	0.0	0.0
OTU1133	0.0	0.0	0.0	0.0017602224921230043	0.0	0.0011782310039706386	0.0	0.0	0.0	0.0	0.0	0.0023788001332128075	0.0	0.0	0.001238037463013631
OTU804	0.0	0.0	0.0	0.0	0.002676337164956041	0.0	0.0	0.0	0.0	0.0	0.0	0.0	0.00137379621107005	0.0	0.0
OTU806	0.0	0.0	0.0	0.0	0.002676337164956041	0.0	0.0	0.0	0.0	0.0	0.0	0.0	0.0	0.0	0.0
OTU808	0.0	0.0	0.0	0.0	0.002676337164956041	0.0	0.0	0.0	0.0	0.0	0.0	0.0	0.0	0.0	0.0
OTU809	0.0	0.0	0.0	0.0	0.002676337164956041	0.0	0.0	0.0	0.0	0.0	0.0	0.0	0.0	0.0	0.0
OTU810	0.0	0.0	0.0	0.0	0.002676337164956041	0.0	0.0	0.0	0.0	0.0	0.0	0.0	0.0	0.0	0.0
OTU815	0.0	0.0	0.0	0.0	0.0040145057474340615	0.0035346930119119152	0.001292757969852884	0.0371412653743411	0.0	0.006064869847893064	0.0	0.0023788001332128075	0.0	0.0	0.0
OTU819	0.0	0.0	0.0	0.0	0.0040145057474340615	0.002356462007941277	0.0	0.0	0.0	0.0	0.0	0.0	0.00137379621107005	0.0	0.0
OTU821	0.0	0.0	0.0	0.0	0.002676337164956041	0.0	0.0	0.0	0.0	0.0	0.0	0.0	0.0	0.0	0.0
OTU422	0.0	0.0	0.0	0.0	0.005352674329912082	0.0	0.018098611577940377	0.0014285102067054269	0.0018059995304401221	0.003638921908735838	0.0	0.010704600599457634	0.03159731285461115	0.021903565900528606	0.07180617285479059
OTU953	0.0	0.0	0.0	0.0	0.0013381685824780205	0.0011782310039706386	0.002585515939705768	0.0	0.0018059995304401221	0.0	0.0	0.0011894000666064037	0.0	0.0	0.0
OTU1103	0.0	0.0	0.0	0.0	0.0013381685824780205	0.0	0.0	0.0	0.0	0.0	0.002554865741805268	0.0	0.0	0.001460237726701907	0.0
OTU1139	0.0	0.0	0.0	0.0	0.0013381685824780205	0.0	0.0	0.0	0.0	0.0	0.0	0.0023788001332128075	0.0	0.0	0.0
OTU825	0.0	0.0	0.0	0.0	0.0013381685824780205	0.0011782310039706386	0.001292757969852884	0.0	0.0	0.0	0.0	0.0011894000666064037	0.0	0.0	0.0
OTU1188	0.0	0.0	0.0	0.0	0.0013381685824780205	0.0	0.0	0.0	0.0	0.0	0.0	0.0	0.0	0.004380713180105722	0.0
OTU522	0.0	0.0	0.0	0.0	0.0013381685824780205	0.0011782310039706386	0.0	0.0	0.0	0.0024259479391572254	0.002554865741805268	0.0023788001332128075	0.0	0.002920475453403814	0.0
OTU492	0.0	0.0	0.0	0.0	0.0	0.0035346930119119152	0.0	0.0	0.0	0.0	0.0	0.0	0.0	0.0	0.0
OTU838	0.0	0.0	0.0	0.0	0.0	0.002356462007941277	0.0	0.0	0.0	0.0	0.0	0.0	0.0	0.0	0.0
OTU839	0.0	0.0	0.0	0.0	0.0	0.002356462007941277	0.0	0.0	0.0	0.0	0.0	0.0	0.0	0.0	0.0
OTU843	0.0	0.0	0.0	0.0	0.0	0.0035346930119119152	0.0	0.0	0.0018059995304401221	0.0	0.0	0.0	0.0	0.0	0.0
OTU842	0.0	0.0	0.0	0.0	0.0	0.002356462007941277	0.0	0.0	0.0	0.0	0.0	0.0	0.0	0.0	0.0
OTU845	0.0	0.0	0.0	0.0	0.0	0.002356462007941277	0.0	0.0	0.0	0.0	0.0	0.0	0.0	0.0	0.0
OTU846	0.0	0.0	0.0	0.0	0.0	0.002356462007941277	0.0	0.0	0.0	0.0	0.0	0.0	0.0	0.0	0.0
OTU847	0.0	0.0	0.0	0.0	0.0	0.0035346930119119152	0.0	0.0	0.0	0.0	0.002554865741805268	0.0	0.0	0.0	0.0
OTU848	0.0	0.0	0.0	0.0	0.0	0.002356462007941277	0.0	0.0	0.0	0.0	0.0	0.0	0.0	0.0	0.0
OTU849	0.0	0.0	0.0	0.0	0.0	0.002356462007941277	0.0	0.0	0.0	0.0	0.0	0.0	0.0	0.0	0.0
OTU851	0.0	0.0	0.0	0.0	0.0	0.002356462007941277	0.0	0.0	0.0	0.0	0.0	0.0	0.0	0.0	0.0
OTU850	0.0	0.0	0.0	0.0	0.0	0.002356462007941277	0.0	0.0	0.0	0.0	0.0	0.0	0.0	0.0	0.0
OTU853	0.0	0.0	0.0	0.0	0.0	0.002356462007941277	0.001292757969852884	0.0	0.0	0.0	0.0	0.0	0.0	0.001460237726701907	0.0
OTU855	0.0	0.0	0.0	0.0	0.0	0.0035346930119119152	0.0	0.0	0.0	0.0012129739695786127	0.0	0.0	0.0	0.0	0.0
OTU857	0.0	0.0	0.0	0.0	0.0	0.002356462007941277	0.0	0.0	0.0	0.0	0.0	0.0	0.0	0.0	0.0
OTU856	0.0	0.0	0.0	0.0	0.0	0.002356462007941277	0.0	0.0	0.0	0.0012129739695786127	0.0	0.0	0.0	0.0	0.0
OTU858	0.0	0.0	0.0	0.0	0.0	0.002356462007941277	0.0	0.0	0.0	0.0	0.0	0.0	0.0	0.0	0.0
OTU859	0.0	0.0	0.0	0.0	0.0	0.005891155019853192	0.0	0.0	0.0	0.0	0.0	0.003568200199819211	0.0	0.0	0.0
OTU860	0.0	0.0	0.0	0.0	0.0	0.002356462007941277	0.0	0.0014285102067054269	0.0	0.0	0.0	0.0011894000666064037	0.0	0.0	0.0
OTU861	0.0	0.0	0.0	0.0	0.0	0.002356462007941277	0.0	0.0	0.0	0.0	0.0	0.0	0.0	0.0	0.0
OTU862	0.0	0.0	0.0	0.0	0.0	0.002356462007941277	0.0	0.0	0.0	0.0	0.0	0.0	0.0	0.0	0.0
OTU863	0.0	0.0	0.0	0.0	0.0	0.002356462007941277	0.0	0.0	0.0	0.0	0.0	0.0	0.0	0.0	0.0
OTU865	0.0	0.0	0.0	0.0	0.0	0.002356462007941277	0.0	0.0	0.0	0.0	0.0	0.0	0.0	0.0	0.0
OTU869	0.0	0.0	0.0	0.0	0.0	0.002356462007941277	0.0	0.0	0.0	0.0	0.0	0.0	0.0	0.0	0.0
OTU870	0.0	0.0	0.0	0.0	0.0	0.002356462007941277	0.0	0.0	0.0	0.0	0.0	0.0	0.0	0.0	0.0
OTU868	0.0	0.0	0.0	0.0	0.0	0.0035346930119119152	0.0	0.0	0.0	0.0	0.0	0.0	0.0	0.0	0.0
OTU871	0.0	0.0	0.0	0.0	0.0	0.002356462007941277	0.0	0.0	0.0	0.0	0.0	0.0	0.0	0.0	0.0
OTU874	0.0	0.0	0.0	0.0	0.0	0.002356462007941277	0.0	0.0	0.0	0.0	0.0	0.0	0.0	0.0	0.0
OTU875	0.0	0.0	0.0	0.0	0.0	0.0035346930119119152	0.0	0.0	0.0	0.0	0.0	0.0	0.0	0.0	0.0
OTU876	0.0	0.0	0.0	0.0	0.0	0.002356462007941277	0.0	0.0	0.0036119990608802443	0.0	0.0	0.0	0.0	0.0	0.0
OTU877	0.0	0.0	0.0	0.0	0.0	0.002356462007941277	0.0	0.0	0.0	0.0	0.0	0.0	0.0	0.0	0.0
OTU879	0.0	0.0	0.0	0.0	0.0	0.004712924015882554	0.0	0.0	0.0	0.0	0.0	0.0	0.0	0.0	0.0
OTU878	0.0	0.0	0.0	0.0	0.0	0.002356462007941277	0.0	0.0	0.0	0.0	0.0	0.0	0.0	0.0	0.0
OTU880	0.0	0.0	0.0	0.0	0.0	0.002356462007941277	0.0	0.0	0.0	0.0	0.0	0.0	0.0	0.0	0.0
OTU881	0.0	0.0	0.0	0.0	0.0	0.002356462007941277	0.0	0.0	0.0	0.0	0.0	0.0	0.0	0.0	0.0
OTU884	0.0	0.0	0.0	0.0	0.0	0.002356462007941277	0.0	0.0	0.0	0.0	0.0	0.0	0.0	0.0	0.0
OTU887	0.0	0.0	0.0	0.0	0.0	0.002356462007941277	0.0	0.0	0.0	0.0	0.0	0.0	0.0	0.0	0.0
OTU888	0.0	0.0	0.0	0.0	0.0	0.002356462007941277	0.0	0.0	0.0	0.0	0.0	0.0	0.0	0.0	0.0
OTU889	0.0	0.0	0.0	0.0	0.0	0.002356462007941277	0.0	0.0	0.0	0.0012129739695786127	0.0	0.0	0.0	0.0	0.0
OTU891	0.0	0.0	0.0	0.0	0.0	0.0035346930119119152	0.0	0.0	0.0	0.0	0.0	0.0	0.0	0.0	0.0
OTU892	0.0	0.0	0.0	0.0	0.0	0.002356462007941277	0.0	0.0	0.0	0.0	0.0	0.0	0.0	0.0	0.0
OTU890	0.0	0.0	0.0	0.0	0.0	0.002356462007941277	0.0	0.0	0.0	0.0	0.0	0.0	0.0	0.0	0.0
OTU897	0.0	0.0	0.0	0.0	0.0	0.002356462007941277	0.0	0.0	0.0	0.0	0.0	0.0	0.0	0.0	0.0
OTU901	0.0	0.0	0.0	0.0	0.0	0.002356462007941277	0.0	0.0	0.0	0.0	0.0	0.0	0.0	0.0	0.0
OTU902	0.0	0.0	0.0	0.0	0.0	0.002356462007941277	0.0	0.0	0.0	0.0	0.0	0.0	0.0	0.0	0.0
OTU903	0.0	0.0	0.0	0.0	0.0	0.002356462007941277	0.0	0.0	0.0	0.0	0.0	0.0	0.0	0.0	0.0
OTU904	0.0	0.0	0.0	0.0	0.0	0.002356462007941277	0.0	0.0	0.0	0.0	0.0	0.0	0.0	0.0	0.0
OTU832	0.0	0.0	0.0	0.0	0.0	0.0011782310039706386	0.0	0.0	0.0	0.0	0.0	0.0	0.0	0.0	0.012380374630136307
OTU957	0.0	0.0	0.0	0.0	0.0	0.0035346930119119152	0.001292757969852884	0.0014285102067054269	0.0018059995304401221	0.0	0.0	0.0	0.0	0.0	0.0
OTU933	0.0	0.0	0.0	0.0	0.0	0.002356462007941277	0.002585515939705768	0.0014285102067054269	0.0	0.0	0.0	0.0	0.0	0.0	0.0
OTU1035	0.0	0.0	0.0	0.0	0.0	0.0011782310039706386	0.0	0.0	0.0036119990608802443	0.0	0.0	0.0	0.0	0.0	0.0
OTU1152	0.0	0.0	0.0	0.0	0.0	0.0011782310039706386	0.001292757969852884	0.0	0.0	0.0	0.0	0.0023788001332128075	0.0	0.0	0.0
OTU940	0.0	0.0	0.0	0.0	0.0	0.0011782310039706386	0.002585515939705768	0.0	0.0	0.0	0.0	0.0	0.0	0.0	0.0
OTU931	0.0	0.0	0.0	0.0	0.0	0.0011782310039706386	0.002585515939705768	0.0	0.0	0.0	0.0	0.0	0.0	0.0	0.0
OTU967	0.0	0.0	0.0	0.0	0.0	0.002356462007941277	0.0	0.0028570204134108538	0.0	0.0012129739695786127	0.0	0.0	0.0	0.0	0.0
OTU1048	0.0	0.0	0.0	0.0	0.0	0.002356462007941277	0.0	0.0	0.0036119990608802443	0.0	0.0	0.0	0.0	0.0	0.0
OTU1094	0.0	0.0	0.0	0.0	0.0	0.0011782310039706386	0.0	0.0	0.0	0.0024259479391572254	0.0	0.0	0.0	0.0	0.0
OTU1004	0.0	0.0	0.0	0.0	0.0	0.0011782310039706386	0.0	0.004285530620116281	0.0	0.0	0.001277432870902634	0.0	0.0	0.0	0.0
OTU1087	0.0	0.0	0.0	0.0	0.0	0.0011782310039706386	0.0	0.0	0.0	0.0024259479391572254	0.0	0.0	0.0	0.0	0.0
OTU420	0.0	0.0	0.0	0.0	0.0	0.0011782310039706386	0.0	0.0	0.010835997182640732	0.006064869847893064	0.017884060192636875	0.0	0.0	0.0	0.007428224778081784
OTU910	0.0	0.0	0.0	0.0	0.0	0.0	0.002585515939705768	0.0	0.0	0.0	0.0	0.0	0.0	0.0	0.0
OTU911	0.0	0.0	0.0	0.0	0.0	0.0	0.0038782739095586526	0.0	0.0	0.0	0.0	0.0	0.0	0.0	0.0
OTU913	0.0	0.0	0.0	0.0	0.0	0.0	0.002585515939705768	0.0	0.0	0.0	0.0	0.0	0.0	0.0	0.0
OTU916	0.0	0.0	0.0	0.0	0.0	0.0	0.002585515939705768	0.0014285102067054269	0.0018059995304401221	0.0012129739695786127	0.0	0.0011894000666064037	0.0	0.0	0.0
OTU917	0.0	0.0	0.0	0.0	0.0	0.0	0.002585515939705768	0.0	0.0	0.0	0.0	0.0	0.0	0.0	0.0
OTU922	0.0	0.0	0.0	0.0	0.0	0.0	0.002585515939705768	0.0	0.0	0.0	0.0	0.0	0.0	0.0	0.0
OTU923	0.0	0.0	0.0	0.0	0.0	0.0	0.002585515939705768	0.0	0.0	0.0	0.0	0.0	0.0	0.0	0.0
OTU924	0.0	0.0	0.0	0.0	0.0	0.0	0.002585515939705768	0.0	0.0	0.0	0.0	0.0	0.0	0.0	0.0
OTU925	0.0	0.0	0.0	0.0	0.0	0.0	0.002585515939705768	0.0	0.0	0.0	0.0	0.0	0.0	0.0	0.0
OTU929	0.0	0.0	0.0	0.0	0.0	0.0	0.0038782739095586526	0.0	0.0	0.0	0.0	0.0	0.0	0.0	0.0
OTU932	0.0	0.0	0.0	0.0	0.0	0.0	0.002585515939705768	0.0	0.0	0.0	0.0	0.0	0.0	0.0	0.0
OTU934	0.0	0.0	0.0	0.0	0.0	0.0	0.002585515939705768	0.0	0.0	0.0	0.0	0.0	0.0	0.0	0.0
OTU939	0.0	0.0	0.0	0.0	0.0	0.0	0.002585515939705768	0.0	0.0	0.0	0.0	0.0	0.0	0.0	0.0
OTU943	0.0	0.0	0.0	0.0	0.0	0.0	0.002585515939705768	0.0	0.0	0.0	0.0	0.0	0.0	0.0	0.001238037463013631
OTU945	0.0	0.0	0.0	0.0	0.0	0.0	0.002585515939705768	0.0	0.0	0.0	0.0	0.0	0.0	0.0	0.0
OTU946	0.0	0.0	0.0	0.0	0.0	0.0	0.002585515939705768	0.0	0.0	0.0	0.0	0.0	0.0	0.0	0.0
OTU950	0.0	0.0	0.0	0.0	0.0	0.0	0.0038782739095586526	0.0	0.0	0.0	0.0	0.0	0.0	0.0	0.0
OTU973	0.0	0.0	0.0	0.0	0.0	0.0	0.0038782739095586526	0.03285573475422482	0.0	0.0	0.0	0.0011894000666064037	0.0	0.0	0.0
OTU1012	0.0	0.0	0.0	0.0	0.0	0.0	0.002585515939705768	0.0028570204134108538	0.0	0.0012129739695786127	0.0	0.0	0.0	0.0	0.0
OTU951	0.0	0.0	0.0	0.0	0.0	0.0	0.001292757969852884	0.0	0.0	0.0012129739695786127	0.0	0.0	0.0	0.0	0.0
OTU509	0.0	0.0	0.0	0.0	0.0	0.0	0.0	0.004285530620116281	0.0	0.0	0.0	0.0	0.0	0.0	0.0
OTU512	0.0	0.0	0.0	0.0	0.0	0.0	0.0	0.004285530620116281	0.0	0.0	0.0	0.0	0.0	0.0	0.0
OTU511	0.0	0.0	0.0	0.0	0.0	0.0	0.0	0.004285530620116281	0.0	0.0	0.0	0.0	0.0	0.0	0.0
OTU959	0.0	0.0	0.0	0.0	0.0	0.0	0.0	0.0028570204134108538	0.0	0.0	0.0	0.0	0.0	0.0	0.0
OTU960	0.0	0.0	0.0	0.0	0.0	0.0	0.0	0.0028570204134108538	0.0	0.0	0.0	0.0	0.0	0.0	0.0
OTU962	0.0	0.0	0.0	0.0	0.0	0.0	0.0	0.0028570204134108538	0.0	0.0	0.0	0.0	0.0	0.0	0.0
OTU969	0.0	0.0	0.0	0.0	0.0	0.0	0.0	0.0028570204134108538	0.0	0.0	0.0	0.0	0.0	0.0	0.0
OTU968	0.0	0.0	0.0	0.0	0.0	0.0	0.0	0.0028570204134108538	0.0	0.0	0.0	0.0	0.0	0.0	0.0
OTU971	0.0	0.0	0.0	0.0	0.0	0.0	0.0	0.0028570204134108538	0.0	0.0	0.0	0.0	0.0	0.0	0.0
OTU974	0.0	0.0	0.0	0.0	0.0	0.0	0.0	0.004285530620116281	0.0	0.0	0.0	0.0	0.0	0.0	0.0
OTU972	0.0	0.0	0.0	0.0	0.0	0.0	0.0	0.0028570204134108538	0.0	0.0	0.0	0.0	0.0	0.0	0.0
OTU975	0.0	0.0	0.0	0.0	0.0	0.0	0.0	0.0028570204134108538	0.0	0.0	0.0	0.0	0.0	0.001460237726701907	0.0
OTU976	0.0	0.0	0.0	0.0	0.0	0.0	0.0	0.0028570204134108538	0.0	0.0	0.0	0.0	0.0	0.0	0.0
OTU979	0.0	0.0	0.0	0.0	0.0	0.0	0.0	0.0028570204134108538	0.0	0.0	0.0	0.0	0.0	0.0	0.0
OTU978	0.0	0.0	0.0	0.0	0.0	0.0	0.0	0.0028570204134108538	0.0	0.0	0.0	0.0	0.0	0.0	0.0
OTU983	0.0	0.0	0.0	0.0	0.0	0.0	0.0	0.0028570204134108538	0.0	0.0	0.0	0.0	0.0	0.0	0.0
OTU981	0.0	0.0	0.0	0.0	0.0	0.0	0.0	0.0028570204134108538	0.0	0.0	0.0	0.0	0.0	0.0	0.0
OTU980	0.0	0.0	0.0	0.0	0.0	0.0	0.0	0.0028570204134108538	0.0	0.0	0.0	0.0	0.0	0.0	0.0
OTU985	0.0	0.0	0.0	0.0	0.0	0.0	0.0	0.0028570204134108538	0.0	0.0	0.0	0.0	0.0	0.0	0.0
OTU986	0.0	0.0	0.0	0.0	0.0	0.0	0.0	0.0028570204134108538	0.0	0.0	0.0	0.0	0.0	0.0	0.0
OTU988	0.0	0.0	0.0	0.0	0.0	0.0	0.0	0.0028570204134108538	0.0	0.0	0.0	0.0	0.00137379621107005	0.0	0.0
OTU990	0.0	0.0	0.0	0.0	0.0	0.0	0.0	0.0028570204134108538	0.0	0.0	0.0	0.0	0.0	0.0	0.001238037463013631
OTU991	0.0	0.0	0.0	0.0	0.0	0.0	0.0	0.0028570204134108538	0.0	0.0	0.0	0.0	0.0	0.0	0.0
OTU992	0.0	0.0	0.0	0.0	0.0	0.0	0.0	0.0028570204134108538	0.0	0.0	0.0	0.0	0.0	0.0	0.0
OTU993	0.0	0.0	0.0	0.0	0.0	0.0	0.0	0.0028570204134108538	0.0	0.0	0.0	0.0	0.0	0.0	0.0
OTU994	0.0	0.0	0.0	0.0	0.0	0.0	0.0	0.0028570204134108538	0.0	0.0	0.0	0.0	0.0	0.0	0.0
OTU995	0.0	0.0	0.0	0.0	0.0	0.0	0.0	0.0028570204134108538	0.0	0.0	0.0	0.0	0.0	0.0	0.0
OTU996	0.0	0.0	0.0	0.0	0.0	0.0	0.0	0.0028570204134108538	0.0	0.0	0.0	0.0	0.0	0.0	0.0
OTU997	0.0	0.0	0.0	0.0	0.0	0.0	0.0	0.0028570204134108538	0.0018059995304401221	0.0012129739695786127	0.0	0.0	0.0	0.0	0.0
OTU1000	0.0	0.0	0.0	0.0	0.0	0.0	0.0	0.0028570204134108538	0.0	0.0	0.0	0.0	0.0	0.0	0.0
OTU1002	0.0	0.0	0.0	0.0	0.0	0.0	0.0	0.0028570204134108538	0.0	0.0	0.0	0.0	0.0	0.0	0.0
OTU1001	0.0	0.0	0.0	0.0	0.0	0.0	0.0	0.0028570204134108538	0.0	0.0	0.0	0.0	0.0	0.0	0.0
OTU1003	0.0	0.0	0.0	0.0	0.0	0.0	0.0	0.0028570204134108538	0.0	0.0	0.0	0.0	0.0	0.0	0.0
OTU1007	0.0	0.0	0.0	0.0	0.0	0.0	0.0	0.0028570204134108538	0.0	0.0	0.0	0.0	0.0	0.0	0.0
OTU1005	0.0	0.0	0.0	0.0	0.0	0.0	0.0	0.0028570204134108538	0.0	0.0	0.0	0.0	0.0	0.0	0.0
OTU1008	0.0	0.0	0.0	0.0	0.0	0.0	0.0	0.0028570204134108538	0.0	0.0	0.001277432870902634	0.0	0.0	0.0	0.0
OTU1009	0.0	0.0	0.0	0.0	0.0	0.0	0.0	0.0028570204134108538	0.0	0.0	0.0	0.0	0.0	0.0	0.0
OTU1010	0.0	0.0	0.0	0.0	0.0	0.0	0.0	0.0028570204134108538	0.0	0.0	0.0	0.0	0.0	0.0	0.0
OTU1011	0.0	0.0	0.0	0.0	0.0	0.0	0.0	0.0028570204134108538	0.0	0.0	0.0	0.0	0.0	0.0	0.0
OTU1013	0.0	0.0	0.0	0.0	0.0	0.0	0.0	0.0028570204134108538	0.0	0.0	0.0	0.0	0.0	0.0	0.0
OTU1014	0.0	0.0	0.0	0.0	0.0	0.0	0.0	0.0028570204134108538	0.0	0.0	0.0	0.0	0.0	0.0	0.0
OTU1187	0.0	0.0	0.0	0.0	0.0	0.0	0.0	0.0014285102067054269	0.0	0.0012129739695786127	0.0	0.0	0.0	0.002920475453403814	0.0
OTU1173	0.0	0.0	0.0	0.0	0.0	0.0	0.0	0.0014285102067054269	0.0	0.0	0.0	0.0	0.0027475924221401	0.0	0.0
OTU1098	0.0	0.0	0.0	0.0	0.0	0.0	0.0	0.0014285102067054269	0.0	0.0012129739695786127	0.001277432870902634	0.0	0.00137379621107005	0.0	0.0
OTU1018	0.0	0.0	0.0	0.0	0.0	0.0	0.0	0.0	0.0036119990608802443	0.0	0.0	0.0	0.0	0.0	0.0
OTU1019	0.0	0.0	0.0	0.0	0.0	0.0	0.0	0.0	0.005417998591320366	0.0012129739695786127	0.0	0.0	0.0	0.0	0.0
OTU1021	0.0	0.0	0.0	0.0	0.0	0.0	0.0	0.0	0.0036119990608802443	0.0	0.0	0.0	0.0	0.0	0.0
OTU1022	0.0	0.0	0.0	0.0	0.0	0.0	0.0	0.0	0.0036119990608802443	0.0	0.0	0.0	0.0	0.0	0.0
OTU1023	0.0	0.0	0.0	0.0	0.0	0.0	0.0	0.0	0.0036119990608802443	0.0	0.0	0.0	0.0	0.0	0.0
OTU1024	0.0	0.0	0.0	0.0	0.0	0.0	0.0	0.0	0.0036119990608802443	0.0	0.0	0.0011894000666064037	0.00137379621107005	0.0	0.0
OTU1029	0.0	0.0	0.0	0.0	0.0	0.0	0.0	0.0	0.0036119990608802443	0.0	0.0	0.0	0.0	0.0	0.0
OTU1028	0.0	0.0	0.0	0.0	0.0	0.0	0.0	0.0	0.0036119990608802443	0.0	0.0	0.0	0.0	0.0	0.0
OTU1031	0.0	0.0	0.0	0.0	0.0	0.0	0.0	0.0	0.005417998591320366	0.0	0.0	0.0	0.0	0.0	0.0
OTU1033	0.0	0.0	0.0	0.0	0.0	0.0	0.0	0.0	0.0036119990608802443	0.0	0.0	0.0	0.0	0.0	0.0
OTU1034	0.0	0.0	0.0	0.0	0.0	0.0	0.0	0.0	0.0036119990608802443	0.0	0.0	0.0	0.0	0.0	0.0
OTU1036	0.0	0.0	0.0	0.0	0.0	0.0	0.0	0.0	0.0036119990608802443	0.0	0.0	0.0	0.0	0.0	0.0
OTU1039	0.0	0.0	0.0	0.0	0.0	0.0	0.0	0.0	0.0036119990608802443	0.0	0.0	0.0	0.0	0.0	0.0
OTU1040	0.0	0.0	0.0	0.0	0.0	0.0	0.0	0.0	0.0036119990608802443	0.0	0.0	0.0	0.0	0.0	0.0
OTU1042	0.0	0.0	0.0	0.0	0.0	0.0	0.0	0.0	0.0036119990608802443	0.0	0.0	0.0	0.0	0.0	0.0
OTU1045	0.0	0.0	0.0	0.0	0.0	0.0	0.0	0.0	0.005417998591320366	0.0012129739695786127	0.001277432870902634	0.0	0.0	0.0	0.001238037463013631
OTU1047	0.0	0.0	0.0	0.0	0.0	0.0	0.0	0.0	0.0036119990608802443	0.0	0.0	0.0	0.0	0.0	0.0
OTU1049	0.0	0.0	0.0	0.0	0.0	0.0	0.0	0.0	0.0036119990608802443	0.0	0.0	0.0	0.0	0.0	0.0
OTU1051	0.0	0.0	0.0	0.0	0.0	0.0	0.0	0.0	0.0036119990608802443	0.0	0.0	0.0	0.0	0.0	0.0
OTU1053	0.0	0.0	0.0	0.0	0.0	0.0	0.0	0.0	0.005417998591320366	0.0012129739695786127	0.0	0.0	0.0	0.0	0.0
OTU1054	0.0	0.0	0.0	0.0	0.0	0.0	0.0	0.0	0.0036119990608802443	0.0	0.0	0.0	0.0	0.0	0.0
OTU1056	0.0	0.0	0.0	0.0	0.0	0.0	0.0	0.0	0.0036119990608802443	0.0	0.0	0.0	0.0	0.0	0.0
OTU1057	0.0	0.0	0.0	0.0	0.0	0.0	0.0	0.0	0.0036119990608802443	0.0	0.0	0.0	0.0	0.0	0.0
OTU1058	0.0	0.0	0.0	0.0	0.0	0.0	0.0	0.0	0.0036119990608802443	0.0	0.0	0.0	0.0	0.0	0.0
OTU1059	0.0	0.0	0.0	0.0	0.0	0.0	0.0	0.0	0.009029997652200611	0.0	0.0	0.0	0.0	0.001460237726701907	0.003714112389040892
OTU1129	0.0	0.0	0.0	0.0	0.0	0.0	0.0	0.0	0.0018059995304401221	0.0	0.0	0.0023788001332128075	0.0	0.0	0.0
OTU143	0.0	0.0	0.0	0.0	0.0	0.0	0.0	0.0	0.0	0.36631813881274106	0.0	0.0	0.0	0.0	0.0
OTU1064	0.0	0.0	0.0	0.0	0.0	0.0	0.0	0.0	0.0	0.0024259479391572254	0.0	0.0	0.0	0.0	0.0
OTU1065	0.0	0.0	0.0	0.0	0.0	0.0	0.0	0.0	0.0	0.0024259479391572254	0.0	0.0	0.0	0.0	0.0
OTU1066	0.0	0.0	0.0	0.0	0.0	0.0	0.0	0.0	0.0	0.0024259479391572254	0.0	0.0	0.0	0.0	0.0
OTU1067	0.0	0.0	0.0	0.0	0.0	0.0	0.0	0.0	0.0	0.0024259479391572254	0.0	0.0	0.0	0.0	0.0
OTU1074	0.0	0.0	0.0	0.0	0.0	0.0	0.0	0.0	0.0	0.0024259479391572254	0.0	0.0	0.0	0.0	0.0
OTU1075	0.0	0.0	0.0	0.0	0.0	0.0	0.0	0.0	0.0	0.0024259479391572254	0.0	0.0	0.0	0.0	0.0
OTU1077	0.0	0.0	0.0	0.0	0.0	0.0	0.0	0.0	0.0	0.0024259479391572254	0.0	0.0	0.0	0.0	0.0
OTU1078	0.0	0.0	0.0	0.0	0.0	0.0	0.0	0.0	0.0	0.0024259479391572254	0.0	0.0	0.0	0.0	0.0
OTU1080	0.0	0.0	0.0	0.0	0.0	0.0	0.0	0.0	0.0	0.0024259479391572254	0.0	0.0	0.0	0.0	0.0
OTU1081	0.0	0.0	0.0	0.0	0.0	0.0	0.0	0.0	0.0	0.0024259479391572254	0.0	0.0	0.0	0.0	0.0
OTU1084	0.0	0.0	0.0	0.0	0.0	0.0	0.0	0.0	0.0	0.0024259479391572254	0.0	0.0	0.0	0.0	0.0
OTU1086	0.0	0.0	0.0	0.0	0.0	0.0	0.0	0.0	0.0	0.0024259479391572254	0.0	0.0	0.0	0.0	0.0
OTU1088	0.0	0.0	0.0	0.0	0.0	0.0	0.0	0.0	0.0	0.0024259479391572254	0.0	0.0	0.0	0.0	0.0
OTU1093	0.0	0.0	0.0	0.0	0.0	0.0	0.0	0.0	0.0	0.0024259479391572254	0.0	0.0	0.0	0.0	0.0
OTU1095	0.0	0.0	0.0	0.0	0.0	0.0	0.0	0.0	0.0	0.0024259479391572254	0.0	0.0	0.0	0.0	0.0
OTU1197	0.0	0.0	0.0	0.0	0.0	0.0	0.0	0.0	0.0	0.0012129739695786127	0.0	0.0	0.0	0.0	0.002476074926027262
OTU1158	0.0	0.0	0.0	0.0	0.0	0.0	0.0	0.0	0.0	0.0024259479391572254	0.0	0.0023788001332128075	0.009616573477490349	0.0	0.0
OTU1131	0.0	0.0	0.0	0.0	0.0	0.0	0.0	0.0	0.0	0.0024259479391572254	0.0	0.0023788001332128075	0.0	0.0	0.0
OTU525	0.0	0.0	0.0	0.0	0.0	0.0	0.0	0.0	0.0	0.0	0.003832298612707902	0.0	0.0	0.0	0.0
OTU1099	0.0	0.0	0.0	0.0	0.0	0.0	0.0	0.0	0.0	0.0	0.002554865741805268	0.0	0.0	0.0	0.0
OTU1100	0.0	0.0	0.0	0.0	0.0	0.0	0.0	0.0	0.0	0.0	0.002554865741805268	0.0	0.0	0.0	0.0
OTU1105	0.0	0.0	0.0	0.0	0.0	0.0	0.0	0.0	0.0	0.0	0.002554865741805268	0.0	0.0	0.0	0.0
OTU1104	0.0	0.0	0.0	0.0	0.0	0.0	0.0	0.0	0.0	0.0	0.002554865741805268	0.0	0.0	0.0	0.0
OTU1107	0.0	0.0	0.0	0.0	0.0	0.0	0.0	0.0	0.0	0.0	0.002554865741805268	0.0	0.0	0.0	0.0
OTU1106	0.0	0.0	0.0	0.0	0.0	0.0	0.0	0.0	0.0	0.0	0.002554865741805268	0.0	0.0	0.0	0.0
OTU1108	0.0	0.0	0.0	0.0	0.0	0.0	0.0	0.0	0.0	0.0	0.002554865741805268	0.0	0.0	0.0	0.0
OTU1109	0.0	0.0	0.0	0.0	0.0	0.0	0.0	0.0	0.0	0.0	0.002554865741805268	0.0	0.0	0.0	0.0
OTU1112	0.0	0.0	0.0	0.0	0.0	0.0	0.0	0.0	0.0	0.0	0.002554865741805268	0.0	0.0	0.0	0.0
OTU1113	0.0	0.0	0.0	0.0	0.0	0.0	0.0	0.0	0.0	0.0	0.002554865741805268	0.0	0.0	0.0	0.0
OTU1114	0.0	0.0	0.0	0.0	0.0	0.0	0.0	0.0	0.0	0.0	0.002554865741805268	0.0	0.0	0.0	0.0
OTU1116	0.0	0.0	0.0	0.0	0.0	0.0	0.0	0.0	0.0	0.0	0.002554865741805268	0.0	0.0	0.0	0.0
OTU1117	0.0	0.0	0.0	0.0	0.0	0.0	0.0	0.0	0.0	0.0	0.002554865741805268	0.0	0.0	0.0	0.0
OTU1119	0.0	0.0	0.0	0.0	0.0	0.0	0.0	0.0	0.0	0.0	0.002554865741805268	0.0	0.0	0.0	0.0
OTU1121	0.0	0.0	0.0	0.0	0.0	0.0	0.0	0.0	0.0	0.0	0.002554865741805268	0.0	0.0	0.0	0.0
OTU1120	0.0	0.0	0.0	0.0	0.0	0.0	0.0	0.0	0.0	0.0	0.002554865741805268	0.0	0.0	0.0	0.0
OTU1122	0.0	0.0	0.0	0.0	0.0	0.0	0.0	0.0	0.0	0.0	0.002554865741805268	0.0	0.0	0.0	0.0
OTU1124	0.0	0.0	0.0	0.0	0.0	0.0	0.0	0.0	0.0	0.0	0.002554865741805268	0.0	0.0	0.0	0.0
OTU1125	0.0	0.0	0.0	0.0	0.0	0.0	0.0	0.0	0.0	0.0	0.002554865741805268	0.0	0.0	0.0	0.0
OTU1127	0.0	0.0	0.0	0.0	0.0	0.0	0.0	0.0	0.0	0.0	0.0	0.0023788001332128075	0.0	0.001460237726701907	0.0
OTU1130	0.0	0.0	0.0	0.0	0.0	0.0	0.0	0.0	0.0	0.0	0.0	0.0023788001332128075	0.0	0.0	0.0
OTU1135	0.0	0.0	0.0	0.0	0.0	0.0	0.0	0.0	0.0	0.0	0.0	0.0023788001332128075	0.0	0.0	0.0
OTU1136	0.0	0.0	0.0	0.0	0.0	0.0	0.0	0.0	0.0	0.0	0.0	0.0023788001332128075	0.0	0.0	0.0
OTU1137	0.0	0.0	0.0	0.0	0.0	0.0	0.0	0.0	0.0	0.0	0.0	0.0023788001332128075	0.0	0.0	0.0
OTU1138	0.0	0.0	0.0	0.0	0.0	0.0	0.0	0.0	0.0	0.0	0.0	0.0023788001332128075	0.0	0.0	0.0
OTU1141	0.0	0.0	0.0	0.0	0.0	0.0	0.0	0.0	0.0	0.0	0.0	0.0023788001332128075	0.0	0.0	0.0
OTU1142	0.0	0.0	0.0	0.0	0.0	0.0	0.0	0.0	0.0	0.0	0.0	0.0023788001332128075	0.0	0.0	0.0
OTU1143	0.0	0.0	0.0	0.0	0.0	0.0	0.0	0.0	0.0	0.0	0.0	0.0023788001332128075	0.0	0.0	0.0
OTU1144	0.0	0.0	0.0	0.0	0.0	0.0	0.0	0.0	0.0	0.0	0.0	0.0023788001332128075	0.0	0.0	0.0
OTU1146	0.0	0.0	0.0	0.0	0.0	0.0	0.0	0.0	0.0	0.0	0.0	0.0023788001332128075	0.0	0.0	0.0
OTU1147	0.0	0.0	0.0	0.0	0.0	0.0	0.0	0.0	0.0	0.0	0.0	0.0023788001332128075	0.0	0.0	0.0
OTU1149	0.0	0.0	0.0	0.0	0.0	0.0	0.0	0.0	0.0	0.0	0.0	0.0023788001332128075	0.0	0.0	0.0
OTU1148	0.0	0.0	0.0	0.0	0.0	0.0	0.0	0.0	0.0	0.0	0.0	0.0023788001332128075	0.0	0.0	0.0
OTU1150	0.0	0.0	0.0	0.0	0.0	0.0	0.0	0.0	0.0	0.0	0.0	0.0023788001332128075	0.0	0.0	0.0
OTU1151	0.0	0.0	0.0	0.0	0.0	0.0	0.0	0.0	0.0	0.0	0.0	0.0023788001332128075	0.0	0.0	0.0
OTU1153	0.0	0.0	0.0	0.0	0.0	0.0	0.0	0.0	0.0	0.0	0.0	0.0023788001332128075	0.0	0.0	0.0
OTU1155	0.0	0.0	0.0	0.0	0.0	0.0	0.0	0.0	0.0	0.0	0.0	0.0023788001332128075	0.0	0.0	0.0
OTU1156	0.0	0.0	0.0	0.0	0.0	0.0	0.0	0.0	0.0	0.0	0.0	0.0023788001332128075	0.0	0.0	0.0
OTU1159	0.0	0.0	0.0	0.0	0.0	0.0	0.0	0.0	0.0	0.0	0.0	0.0023788001332128075	0.0	0.0	0.0
OTU1162	0.0	0.0	0.0	0.0	0.0	0.0	0.0	0.0	0.0	0.0	0.0	0.0011894000666064037	0.00137379621107005	0.002920475453403814	0.002476074926027262
OTU1196	0.0	0.0	0.0	0.0	0.0	0.0	0.0	0.0	0.0	0.0	0.0	0.0011894000666064037	0.0	0.002920475453403814	0.003714112389040892
OTU526	0.0	0.0	0.0	0.0	0.0	0.0	0.0	0.0	0.0	0.0	0.0	0.0	0.042587682543171544	0.0	0.0
OTU1163	0.0	0.0	0.0	0.0	0.0	0.0	0.0	0.0	0.0	0.0	0.0	0.0	0.0027475924221401	0.0	0.0
OTU1164	0.0	0.0	0.0	0.0	0.0	0.0	0.0	0.0	0.0	0.0	0.0	0.0	0.0027475924221401	0.0	0.0
OTU1165	0.0	0.0	0.0	0.0	0.0	0.0	0.0	0.0	0.0	0.0	0.0	0.0	0.0027475924221401	0.0	0.0
OTU1166	0.0	0.0	0.0	0.0	0.0	0.0	0.0	0.0	0.0	0.0	0.0	0.0	0.0027475924221401	0.0	0.0
OTU1170	0.0	0.0	0.0	0.0	0.0	0.0	0.0	0.0	0.0	0.0	0.0	0.0	0.0027475924221401	0.0	0.0
OTU1171	0.0	0.0	0.0	0.0	0.0	0.0	0.0	0.0	0.0	0.0	0.0	0.0	0.004121388633210149	0.0	0.0
OTU1175	0.0	0.0	0.0	0.0	0.0	0.0	0.0	0.0	0.0	0.0	0.0	0.0	0.0027475924221401	0.0	0.0
OTU1174	0.0	0.0	0.0	0.0	0.0	0.0	0.0	0.0	0.0	0.0	0.0	0.0	0.0027475924221401	0.0	0.0
OTU1176	0.0	0.0	0.0	0.0	0.0	0.0	0.0	0.0	0.0	0.0	0.0	0.0	0.0027475924221401	0.0	0.0
OTU1207	0.0	0.0	0.0	0.0	0.0	0.0	0.0	0.0	0.0	0.0	0.0	0.0	0.00137379621107005	0.0	0.002476074926027262
OTU1184	0.0	0.0	0.0	0.0	0.0	0.0	0.0	0.0	0.0	0.0	0.0	0.0	0.0	0.002920475453403814	0.0
OTU1183	0.0	0.0	0.0	0.0	0.0	0.0	0.0	0.0	0.0	0.0	0.0	0.0	0.0	0.002920475453403814	0.0
OTU1186	0.0	0.0	0.0	0.0	0.0	0.0	0.0	0.0	0.0	0.0	0.0	0.0	0.0	0.002920475453403814	0.0
OTU1190	0.0	0.0	0.0	0.0	0.0	0.0	0.0	0.0	0.0	0.0	0.0	0.0	0.0	0.002920475453403814	0.0
OTU1191	0.0	0.0	0.0	0.0	0.0	0.0	0.0	0.0	0.0	0.0	0.0	0.0	0.0	0.002920475453403814	0.0
OTU1192	0.0	0.0	0.0	0.0	0.0	0.0	0.0	0.0	0.0	0.0	0.0	0.0	0.0	0.0	0.002476074926027262
OTU1193	0.0	0.0	0.0	0.0	0.0	0.0	0.0	0.0	0.0	0.0	0.0	0.0	0.0	0.0	0.002476074926027262
OTU1198	0.0	0.0	0.0	0.0	0.0	0.0	0.0	0.0	0.0	0.0	0.0	0.0	0.0	0.0	0.002476074926027262
OTU1200	0.0	0.0	0.0	0.0	0.0	0.0	0.0	0.0	0.0	0.0	0.0	0.0	0.0	0.0	0.002476074926027262
OTU1201	0.0	0.0	0.0	0.0	0.0	0.0	0.0	0.0	0.0	0.0	0.0	0.0	0.0	0.0	0.002476074926027262
OTU1202	0.0	0.0	0.0	0.0	0.0	0.0	0.0	0.0	0.0	0.0	0.0	0.0	0.0	0.0	0.002476074926027262
OTU1203	0.0	0.0	0.0	0.0	0.0	0.0	0.0	0.0	0.0	0.0	0.0	0.0	0.0	0.0	0.002476074926027262
OTU1205	0.0	0.0	0.0	0.0	0.0	0.0	0.0	0.0	0.0	0.0	0.0	0.0	0.0	0.0	0.002476074926027262
OTU1206	0.0	0.0	0.0	0.0	0.0	0.0	0.0	0.0	0.0	0.0	0.0	0.0	0.0	0.0	0.002476074926027262
OTU1208	0.0	0.0	0.0	0.0	0.0	0.0	0.0	0.0	0.0	0.0	0.0	0.0	0.0	0.0	0.002476074926027262
OTU1209	0.0	0.0	0.0	0.0	0.0	0.0	0.0	0.0	0.0	0.0	0.0	0.0	0.0	0.0	0.002476074926027262
OTU1210	0.0	0.0	0.0	0.0	0.0	0.0	0.0	0.0	0.0	0.0	0.0	0.0	0.0	0.0	0.002476074926027262
