# Supplementary material for: Comparative analysis of the effects of cyclophosphamide and dexamethasone on intestinal immunity and microbiota in delayed hypersensitivity mice
Source: PLoS One. 2024 Oct 17;19(10):e0312147. doi: 10.1371/journal.pone.0312147 (PMC11486373; doi:10.1371/journal.pone.0312147)
Supplement: S1 File — (ZIP) [file pone.0312147.s001.zip › 2_OTU_Taxa/Abundance/otu_count.groups.xls]

otu	A	C	D
OTU6	5311	6116	38715
OTU13	14314	966	3936
OTU4	13802	28605	268
OTU15	17116	1374	4454
OTU2	20427	9403	17300
OTU18	2826	7256	98
OTU9	12434	5638	7744
OTU1	65930	36622	140669
OTU8	9955	16726	10215
OTU7	12175	11525	13914
OTU3	10614	11168	19837
OTU14	4424	2467	3543
OTU12	6373	7450	3494
OTU20	8621	11160	3808
OTU16	1625	8392	2353
OTU45	3638	349	749
OTU37	1875	2634	1629
OTU17	4528	5105	6724
OTU25	5074	3020	1649
OTU59	640	722	823
OTU10	5726	3634	15259
OTU102	892	86	106
OTU21	4713	3436	2012
OTU39	3445	2053	651
OTU22	1896	2502	1016
OTU51	1971	24	35
OTU27	597	2168	7
OTU26	4265	2979	804
OTU54	9327	1508	3531
OTU88	588	281	1106
OTU29	1280	1996	1894
OTU30	2391	2180	3312
OTU34	1713	724	3743
OTU43	1140	391	1188
OTU11	2384	11369	1024
OTU31	1153	929	1819
OTU71	478	1411	59
OTU47	639	463	916
OTU104	262	455	127
OTU89	667	1153	412
OTU79	278	859	67
OTU101	1067	1247	421
OTU78	466	392	761
OTU98	255	299	344
OTU93	605	451	131
OTU67	513	257	1170
OTU105	592	453	1553
OTU61	907	502	1020
OTU185	347	14	22
OTU70	1181	1738	132
OTU710	780	1883	418
OTU32	1061	2544	1738
OTU42	1474	1298	605
OTU44	507	1200	598
OTU41	1258	1891	712
OTU1161	104	139	70
OTU220	309	5	6
OTU38	1985	4338	556
OTU738	145	13	93
OTU100	219	336	235
OTU46	715	1737	306
OTU141	313	405	57
OTU76	856	500	915
OTU19	4523	4075	1613
OTU35	346	2489	311
OTU83	971	207	797
OTU77	79	1251	19
OTU50	478	1205	538
OTU133	730	976	122
OTU40	799	2534	484
OTU53	559	2722	100
OTU130	354	188	68
OTU55	715	525	2272
OTU119	472	76	20
OTU110	731	198	459
OTU97	783	4	0
OTU24	134	115	4539
OTU74	410	711	196
OTU157	208	185	178
OTU195	613	9	42
OTU48	756	1611	450
OTU5	5814	19530	424
OTU176	279	182	309
OTU99	125	796	56
OTU57	424	1902	552
OTU115	254	544	171
OTU539	87	10	8
OTU673	180	15	54
OTU69	777	148	1371
OTU75	985	440	267
OTU127	209	136	350
OTU292	212	2	9
OTU279	29	33	1
OTU23	2178	3287	1052
OTU62	540	1464	142
OTU152	467	8	7
OTU111	191	425	41
OTU86	533	946	346
OTU190	197	317	53
OTU137	63	248	61
OTU289	65	217	18
OTU138	176	497	30
OTU103	352	1230	189
OTU160	455	32	430
OTU85	281	1018	192
OTU215	105	128	71
OTU122	244	464	88
OTU128	110	122	168
OTU233	68	73	31
OTU63	953	1619	442
OTU28	1342	48	2509
OTU205	89	122	64
OTU116	138	107	383
OTU268	57	3	65
OTU121	647	613	104
OTU417	69	289	131
OTU505	403	588	638
OTU125	293	611	158
OTU184	223	293	159
OTU239	86	25	154
OTU163	234	455	157
OTU201	63	50	61
OTU284	505	830	193
OTU335	27	0	5
OTU361	342	849	135
OTU94	179	528	126
OTU308	31	68	4
OTU149	152	301	100
OTU456	243	755	91
OTU33	158	3584	72
OTU236	49	43	48
OTU168	136	158	17
OTU139	98	338	27
OTU312	47	14	31
OTU172	333	356	25
OTU197	94	206	12
OTU299	48	483	2
OTU129	464	214	301
OTU984	196	408	48
OTU131	154	96	521
OTU245	106	33	54
OTU427	4	0	0
OTU90	174	103	586
OTU221	42	57	24
OTU144	108	184	59
OTU60	187	1067	215
OTU124	88	411	108
OTU171	226	515	40
OTU428	4	2	2
OTU82	492	409	1069
OTU114	257	411	119
OTU679	175	9	6
OTU166	131	214	88
OTU186	97	120	51
OTU126	345	433	79
OTU396	1302	513	39
OTU1090	37	116	28
OTU153	214	129	379
OTU113	217	288	351
OTU388	431	293	79
OTU180	144	190	100
OTU528	6	0	2
OTU403	190	422	45
OTU240	32	141	11
OTU840	647	1479	163
OTU531	29	3	3
OTU530	2	0	0
OTU529	2	0	0
OTU882	140	78	152
OTU217	212	4	0
OTU389	21	37	32
OTU348	22	20	0
OTU136	88	272	21
OTU1172	45	173	63
OTU95	446	1546	166
OTU532	2	0	0
OTU112	141	199	297
OTU302	59	65	32
OTU534	2	0	0
OTU376	35	29	0
OTU430	6	0	3
OTU535	12	5	1
OTU533	29	27	1
OTU536	2	0	0
OTU537	2	0	0
OTU538	3	3	0
OTU72	625	974	134
OTU540	4	0	0
OTU541	2	0	0
OTU333	46	57	13
OTU247	64	74	63
OTU784	13	14	4
OTU542	6	12	20
OTU253	65	7	61
OTU447	169	233	72
OTU543	2	0	0
OTU261	78	25	78
OTU313	39	46	24
OTU140	385	59	10
OTU377	32	10	35
OTU589	60	63	17
OTU854	287	144	109
OTU106	66	1180	108
OTU711	162	446	10
OTU248	34	43	45
OTU73	186	904	69
OTU338	17	0	35
OTU198	109	513	58
OTU546	2	0	0
OTU545	2	0	0
OTU547	7	3	2
OTU274	29	67	31
OTU1091	22	25	13
OTU548	3	7	0
OTU210	198	105	466
OTU218	43	17	70
OTU271	35	56	29
OTU550	2	2	2
OTU549	2	0	0
OTU987	42	67	11
OTU170	153	8	238
OTU222	103	180	17
OTU339	10	34	14
OTU552	2	0	0
OTU553	2	0	0
OTU135	182	208	29
OTU817	69	33	32
OTU554	4	0	1
OTU254	21	94	34
OTU118	410	758	165
OTU1079	4	8	2
OTU524	5	0	14
OTU275	10	26	5
OTU36	3272	69	25
OTU556	2	0	0
OTU194	83	198	6
OTU341	140	0	0
OTU811	6	4	0
OTU496	257	176	78
OTU557	2	0	0
OTU558	2	0	0
OTU560	2	3	0
OTU559	3	2	0
OTU561	2	0	1
OTU562	3	0	0
OTU91	227	257	399
OTU563	2	0	0
OTU191	33	5	370
OTU564	2	0	0
OTU565	2	0	0
OTU1096	3	16	4
OTU567	10	3	9
OTU566	3	5	2
OTU568	16	4	2
OTU263	29	88	6
OTU569	4	0	1
OTU154	74	345	61
OTU159	157	233	123
OTU150	62	159	57
OTU570	7	0	6
OTU155	187	287	153
OTU571	2	0	0
OTU574	2	1	0
OTU241	58	96	122
OTU117	128	384	50
OTU432	33	54	25
OTU575	3	1	0
OTU379	6	21	23
OTU576	2	0	0
OTU123	54	377	34
OTU297	102	91	72
OTU175	46	27	255
OTU577	2	0	0
OTU156	76	303	31
OTU578	85	41	3
OTU579	4	3	2
OTU249	29	83	3
OTU188	84	73	103
OTU581	10	8	6
OTU49	832	3603	50
OTU582	2	1	1
OTU834	13	16	6
OTU224	95	217	107
OTU264	31	23	47
OTU255	46	58	30
OTU108	206	328	487
OTU96	62	670	752
OTU237	69	73	13
OTU64	394	1185	193
OTU259	21	40	17
OTU835	2	4	0
OTU294	11	36	24
OTU207	151	129	10
OTU173	87	339	55
OTU230	40	65	66
OTU1111	11	9	8
OTU162	199	352	93
OTU639	8	13	2
OTU260	51	53	8
OTU745	29	8	51
OTU717	23	40	12
OTU295	53	89	32
OTU329	28	14	53
OTU146	154	13	172
OTU1030	2	6	0
OTU483	175	274	35
OTU234	67	82	53
OTU81	179	1171	456
OTU383	34	35	30
OTU280	23	39	18
OTU1181	11	1	34
OTU659	474	288	155
OTU311	17	49	0
OTU909	10	5	7
OTU474	21	15	9
OTU408	13	5	2
OTU66	266	848	143
OTU181	111	203	8
OTU1072	7	13	9
OTU214	98	31	127
OTU84	282	1119	16
OTU431	10	20	12
OTU373	2	10	34
OTU1110	9	0	19
OTU267	33	40	21
OTU1020	191	210	47
OTU358	11	31	0
OTU352	45	67	22
OTU320	39	119	9
OTU448	14	7	23
OTU480	6	5	0
OTU246	107	320	58
OTU87	147	925	182
OTU290	77	190	23
OTU347	71	90	27
OTU459	29	28	19
OTU416	85	244	15
OTU52	422	84	2567
OTU216	66	116	7
OTU936	9	11	11
OTU301	48	90	101
OTU378	41	38	34
OTU423	10	10	13
OTU519	5	9	6
OTU685	136	317	60
OTU231	1012	540	572
OTU424	32	24	9
OTU908	5	7	3
OTU303	18	90	5
OTU370	26	16	54
OTU486	5	0	1
OTU56	377	794	560
OTU489	4	26	1
OTU514	2	6	2
OTU498	13	16	6
OTU586	12	30	17
OTU608	288	304	49
OTU317	29	24	32
OTU797	43	67	9
OTU606	6	13	5
OTU269	70	44	120
OTU521	16	61	14
OTU276	51	43	48
OTU477	12	14	19
OTU654	15	19	19
OTU204	102	100	30
OTU425	14	15	4
OTU158	201	203	134
OTU315	41	18	77
OTU380	45	2	12
OTU309	16	63	22
OTU458	13	9	2
OTU501	49	361	29
OTU357	100	52	40
OTU1134	8	4	8
OTU866	3	4	0
OTU772	14	5	11
OTU142	182	348	99
OTU527	15	20	17
OTU346	47	0	2
OTU369	64	704	72
OTU475	6	13	5
OTU223	29	123	18
OTU183	94	139	106
OTU256	29	114	3
OTU391	42	63	27
OTU460	12	3	13
OTU518	22	23	16
OTU250	56	56	1
OTU405	29	50	20
OTU360	29	30	23
OTU58	398	707	243
OTU484	21	20	14
OTU359	20	9	6
OTU592	26	20	15
OTU454	7	0	7
OTU1154	5	7	12
OTU325	39	49	23
OTU650	225	232	24
OTU375	22	26	10
OTU1160	39	74	17
OTU637	3	0	0
OTU192	94	83	37
OTU211	54	127	15
OTU283	53	1	3
OTU729	16	9	20
OTU243	83	41	99
OTU293	56	47	40
OTU167	57	312	67
OTU1199	2	0	3
OTU208	95	116	4
OTU641	9	13	6
OTU426	40	169	9
OTU281	55	129	26
OTU596	12	9	12
OTU1115	29	1	34
OTU365	13	34	9
OTU262	59	58	63
OTU212	77	90	98
OTU343	45	10	1
OTU670	35	41	2
OTU683	8	4	1
OTU350	18	24	7
OTU647	12	11	3
OTU296	26	11	39
OTU364	57	55	50
OTU182	74	162	19
OTU145	105	113	139
OTU440	20	0	0
OTU802	14	4	10
OTU467	15	10	8
OTU307	35	34	46
OTU291	33	35	31
OTU219	42	83	9
OTU213	60	120	35
OTU270	17	64	8
OTU202	110	157	10
OTU413	10	11	16
OTU803	11	2	6
OTU340	47	34	27
OTU310	19	87	11
OTU1050	2	2	2
OTU515	144	180	192
OTU1157	5	5	6
OTU273	14	103	1
OTU326	18	43	17
OTU68	247	528	540
OTU693	5	2	0
OTU251	21	82	27
OTU337	44	64	41
OTU203	8	145	1
OTU362	29	49	20
OTU287	88	85	16
OTU193	21	145	18
OTU761	8	8	3
OTU316	49	32	1
OTU229	43	107	6
OTU896	3	3	4
OTU429	4	10	3
OTU336	19	68	1
OTU436	86	93	24
OTU755	15	10	7
OTU1180	4	2	4
OTU419	22	38	22
OTU164	73	188	30
OTU664	294	127	84
OTU227	73	263	18
OTU321	23	23	14
OTU493	7	17	1
OTU371	388	1217	249
OTU709	4	0	1
OTU319	17	154	8
OTU196	63	178	39
OTU935	2	4	0
OTU572	20	10	12
OTU411	6	57	5
OTU277	16	13	35
OTU322	29	33	11
OTU852	14	10	9
OTU314	53	53	40
OTU703	28	53	9
OTU209	19	347	5
OTU199	32	33	166
OTU394	20	14	22
OTU349	33	89	12
OTU80	237	1106	77
OTU961	17	49	29
OTU977	4	6	2
OTU721	56	35	24
OTU828	2	5	2
OTU174	62	384	69
OTU206	91	184	76
OTU544	8	16	4
OTU177	25	135	41
OTU824	4	2	0
OTU1055	4	3	5
OTU844	2	5	0
OTU707	11	13	11
OTU228	34	94	57
OTU801	2	1	1
OTU1194	3	3	10
OTU724	11	20	9
OTU437	13	1	37
OTU330	534	1038	158
OTU265	34	39	29
OTU598	8	5	4
OTU1063	43	69	20
OTU715	12	8	3
OTU829	3	13	3
OTU433	14	15	10
OTU769	4	6	5
OTU200	49	267	64
OTU244	66	91	15
OTU355	30	10	97
OTU1061	3	2	5
OTU252	20	117	23
OTU354	4	16	7
OTU374	22	25	69
OTU1132	26	45	10
OTU551	6	8	3
OTU597	4	4	13
OTU455	16	7	13
OTU583	3	2	0
OTU684	25	149	14
OTU178	126	236	8
OTU235	72	109	10
OTU966	4	5	7
OTU627	7	4	1
OTU478	13	8	4
OTU643	3	3	0
OTU404	35	18	28
OTU305	29	19	21
OTU555	1	1	1
OTU225	8	159	34
OTU372	4	39	15
OTU266	53	65	33
OTU722	13	20	7
OTU226	38	89	62
OTU507	17	10	2
OTU593	12	24	7
OTU120	4	620	1
OTU942	3	4	17
OTU465	22	0	7
OTU363	21	51	1
OTU499	17	29	10
OTU730	10	7	13
OTU607	132	68	7
OTU726	3	2	0
OTU132	197	182	101
OTU344	69	3	12
OTU479	10	13	7
OTU165	26	300	23
OTU712	24	42	11
OTU666	3	0	1
OTU147	258	628	36
OTU187	98	249	66
OTU1101	1	1	2
OTU613	4	3	0
OTU573	5	5	3
OTU449	4	1	1
OTU954	8	24	6
OTU600	5	3	4
OTU304	22	19	9
OTU494	4	4	6
OTU864	7	14	10
OTU487	23	15	17
OTU1073	10	23	0
OTU381	23	35	39
OTU1185	1	0	4
OTU594	20	10	23
OTU1041	5	5	2
OTU949	7	9	5
OTU288	16	71	10
OTU580	10	6	13
OTU342	8	9	1
OTU927	2	6	0
OTU768	12	15	11
OTU919	1	2	0
OTU482	6	7	10
OTU472	22	24	16
OTU517	20	9	7
OTU461	58	326	22
OTU1169	7	4	13
OTU807	3	2	0
OTU445	14	21	7
OTU356	23	32	27
OTU680	3	5	8
OTU700	5	9	5
OTU151	24	28	512
OTU504	5	18	6
OTU398	6	20	0
OTU584	5	8	3
OTU366	6	51	2
OTU161	19	17	208
OTU488	11	8	16
OTU242	61	25	21
OTU258	14	125	0
OTU585	11	8	9
OTU382	11	10	13
OTU395	27	25	38
OTU605	9	18	12
OTU812	4	3	1
OTU318	6	47	32
OTU508	8	16	9
OTU107	29	716	4
OTU1195	4	12	9
OTU1037	1	6	0
OTU490	9	1	44
OTU765	7	6	2
OTU970	6	4	2
OTU491	4	12	2
OTU587	5	2	1
OTU714	3	4	10
OTU148	76	287	100
OTU516	7	5	7
OTU588	1	3	1
OTU415	9	6	7
OTU286	36	49	12
OTU457	9	0	18
OTU1168	4	4	12
OTU169	42	132	23
OTU476	15	4	23
OTU690	5	4	0
OTU1178	5	6	5
OTU941	1	4	1
OTU713	4	3	1
OTU764	6	1	5
OTU590	4	2	2
OTU743	14	6	11
OTU328	22	26	0
OTU771	6	0	0
OTU332	39	106	1
OTU591	11	15	4
OTU762	6	0	0
OTU1092	2	14	0
OTU410	17	22	7
OTU502	2	3	2
OTU421	7	9	27
OTU602	8	9	11
OTU442	6	4	0
OTU418	10	49	3
OTU485	9	17	4
OTU682	16	6	3
OTU999	2	3	0
OTU956	10	17	12
OTU298	7	12	35
OTU434	14	6	25
OTU414	30	44	19
OTU406	2	21	0
OTU65	92	522	580
OTU435	11	0	0
OTU331	25	7	25
OTU401	4	32	1
OTU691	12	14	4
OTU777	4	1	5
OTU179	49	261	21
OTU766	5	11	1
OTU998	2	8	9
OTU384	1	25	25
OTU1177	2	0	7
OTU595	1	4	2
OTU937	2	8	3
OTU390	9	9	13
OTU272	6	75	2
OTU893	1	1	1
OTU1017	2	8	3
OTU796	15	11	1
OTU1140	6	10	8
OTU1046	23	50	7
OTU1123	1	1	4
OTU964	3	9	4
OTU813	5	1	1
OTU278	6	5	81
OTU92	322	1620	11
OTU831	4	5	4
OTU900	8	18	6
OTU109	41	446	35
OTU134	112	197	29
OTU599	1	0	2
OTU282	116	3	21
OTU601	3	1	3
OTU451	9	5	12
OTU353	19	5	15
OTU385	33	0	3
OTU386	37	7	0
OTU441	3	0	0
OTU443	4	0	0
OTU444	12	8	1
OTU898	35	88	12
OTU610	3	3	1
OTU611	2	1	0
OTU614	7	4	1
OTU615	2	0	0
OTU616	4	0	0
OTU617	2	0	0
OTU618	10	8	8
OTU619	3	3	1
OTU621	2	0	0
OTU622	2	0	1
OTU625	11	1	0
OTU624	2	0	0
OTU626	2	0	0
OTU628	2	0	1
OTU629	3	2	7
OTU630	3	2	0
OTU631	2	0	0
OTU633	2	0	0
OTU634	3	0	0
OTU635	3	1	1
OTU636	2	0	0
OTU640	2	0	0
OTU642	3	1	0
OTU644	2	0	0
OTU392	19	0	0
OTU645	3	4	0
OTU646	2	3	0
OTU648	2	0	0
OTU651	2	1	1
OTU649	2	0	0
OTU655	2	3	0
OTU656	3	1	0
OTU657	3	1	5
OTU658	2	2	1
OTU661	2	0	0
OTU660	2	0	0
OTU662	6	20	5
OTU663	3	3	3
OTU665	2	0	0
OTU668	6	0	0
OTU671	2	0	0
OTU669	2	0	0
OTU672	4	4	2
OTU667	2	0	0
OTU674	2	0	0
OTU676	3	0	0
OTU675	2	0	0
OTU678	2	0	0
OTU677	2	0	0
OTU285	15	73	5
OTU623	10	3	0
OTU323	13	53	3
OTU681	2	1	0
OTU686	3	0	0
OTU687	4	1	4
OTU688	3	0	0
OTU689	2	0	0
OTU450	29	11	2
OTU692	3	0	0
OTU387	9	38	0
OTU695	3	0	0
OTU694	2	0	0
OTU696	2	0	0
OTU697	2	0	0
OTU698	2	0	0
OTU699	2	0	0
OTU701	2	0	0
OTU702	2	0	1
OTU704	2	0	0
OTU906	5	11	8
OTU520	4	21	11
OTU1069	3	14	0
OTU446	12	14	6
OTU469	4	8	4
OTU920	7	15	1
OTU928	3	4	4
OTU947	1	2	0
OTU397	7	6	2
OTU1089	1	2	0
OTU612	13	27	5
OTU926	7	5	1
OTU720	10	20	10
OTU523	4	1	41
OTU921	3	11	0
OTU1016	5	4	2
OTU393	10	32	9
OTU1097	4	35	0
OTU438	7	41	4
OTU439	5	31	0
OTU603	8	10	7
OTU1062	13	8	26
OTU783	7	9	11
OTU604	4	5	1
OTU873	1	2	0
OTU1082	3	14	0
OTU609	5	7	4
OTU958	4	39	5
OTU500	17	25	15
OTU1070	1	3	1
OTU345	10	24	2
OTU1044	1	22	7
OTU232	11	183	4
OTU300	6	95	11
OTU407	3	2	4
OTU257	6	58	5
OTU1145	5	5	4
OTU1085	1	9	0
OTU620	1	4	2
OTU1015	5	6	3
OTU905	3	11	1
OTU716	3	5	2
OTU412	34	22	24
OTU1060	2	12	8
OTU1043	1	3	0
OTU792	3	0	0
OTU1071	4	16	6
OTU1179	4	0	11
OTU822	8	27	8
OTU883	7	16	1
OTU632	3	1	0
OTU638	2	3	0
OTU652	6	13	1
OTU653	2	1	0
OTU965	1	6	2
OTU506	8	26	6
OTU708	4	3	2
OTU885	3	7	2
OTU719	3	7	1
OTU324	5	72	0
OTU503	19	31	19
OTU867	2	3	0
OTU495	2	23	1
OTU400	5	26	2
OTU367	1	15	12
OTU938	2	2	2
OTU1068	4	10	2
OTU452	7	6	7
OTU705	2	1	2
OTU826	4	1	0
OTU453	9	50	7
OTU1027	2	10	0
OTU706	2	4	3
OTU952	1	15	3
OTU837	1	2	0
OTU510	4	19	1
OTU1006	1	2	0
OTU1052	4	8	4
OTU1032	2	25	2
OTU238	3	112	39
OTU1102	3	4	3
OTU930	1	4	0
OTU409	13	1	9
OTU912	1	3	0
OTU915	2	5	14
OTU351	4	37	0
OTU763	2	2	0
OTU718	1	0	1
OTU895	1	3	3
OTU886	1	3	1
OTU470	10	6	8
OTU1167	2	6	3
OTU907	8	7	3
OTU841	1	4	0
OTU955	2	11	0
OTU894	1	2	0
OTU944	3	11	1
OTU723	1	5	0
OTU462	4	5	0
OTU463	3	0	0
OTU727	4	0	0
OTU728	2	1	0
OTU464	5	1	15
OTU732	2	0	0
OTU399	17	25	4
OTU734	2	0	0
OTU736	2	0	0
OTU735	7	14	0
OTU737	2	0	0
OTU739	2	0	0
OTU740	2	0	0
OTU741	2	0	0
OTU742	21	0	1
OTU468	4	7	1
OTU744	2	0	0
OTU746	2	0	0
OTU748	2	0	0
OTU747	3	0	0
OTU749	2	2	0
OTU189	16	208	10
OTU750	2	0	0
OTU752	2	0	0
OTU751	2	0	0
OTU753	2	0	0
OTU754	2	0	0
OTU306	8	20	1
OTU756	2	0	0
OTU757	3	0	0
OTU758	2	0	0
OTU759	3	0	3
OTU760	2	0	0
OTU1038	1	2	0
OTU513	3	4	4
OTU402	5	20	4
OTU770	6	10	2
OTU1126	2	15	7
OTU814	10	11	6
OTU818	4	2	10
OTU989	2	5	4
OTU1118	3	3	3
OTU471	5	9	0
OTU725	1	3	0
OTU733	3	9	2
OTU473	5	4	8
OTU731	3	0	6
OTU466	3	2	3
OTU800	5	0	1
OTU1128	1	0	3
OTU872	2	10	0
OTU327	12	21	28
OTU805	3	0	2
OTU497	4	8	19
OTU334	3	33	2
OTU820	3	2	5
OTU785	4	7	4
OTU948	1	2	3
OTU798	8	7	9
OTU767	3	2	1
OTU827	2	4	1
OTU836	1	8	0
OTU1076	1	6	1
OTU1025	1	7	2
OTU1182	2	4	3
OTU963	1	6	0
OTU481	5	8	2
OTU773	2	0	0
OTU774	2	1	6
OTU775	2	0	0
OTU776	7	0	0
OTU778	2	0	0
OTU779	3	0	0
OTU782	2	0	1
OTU786	2	0	0
OTU787	3	0	0
OTU788	2	0	0
OTU790	2	0	1
OTU791	2	0	1
OTU793	3	0	0
OTU795	2	0	0
OTU794	8	0	1
OTU799	1	1	1
OTU780	4	2	1
OTU899	1	3	0
OTU918	1	2	0
OTU823	3	2	0
OTU816	3	2	2
OTU368	4	23	2
OTU781	1	0	1
OTU789	1	1	0
OTU833	1	2	1
OTU914	2	4	1
OTU1026	1	7	7
OTU1189	1	0	2
OTU982	1	8	0
OTU1204	1	6	4
OTU1083	1	9	3
OTU1133	1	1	3
OTU804	2	0	1
OTU806	2	0	0
OTU808	2	0	0
OTU809	2	0	0
OTU810	2	0	0
OTU815	3	35	2
OTU819	3	2	1
OTU821	2	0	0
OTU422	4	19	105
OTU953	1	4	1
OTU1103	1	0	3
OTU1139	1	0	2
OTU825	1	2	1
OTU1188	1	0	3
OTU522	1	3	6
OTU492	0	3	0
OTU838	0	2	0
OTU839	0	2	0
OTU843	0	4	0
OTU842	0	2	0
OTU845	0	2	0
OTU846	0	2	0
OTU847	0	3	2
OTU848	0	2	0
OTU849	0	2	0
OTU851	0	2	0
OTU850	0	2	0
OTU853	0	3	1
OTU855	0	4	0
OTU857	0	2	0
OTU856	0	3	0
OTU858	0	2	0
OTU859	0	5	3
OTU860	0	3	1
OTU861	0	2	0
OTU862	0	2	0
OTU863	0	2	0
OTU865	0	2	0
OTU869	0	2	0
OTU870	0	2	0
OTU868	0	3	0
OTU871	0	2	0
OTU874	0	2	0
OTU875	0	3	0
OTU876	0	4	0
OTU877	0	2	0
OTU879	0	4	0
OTU878	0	2	0
OTU880	0	2	0
OTU881	0	2	0
OTU884	0	2	0
OTU887	0	2	0
OTU888	0	2	0
OTU889	0	3	0
OTU891	0	3	0
OTU892	0	2	0
OTU890	0	2	0
OTU897	0	2	0
OTU901	0	2	0
OTU902	0	2	0
OTU903	0	2	0
OTU904	0	2	0
OTU832	0	1	10
OTU957	0	6	0
OTU933	0	5	0
OTU1035	0	3	0
OTU1152	0	2	2
OTU940	0	3	0
OTU931	0	3	0
OTU967	0	5	0
OTU1048	0	4	0
OTU1094	0	3	0
OTU1004	0	4	1
OTU1087	0	3	0
OTU420	0	12	20
OTU910	0	2	0
OTU911	0	3	0
OTU913	0	2	0
OTU916	0	5	1
OTU917	0	2	0
OTU922	0	2	0
OTU923	0	2	0
OTU924	0	2	0
OTU925	0	2	0
OTU929	0	3	0
OTU932	0	2	0
OTU934	0	2	0
OTU939	0	2	0
OTU943	0	2	1
OTU945	0	2	0
OTU946	0	2	0
OTU950	0	3	0
OTU973	0	26	1
OTU1012	0	5	0
OTU951	0	2	0
OTU509	0	3	0
OTU512	0	3	0
OTU511	0	3	0
OTU959	0	2	0
OTU960	0	2	0
OTU962	0	2	0
OTU969	0	2	0
OTU968	0	2	0
OTU971	0	2	0
OTU974	0	3	0
OTU972	0	2	0
OTU975	0	2	1
OTU976	0	2	0
OTU979	0	2	0
OTU978	0	2	0
OTU983	0	2	0
OTU981	0	2	0
OTU980	0	2	0
OTU985	0	2	0
OTU986	0	2	0
OTU988	0	2	1
OTU990	0	2	1
OTU991	0	2	0
OTU992	0	2	0
OTU993	0	2	0
OTU994	0	2	0
OTU995	0	2	0
OTU996	0	2	0
OTU997	0	4	0
OTU1000	0	2	0
OTU1002	0	2	0
OTU1001	0	2	0
OTU1003	0	2	0
OTU1007	0	2	0
OTU1005	0	2	0
OTU1008	0	2	1
OTU1009	0	2	0
OTU1010	0	2	0
OTU1011	0	2	0
OTU1013	0	2	0
OTU1014	0	2	0
OTU1187	0	2	2
OTU1173	0	1	2
OTU1098	0	2	2
OTU1018	0	2	0
OTU1019	0	4	0
OTU1021	0	2	0
OTU1022	0	2	0
OTU1023	0	2	0
OTU1024	0	2	2
OTU1029	0	2	0
OTU1028	0	2	0
OTU1031	0	3	0
OTU1033	0	2	0
OTU1034	0	2	0
OTU1036	0	2	0
OTU1039	0	2	0
OTU1040	0	2	0
OTU1042	0	2	0
OTU1045	0	4	2
OTU1047	0	2	0
OTU1049	0	2	0
OTU1051	0	2	0
OTU1053	0	4	0
OTU1054	0	2	0
OTU1056	0	2	0
OTU1057	0	2	0
OTU1058	0	2	0
OTU1059	0	5	4
OTU1129	0	1	2
OTU143	0	302	0
OTU1064	0	2	0
OTU1065	0	2	0
OTU1066	0	2	0
OTU1067	0	2	0
OTU1074	0	2	0
OTU1075	0	2	0
OTU1077	0	2	0
OTU1078	0	2	0
OTU1080	0	2	0
OTU1081	0	2	0
OTU1084	0	2	0
OTU1086	0	2	0
OTU1088	0	2	0
OTU1093	0	2	0
OTU1095	0	2	0
OTU1197	0	1	2
OTU1158	0	2	9
OTU1131	0	2	2
OTU525	0	0	3
OTU1099	0	0	2
OTU1100	0	0	2
OTU1105	0	0	2
OTU1104	0	0	2
OTU1107	0	0	2
OTU1106	0	0	2
OTU1108	0	0	2
OTU1109	0	0	2
OTU1112	0	0	2
OTU1113	0	0	2
OTU1114	0	0	2
OTU1116	0	0	2
OTU1117	0	0	2
OTU1119	0	0	2
OTU1121	0	0	2
OTU1120	0	0	2
OTU1122	0	0	2
OTU1124	0	0	2
OTU1125	0	0	2
OTU1127	0	0	3
OTU1130	0	0	2
OTU1135	0	0	2
OTU1136	0	0	2
OTU1137	0	0	2
OTU1138	0	0	2
OTU1141	0	0	2
OTU1142	0	0	2
OTU1143	0	0	2
OTU1144	0	0	2
OTU1146	0	0	2
OTU1147	0	0	2
OTU1149	0	0	2
OTU1148	0	0	2
OTU1150	0	0	2
OTU1151	0	0	2
OTU1153	0	0	2
OTU1155	0	0	2
OTU1156	0	0	2
OTU1159	0	0	2
OTU1162	0	0	6
OTU1196	0	0	6
OTU526	0	0	31
OTU1163	0	0	2
OTU1164	0	0	2
OTU1165	0	0	2
OTU1166	0	0	2
OTU1170	0	0	2
OTU1171	0	0	3
OTU1175	0	0	2
OTU1174	0	0	2
OTU1176	0	0	2
OTU1207	0	0	3
OTU1184	0	0	2
OTU1183	0	0	2
OTU1186	0	0	2
OTU1190	0	0	2
OTU1191	0	0	2
OTU1192	0	0	2
OTU1193	0	0	2
OTU1198	0	0	2
OTU1200	0	0	2
OTU1201	0	0	2
OTU1202	0	0	2
OTU1203	0	0	2
OTU1205	0	0	2
OTU1206	0	0	2
OTU1208	0	0	2
OTU1209	0	0	2
OTU1210	0	0	2
