# Supplementary material for: Comparative analysis of the effects of cyclophosphamide and dexamethasone on intestinal immunity and microbiota in delayed hypersensitivity mice
Source: PLoS One. 2024 Oct 17;19(10):e0312147. doi: 10.1371/journal.pone.0312147 (PMC11486373; doi:10.1371/journal.pone.0312147)
Supplement: S1 File — (ZIP) [file pone.0312147.s001.zip › 2_OTU_Taxa/Abundance/phylum_abundance.groups.xls]

phylum	A	C	D
p__Acidobacteria	0.04268164268164268	0.06296565534275746	0.023933153661252222
p__Actinobacteria	0.2181818181818182	0.2286220790556773	0.39411660648692515
p__Aminicenantes	0.0022464022464022465	0.0027023886413200626	0.0023412867712094567
p__Bacteroidetes	59.376904176904176	39.192472226200735	65.14344283618276
p__Candidatus_Saccharibacteria	1.2731484731484732	1.381461073442816	1.7538839346104618
p__Chlamydiae	0.0008424008424008425	0.0008107165923960188	0.0
p__Chloroflexi	0.05307125307125307	0.057290639195985336	0.03381858669524771
p__Cyanobacteria_Chloroplast	0.051386451386451384	0.05269657850574122	0.05098802301745039
p__Deferribacteres	0.6756054756054756	0.5912826347208298	0.8626341037033953
p__Firmicutes	32.545033345033346	45.075572298354516	18.42488631752011
p__Fusobacteria	0.044366444366444366	0.05539896714706129	0.02471358258498871
p__Gemmatimonadetes	0.0005616005616005616	0.0010809554565280252	0.0007804289237364855
p__Ignavibacteriae	0.0011232011232011232	0.0005404777282640126	0.00026014297457882854
p__Nitrospirae	0.007581607581607581	0.012160748885940284	0.00884486113568017
p__Parcubacteria	0.0	0.0005404777282640126	0.0
p__Planctomycetes	0.028922428922428925	0.046751323494837085	0.01977086606799097
p__Proteobacteria	5.102421902421902	11.816464573036106	12.784206199727372
p__SR1	0.0002808002808002808	0.0005404777282640126	0.00026014297457882854
p__Synergistetes	0.00702000702000702	0.006755971603300158	0.004162287593261257
p__Tenericutes	0.1375921375921376	0.33212356401823573	0.2140976680783759
p__Thermotogae	0.0014040014040014042	0.0024321497771880563	0.0013007148728941425
p__Verrucomicrobia	0.17241137241137242	0.5910123958566977	0.009105004110258998
p__candidate_division_WPS-1	0.0	0.0005404777282640126	0.0005202859491576571
p__unclassified_Bacteria	0.2572130572130572	0.4877811497582713	0.24193296635831052
