# Supplementary material for: Comparative analysis of the effects of cyclophosphamide and dexamethasone on intestinal immunity and microbiota in delayed hypersensitivity mice
Source: PLoS One. 2024 Oct 17;19(10):e0312147. doi: 10.1371/journal.pone.0312147 (PMC11486373; doi:10.1371/journal.pone.0312147)
Supplement: S1 File — (ZIP) [file pone.0312147.s001.zip › 2_OTU_Taxa/Abundance/phylum_abundance.xls]

phylum	A1	A2	A3	A4	A5	C1	C2	C3	C4	C5	D1	D2	D3	D4	D5
p__Acidobacteria	0.03508024606286881	0.09123965167921211	0.018508236165093468	0.044005562303075105	0.02408703448460437	0.07540678425412087	0.03878273909558653	0.06713997971515506	0.06682198262628453	0.06671356832682371	0.02427122454715005	0.03925020219801132	0.019233146954980698	0.021903565900528606	0.013618412093149937
p__Actinobacteria	0.26435471140233285	0.14625179460344295	0.17938751975398284	0.21122669905476052	0.28235357090286234	0.18262580561544894	0.26501538381984124	0.26855991886062025	0.25825793285293747	0.188010965284685	0.7102526762218645	0.1938722108568438	0.4162602519542251	0.33439443941473673	0.32684189023559856
p__Aminicenantes	0.0012528659308167433	0.005367038334071301	0.0	0.005280667476369013	0.0	0.0035346930119119152	0.002585515939705768	0.0028570204134108538	0.0	0.003638921908735838	0.001277432870902634	0.003568200199819211	0.004121388633210149	0.001460237726701907	0.001238037463013631
p__Bacteroidetes	61.39794780560533	29.041044425659813	68.84067256082803	57.684251289362976	79.86457733945322	33.61846523629423	42.803216381828996	45.81375083924974	40.61692943959835	34.963974673103515	66.30770802994303	67.03934535420333	70.1020730584825	55.46859028649864	65.77569237245119
p__Candidatus_Saccharibacteria	1.186464036483456	1.043888955976868	1.5105568131664744	1.0209290454313424	1.5629809043343281	1.3643915025979994	1.6249967681050754	0.615687899090039	1.3346336529952503	1.8522112515465416	1.2850974681280498	1.1763166658737332	3.1803382286271655	0.9506147600829415	2.2049447216272764
p__Chlamydiae	0.0	0.0026835191670356506	0.0	0.0017602224921230043	0.0	0.0	0.0	0.0	0.0	0.003638921908735838	0.0	0.0	0.0	0.0	0.0
p__Chloroflexi	0.04134457571695253	0.09123965167921211	0.039863893278662854	0.04752600728732112	0.044159563221774674	0.06833739823029704	0.029733433306616337	0.07856806136879849	0.05417998591320366	0.05579680260061619	0.031935821772565855	0.03806080213140492	0.030223516643541094	0.03358546771414386	0.03466504896438166
p__Cyanobacteria_Chloroplast	0.05387323502511997	0.05769566209126649	0.06406697134070816	0.04576578479519811	0.034792383144428535	0.04830747116279618	0.05558859270367402	0.0528548776481008	0.05417998591320366	0.053370854661458966	0.12391098847755551	0.04043960226461773	0.038466293909961397	0.021903565900528606	0.027236824186299875
p__Deferribacteres	0.46356039440219504	2.1843846019670194	0.037016472330186935	0.383728503282815	0.21945964752639538	0.4689359395803141	0.38007084313674794	1.435652757738954	0.13725596431344927	0.5033841973751243	0.16862113895914768	2.7831961558589846	0.07006360676457254	0.6001577056744838	0.47293031087120696
p__Firmicutes	29.849530801708905	55.92319768143944	26.700266233858684	35.08651493548784	15.669954100817622	46.7416021585192	49.09119114719343	34.03282716455009	49.385057159885136	46.07481623444361	24.79624945709103	14.838955230981494	19.77579645835337	9.913553926579247	21.981355155807016
p__Fusobacteria	0.04385030757858602	0.05769566209126649	0.03844018280442489	0.044005562303075105	0.03746872030938457	0.06598093622235576	0.043953770974998065	0.048569347027984516	0.061403984034964144	0.0570097765701948	0.031935821772565855	0.02616680146534088	0.02335453558819085	0.01460237726701907	0.025998786723286243
p__Gemmatimonadetes	0.0	0.0013417595835178253	0.0	0.0	0.0013381685824780205	0.0	0.0	0.0	0.005417998591320366	0.0012129739695786127	0.0	0.0	0.00137379621107005	0.001460237726701907	0.001238037463013631
p__Ignavibacteriae	0.0012528659308167433	0.0013417595835178253	0.001423710474237959	0.0	0.0013381685824780205	0.0	0.0	0.0	0.0036119990608802443	0.0	0.0	0.0011894000666064037	0.0	0.0	0.0
p__Nitrospirae	0.006264329654083717	0.010734076668142602	0.007118552371189795	0.008801112460615022	0.005352674329912082	0.01649523405558894	0.00646378984926442	0.009999571446937987	0.010835997182640732	0.015768661604521967	0.00638716435451317	0.011894000666064037	0.00686898105535025	0.013142139540317163	0.006190187315068154
p__Parcubacteria	0.0	0.0	0.0	0.0	0.0	0.0	0.0	0.0	0.0036119990608802443	0.0	0.0	0.0	0.0	0.0	0.0
p__Planctomycetes	0.02756305047796835	0.02951871083739216	0.03274534090747306	0.02816355987396807	0.02676337164956041	0.053020395178678736	0.037489981125733644	0.04571232661457366	0.04695598779144317	0.04973193275272312	0.011496895838123708	0.02616680146534088	0.024728331799260896	0.013142139540317163	0.022284674334245354
p__Proteobacteria	6.011250736058734	10.408029089347771	2.055837924799613	4.800126736019433	1.9336536016807397	15.74116621304773	4.372107454042454	16.16502149907861	6.81223022882014	14.429538342107179	6.098464525689175	13.43784195251915	5.708123256996058	32.09310475745452	8.589503918388571
p__SR1	0.0	0.0	0.0	0.0017602224921230043	0.0	0.002356462007941277	0.0	0.0	0.0	0.0	0.0	0.0	0.00137379621107005	0.0	0.0
p__Synergistetes	0.0025057318616334865	0.01475935541869608	0.005694841896951836	0.008801112460615022	0.0040145057474340615	0.0035346930119119152	0.010342063758823072	0.0057140408268217075	0.0036119990608802443	0.009703791756628902	0.007664597225415804	0.0011894000666064037	0.00137379621107005	0.005840950906807628	0.004952149852054524
p__Tenericutes	0.005011463723266973	0.5313367950730589	0.0	0.014081779936984035	0.10972982376319769	0.00824761702779447	0.5662279907955633	0.5642615316486436	0.15170396055697027	0.3699570607214769	0.11369152551033443	0.14629620819258765	0.22255498619334807	0.31395111124091	0.2897007663451896
p__Thermotogae	0.0012528659308167433	0.0040252787505534755	0.0	0.0017602224921230043	0.0	0.0035346930119119152	0.001292757969852884	0.0014285102067054269	0.0018059995304401221	0.003638921908735838	0.001277432870902634	0.0023788001332128075	0.0027475924221401	0.0	0.0
p__Verrucomicrobia	0.35080246062868814	0.2079727354452629	0.009965973319665714	0.2763549312633117	0.020072528737170307	0.6574529002156162	0.4498797735088037	0.538548347927946	0.6086218417583211	0.6877562407510734	0.010219462967221073	0.01308340073267044	0.004121388633210149	0.011681901813615257	0.006190187315068154
p__candidate_division_WPS-1	0.0	0.0	0.0	0.0	0.0	0.0	0.0	0.0014285102067054269	0.0	0.0012129739695786127	0.001277432870902634	0.0	0.00137379621107005	0.0	0.0
p__unclassified_Bacteria	0.25683751581743236	0.14625179460344295	0.4584347727046228	0.28515604372392667	0.15790389273240643	0.8766038669541552	0.22106161284484319	0.25141779638015516	0.3828719004533059	0.6089129327284637	0.2682609028895532	0.18078881012417336	0.3654297921446333	0.1869104290178441	0.21541851856437177
