# Supplementary material for: Comparative analysis of the effects of cyclophosphamide and dexamethasone on intestinal immunity and microbiota in delayed hypersensitivity mice
Source: PLoS One. 2024 Oct 17;19(10):e0312147. doi: 10.1371/journal.pone.0312147 (PMC11486373; doi:10.1371/journal.pone.0312147)
Supplement: S1 File — (ZIP) [file pone.0312147.s001.zip › 2_OTU_Taxa/Abundance/phylum_count.groups.xls]

phylum	A	C	D
p__Acidobacteria	152	233	92
p__Actinobacteria	777	846	1515
p__Aminicenantes	8	10	9
p__Bacteroidetes	211456	145029	250414
p__Candidatus_Saccharibacteria	4534	5112	6742
p__Chlamydiae	3	3	0
p__Chloroflexi	189	212	130
p__Cyanobacteria_Chloroplast	183	195	196
p__Deferribacteres	2406	2188	3316
p__Firmicutes	115901	166799	70826
p__Fusobacteria	158	205	95
p__Gemmatimonadetes	2	4	3
p__Ignavibacteriae	4	2	1
p__Nitrospirae	27	45	34
p__Parcubacteria	0	2	0
p__Planctomycetes	103	173	76
p__Proteobacteria	18171	43726	49143
p__SR1	1	2	1
p__Synergistetes	25	25	16
p__Tenericutes	490	1229	823
p__Thermotogae	5	9	5
p__Verrucomicrobia	614	2187	35
p__candidate_division_WPS-1	0	2	2
p__unclassified_Bacteria	916	1805	930
