# Supplementary material for: Comparative analysis of the effects of cyclophosphamide and dexamethasone on intestinal immunity and microbiota in delayed hypersensitivity mice
Source: PLoS One. 2024 Oct 17;19(10):e0312147. doi: 10.1371/journal.pone.0312147 (PMC11486373; doi:10.1371/journal.pone.0312147)
Supplement: S1 File — (ZIP) [file pone.0312147.s001.zip › 2_OTU_Taxa/Abundance/phylum_count.xls]

phylum	A1	A2	A3	A4	A5	C1	C2	C3	C4	C5	D1	D2	D3	D4	D5
p__Acidobacteria	28	68	13	25	18	64	30	47	37	55	19	33	14	15	11
p__Actinobacteria	211	109	126	120	211	155	205	188	143	155	556	163	303	229	264
p__Aminicenantes	1	4	0	3	0	3	2	2	0	3	1	3	3	1	1
p__Bacteroidetes	49006	21644	48353	32771	59682	28533	33110	32071	22490	28825	51907	56364	51028	37986	53129
p__Candidatus_Saccharibacteria	947	778	1061	580	1168	1158	1257	431	739	1527	1006	989	2315	651	1781
p__Chlamydiae	0	2	0	1	0	0	0	0	0	3	0	0	0	0	0
p__Chloroflexi	33	68	28	27	33	58	23	55	30	46	25	32	22	23	28
p__Cyanobacteria_Chloroplast	43	43	45	26	26	41	43	37	30	44	97	34	28	15	22
p__Deferribacteres	370	1628	26	218	164	398	294	1005	76	415	132	2340	51	411	382
p__Firmicutes	23825	41679	18754	19933	11710	39671	37974	23824	27345	37985	19411	12476	14395	6789	17755
p__Fusobacteria	35	43	27	25	28	56	34	34	34	47	25	22	17	10	21
p__Gemmatimonadetes	0	1	0	0	1	0	0	0	3	1	0	0	1	1	1
p__Ignavibacteriae	1	1	1	0	1	0	0	0	2	0	0	1	0	0	0
p__Nitrospirae	5	8	5	5	4	14	5	7	6	13	5	10	5	9	5
p__Parcubacteria	0	0	0	0	0	0	0	0	2	0	0	0	0	0	0
p__Planctomycetes	22	22	23	16	20	45	29	32	26	41	9	22	18	9	18
p__Proteobacteria	4798	7757	1444	2727	1445	13360	3382	11316	3772	11896	4774	11298	4155	21978	6938
p__SR1	0	0	0	1	0	2	0	0	0	0	0	0	1	0	0
p__Synergistetes	2	11	4	5	3	3	8	4	2	8	6	1	1	4	4
p__Tenericutes	4	396	0	8	82	7	438	395	84	305	89	123	162	215	234
p__Thermotogae	1	3	0	1	0	3	1	1	1	3	1	2	2	0	0
p__Verrucomicrobia	280	155	7	157	15	558	348	377	337	567	8	11	3	8	5
p__candidate_division_WPS-1	0	0	0	0	0	0	0	1	0	1	1	0	1	0	0
p__unclassified_Bacteria	205	109	322	162	118	744	171	176	212	502	210	152	266	128	174
