# Supplementary material for: Comparative analysis of the effects of cyclophosphamide and dexamethasone on intestinal immunity and microbiota in delayed hypersensitivity mice
Source: PLoS One. 2024 Oct 17;19(10):e0312147. doi: 10.1371/journal.pone.0312147 (PMC11486373; doi:10.1371/journal.pone.0312147)
Supplement: S1 File — (ZIP) [file pone.0312147.s001.zip › 2_OTU_Taxa/OTU/fotu_table.xls]

#OTU ID	A1	A2	A3	A4	A5	C1	C2	C3	C4	C5	D1	D2	D3	D4	D5
OTU6	3482	319	135	1079	296	424	1172	4042	179	299	3622	5953	2361	20787	5992
OTU13	3800	541	8161	404	1408	63	294	100	123	386	1931	230	263	479	1033
OTU4	3585	9743	94	135	245	10769	6859	673	614	9690	44	65	109	27	23
OTU15	4390	2722	3817	1010	5177	138	201	182	539	314	1518	666	1373	201	696
OTU2	6019	1136	5294	4583	3395	1094	2361	1257	2317	2374	3300	3550	6239	977	3234
OTU18	2024	732	10	23	37	297	1743	328	2185	2703	13	21	46	8	10
OTU9	1989	705	2089	4018	3633	594	2015	1739	953	337	1157	1807	1905	1303	1572
OTU1	17173	7874	9295	11525	20063	3544	10438	7779	6416	8445	26371	35927	23717	25637	29017
OTU8	2518	709	4002	629	2097	4016	4292	2644	2063	3711	3908	920	2358	674	2355
OTU7	1613	297	1995	1089	7181	761	1436	6169	2632	527	2493	4496	3936	1325	1664
OTU3	1432	1539	2975	2456	2212	3608	3404	180	762	3214	3995	2565	3427	3826	6024
OTU14	1018	870	449	803	1284	404	945	590	289	239	738	454	1426	599	326
OTU12	1298	2606	103	1703	663	1611	2557	948	816	1518	936	536	960	296	766
OTU20	2266	678	2849	616	2212	4638	1441	2582	680	1819	1146	552	990	330	790
OTU16	961	543	27	40	54	2588	2542	83	1194	1985	31	1331	367	412	212
OTU45	911	1119	301	108	1199	103	54	33	44	115	300	144	248	5	52
OTU37	837	362	293	372	11	1458	308	586	141	141	668	38	798	114	11
OTU17	943	777	1061	579	1168	1156	1255	429	739	1526	1002	983	2309	651	1779
OTU25	1203	340	389	1507	1635	51	1145	1551	268	5	930	28	642	28	21
OTU59	522	19	1	36	62	172	61	10	343	136	450	162	54	49	108
OTU10	512	547	2266	38	2363	30	3550	19	10	25	5977	2357	1844	333	4748
OTU102	719	13	100	14	46	27	25	15	5	14	32	10	38	17	9
OTU21	893	170	147	1587	1916	61	864	734	1640	137	573	828	356	204	51
OTU39	618	2722	2	27	76	116	731	438	23	745	9	372	127	71	72
OTU22	420	856	139	354	127	210	411	862	408	611	228	399	171	78	140
OTU51	485	690	735	49	12	7	2	4	3	8	5	8	11	3	8
OTU27	275	148	6	155	13	554	346	375	331	562	4	0	2	1	0
OTU26	565	287	3314	54	45	1835	24	422	497	201	152	27	139	168	318
OTU54	3154	576	2263	967	2367	110	546	506	252	94	1040	369	1381	235	506
OTU88	232	52	72	78	154	56	134	45	2	44	146	139	194	122	505
OTU29	325	110	620	60	165	593	226	521	416	240	765	402	77	120	530
OTU30	367	1622	25	213	164	396	294	1001	76	413	132	2339	51	410	380
OTU34	375	118	100	250	870	58	391	165	14	96	596	1316	635	436	760
OTU43	301	228	554	31	26	229	5	6	3	148	453	50	28	59	598
OTU11	184	968	431	625	176	3005	615	1119	1432	5198	91	244	507	84	98
OTU31	301	124	202	175	351	286	177	129	134	203	474	229	421	420	275
OTU71	194	138	25	93	28	191	211	439	400	170	22	7	15	10	5
OTU47	170	36	160	191	82	41	185	45	54	138	167	124	334	187	104
OTU104	236	17	9	0	0	99	17	3	85	251	60	0	51	14	2
OTU89	229	158	144	108	28	280	206	33	73	561	65	69	195	48	35
OTU79	177	11	83	6	1	4	10	144	240	461	47	1	16	2	1
OTU101	252	431	15	307	62	198	287	232	392	138	69	61	220	35	36
OTU78	155	5	131	78	97	120	35	52	54	131	362	116	113	8	162
OTU98	100	22	34	51	48	43	84	88	51	33	160	16	118	29	21
OTU93	167	184	64	148	42	47	182	49	158	15	36	29	29	9	28
OTU67	133	66	253	24	37	174	8	5	2	68	271	2	376	18	503
OTU105	172	60	201	70	89	151	193	2	38	69	156	153	660	33	551
OTU61	235	82	211	151	228	93	111	126	91	81	207	230	232	136	215
OTU185	156	129	41	19	2	3	4	0	1	6	16	0	3	0	3
OTU70	194	812	15	141	19	257	209	714	278	280	45	22	26	14	25
OTU710	114	185	40	414	27	545	426	476	170	266	61	269	56	17	15
OTU32	229	82	581	33	136	581	184	418	566	795	139	63	126	392	1018
OTU42	93	540	71	713	57	304	202	261	318	213	99	137	143	46	180
OTU44	66	2	9	390	40	111	633	87	49	320	240	104	182	0	72
OTU41	130	469	50	397	212	138	143	1091	207	312	160	58	359	14	121
OTU1161	60	9	3	24	8	37	14	9	57	22	12	21	5	16	16
OTU220	134	107	8	55	5	2	0	0	1	2	0	2	2	0	2
OTU38	222	629	91	945	98	723	1051	1133	955	476	135	168	93	89	71
OTU738	97	17	9	6	16	2	3	1	0	7	36	21	0	11	25
OTU100	49	10	50	56	54	121	68	24	58	65	77	15	62	28	53
OTU46	79	407	11	167	51	348	153	822	149	265	84	126	37	30	29
OTU141	57	191	5	55	5	145	64	32	41	123	20	16	13	4	4
OTU76	182	92	194	149	239	97	102	117	81	103	200	197	185	123	210
OTU19	126	102	722	325	3248	383	1334	1190	468	700	70	705	403	270	165
OTU35	80	112	5	48	101	206	711	1297	169	106	83	26	193	6	3
OTU83	204	87	490	38	152	58	29	44	10	66	160	143	75	66	353
OTU77	47	17	2	12	1	57	37	2	22	1133	2	5	6	2	4
OTU50	65	174	13	176	50	144	466	340	192	63	65	130	295	34	14
OTU133	102	219	3	384	22	118	79	159	574	46	9	14	57	20	22
OTU40	99	343	52	265	40	309	476	242	472	1035	97	178	116	27	66
OTU53	105	195	13	59	187	328	201	643	1173	377	49	21	5	5	20
OTU130	49	193	7	102	3	20	82	41	33	12	1	18	19	21	9
OTU55	142	84	319	31	139	209	62	14	219	21	143	192	127	443	1367
OTU119	63	30	374	3	2	14	2	1	0	59	2	0	1	11	6
OTU110	130	5	75	30	491	87	64	14	12	21	309	31	51	10	58
OTU97	59	670	53	1	0	1	3	0	0	0	0	0	0	0	0
OTU24	66	8	1	58	1	12	23	68	2	10	49	4336	20	52	82
OTU74	49	60	245	19	37	237	39	186	9	240	69	7	21	19	80
OTU157	47	29	45	39	48	47	35	30	27	46	38	31	39	23	47
OTU195	150	269	120	69	5	2	2	3	1	1	5	4	32	1	0
OTU48	91	414	59	163	29	243	223	509	529	107	39	27	85	35	264
OTU5	73	5308	165	107	161	8646	22	4152	1385	5325	37	98	42	174	73
OTU176	61	23	72	41	82	35	34	42	38	33	56	71	49	54	79
OTU99	21	38	3	48	15	81	65	49	80	521	7	29	19	1	0
OTU57	86	145	18	105	70	127	586	858	218	113	81	304	61	71	35
OTU115	52	52	20	115	15	87	50	337	19	51	10	25	17	106	13
OTU539	77	1	7	1	1	5	0	1	1	3	6	0	1	1	0
OTU673	50	32	30	7	61	1	1	3	7	3	22	8	18	1	5
OTU69	61	21	535	7	153	9	120	0	13	6	677	271	84	69	270
OTU75	43	108	326	341	167	50	82	144	43	121	65	8	188	4	2
OTU127	56	32	27	38	56	16	37	34	13	36	76	86	63	53	72
OTU292	109	54	41	8	0	0	0	0	0	2	3	0	5	0	1
OTU279	13	12	1	2	1	9	18	3	1	2	0	0	0	1	0
OTU23	93	168	1755	27	135	2460	228	492	58	49	58	15	160	65	754
OTU62	75	59	378	16	12	520	152	143	3	646	41	13	17	9	62
OTU152	76	218	168	3	2	3	2	0	1	2	0	2	3	1	1
OTU111	14	116	8	48	5	199	58	13	6	149	22	8	5	1	5
OTU86	105	248	46	82	52	260	162	165	145	214	72	79	70	60	65
OTU190	43	103	15	24	12	62	51	78	61	65	12	14	18	2	7
OTU137	30	1	2	30	0	127	2	0	3	116	1	17	43	0	0
OTU289	28	20	0	14	3	5	17	56	10	129	0	3	0	0	15
OTU138	54	40	6	71	5	113	82	85	100	117	10	4	6	6	4
OTU103	30	181	3	127	11	135	934	44	41	76	39	62	58	24	6
OTU160	55	56	113	58	173	12	4	4	2	10	182	33	9	89	117
OTU85	46	113	18	91	13	331	190	57	180	260	49	50	41	33	19
OTU215	28	23	23	10	21	33	22	28	23	22	19	14	8	13	17
OTU122	75	103	24	35	7	75	178	175	4	32	41	6	34	2	5
OTU128	36	14	46	1	13	76	4	0	15	27	0	8	13	24	123
OTU233	15	30	8	10	5	16	10	12	10	25	5	9	4	5	8
OTU63	88	695	54	98	18	877	178	125	388	51	73	50	270	41	8
OTU28	42	347	863	4	86	25	3	10	7	3	774	78	732	900	25
OTU205	22	19	17	14	17	37	18	18	23	26	18	18	11	5	12
OTU116	26	1	40	71	0	101	2	1	2	1	1	307	4	1	70
OTU268	9	0	29	0	19	3	0	0	0	0	37	9	7	5	7
OTU121	25	466	10	129	17	81	102	95	220	115	34	6	31	6	27
OTU417	15	11	9	22	12	42	8	182	17	40	11	38	6	13	63
OTU505	57	6	245	61	34	9	416	33	1	129	146	11	157	60	264
OTU125	54	111	26	67	35	114	239	89	84	85	31	27	30	41	29
OTU184	60	41	51	40	31	60	72	57	29	75	42	24	27	26	40
OTU239	28	3	36	12	7	5	0	0	12	8	16	5	65	1	67
OTU163	50	107	15	44	18	104	97	79	73	102	29	43	35	23	27
OTU201	21	4	11	7	20	12	6	9	7	16	13	16	12	12	8
OTU284	53	184	76	172	20	80	196	119	368	67	25	40	14	20	94
OTU335	7	6	0	14	0	0	0	0	0	0	0	0	5	0	0
OTU361	20	63	14	236	9	68	278	185	244	74	52	37	17	10	19
OTU94	31	90	15	38	5	229	39	9	154	97	12	10	11	11	82
OTU308	14	1	16	0	0	30	16	3	7	12	0	0	0	0	4
OTU149	43	36	1	64	8	15	64	15	17	190	9	43	22	3	23
OTU456	38	95	8	68	34	132	127	233	149	114	21	23	20	14	13
OTU33	57	30	51	4	16	722	57	298	9	2498	33	6	11	9	13
OTU236	17	8	11	6	7	10	17	7	3	6	15	12	11	4	6
OTU168	21	17	32	15	51	9	81	24	17	27	0	2	2	3	10
OTU139	22	9	61	3	3	134	48	56	9	91	2	1	4	1	19
OTU312	22	11	5	9	0	3	2	1	1	7	12	1	7	7	4
OTU172	34	155	3	121	20	85	86	62	102	21	10	8	6	0	1
OTU197	10	44	2	34	4	4	109	70	15	8	1	2	6	3	0
OTU299	38	4	6	0	0	71	0	305	22	85	1	0	0	0	1
OTU129	70	27	29	73	265	42	2	85	72	13	69	104	14	57	57
OTU984	24	116	4	47	5	162	127	63	38	18	3	15	21	2	7
OTU131	53	3	1	16	81	1	17	23	9	46	129	94	25	0	273
OTU245	52	19	23	11	1	17	2	1	2	11	28	2	15	0	9
OTU427	4	0	0	0	0	0	0	0	0	0	0	0	0	0	0
OTU90	29	18	37	34	56	9	29	23	10	32	55	61	85	45	340
OTU221	9	15	4	8	6	11	9	19	3	15	5	2	3	7	7
OTU144	41	50	0	15	2	87	8	5	77	7	21	0	21	17	0
OTU60	15	105	28	17	22	258	78	195	258	278	5	82	108	13	7
OTU124	21	9	28	9	21	313	48	15	0	35	20	26	19	22	21
OTU171	73	45	104	4	0	184	69	77	172	13	19	3	16	2	0
OTU428	4	0	0	0	0	0	0	2	0	0	1	0	0	0	1
OTU82	101	85	100	59	147	123	44	118	50	74	182	81	135	242	429
OTU114	44	16	155	22	20	176	55	34	42	104	22	19	14	7	57
OTU679	26	149	0	0	0	0	1	7	1	0	5	0	1	0	0
OTU166	32	49	10	26	14	55	41	30	40	48	17	14	17	21	19
OTU186	33	22	13	14	15	30	27	21	17	25	8	18	9	7	9
OTU126	48	29	8	250	10	123	238	2	29	41	31	37	6	5	0
OTU396	42	115	4	1137	4	74	134	241	16	48	2	8	29	0	0
OTU1090	10	4	13	6	4	41	19	19	1	36	7	11	5	1	4
OTU153	55	28	29	38	64	13	34	32	28	22	78	80	64	75	82
OTU113	22	35	76	32	52	23	44	29	88	104	48	41	124	76	62
OTU388	25	373	0	7	26	6	97	154	4	32	3	73	0	0	3
OTU180	37	35	16	34	22	52	36	30	31	41	13	19	28	21	19
OTU528	2	0	4	0	0	0	0	0	0	0	0	0	0	0	2
OTU403	26	74	7	65	18	116	126	48	54	78	2	13	13	0	17
OTU240	12	10	4	1	5	29	31	22	36	23	4	1	3	0	3
OTU840	38	338	111	141	19	469	519	201	67	223	66	25	28	13	31
OTU531	23	5	0	1	0	2	1	0	0	0	2	1	0	0	0
OTU530	2	0	0	0	0	0	0	0	0	0	0	0	0	0	0
OTU529	2	0	0	0	0	0	0	0	0	0	0	0	0	0	0
OTU882	34	13	26	25	42	8	14	30	19	7	30	48	22	16	36
OTU217	18	192	0	1	1	0	1	0	1	2	0	0	0	0	0
OTU389	14	2	0	0	5	10	14	5	4	4	7	0	14	4	7
OTU348	3	12	2	3	2	3	13	2	0	2	0	0	0	0	0
OTU136	30	35	0	5	18	2	38	36	23	173	5	8	3	0	5
OTU1172	13	8	18	0	6	19	34	8	0	112	4	10	35	10	4
OTU95	52	253	11	102	28	278	464	403	148	253	19	27	28	62	30
OTU532	2	0	0	0	0	0	0	0	0	0	0	0	0	0	0
OTU112	24	11	47	48	11	38	26	7	93	35	105	145	30	17	0
OTU302	9	19	10	20	1	6	40	6	9	4	0	4	25	3	0
OTU534	2	0	0	0	0	0	0	0	0	0	0	0	0	0	0
OTU376	10	21	0	0	4	5	4	3	7	10	0	0	0	0	0
OTU430	3	0	3	0	0	0	0	0	0	0	1	0	0	2	0
OTU535	6	4	0	1	1	1	1	1	1	1	0	1	0	0	0
OTU533	5	14	0	10	0	6	3	8	7	3	0	1	0	0	0
OTU536	2	0	0	0	0	0	0	0	0	0	0	0	0	0	0
OTU537	2	0	0	0	0	0	0	0	0	0	0	0	0	0	0
OTU538	2	0	1	0	0	3	0	0	0	0	0	0	0	0	0
OTU72	40	422	25	128	10	138	428	145	145	118	50	36	30	14	4
OTU540	3	1	0	0	0	0	0	0	0	0	0	0	0	0	0
OTU541	2	0	0	0	0	0	0	0	0	0	0	0	0	0	0
OTU333	20	10	1	15	0	29	12	4	3	9	0	1	10	2	0
OTU247	11	8	8	29	8	19	18	6	12	19	9	2	28	9	15
OTU784	2	0	0	11	0	0	4	8	2	0	0	2	0	2	0
OTU542	2	3	0	1	0	4	0	5	0	3	1	6	1	8	4
OTU253	11	15	30	9	0	0	2	1	0	4	47	0	13	1	0
OTU447	32	90	3	16	28	28	50	57	75	23	8	25	27	0	12
OTU543	2	0	0	0	0	0	0	0	0	0	0	0	0	0	0
OTU261	27	9	35	3	4	6	1	2	0	16	12	5	4	8	49
OTU313	11	5	8	10	5	10	12	12	5	7	8	1	6	1	8
OTU140	19	282	24	58	2	0	44	11	0	4	0	0	9	0	1
OTU377	7	2	7	1	15	5	0	3	0	2	9	6	5	5	10
OTU589	25	13	2	20	0	23	2	1	29	8	8	0	9	0	0
OTU854	18	15	131	65	58	57	56	2	7	22	73	14	3	19	0
OTU106	8	39	2	17	0	38	25	1081	6	30	0	61	5	3	39
OTU711	18	132	0	6	6	13	50	30	5	348	3	2	2	1	2
OTU248	7	6	10	4	7	5	12	9	11	6	16	8	10	2	9
OTU73	23	141	4	3	15	639	36	2	182	45	1	0	4	42	22
OTU338	7	1	4	0	5	0	0	0	0	0	18	2	2	3	10
OTU198	28	50	12	12	7	128	80	102	68	135	23	4	28	2	1
OTU546	2	0	0	0	0	0	0	0	0	0	0	0	0	0	0
OTU545	2	0	0	0	0	0	0	0	0	0	0	0	0	0	0
OTU547	2	2	0	3	0	0	1	0	0	2	0	1	0	1	0
OTU274	5	6	6	5	7	17	13	5	9	23	2	0	2	4	23
OTU1091	11	3	3	4	1	5	0	3	11	6	7	0	6	0	0
OTU548	2	1	0	0	0	0	2	0	4	1	0	0	0	0	0
OTU210	40	11	27	14	106	21	29	29	7	19	218	72	36	46	94
OTU218	14	11	7	1	10	4	7	0	4	2	44	2	2	14	8
OTU271	8	15	5	6	1	16	5	9	13	13	9	3	2	7	8
OTU550	2	0	0	0	0	0	1	0	0	1	1	1	0	0	0
OTU549	2	0	0	0	0	0	0	0	0	0	0	0	0	0	0
OTU987	9	19	2	11	1	16	10	11	20	10	4	4	1	0	2
OTU170	17	4	118	1	13	0	2	5	1	0	0	0	0	120	118
OTU222	10	34	3	52	4	81	26	1	72	0	12	0	0	5	0
OTU339	3	3	2	2	0	11	6	5	2	10	4	1	2	4	3
OTU552	2	0	0	0	0	0	0	0	0	0	0	0	0	0	0
OTU553	2	0	0	0	0	0	0	0	0	0	0	0	0	0	0
OTU135	19	17	119	6	21	70	23	31	41	43	5	5	1	6	12
OTU817	25	6	7	21	10	4	16	5	1	7	10	2	16	2	2
OTU554	2	1	1	0	0	0	0	0	0	0	0	1	0	0	0
OTU254	3	12	2	2	2	31	8	3	35	17	2	15	2	4	11
OTU118	9	323	0	62	16	107	92	398	25	136	93	17	43	3	9
OTU1079	3	0	1	0	0	0	1	0	2	5	1	1	0	0	0
OTU524	5	0	0	0	0	0	0	0	0	0	14	0	0	0	0
OTU275	2	2	2	2	2	3	9	7	3	4	1	1	1	0	2
OTU36	9	26	1	3234	2	17	18	10	12	12	2	6	4	4	9
OTU556	2	0	0	0	0	0	0	0	0	0	0	0	0	0	0
OTU194	13	64	2	0	4	23	66	44	39	26	2	1	1	1	1
OTU341	30	104	1	5	0	0	0	0	0	0	0	0	0	0	0
OTU811	2	0	0	0	4	1	0	2	0	1	0	0	0	0	0
OTU496	34	129	3	78	13	29	42	24	75	6	6	14	54	4	0
OTU557	2	0	0	0	0	0	0	0	0	0	0	0	0	0	0
OTU558	2	0	0	0	0	0	0	0	0	0	0	0	0	0	0
OTU560	2	0	0	0	0	2	0	0	0	1	0	0	0	0	0
OTU559	3	0	0	0	0	0	1	0	0	1	0	0	0	0	0
OTU561	2	0	0	0	0	0	0	0	0	0	0	0	0	0	1
OTU562	2	1	0	0	0	0	0	0	0	0	0	0	0	0	0
OTU91	19	8	151	5	44	66	37	30	41	83	46	27	137	92	97
OTU563	2	0	0	0	0	0	0	0	0	0	0	0	0	0	0
OTU191	14	2	17	0	0	2	1	1	1	0	317	0	49	3	1
OTU564	2	0	0	0	0	0	0	0	0	0	0	0	0	0	0
OTU565	2	0	0	0	0	0	0	0	0	0	0	0	0	0	0
OTU1096	3	0	0	0	0	6	1	3	2	4	0	3	0	1	0
OTU567	4	0	0	1	5	1	0	2	0	0	0	0	0	9	0
OTU566	2	0	0	0	1	2	0	1	0	2	1	1	0	0	0
OTU568	10	1	4	0	1	0	0	0	0	4	1	0	0	1	0
OTU263	10	4	8	3	4	19	3	2	8	56	3	1	2	0	0
OTU569	2	0	0	2	0	0	0	0	0	0	1	0	0	0	0
OTU154	10	41	1	21	1	180	34	15	85	31	4	30	1	2	24
OTU159	15	99	9	25	9	83	39	10	71	30	22	15	17	3	66
OTU150	13	21	2	12	14	67	18	10	32	32	13	12	13	7	12
OTU570	2	0	1	0	4	0	0	0	0	0	0	2	1	2	1
OTU155	12	22	43	107	3	47	15	104	6	115	106	42	0	0	5
OTU571	2	0	0	0	0	0	0	0	0	0	0	0	0	0	0
OTU574	2	0	0	0	0	0	1	0	0	0	0	0	0	0	0
OTU241	18	0	1	19	20	22	49	2	17	6	28	11	49	26	8
OTU117	17	19	1	70	21	45	67	125	11	136	6	36	0	5	3
OTU432	12	7	4	10	0	9	14	6	8	17	10	5	9	0	1
OTU575	2	1	0	0	0	0	0	0	0	1	0	0	0	0	0
OTU379	3	1	1	1	0	9	0	1	3	8	0	2	4	1	16
OTU576	2	0	0	0	0	0	0	0	0	0	0	0	0	0	0
OTU123	8	6	2	34	4	85	51	106	42	93	9	14	2	2	7
OTU297	19	21	25	14	23	21	12	25	19	14	16	18	13	8	17
OTU175	4	10	14	2	16	2	5	4	7	9	19	14	162	57	3
OTU577	2	0	0	0	0	0	0	0	0	0	0	0	0	0	0
OTU156	5	45	0	23	3	70	90	27	51	65	13	10	3	0	5
OTU578	5	73	1	1	5	0	18	13	2	8	1	1	0	0	1
OTU579	3	0	1	0	0	1	0	2	0	0	0	0	2	0	0
OTU249	29	0	0	0	0	24	17	0	42	0	0	0	3	0	0
OTU188	12	15	47	6	4	15	15	12	18	13	58	7	4	11	23
OTU581	5	1	2	1	1	3	0	0	2	3	1	1	1	2	1
OTU49	31	781	4	8	8	2084	156	60	10	1293	7	30	6	3	4
OTU582	2	0	0	0	0	0	0	1	0	0	0	0	0	1	0
OTU834	5	2	2	2	2	4	3	2	3	4	1	0	0	0	5
OTU224	14	15	3	44	19	24	15	39	8	131	15	50	40	0	2
OTU264	8	7	6	4	6	5	4	9	3	2	3	19	8	7	10
OTU255	12	13	5	10	6	15	7	7	19	10	2	6	8	9	5
OTU108	12	13	93	21	67	84	77	20	73	74	161	61	77	110	78
OTU96	14	8	8	2	30	304	65	79	76	146	596	1	15	22	118
OTU237	10	8	27	6	18	2	31	21	16	3	3	7	1	2	0
OTU64	30	214	27	58	65	445	88	70	571	11	44	6	141	2	0
OTU259	3	11	0	5	2	12	11	3	6	8	1	5	3	3	5
OTU835	1	0	0	0	1	4	0	0	0	0	0	0	0	0	0
OTU294	10	0	1	0	0	25	0	0	0	11	21	0	2	0	1
OTU207	6	132	1	6	6	33	27	18	30	21	5	1	2	0	2
OTU173	15	23	6	23	20	124	63	46	50	56	9	23	13	3	7
OTU230	9	8	8	4	11	12	28	8	7	10	21	5	15	9	16
OTU1111	2	5	1	2	1	1	2	2	1	3	2	2	2	0	2
OTU162	34	19	140	4	2	106	43	77	59	67	41	0	12	8	32
OTU639	2	3	2	0	1	4	3	1	1	4	0	1	0	1	0
OTU260	6	34	7	4	0	28	3	0	0	22	5	0	1	2	0
OTU745	3	2	21	0	3	0	1	0	6	1	11	2	15	22	1
OTU717	5	13	2	2	1	14	7	9	5	5	1	6	3	0	2
OTU295	10	14	12	8	9	25	15	13	14	22	2	8	9	8	5
OTU329	7	2	6	4	9	0	2	6	2	4	10	7	15	5	16
OTU146	3	11	59	9	72	6	3	3	0	1	28	85	4	11	44
OTU1030	1	0	1	0	0	1	1	0	3	1	0	0	0	0	0
OTU483	22	50	5	94	4	20	80	69	68	37	8	6	10	6	5
OTU234	13	18	13	14	9	16	12	16	18	20	4	13	15	9	12
OTU81	24	96	30	20	9	84	107	87	640	253	32	157	31	64	172
OTU383	8	6	12	6	2	10	3	8	8	6	8	4	6	2	10
OTU280	5	8	1	6	3	8	7	6	10	8	2	8	1	5	2
OTU1181	9	0	2	0	0	0	0	1	0	0	8	1	0	17	8
OTU659	14	434	6	6	14	27	176	27	18	40	5	88	41	7	14
OTU311	9	3	4	1	0	4	17	6	4	18	0	0	0	0	0
OTU909	3	1	6	0	0	0	5	0	0	0	0	0	7	0	0
OTU474	6	0	8	2	5	4	1	6	2	2	2	3	0	3	1
OTU408	1	2	1	0	9	2	2	1	0	0	0	0	1	1	0
OTU66	8	121	33	39	65	61	183	321	197	86	80	12	27	5	19
OTU181	10	85	0	11	5	102	12	14	13	62	3	2	2	0	1
OTU1072	3	1	1	1	1	1	3	2	3	4	2	3	2	0	2
OTU214	11	4	34	48	1	29	0	1	0	1	47	9	58	10	3
OTU84	5	256	4	12	5	22	15	4	1045	33	3	2	9	2	0
OTU431	7	0	1	1	1	5	4	5	5	1	0	2	7	3	0
OTU373	1	0	0	1	0	1	0	0	0	9	23	0	0	0	11
OTU1110	6	2	0	1	0	0	0	0	0	0	19	0	0	0	0
OTU267	4	7	17	5	0	6	19	0	0	15	5	0	2	9	5
OTU1020	27	105	12	44	3	30	26	45	76	33	13	4	22	6	2
OTU358	2	3	6	0	0	0	19	1	0	11	0	0	0	0	0
OTU352	12	16	4	9	4	17	11	12	15	12	5	3	5	5	4
OTU320	3	7	20	0	9	40	0	3	0	76	5	1	0	0	3
OTU448	1	2	3	3	5	0	3	2	0	2	4	3	6	4	6
OTU480	2	0	1	3	0	4	0	1	0	0	0	0	0	0	0
OTU246	8	39	11	33	16	114	38	74	31	63	10	8	15	7	18
OTU87	11	4	85	9	38	12	147	574	173	19	7	71	12	59	33
OTU290	8	43	2	11	13	32	54	25	44	35	10	1	7	3	2
OTU347	16	25	1	19	10	4	17	18	44	7	4	14	4	3	2
OTU459	7	11	2	3	6	10	3	6	5	4	2	5	2	5	5
OTU416	8	60	3	12	2	21	116	12	73	22	2	3	6	0	4
OTU52	17	6	389	4	6	14	0	49	20	1	215	4	3	252	2093
OTU216	8	43	0	13	2	61	9	2	19	25	4	0	2	1	0
OTU936	4	3	1	0	1	2	2	3	2	2	0	0	5	1	5
OTU301	10	13	7	7	11	26	26	14	5	19	28	23	17	17	16
OTU378	10	5	9	8	9	6	14	7	6	5	6	6	3	8	11
OTU423	4	3	1	0	2	3	2	1	2	2	2	0	6	0	5
OTU519	3	1	1	0	0	0	1	5	2	1	0	2	3	0	1
OTU685	11	115	1	5	4	72	19	152	41	33	5	6	3	37	9
OTU231	10	924	1	14	63	32	324	61	17	106	2	237	188	54	91
OTU424	2	10	0	9	11	5	4	11	1	3	0	0	8	0	1
OTU908	1	2	1	1	0	3	1	2	0	1	0	0	1	2	0
OTU303	4	7	4	3	0	42	18	17	8	5	0	0	4	1	0
OTU370	7	2	7	5	5	1	3	2	5	5	10	12	12	7	13
OTU486	1	0	0	0	4	0	0	0	0	0	0	0	1	0	0
OTU56	13	12	141	207	4	45	6	10	721	12	5	1	398	52	104
OTU489	2	0	1	0	1	4	0	12	0	10	0	0	0	0	1
OTU514	1	0	1	0	0	2	0	2	2	0	0	1	0	0	1
OTU498	5	5	1	2	0	5	1	3	6	1	2	1	0	2	1
OTU586	3	5	2	0	2	10	4	5	4	7	5	4	3	4	1
OTU608	28	155	11	76	18	48	46	77	101	32	10	16	21	0	2
OTU317	10	2	4	6	7	9	4	4	2	5	11	5	4	5	7
OTU797	5	18	2	15	3	11	9	18	5	24	2	2	2	1	2
OTU606	1	3	1	0	1	1	2	1	5	4	2	0	1	0	2
OTU269	15	7	11	12	25	3	13	12	7	9	22	26	11	28	33
OTU521	9	2	5	0	0	15	1	6	0	39	12	1	1	0	0
OTU276	11	3	14	6	17	8	10	8	9	8	11	15	6	3	13
OTU477	3	2	2	3	2	2	4	2	1	5	2	2	5	4	6
OTU654	2	6	2	2	3	2	3	6	1	7	7	3	6	0	3
OTU204	18	20	20	10	34	0	37	30	19	14	2	6	7	8	7
OTU425	3	11	0	0	0	6	0	1	3	5	0	3	1	0	0
OTU158	17	104	14	50	16	54	60	31	26	32	29	16	40	14	35
OTU315	9	5	6	11	10	2	3	6	5	2	16	18	8	16	19
OTU380	8	2	28	1	6	0	0	0	1	1	7	2	0	1	2
OTU309	3	7	5	1	0	16	10	5	10	22	0	0	21	1	0
OTU458	2	7	0	3	1	2	1	5	1	0	1	0	0	1	0
OTU501	6	25	10	4	4	89	28	182	22	40	0	18	5	3	3
OTU357	20	11	54	2	13	35	5	1	0	11	7	0	7	0	26
OTU1134	2	3	1	1	1	0	0	1	2	1	4	4	0	0	0
OTU866	1	2	0	0	0	2	1	0	0	1	0	0	0	0	0
OTU772	4	0	3	2	5	1	1	2	0	1	4	2	1	1	3
OTU142	24	46	108	1	3	128	12	25	10	173	51	0	23	18	7
OTU527	7	2	0	5	1	8	3	2	3	4	5	2	2	5	3
OTU346	7	18	21	1	0	0	0	0	0	0	2	0	0	0	0
OTU369	16	16	6	3	23	43	53	449	3	156	25	14	13	8	12
OTU475	2	0	2	1	1	1	1	5	2	4	0	2	2	0	1
OTU223	3	9	1	15	1	9	7	6	92	9	9	1	4	0	4
OTU183	7	15	2	69	1	24	30	44	19	22	29	10	62	1	4
OTU256	2	26	0	1	0	22	2	8	71	11	0	2	0	1	0
OTU391	7	18	3	8	6	14	9	17	8	15	7	5	5	1	9
OTU460	2	1	3	3	3	0	0	0	2	1	2	2	3	2	4
OTU518	3	6	0	6	7	4	1	6	5	7	3	6	1	4	2
OTU250	3	35	0	17	1	19	3	6	19	9	0	0	0	0	1
OTU405	7	8	4	4	6	12	6	10	9	13	5	6	3	4	2
OTU360	5	7	8	7	2	11	5	4	4	6	2	3	5	7	6
OTU58	2	396	0	0	0	1	437	1	0	268	79	0	162	0	2
OTU484	5	5	4	6	1	6	3	2	5	4	3	2	5	3	1
OTU359	4	4	10	2	0	1	0	0	0	8	1	1	2	2	0
OTU592	7	5	6	7	1	4	6	5	3	2	1	3	2	4	5
OTU454	1	4	2	0	0	0	0	0	0	0	0	0	0	0	7
OTU1154	3	0	1	0	1	3	0	1	0	3	1	4	3	3	1
OTU325	12	12	1	12	2	2	13	3	22	9	3	8	10	1	1
OTU650	13	97	19	2	94	11	140	8	54	19	1	0	0	0	23
OTU375	5	10	3	2	2	6	4	7	4	5	2	2	1	3	2
OTU1160	3	4	0	31	1	67	0	0	7	0	0	10	0	1	6
OTU637	1	2	0	0	0	0	0	0	0	0	0	0	0	0	0
OTU192	11	10	60	5	8	23	16	16	1	27	14	5	4	6	8
OTU211	10	9	23	8	4	38	26	10	22	31	2	2	10	0	1
OTU283	5	10	29	0	9	0	0	1	0	0	0	0	0	3	0
OTU729	2	1	8	1	4	2	3	2	1	1	3	4	3	2	8
OTU243	7	46	0	0	30	16	1	0	12	12	15	0	23	24	37
OTU293	18	7	11	8	12	14	8	10	9	6	9	9	7	6	9
OTU167	5	24	9	16	3	72	14	20	113	93	9	18	33	5	2
OTU1199	1	1	0	0	0	0	0	0	0	0	0	0	0	1	2
OTU208	1	87	1	6	0	36	7	19	26	28	1	1	1	0	1
OTU641	2	3	1	2	1	4	1	2	2	4	1	0	0	1	4
OTU426	5	16	3	11	5	38	13	6	79	33	5	2	2	0	0
OTU281	6	36	2	10	1	5	72	16	29	7	5	3	12	1	5
OTU596	2	0	0	4	6	3	0	3	2	1	3	2	1	2	4
OTU1115	2	0	20	6	1	1	0	0	0	0	14	0	12	5	3
OTU365	4	5	0	4	0	11	3	9	4	7	4	1	0	2	2
OTU262	12	20	7	10	10	18	8	10	8	14	12	13	16	9	13
OTU212	16	16	21	13	11	21	13	20	14	22	56	17	12	5	8
OTU343	6	8	31	0	0	3	1	6	0	0	1	0	0	0	0
OTU670	6	18	2	2	7	8	4	11	7	11	0	0	1	1	0
OTU683	1	5	0	2	0	2	0	2	0	0	0	0	0	1	0
OTU350	2	2	11	0	3	9	2	0	2	11	1	0	0	0	6
OTU647	2	6	1	2	1	2	2	4	2	1	0	2	1	0	0
OTU296	6	1	7	4	8	3	0	2	5	1	9	8	7	8	7
OTU364	11	2	8	36	0	17	7	4	16	11	9	1	21	5	14
OTU182	7	56	1	4	6	23	48	28	41	22	2	12	4	0	1
OTU145	6	12	7	79	1	25	12	50	12	14	36	11	87	0	5
OTU440	6	12	0	2	0	0	0	0	0	0	0	0	0	0	0
OTU802	4	1	1	2	6	2	1	0	1	0	3	1	0	2	4
OTU467	3	2	4	1	5	1	2	1	1	5	3	0	1	2	2
OTU307	12	1	10	4	8	8	3	7	5	11	8	7	10	10	11
OTU291	8	7	7	5	6	5	8	6	8	8	17	4	3	3	4
OTU219	10	7	21	2	2	24	6	4	12	37	0	2	3	1	3
OTU213	5	10	15	25	5	52	9	4	6	49	3	10	16	3	3
OTU270	3	9	0	3	2	6	3	10	40	5	0	0	1	6	1
OTU202	1	78	31	0	0	30	108	17	0	2	0	3	3	4	0
OTU413	4	2	3	0	1	2	3	0	0	6	3	4	3	2	4
OTU803	3	2	2	1	3	0	1	1	0	0	1	1	2	0	2
OTU340	4	11	10	10	12	10	9	5	3	7	4	5	5	6	7
OTU310	2	16	0	0	1	1	66	2	2	16	1	4	0	0	6
OTU1050	2	0	0	0	0	0	0	0	2	0	0	1	0	1	0
OTU515	10	125	0	6	3	25	11	4	136	4	52	139	0	0	1
OTU1157	1	2	1	1	0	1	0	2	0	2	2	2	0	0	2
OTU273	3	9	2	0	0	68	26	0	1	8	0	0	1	0	0
OTU326	5	0	9	4	0	0	3	4	6	30	8	0	0	9	0
OTU68	5	85	118	16	23	255	90	37	11	135	104	179	158	43	56
OTU693	1	3	0	0	1	0	1	0	0	1	0	0	0	0	0
OTU251	3	9	5	0	4	28	24	9	0	21	5	0	2	0	20
OTU337	15	7	9	6	7	18	6	16	10	14	9	5	8	7	12
OTU203	2	3	3	0	0	118	7	0	20	0	1	0	0	0	0
OTU362	7	7	4	9	2	7	10	9	6	17	3	4	6	2	5
OTU287	2	14	5	62	5	45	2	2	25	11	1	11	2	0	2
OTU193	8	2	2	8	1	56	46	9	7	27	7	5	3	2	1
OTU761	1	3	3	0	1	2	3	3	0	0	1	0	1	1	0
OTU316	5	36	0	2	6	12	6	5	8	1	0	0	1	0	0
OTU229	3	30	2	7	1	35	7	17	16	32	3	2	0	1	0
OTU896	1	0	1	0	1	2	0	0	0	1	1	0	1	0	2
OTU429	2	0	1	1	0	2	1	2	1	4	0	1	1	0	1
OTU336	3	13	1	2	0	32	12	3	2	19	1	0	0	0	0
OTU436	9	8	10	56	3	9	41	29	1	13	3	6	12	1	2
OTU755	2	2	5	3	3	0	2	1	3	4	2	1	2	1	1
OTU1180	2	2	0	0	0	1	0	1	0	0	0	0	1	3	0
OTU419	2	8	4	5	3	11	5	6	6	10	4	6	2	6	4
OTU164	4	42	3	17	7	54	13	30	56	35	1	0	25	0	4
OTU664	8	250	2	32	2	27	37	24	22	17	15	19	42	6	2
OTU227	6	18	3	46	0	95	57	62	26	23	1	5	4	6	2
OTU321	2	9	4	5	3	3	6	4	2	8	6	0	1	4	3
OTU493	2	1	1	3	0	8	6	0	2	1	1	0	0	0	0
OTU371	8	215	31	69	65	103	106	219	64	725	11	181	51	3	3
OTU709	1	1	1	0	1	0	0	0	0	0	0	1	0	0	0
OTU319	3	3	8	2	1	53	22	44	2	33	1	1	2	0	4
OTU196	2	27	4	25	5	57	50	31	23	17	1	17	16	1	4
OTU935	1	1	0	0	0	0	3	1	0	0	0	0	0	0	0
OTU572	5	5	3	2	5	3	2	1	2	2	4	1	3	1	3
OTU411	4	0	1	0	1	4	1	51	0	1	0	1	3	0	1
OTU277	4	0	8	2	2	0	13	0	0	0	29	1	1	0	4
OTU322	5	8	8	6	2	13	6	5	5	4	5	0	4	1	1
OTU852	2	8	2	1	1	3	0	1	3	3	2	2	2	1	2
OTU314	9	10	13	10	11	8	10	13	12	10	8	6	12	7	7
OTU703	2	10	1	13	2	3	16	11	13	10	3	0	3	2	1
OTU209	1	0	16	0	2	327	3	17	0	0	0	0	0	4	1
OTU199	5	6	8	5	8	4	5	2	19	3	10	8	27	56	65
OTU394	3	6	7	2	2	4	1	6	2	1	2	5	10	1	4
OTU349	1	29	0	3	0	23	7	14	21	24	1	5	3	2	1
OTU80	8	141	0	2	86	311	53	85	612	45	24	19	6	8	20
OTU961	4	3	2	2	6	9	2	33	4	1	5	7	3	5	9
OTU977	1	2	0	1	0	0	0	3	1	2	0	1	1	0	0
OTU721	2	24	4	22	4	6	5	14	9	1	8	3	8	4	1
OTU828	1	0	0	0	1	0	2	2	1	0	0	1	1	0	0
OTU174	4	37	17	2	2	34	12	46	233	59	58	2	0	9	0
OTU206	4	10	1	71	5	72	32	14	48	18	49	13	2	3	9
OTU544	2	3	3	0	0	5	0	5	1	5	2	0	1	0	1
OTU177	9	1	6	9	0	12	25	3	69	26	18	1	8	7	7
OTU824	1	1	0	0	2	0	1	0	0	1	0	0	0	0	0
OTU1055	1	1	1	0	1	1	0	0	1	1	0	1	2	0	2
OTU844	1	0	1	0	0	4	0	0	0	1	0	0	0	0	0
OTU707	3	2	2	3	1	3	1	3	1	5	2	2	2	1	4
OTU228	6	5	20	2	1	17	22	9	22	24	10	17	4	6	20
OTU801	1	0	0	0	1	0	0	0	0	1	1	0	0	0	0
OTU1194	1	1	0	0	1	1	1	0	1	0	0	3	0	5	2
OTU724	2	1	2	3	3	5	2	8	2	3	1	5	0	1	2
OTU437	5	2	6	0	0	1	0	0	0	0	32	0	4	1	0
OTU330	10	13	2	475	34	18	403	132	475	10	3	5	3	1	146
OTU265	7	6	8	9	4	10	10	5	4	10	7	4	5	4	9
OTU598	3	0	2	1	2	0	1	1	2	1	0	2	2	0	0
OTU1063	4	28	6	4	1	16	15	11	8	19	2	2	3	3	10
OTU715	3	2	4	2	1	0	4	2	1	1	1	0	1	0	1
OTU829	1	0	1	0	1	3	2	5	1	2	0	0	2	0	1
OTU433	3	2	4	2	3	6	4	1	0	4	2	1	2	2	3
OTU769	2	1	1	0	0	3	0	0	2	1	0	0	2	2	1
OTU200	6	11	8	24	0	97	14	79	29	48	7	21	23	2	11
OTU244	3	45	3	13	2	22	16	43	1	9	4	3	4	1	3
OTU355	5	4	19	1	1	1	3	0	2	4	3	0	62	0	32
OTU1061	1	0	0	1	1	0	0	0	1	1	1	2	2	0	0
OTU252	4	3	5	7	1	4	4	4	102	3	4	13	5	1	0
OTU354	2	1	0	0	1	2	4	3	3	4	0	1	2	1	3
OTU374	3	3	2	4	10	5	1	2	6	11	4	0	4	43	18
OTU1132	3	2	2	18	1	8	7	6	5	19	0	6	2	2	0
OTU551	2	2	1	0	1	1	2	0	4	1	0	1	1	0	1
OTU597	3	0	0	1	0	0	1	2	0	1	1	5	5	0	2
OTU455	1	3	7	3	2	2	1	1	0	3	1	1	1	2	8
OTU583	2	1	0	0	0	0	1	0	0	1	0	0	0	0	0
OTU684	2	17	1	0	5	15	28	31	52	23	3	4	5	1	1
OTU178	4	105	4	11	2	96	20	76	18	26	5	1	2	0	0
OTU235	2	6	54	0	10	36	7	22	23	21	3	3	2	2	0
OTU966	1	0	0	2	1	1	1	2	0	1	1	4	0	0	2
OTU627	1	5	0	1	0	0	0	1	2	1	0	0	1	0	0
OTU478	5	2	2	2	2	2	0	1	2	3	1	1	2	0	0
OTU643	1	2	0	0	0	1	0	0	1	1	0	0	0	0	0
OTU404	9	3	7	7	9	2	1	8	4	3	10	6	4	2	6
OTU305	2	6	6	2	13	3	1	0	2	13	0	0	1	0	20
OTU555	1	0	0	0	0	0	1	0	0	0	0	1	0	0	0
OTU225	2	1	2	1	2	32	6	9	9	103	2	4	26	2	0
OTU372	2	0	0	1	1	1	5	4	4	25	3	0	1	5	6
OTU266	9	14	19	7	4	25	15	8	6	11	8	7	6	6	6
OTU722	4	6	0	3	0	3	4	4	4	5	1	2	1	1	2
OTU226	6	17	4	5	6	40	19	12	0	18	19	5	16	11	11
OTU507	2	0	13	2	0	4	1	2	0	3	0	0	2	0	0
OTU593	4	5	1	0	2	8	4	3	4	5	2	3	0	1	1
OTU120	2	2	0	0	0	155	10	3	376	76	0	0	1	0	0
OTU942	1	1	1	0	0	0	2	0	1	1	7	2	7	0	1
OTU465	1	1	20	0	0	0	0	0	0	0	5	0	1	0	1
OTU363	2	4	14	1	0	0	1	0	0	50	0	1	0	0	0
OTU499	4	6	3	3	1	4	4	7	6	8	4	2	0	3	1
OTU730	3	0	2	4	1	3	1	1	0	2	0	3	2	3	5
OTU607	2	111	0	15	4	13	12	8	8	27	0	2	2	2	1
OTU726	1	0	2	0	0	0	1	0	0	1	0	0	0	0	0
OTU132	2	128	23	28	16	81	6	17	60	18	6	39	1	34	21
OTU344	3	57	2	1	6	0	2	0	0	1	1	1	1	2	7
OTU479	3	4	0	2	1	2	0	7	2	2	1	0	2	2	2
OTU165	4	21	0	1	0	5	28	84	118	65	4	0	8	1	10
OTU712	5	7	4	5	3	12	3	12	8	7	1	2	4	0	4
OTU666	1	2	0	0	0	0	0	0	0	0	0	0	0	0	1
OTU147	13	208	9	22	6	98	120	291	4	115	6	17	9	3	1
OTU187	14	59	9	12	4	71	73	28	39	38	10	6	27	3	20
OTU1101	1	0	0	0	0	0	0	1	0	0	2	0	0	0	0
OTU613	2	2	0	0	0	2	1	0	0	0	0	0	0	0	0
OTU573	1	1	0	2	1	3	0	2	0	0	0	1	1	1	0
OTU449	1	3	0	0	0	0	0	0	1	0	1	0	0	0	0
OTU954	2	4	0	1	1	5	3	2	1	13	1	0	1	2	2
OTU600	2	1	1	1	0	2	0	1	0	0	1	0	0	0	3
OTU304	2	6	6	5	3	1	12	1	5	0	1	5	1	0	2
OTU494	2	1	0	1	0	2	2	0	0	0	2	2	1	1	0
OTU864	3	0	4	0	0	11	1	0	1	1	4	0	6	0	0
OTU487	3	4	7	1	8	4	2	2	1	6	2	4	1	3	7
OTU1073	4	4	2	0	0	13	4	0	1	5	0	0	0	0	0
OTU381	3	3	10	3	4	5	10	3	5	12	13	5	2	5	14
OTU1185	1	0	0	0	0	0	0	0	0	0	0	0	1	2	1
OTU594	6	3	7	3	1	3	2	0	1	4	9	3	3	0	8
OTU1041	1	0	0	4	0	1	2	0	2	0	0	0	2	0	0
OTU949	1	0	1	4	1	2	3	2	2	0	0	0	2	1	2
OTU288	3	9	0	4	0	8	39	0	21	3	2	1	1	2	4
OTU580	1	2	2	2	3	1	0	2	1	2	5	3	3	0	2
OTU342	5	1	0	0	2	6	1	0	1	1	1	0	0	0	0
OTU927	1	0	0	1	0	0	3	3	0	0	0	0	0	0	0
OTU768	3	3	3	1	2	4	0	2	2	7	1	3	3	0	4
OTU919	1	0	0	0	0	0	2	0	0	0	0	0	0	0	0
OTU482	2	3	0	1	0	0	3	1	2	1	2	1	1	2	4
OTU472	5	3	5	6	3	4	4	5	4	7	3	1	2	2	8
OTU517	3	2	2	7	6	3	1	2	3	0	1	3	0	0	3
OTU461	6	26	5	17	4	1	40	271	12	2	0	1	1	6	14
OTU1169	1	2	2	0	2	1	0	0	1	2	2	3	2	2	4
OTU807	1	0	0	0	2	0	0	1	1	0	0	0	0	0	0
OTU445	2	6	3	2	1	4	4	3	2	8	1	2	1	3	0
OTU356	2	4	9	0	8	11	3	0	1	17	5	3	13	6	0
OTU680	1	2	0	0	0	1	0	4	0	0	1	1	0	4	2
OTU700	1	3	0	1	0	3	1	1	1	3	1	2	2	0	0
OTU151	1	2	2	19	0	5	3	1	14	5	87	3	320	58	44
OTU504	2	0	2	1	0	4	7	2	2	3	2	2	1	0	1
OTU398	1	3	1	0	1	3	2	0	9	6	0	0	0	0	0
OTU584	1	2	1	1	0	6	0	0	1	1	0	0	1	0	2
OTU366	1	3	2	0	0	22	10	3	3	13	1	0	1	0	0
OTU161	2	0	3	7	7	3	5	3	1	5	67	22	28	62	29
OTU488	1	1	1	5	3	2	1	1	3	1	2	6	4	2	2
OTU242	2	35	1	22	1	0	4	16	2	3	6	4	7	2	2
OTU258	1	4	0	1	8	94	30	1	0	0	0	0	0	0	0
OTU585	1	0	2	4	4	4	0	1	1	2	2	4	2	1	0
OTU382	3	3	2	2	1	2	1	4	1	2	2	4	3	2	2
OTU395	4	4	6	4	9	7	4	4	4	6	6	8	10	6	8
OTU605	1	7	0	0	1	3	5	6	1	3	4	4	2	2	0
OTU812	1	0	0	0	3	2	1	0	0	0	0	0	0	0	1
OTU318	2	0	1	3	0	15	15	0	0	17	2	6	24	0	0
OTU508	3	4	0	1	0	4	3	2	4	3	3	0	2	1	3
OTU107	1	25	1	1	1	689	16	2	9	0	0	1	3	0	0
OTU1195	2	1	0	0	1	4	4	2	1	1	2	1	2	2	2
OTU1037	1	0	0	0	0	0	1	1	4	0	0	0	0	0	0
OTU490	2	1	0	0	6	1	0	0	0	0	3	0	29	3	9
OTU765	1	1	2	2	1	2	1	1	1	1	0	0	0	2	0
OTU970	2	2	0	1	1	1	0	3	0	0	0	0	0	0	2
OTU491	2	1	0	1	0	4	2	0	3	3	1	1	0	0	0
OTU587	2	1	2	0	0	0	0	1	1	0	0	0	1	0	0
OTU714	1	1	0	1	0	1	0	1	1	1	0	4	1	2	3
OTU148	1	16	37	13	9	49	70	37	25	106	6	40	24	19	11
OTU516	2	1	2	1	1	0	2	0	2	1	1	2	2	1	1
OTU588	1	0	0	0	0	0	0	3	0	0	0	1	0	0	0
OTU415	2	1	1	3	2	0	2	1	0	3	1	1	2	0	3
OTU286	4	21	6	4	1	14	1	11	12	11	0	4	3	4	1
OTU457	1	7	0	0	1	0	0	0	0	0	3	5	4	0	6
OTU1168	1	1	0	1	1	0	3	0	0	1	3	2	4	2	1
OTU169	1	14	16	7	4	69	23	9	1	30	1	13	4	3	2
OTU476	2	1	11	1	0	0	0	0	3	1	0	10	3	0	10
OTU690	1	3	0	0	1	0	0	2	1	1	0	0	0	0	0
OTU1178	1	1	1	1	1	2	1	1	0	2	0	2	1	0	2
OTU941	1	0	0	0	0	0	4	0	0	0	0	0	0	0	1
OTU713	1	2	1	0	0	0	0	1	1	1	1	0	0	0	0
OTU764	1	1	3	0	1	0	0	0	1	0	1	1	1	0	2
OTU590	1	0	1	1	1	2	0	0	0	0	0	0	0	2	0
OTU743	4	1	3	4	2	1	0	0	1	4	3	4	1	1	2
OTU328	2	3	1	14	2	1	7	15	2	1	0	0	0	0	0
OTU771	1	2	0	3	0	0	0	0	0	0	0	0	0	0	0
OTU332	2	1	5	17	14	16	36	37	17	0	0	0	1	0	0
OTU591	1	4	1	4	1	5	2	1	5	2	0	1	2	1	0
OTU762	1	3	2	0	0	0	0	0	0	0	0	0	0	0	0
OTU1092	1	1	0	0	0	0	6	1	0	7	0	0	0	0	0
OTU410	1	8	2	3	3	6	3	5	5	3	0	2	1	1	3
OTU502	1	0	0	1	0	0	2	0	1	0	1	0	1	0	0
OTU421	1	1	1	1	3	0	3	2	2	2	4	11	2	6	4
OTU602	3	2	2	1	0	4	1	2	0	2	2	1	2	2	4
OTU442	2	4	0	0	0	1	0	1	1	1	0	0	0	0	0
OTU418	1	2	7	0	0	1	1	12	0	35	3	0	0	0	0
OTU485	1	3	0	2	3	2	1	6	2	6	0	3	0	1	0
OTU682	6	4	1	3	2	2	0	1	2	1	0	1	0	1	1
OTU999	1	0	0	0	1	0	1	2	0	0	0	0	0	0	0
OTU956	1	3	1	3	2	5	2	5	1	4	5	3	2	1	1
OTU298	3	0	3	1	0	3	4	0	2	3	29	0	5	0	1
OTU434	3	2	3	2	4	2	1	1	1	1	7	4	6	5	3
OTU414	2	21	1	3	3	3	23	9	9	0	6	8	2	1	2
OTU406	1	0	0	1	0	6	0	2	13	0	0	0	0	0	0
OTU65	2	0	0	8	82	6	1	394	84	37	10	123	0	215	232
OTU435	1	9	0	1	0	0	0	0	0	0	0	0	0	0	0
OTU331	1	0	2	3	19	5	2	0	0	0	0	15	6	4	0
OTU401	1	0	3	0	0	0	0	0	0	32	0	0	0	1	0
OTU691	1	6	2	1	2	6	0	2	3	3	0	0	2	1	1
OTU777	1	0	0	1	2	0	0	1	0	0	0	1	3	0	1
OTU179	1	38	0	8	2	99	43	10	48	61	2	0	14	4	1
OTU766	1	0	4	0	0	0	4	2	2	3	0	0	0	1	0
OTU998	1	0	0	1	0	1	2	5	0	0	1	2	0	6	0
OTU384	1	0	0	0	0	7	6	1	1	10	10	3	8	1	3
OTU1177	1	0	0	1	0	0	0	0	0	0	0	1	2	2	2
OTU595	1	0	0	0	0	1	0	0	0	3	0	0	1	0	1
OTU937	1	1	0	0	0	2	2	3	0	1	0	0	1	0	2
OTU390	1	5	2	1	0	1	0	2	0	6	7	0	2	1	3
OTU272	1	1	3	0	1	53	0	0	0	22	0	0	1	0	1
OTU893	1	0	0	0	0	1	0	0	0	0	1	0	0	0	0
OTU1017	1	0	0	1	0	1	3	2	1	1	2	0	0	0	1
OTU796	1	0	0	14	0	0	5	3	3	0	0	0	0	0	1
OTU1140	1	2	0	3	0	3	2	2	0	3	1	2	3	1	1
OTU1046	1	20	1	1	0	21	12	3	11	3	0	3	4	0	0
OTU1123	1	0	0	0	0	1	0	0	0	0	2	0	0	1	1
OTU964	1	1	0	1	0	2	1	2	0	4	0	1	0	2	1
OTU813	1	1	0	0	3	1	0	0	0	0	1	0	0	0	0
OTU278	1	3	2	0	0	1	1	3	0	0	9	5	40	10	17
OTU92	1	315	0	3	3	28	3	3	1570	16	1	2	7	1	0
OTU831	2	1	0	0	1	2	0	1	0	2	1	2	0	0	1
OTU900	1	3	1	3	0	7	4	3	0	4	1	2	0	2	1
OTU109	1	0	2	17	21	20	7	40	101	278	10	0	4	2	19
OTU134	1	0	111	0	0	62	2	1	106	26	7	0	12	9	1
OTU599	1	0	0	0	0	0	0	0	0	0	1	1	0	0	0
OTU282	1	7	4	22	82	0	3	0	0	0	0	5	4	4	8
OTU601	1	0	1	1	0	0	0	1	0	0	1	1	0	1	0
OTU451	1	2	1	2	3	1	0	2	1	1	5	2	0	5	0
OTU353	0	16	0	2	1	0	5	0	0	0	0	0	1	0	14
OTU385	0	33	0	0	0	0	0	0	0	0	1	0	0	0	2
OTU386	0	32	0	0	5	0	5	2	0	0	0	0	0	0	0
OTU441	0	3	0	0	0	0	0	0	0	0	0	0	0	0	0
OTU443	0	4	0	0	0	0	0	0	0	0	0	0	0	0	0
OTU444	0	12	0	0	0	2	5	0	1	0	0	0	0	1	0
OTU898	0	25	0	9	1	37	19	9	8	15	4	1	6	0	1
OTU610	0	3	0	0	0	1	1	0	0	1	0	1	0	0	0
OTU611	0	2	0	0	0	0	0	0	0	1	0	0	0	0	0
OTU614	0	4	0	2	1	0	0	2	2	0	1	0	0	0	0
OTU615	0	2	0	0	0	0	0	0	0	0	0	0	0	0	0
OTU616	0	3	0	0	1	0	0	0	0	0	0	0	0	0	0
OTU617	0	2	0	0	0	0	0	0	0	0	0	0	0	0	0
OTU618	0	9	1	0	0	3	2	1	0	2	0	6	0	1	1
OTU619	0	2	1	0	0	3	0	0	0	0	0	1	0	0	0
OTU621	0	2	0	0	0	0	0	0	0	0	0	0	0	0	0
OTU622	0	2	0	0	0	0	0	0	0	0	0	1	0	0	0
OTU625	0	2	9	0	0	0	1	0	0	0	0	0	0	0	0
OTU624	0	2	0	0	0	0	0	0	0	0	0	0	0	0	0
OTU626	0	2	0	0	0	0	0	0	0	0	0	0	0	0	0
OTU628	0	2	0	0	0	0	0	0	0	0	0	0	0	0	1
OTU629	0	2	0	0	1	0	0	1	0	1	1	2	1	1	2
OTU630	0	3	0	0	0	0	1	0	0	1	0	0	0	0	0
OTU631	0	2	0	0	0	0	0	0	0	0	0	0	0	0	0
OTU633	0	2	0	0	0	0	0	0	0	0	0	0	0	0	0
OTU634	0	3	0	0	0	0	0	0	0	0	0	0	0	0	0
OTU635	0	3	0	0	0	0	0	0	0	1	0	1	0	0	0
OTU636	0	2	0	0	0	0	0	0	0	0	0	0	0	0	0
OTU640	0	2	0	0	0	0	0	0	0	0	0	0	0	0	0
OTU642	0	3	0	0	0	0	0	0	0	1	0	0	0	0	0
OTU644	0	2	0	0	0	0	0	0	0	0	0	0	0	0	0
OTU392	0	4	15	0	0	0	0	0	0	0	0	0	0	0	0
OTU645	0	2	1	0	0	2	1	1	0	0	0	0	0	0	0
OTU646	0	2	0	0	0	0	1	0	0	2	0	0	0	0	0
OTU648	0	2	0	0	0	0	0	0	0	0	0	0	0	0	0
OTU651	0	2	0	0	0	0	0	0	0	1	0	0	0	0	1
OTU649	0	2	0	0	0	0	0	0	0	0	0	0	0	0	0
OTU655	0	2	0	0	0	1	0	0	0	2	0	0	0	0	0
OTU656	0	3	0	0	0	0	0	0	0	1	0	0	0	0	0
OTU657	0	2	0	1	0	1	0	0	0	0	1	2	1	1	0
OTU658	0	2	0	0	0	0	1	1	0	0	0	0	0	1	0
OTU661	0	2	0	0	0	0	0	0	0	0	0	0	0	0	0
OTU660	0	2	0	0	0	0	0	0	0	0	0	0	0	0	0
OTU662	0	5	0	1	0	2	1	14	0	3	1	3	1	0	0
OTU663	0	3	0	0	0	0	0	0	1	2	1	0	0	1	1
OTU665	0	2	0	0	0	0	0	0	0	0	0	0	0	0	0
OTU668	0	6	0	0	0	0	0	0	0	0	0	0	0	0	0
OTU671	0	2	0	0	0	0	0	0	0	0	0	0	0	0	0
OTU669	0	2	0	0	0	0	0	0	0	0	0	0	0	0	0
OTU672	0	4	0	0	0	2	0	0	0	2	0	1	0	0	1
OTU667	0	2	0	0	0	0	0	0	0	0	0	0	0	0	0
OTU674	0	2	0	0	0	0	0	0	0	0	0	0	0	0	0
OTU676	0	3	0	0	0	0	0	0	0	0	0	0	0	0	0
OTU675	0	2	0	0	0	0	0	0	0	0	0	0	0	0	0
OTU678	0	2	0	0	0	0	0	0	0	0	0	0	0	0	0
OTU677	0	2	0	0	0	0	0	0	0	0	0	0	0	0	0
OTU285	0	14	0	1	0	18	7	8	23	17	0	5	0	0	0
OTU623	0	9	0	1	0	1	0	0	0	2	0	0	0	0	0
OTU323	0	4	0	8	1	26	7	5	3	12	0	0	2	1	0
OTU681	0	2	0	0	0	1	0	0	0	0	0	0	0	0	0
OTU686	0	3	0	0	0	0	0	0	0	0	0	0	0	0	0
OTU687	0	2	1	1	0	0	0	1	0	0	1	2	0	0	1
OTU688	0	3	0	0	0	0	0	0	0	0	0	0	0	0	0
OTU689	0	2	0	0	0	0	0	0	0	0	0	0	0	0	0
OTU450	0	4	0	1	24	1	7	0	0	3	1	0	1	0	0
OTU692	0	3	0	0	0	0	0	0	0	0	0	0	0	0	0
OTU387	0	9	0	0	0	0	2	0	0	36	0	0	0	0	0
OTU695	0	3	0	0	0	0	0	0	0	0	0	0	0	0	0
OTU694	0	2	0	0	0	0	0	0	0	0	0	0	0	0	0
OTU696	0	2	0	0	0	0	0	0	0	0	0	0	0	0	0
OTU697	0	2	0	0	0	0	0	0	0	0	0	0	0	0	0
OTU698	0	2	0	0	0	0	0	0	0	0	0	0	0	0	0
OTU699	0	2	0	0	0	0	0	0	0	0	0	0	0	0	0
OTU701	0	2	0	0	0	0	0	0	0	0	0	0	0	0	0
OTU702	0	2	0	0	0	0	0	0	0	0	1	0	0	0	0
OTU704	0	2	0	0	0	0	0	0	0	0	0	0	0	0	0
OTU906	0	1	2	2	0	3	4	2	0	2	1	2	1	0	4
OTU520	0	4	0	0	0	3	4	0	2	12	5	0	5	0	1
OTU1069	0	3	0	0	0	3	0	1	3	7	0	0	0	0	0
OTU446	0	7	2	1	2	4	4	2	3	1	2	1	0	2	1
OTU469	0	2	1	1	0	4	1	1	0	2	0	2	1	0	1
OTU920	0	5	1	1	0	3	4	5	0	3	0	0	1	0	0
OTU928	0	2	0	1	0	1	3	0	0	0	1	2	1	0	0
OTU947	0	1	0	0	0	0	2	0	0	0	0	0	0	0	0
OTU397	0	6	0	0	1	2	0	2	2	0	1	0	1	0	0
OTU1089	0	1	0	0	0	0	0	0	0	2	0	0	0	0	0
OTU612	0	5	0	8	0	22	0	0	0	5	0	0	3	0	2
OTU926	0	4	0	3	0	0	3	2	0	0	0	0	1	0	0
OTU720	0	8	1	0	1	7	1	6	1	5	2	1	2	1	4
OTU523	0	2	0	2	0	0	0	0	1	0	32	0	0	9	0
OTU921	0	3	0	0	0	0	5	1	2	3	0	0	0	0	0
OTU1016	0	4	0	1	0	0	0	1	0	3	1	0	0	0	1
OTU393	0	7	0	3	0	4	5	0	6	17	2	4	0	3	0
OTU1097	0	3	0	0	1	2	0	1	25	7	0	0	0	0	0
OTU438	0	7	0	0	0	9	6	2	11	13	0	2	1	1	0
OTU439	0	4	1	0	0	14	2	2	0	13	0	0	0	0	0
OTU603	0	1	1	5	1	1	1	1	4	3	1	3	1	0	2
OTU1062	0	9	1	0	3	0	2	2	3	1	0	0	0	26	0
OTU783	0	1	2	4	0	0	4	1	0	4	1	1	3	5	1
OTU604	0	2	0	2	0	1	1	1	0	2	0	1	0	0	0
OTU873	0	1	0	0	0	2	0	0	0	0	0	0	0	0	0
OTU1082	0	3	0	0	0	2	4	4	2	2	0	0	0	0	0
OTU609	0	5	0	0	0	1	3	0	2	1	0	3	0	0	1
OTU958	0	4	0	0	0	4	0	30	3	2	0	0	0	4	1
OTU500	0	8	1	0	8	11	0	5	8	1	4	6	2	1	2
OTU1070	0	1	0	0	0	0	0	0	1	2	0	0	0	0	1
OTU345	0	5	2	3	0	10	3	2	0	9	0	1	0	1	0
OTU1044	0	1	0	0	0	6	3	0	3	10	0	5	0	1	1
OTU232	0	1	0	10	0	7	0	1	173	2	1	0	1	1	1
OTU300	0	5	0	0	1	53	1	10	20	11	2	4	0	4	1
OTU407	0	1	0	0	2	0	2	0	0	0	2	2	0	0	0
OTU257	0	1	1	4	0	25	8	9	6	10	2	1	0	1	1
OTU1145	0	4	0	0	1	1	0	0	4	0	0	4	0	0	0
OTU1085	0	1	0	0	0	2	0	1	1	5	0	0	0	0	0
OTU620	0	1	0	0	0	0	0	0	2	2	0	0	0	0	2
OTU1015	0	3	2	0	0	2	0	2	0	2	0	1	0	0	2
OTU905	0	1	0	1	1	10	0	0	1	0	0	0	0	1	0
OTU716	0	2	0	0	1	0	1	2	0	2	0	2	0	0	0
OTU412	0	3	6	21	4	13	2	2	3	2	0	9	8	2	5
OTU1060	0	1	0	0	1	2	1	1	5	3	2	0	1	4	1
OTU1043	0	1	0	0	0	0	1	0	2	0	0	0	0	0	0
OTU792	0	1	0	2	0	0	0	0	0	0	0	0	0	0	0
OTU1071	0	2	2	0	0	3	3	3	2	5	2	1	1	0	2
OTU1179	0	1	0	0	3	0	0	0	0	0	1	2	2	1	5
OTU822	0	4	0	2	2	2	7	5	9	4	0	0	6	0	2
OTU883	0	3	0	1	3	2	3	4	1	6	1	0	0	0	0
OTU632	0	2	0	1	0	0	0	0	0	1	0	0	0	0	0
OTU638	0	2	0	0	0	0	1	0	0	2	0	0	0	0	0
OTU652	0	3	1	1	1	2	1	2	2	6	0	1	0	0	0
OTU653	0	1	0	0	1	0	1	0	0	0	0	0	0	0	0
OTU965	0	1	0	0	0	0	0	4	0	2	0	1	0	1	0
OTU506	0	3	3	1	1	6	2	6	4	8	0	0	2	2	2
OTU708	0	4	0	0	0	2	0	1	0	0	0	0	0	1	1
OTU885	0	2	0	0	1	3	0	1	2	1	2	0	0	0	0
OTU719	0	2	0	1	0	2	1	1	1	2	0	0	1	0	0
OTU324	0	5	0	0	0	7	0	0	0	65	0	0	0	0	0
OTU503	0	1	12	0	6	8	9	1	7	6	2	0	4	3	10
OTU867	0	2	0	0	0	3	0	0	0	0	0	0	0	0	0
OTU495	0	2	0	0	0	18	0	0	1	4	0	0	0	0	1
OTU400	0	1	4	0	0	5	11	2	0	8	1	0	0	0	1
OTU367	0	1	0	0	0	1	2	0	12	0	0	2	10	0	0
OTU938	0	2	0	0	0	0	2	0	0	0	0	1	0	0	1
OTU1068	0	2	1	0	1	3	0	4	2	1	1	1	0	0	0
OTU452	0	4	1	2	0	0	1	0	5	0	2	4	0	0	1
OTU705	0	1	1	0	0	0	0	0	0	1	0	1	0	0	1
OTU826	0	1	1	0	2	1	0	0	0	0	0	0	0	0	0
OTU453	0	1	8	0	0	4	2	5	0	39	6	0	0	0	1
OTU1027	0	1	0	1	0	1	0	2	5	2	0	0	0	0	0
OTU706	0	1	0	0	1	0	0	0	3	1	0	0	1	1	1
OTU952	0	1	0	0	0	4	4	3	1	3	1	0	0	1	1
OTU837	0	1	0	0	0	2	0	0	0	0	0	0	0	0	0
OTU510	0	2	0	2	0	2	1	9	6	1	1	0	0	0	0
OTU1006	0	1	0	0	0	0	0	2	0	0	0	0	0	0	0
OTU1052	0	2	0	2	0	0	1	1	3	3	0	2	2	0	0
OTU1032	0	1	0	1	0	12	1	0	10	2	0	2	0	0	0
OTU238	0	3	0	0	0	2	10	85	0	15	0	39	0	0	0
OTU1102	0	1	2	0	0	0	2	0	0	2	2	1	0	0	0
OTU930	0	1	0	0	0	0	2	1	0	1	0	0	0	0	0
OTU409	0	1	1	4	7	0	0	0	1	0	4	0	1	4	0
OTU912	0	1	0	0	0	1	2	0	0	0	0	0	0	0	0
OTU915	0	1	0	0	1	1	3	0	0	1	1	4	1	2	6
OTU351	0	3	0	0	1	4	12	9	2	10	0	0	0	0	0
OTU763	0	1	1	0	0	0	1	0	0	1	0	0	0	0	0
OTU718	0	1	0	0	0	0	0	0	0	0	0	0	1	0	0
OTU895	0	1	0	0	0	2	1	0	0	0	2	0	1	0	0
OTU886	0	1	0	0	0	2	0	0	1	0	0	0	0	1	0
OTU470	0	2	5	1	2	0	3	2	0	1	4	0	2	1	1
OTU1167	0	1	0	1	0	1	0	2	2	1	0	0	3	0	0
OTU907	0	2	2	3	1	2	2	0	1	2	0	0	1	0	2
OTU841	0	1	0	0	0	3	0	0	0	1	0	0	0	0	0
OTU955	0	1	0	1	0	4	4	0	0	3	0	0	0	0	0
OTU894	0	1	0	0	0	2	0	0	0	0	0	0	0	0	0
OTU944	0	1	0	2	0	0	4	0	1	6	0	0	1	0	0
OTU723	0	1	0	0	0	1	0	4	0	0	0	0	0	0	0
OTU462	0	0	3	1	0	0	0	1	1	3	0	0	0	0	0
OTU463	0	0	3	0	0	0	0	0	0	0	0	0	0	0	0
OTU727	0	0	2	0	2	0	0	0	0	0	0	0	0	0	0
OTU728	0	0	2	0	0	1	0	0	0	0	0	0	0	0	0
OTU464	0	0	5	0	0	0	0	0	0	1	2	0	13	0	0
OTU732	0	0	2	0	0	0	0	0	0	0	0	0	0	0	0
OTU399	0	0	16	1	0	0	1	3	18	3	0	3	1	0	0
OTU734	0	0	2	0	0	0	0	0	0	0	0	0	0	0	0
OTU736	0	0	2	0	0	0	0	0	0	0	0	0	0	0	0
OTU735	0	0	3	4	0	1	1	7	3	2	0	0	0	0	0
OTU737	0	0	2	0	0	0	0	0	0	0	0	0	0	0	0
OTU739	0	0	2	0	0	0	0	0	0	0	0	0	0	0	0
OTU740	0	0	2	0	0	0	0	0	0	0	0	0	0	0	0
OTU741	0	0	2	0	0	0	0	0	0	0	0	0	0	0	0
OTU742	0	0	18	0	3	0	0	0	0	0	0	1	0	0	0
OTU468	0	0	4	0	0	1	0	6	0	0	0	0	0	0	1
OTU744	0	0	2	0	0	0	0	0	0	0	0	0	0	0	0
OTU746	0	0	2	0	0	0	0	0	0	0	0	0	0	0	0
OTU748	0	0	2	0	0	0	0	0	0	0	0	0	0	0	0
OTU747	0	0	3	0	0	0	0	0	0	0	0	0	0	0	0
OTU749	0	0	2	0	0	2	0	0	0	0	0	0	0	0	0
OTU189	0	0	11	5	0	27	17	0	3	161	0	6	0	0	4
OTU750	0	0	2	0	0	0	0	0	0	0	0	0	0	0	0
OTU752	0	0	2	0	0	0	0	0	0	0	0	0	0	0	0
OTU751	0	0	2	0	0	0	0	0	0	0	0	0	0	0	0
OTU753	0	0	2	0	0	0	0	0	0	0	0	0	0	0	0
OTU754	0	0	2	0	0	0	0	0	0	0	0	0	0	0	0
OTU306	0	0	5	2	1	7	0	0	1	12	0	1	0	0	0
OTU756	0	0	2	0	0	0	0	0	0	0	0	0	0	0	0
OTU757	0	0	3	0	0	0	0	0	0	0	0	0	0	0	0
OTU758	0	0	2	0	0	0	0	0	0	0	0	0	0	0	0
OTU759	0	0	3	0	0	0	0	0	0	0	2	0	1	0	0
OTU760	0	0	2	0	0	0	0	0	0	0	0	0	0	0	0
OTU1038	0	0	1	0	0	0	0	0	2	0	0	0	0	0	0
OTU513	0	0	1	0	2	0	0	4	0	0	2	1	0	1	0
OTU402	0	0	4	1	0	7	2	3	4	4	3	1	0	0	0
OTU770	0	0	2	3	1	4	0	2	1	3	0	0	1	1	0
OTU1126	0	0	2	0	0	5	3	2	2	3	1	1	2	1	2
OTU814	0	0	2	0	8	2	5	3	0	1	2	1	1	1	1
OTU818	0	0	1	1	2	0	0	0	0	2	1	7	0	1	1
OTU989	0	0	1	0	1	3	0	1	0	1	1	0	2	0	1
OTU1118	0	0	1	0	2	1	0	1	0	1	3	0	0	0	0
OTU471	0	0	5	0	0	5	2	1	0	1	0	0	0	0	0
OTU725	0	0	1	0	0	1	0	1	0	1	0	0	0	0	0
OTU733	0	0	2	1	0	1	3	1	0	4	0	2	0	0	0
OTU473	0	0	2	1	2	1	0	1	2	0	2	0	2	1	3
OTU731	0	0	1	0	2	0	0	0	0	0	1	0	2	1	2
OTU466	0	0	1	1	1	2	0	0	0	0	3	0	0	0	0
OTU800	0	0	2	2	1	0	0	0	0	0	1	0	0	0	0
OTU1128	0	0	1	0	0	0	0	0	0	0	0	2	0	1	0
OTU872	0	0	1	1	0	2	6	2	0	0	0	0	0	0	0
OTU327	0	0	3	3	6	10	8	0	0	3	0	6	15	0	7
OTU805	0	0	1	0	2	0	0	0	0	0	1	0	1	0	0
OTU497	0	0	4	0	0	8	0	0	0	0	1	0	0	1	17
OTU334	0	0	2	0	1	5	8	3	0	17	0	0	0	0	2
OTU820	0	0	1	1	1	0	0	1	1	0	0	1	2	0	2
OTU785	0	0	1	3	0	3	2	0	1	1	1	1	2	0	0
OTU948	0	0	1	0	0	0	2	0	0	0	1	2	0	0	0
OTU798	0	0	2	2	4	3	3	0	0	1	4	0	1	1	3
OTU767	0	0	2	0	1	2	0	0	0	0	0	1	0	0	0
OTU827	0	0	1	0	1	1	0	1	1	1	1	0	0	0	0
OTU836	0	0	1	0	0	5	1	0	0	2	0	0	0	0	0
OTU1076	0	0	1	0	0	1	1	0	1	3	0	0	0	1	0
OTU1025	0	0	1	0	0	0	3	0	4	0	0	0	0	1	1
OTU1182	0	0	1	1	0	0	1	1	2	0	1	0	0	2	0
OTU963	0	0	1	0	0	1	0	4	0	1	0	0	0	0	0
OTU481	0	0	1	4	0	3	1	1	2	1	0	0	0	1	1
OTU773	0	0	0	2	0	0	0	0	0	0	0	0	0	0	0
OTU774	0	0	0	2	0	0	0	0	0	1	0	1	0	4	1
OTU775	0	0	0	2	0	0	0	0	0	0	0	0	0	0	0
OTU776	0	0	0	7	0	0	0	0	0	0	0	0	0	0	0
OTU778	0	0	0	2	0	0	0	0	0	0	0	0	0	0	0
OTU779	0	0	0	3	0	0	0	0	0	0	0	0	0	0	0
OTU782	0	0	0	2	0	0	0	0	0	0	1	0	0	0	0
OTU786	0	0	0	2	0	0	0	0	0	0	0	0	0	0	0
OTU787	0	0	0	3	0	0	0	0	0	0	0	0	0	0	0
OTU788	0	0	0	2	0	0	0	0	0	0	0	0	0	0	0
OTU790	0	0	0	2	0	0	0	0	0	0	0	0	0	0	1
OTU791	0	0	0	2	0	0	0	0	0	0	0	0	0	0	1
OTU793	0	0	0	2	1	0	0	0	0	0	0	0	0	0	0
OTU795	0	0	0	2	0	0	0	0	0	0	0	0	0	0	0
OTU794	0	0	0	8	0	0	0	0	0	0	0	0	0	1	0
OTU799	0	0	0	1	0	0	1	0	0	0	0	1	0	0	0
OTU780	0	0	0	4	0	0	1	0	1	0	0	0	0	0	1
OTU899	0	0	0	1	0	3	0	0	0	0	0	0	0	0	0
OTU918	0	0	0	1	0	0	2	0	0	0	0	0	0	0	0
OTU823	0	0	0	1	2	0	1	0	1	0	0	0	0	0	0
OTU816	0	0	0	1	2	1	0	0	1	0	2	0	0	0	0
OTU368	0	0	0	4	0	4	10	9	0	0	0	2	0	0	0
OTU781	0	0	0	1	0	0	0	0	0	0	0	0	0	0	1
OTU789	0	0	0	1	0	0	0	1	0	0	0	0	0	0	0
OTU833	0	0	0	1	0	2	0	0	0	0	0	0	1	0	0
OTU914	0	0	0	2	0	0	3	1	0	0	0	1	0	0	0
OTU1026	0	0	0	1	0	3	0	1	2	1	1	1	1	3	1
OTU1189	0	0	0	1	0	0	0	0	0	0	0	0	0	2	0
OTU982	0	0	0	1	0	1	0	3	1	3	0	0	0	0	0
OTU1204	0	0	0	1	0	1	0	1	3	1	0	0	0	0	4
OTU1083	0	0	0	1	0	2	0	1	0	6	0	2	1	0	0
OTU1133	0	0	0	1	0	1	0	0	0	0	0	2	0	0	1
OTU804	0	0	0	0	2	0	0	0	0	0	0	0	1	0	0
OTU806	0	0	0	0	2	0	0	0	0	0	0	0	0	0	0
OTU808	0	0	0	0	2	0	0	0	0	0	0	0	0	0	0
OTU809	0	0	0	0	2	0	0	0	0	0	0	0	0	0	0
OTU810	0	0	0	0	2	0	0	0	0	0	0	0	0	0	0
OTU815	0	0	0	0	3	3	1	26	0	5	0	2	0	0	0
OTU819	0	0	0	0	3	2	0	0	0	0	0	0	1	0	0
OTU821	0	0	0	0	2	0	0	0	0	0	0	0	0	0	0
OTU422	0	0	0	0	4	0	14	1	1	3	0	9	23	15	58
OTU953	0	0	0	0	1	1	2	0	1	0	0	1	0	0	0
OTU1103	0	0	0	0	1	0	0	0	0	0	2	0	0	1	0
OTU1139	0	0	0	0	1	0	0	0	0	0	0	2	0	0	0
OTU825	0	0	0	0	1	1	1	0	0	0	0	1	0	0	0
OTU1188	0	0	0	0	1	0	0	0	0	0	0	0	0	3	0
OTU522	0	0	0	0	1	1	0	0	0	2	2	2	0	2	0
OTU492	0	0	0	0	0	3	0	0	0	0	0	0	0	0	0
OTU838	0	0	0	0	0	2	0	0	0	0	0	0	0	0	0
OTU839	0	0	0	0	0	2	0	0	0	0	0	0	0	0	0
OTU843	0	0	0	0	0	3	0	0	1	0	0	0	0	0	0
OTU842	0	0	0	0	0	2	0	0	0	0	0	0	0	0	0
OTU845	0	0	0	0	0	2	0	0	0	0	0	0	0	0	0
OTU846	0	0	0	0	0	2	0	0	0	0	0	0	0	0	0
OTU847	0	0	0	0	0	3	0	0	0	0	2	0	0	0	0
OTU848	0	0	0	0	0	2	0	0	0	0	0	0	0	0	0
OTU849	0	0	0	0	0	2	0	0	0	0	0	0	0	0	0
OTU851	0	0	0	0	0	2	0	0	0	0	0	0	0	0	0
OTU850	0	0	0	0	0	2	0	0	0	0	0	0	0	0	0
OTU853	0	0	0	0	0	2	1	0	0	0	0	0	0	1	0
OTU855	0	0	0	0	0	3	0	0	0	1	0	0	0	0	0
OTU857	0	0	0	0	0	2	0	0	0	0	0	0	0	0	0
OTU856	0	0	0	0	0	2	0	0	0	1	0	0	0	0	0
OTU858	0	0	0	0	0	2	0	0	0	0	0	0	0	0	0
OTU859	0	0	0	0	0	5	0	0	0	0	0	3	0	0	0
OTU860	0	0	0	0	0	2	0	1	0	0	0	1	0	0	0
OTU861	0	0	0	0	0	2	0	0	0	0	0	0	0	0	0
OTU862	0	0	0	0	0	2	0	0	0	0	0	0	0	0	0
OTU863	0	0	0	0	0	2	0	0	0	0	0	0	0	0	0
OTU865	0	0	0	0	0	2	0	0	0	0	0	0	0	0	0
OTU869	0	0	0	0	0	2	0	0	0	0	0	0	0	0	0
OTU870	0	0	0	0	0	2	0	0	0	0	0	0	0	0	0
OTU868	0	0	0	0	0	3	0	0	0	0	0	0	0	0	0
OTU871	0	0	0	0	0	2	0	0	0	0	0	0	0	0	0
OTU874	0	0	0	0	0	2	0	0	0	0	0	0	0	0	0
OTU875	0	0	0	0	0	3	0	0	0	0	0	0	0	0	0
OTU876	0	0	0	0	0	2	0	0	2	0	0	0	0	0	0
OTU877	0	0	0	0	0	2	0	0	0	0	0	0	0	0	0
OTU879	0	0	0	0	0	4	0	0	0	0	0	0	0	0	0
OTU878	0	0	0	0	0	2	0	0	0	0	0	0	0	0	0
OTU880	0	0	0	0	0	2	0	0	0	0	0	0	0	0	0
OTU881	0	0	0	0	0	2	0	0	0	0	0	0	0	0	0
OTU884	0	0	0	0	0	2	0	0	0	0	0	0	0	0	0
OTU887	0	0	0	0	0	2	0	0	0	0	0	0	0	0	0
OTU888	0	0	0	0	0	2	0	0	0	0	0	0	0	0	0
OTU889	0	0	0	0	0	2	0	0	0	1	0	0	0	0	0
OTU891	0	0	0	0	0	3	0	0	0	0	0	0	0	0	0
OTU892	0	0	0	0	0	2	0	0	0	0	0	0	0	0	0
OTU890	0	0	0	0	0	2	0	0	0	0	0	0	0	0	0
OTU897	0	0	0	0	0	2	0	0	0	0	0	0	0	0	0
OTU901	0	0	0	0	0	2	0	0	0	0	0	0	0	0	0
OTU902	0	0	0	0	0	2	0	0	0	0	0	0	0	0	0
OTU903	0	0	0	0	0	2	0	0	0	0	0	0	0	0	0
OTU904	0	0	0	0	0	2	0	0	0	0	0	0	0	0	0
OTU832	0	0	0	0	0	1	0	0	0	0	0	0	0	0	10
OTU957	0	0	0	0	0	3	1	1	1	0	0	0	0	0	0
OTU933	0	0	0	0	0	2	2	1	0	0	0	0	0	0	0
OTU1035	0	0	0	0	0	1	0	0	2	0	0	0	0	0	0
OTU1152	0	0	0	0	0	1	1	0	0	0	0	2	0	0	0
OTU940	0	0	0	0	0	1	2	0	0	0	0	0	0	0	0
OTU931	0	0	0	0	0	1	2	0	0	0	0	0	0	0	0
OTU967	0	0	0	0	0	2	0	2	0	1	0	0	0	0	0
OTU1048	0	0	0	0	0	2	0	0	2	0	0	0	0	0	0
OTU1094	0	0	0	0	0	1	0	0	0	2	0	0	0	0	0
OTU1004	0	0	0	0	0	1	0	3	0	0	1	0	0	0	0
OTU1087	0	0	0	0	0	1	0	0	0	2	0	0	0	0	0
OTU420	0	0	0	0	0	1	0	0	6	5	14	0	0	0	6
OTU910	0	0	0	0	0	0	2	0	0	0	0	0	0	0	0
OTU911	0	0	0	0	0	0	3	0	0	0	0	0	0	0	0
OTU913	0	0	0	0	0	0	2	0	0	0	0	0	0	0	0
OTU916	0	0	0	0	0	0	2	1	1	1	0	1	0	0	0
OTU917	0	0	0	0	0	0	2	0	0	0	0	0	0	0	0
OTU922	0	0	0	0	0	0	2	0	0	0	0	0	0	0	0
OTU923	0	0	0	0	0	0	2	0	0	0	0	0	0	0	0
OTU924	0	0	0	0	0	0	2	0	0	0	0	0	0	0	0
OTU925	0	0	0	0	0	0	2	0	0	0	0	0	0	0	0
OTU929	0	0	0	0	0	0	3	0	0	0	0	0	0	0	0
OTU932	0	0	0	0	0	0	2	0	0	0	0	0	0	0	0
OTU934	0	0	0	0	0	0	2	0	0	0	0	0	0	0	0
OTU939	0	0	0	0	0	0	2	0	0	0	0	0	0	0	0
OTU943	0	0	0	0	0	0	2	0	0	0	0	0	0	0	1
OTU945	0	0	0	0	0	0	2	0	0	0	0	0	0	0	0
OTU946	0	0	0	0	0	0	2	0	0	0	0	0	0	0	0
OTU950	0	0	0	0	0	0	3	0	0	0	0	0	0	0	0
OTU973	0	0	0	0	0	0	3	23	0	0	0	1	0	0	0
OTU1012	0	0	0	0	0	0	2	2	0	1	0	0	0	0	0
OTU951	0	0	0	0	0	0	1	0	0	1	0	0	0	0	0
OTU509	0	0	0	0	0	0	0	3	0	0	0	0	0	0	0
OTU512	0	0	0	0	0	0	0	3	0	0	0	0	0	0	0
OTU511	0	0	0	0	0	0	0	3	0	0	0	0	0	0	0
OTU959	0	0	0	0	0	0	0	2	0	0	0	0	0	0	0
OTU960	0	0	0	0	0	0	0	2	0	0	0	0	0	0	0
OTU962	0	0	0	0	0	0	0	2	0	0	0	0	0	0	0
OTU969	0	0	0	0	0	0	0	2	0	0	0	0	0	0	0
OTU968	0	0	0	0	0	0	0	2	0	0	0	0	0	0	0
OTU971	0	0	0	0	0	0	0	2	0	0	0	0	0	0	0
OTU974	0	0	0	0	0	0	0	3	0	0	0	0	0	0	0
OTU972	0	0	0	0	0	0	0	2	0	0	0	0	0	0	0
OTU975	0	0	0	0	0	0	0	2	0	0	0	0	0	1	0
OTU976	0	0	0	0	0	0	0	2	0	0	0	0	0	0	0
OTU979	0	0	0	0	0	0	0	2	0	0	0	0	0	0	0
OTU978	0	0	0	0	0	0	0	2	0	0	0	0	0	0	0
OTU983	0	0	0	0	0	0	0	2	0	0	0	0	0	0	0
OTU981	0	0	0	0	0	0	0	2	0	0	0	0	0	0	0
OTU980	0	0	0	0	0	0	0	2	0	0	0	0	0	0	0
OTU985	0	0	0	0	0	0	0	2	0	0	0	0	0	0	0
OTU986	0	0	0	0	0	0	0	2	0	0	0	0	0	0	0
OTU988	0	0	0	0	0	0	0	2	0	0	0	0	1	0	0
OTU990	0	0	0	0	0	0	0	2	0	0	0	0	0	0	1
OTU991	0	0	0	0	0	0	0	2	0	0	0	0	0	0	0
OTU992	0	0	0	0	0	0	0	2	0	0	0	0	0	0	0
OTU993	0	0	0	0	0	0	0	2	0	0	0	0	0	0	0
OTU994	0	0	0	0	0	0	0	2	0	0	0	0	0	0	0
OTU995	0	0	0	0	0	0	0	2	0	0	0	0	0	0	0
OTU996	0	0	0	0	0	0	0	2	0	0	0	0	0	0	0
OTU997	0	0	0	0	0	0	0	2	1	1	0	0	0	0	0
OTU1000	0	0	0	0	0	0	0	2	0	0	0	0	0	0	0
OTU1002	0	0	0	0	0	0	0	2	0	0	0	0	0	0	0
OTU1001	0	0	0	0	0	0	0	2	0	0	0	0	0	0	0
OTU1003	0	0	0	0	0	0	0	2	0	0	0	0	0	0	0
OTU1007	0	0	0	0	0	0	0	2	0	0	0	0	0	0	0
OTU1005	0	0	0	0	0	0	0	2	0	0	0	0	0	0	0
OTU1008	0	0	0	0	0	0	0	2	0	0	1	0	0	0	0
OTU1009	0	0	0	0	0	0	0	2	0	0	0	0	0	0	0
OTU1010	0	0	0	0	0	0	0	2	0	0	0	0	0	0	0
OTU1011	0	0	0	0	0	0	0	2	0	0	0	0	0	0	0
OTU1013	0	0	0	0	0	0	0	2	0	0	0	0	0	0	0
OTU1014	0	0	0	0	0	0	0	2	0	0	0	0	0	0	0
OTU1187	0	0	0	0	0	0	0	1	0	1	0	0	0	2	0
OTU1173	0	0	0	0	0	0	0	1	0	0	0	0	2	0	0
OTU1098	0	0	0	0	0	0	0	1	0	1	1	0	1	0	0
OTU1018	0	0	0	0	0	0	0	0	2	0	0	0	0	0	0
OTU1019	0	0	0	0	0	0	0	0	3	1	0	0	0	0	0
OTU1021	0	0	0	0	0	0	0	0	2	0	0	0	0	0	0
OTU1022	0	0	0	0	0	0	0	0	2	0	0	0	0	0	0
OTU1023	0	0	0	0	0	0	0	0	2	0	0	0	0	0	0
OTU1024	0	0	0	0	0	0	0	0	2	0	0	1	1	0	0
OTU1029	0	0	0	0	0	0	0	0	2	0	0	0	0	0	0
OTU1028	0	0	0	0	0	0	0	0	2	0	0	0	0	0	0
OTU1031	0	0	0	0	0	0	0	0	3	0	0	0	0	0	0
OTU1033	0	0	0	0	0	0	0	0	2	0	0	0	0	0	0
OTU1034	0	0	0	0	0	0	0	0	2	0	0	0	0	0	0
OTU1036	0	0	0	0	0	0	0	0	2	0	0	0	0	0	0
OTU1039	0	0	0	0	0	0	0	0	2	0	0	0	0	0	0
OTU1040	0	0	0	0	0	0	0	0	2	0	0	0	0	0	0
OTU1042	0	0	0	0	0	0	0	0	2	0	0	0	0	0	0
OTU1045	0	0	0	0	0	0	0	0	3	1	1	0	0	0	1
OTU1047	0	0	0	0	0	0	0	0	2	0	0	0	0	0	0
OTU1049	0	0	0	0	0	0	0	0	2	0	0	0	0	0	0
OTU1051	0	0	0	0	0	0	0	0	2	0	0	0	0	0	0
OTU1053	0	0	0	0	0	0	0	0	3	1	0	0	0	0	0
OTU1054	0	0	0	0	0	0	0	0	2	0	0	0	0	0	0
OTU1056	0	0	0	0	0	0	0	0	2	0	0	0	0	0	0
OTU1057	0	0	0	0	0	0	0	0	2	0	0	0	0	0	0
OTU1058	0	0	0	0	0	0	0	0	2	0	0	0	0	0	0
OTU1059	0	0	0	0	0	0	0	0	5	0	0	0	0	1	3
OTU1129	0	0	0	0	0	0	0	0	1	0	0	2	0	0	0
OTU143	0	0	0	0	0	0	0	0	0	302	0	0	0	0	0
OTU1064	0	0	0	0	0	0	0	0	0	2	0	0	0	0	0
OTU1065	0	0	0	0	0	0	0	0	0	2	0	0	0	0	0
OTU1066	0	0	0	0	0	0	0	0	0	2	0	0	0	0	0
OTU1067	0	0	0	0	0	0	0	0	0	2	0	0	0	0	0
OTU1074	0	0	0	0	0	0	0	0	0	2	0	0	0	0	0
OTU1075	0	0	0	0	0	0	0	0	0	2	0	0	0	0	0
OTU1077	0	0	0	0	0	0	0	0	0	2	0	0	0	0	0
OTU1078	0	0	0	0	0	0	0	0	0	2	0	0	0	0	0
OTU1080	0	0	0	0	0	0	0	0	0	2	0	0	0	0	0
OTU1081	0	0	0	0	0	0	0	0	0	2	0	0	0	0	0
OTU1084	0	0	0	0	0	0	0	0	0	2	0	0	0	0	0
OTU1086	0	0	0	0	0	0	0	0	0	2	0	0	0	0	0
OTU1088	0	0	0	0	0	0	0	0	0	2	0	0	0	0	0
OTU1093	0	0	0	0	0	0	0	0	0	2	0	0	0	0	0
OTU1095	0	0	0	0	0	0	0	0	0	2	0	0	0	0	0
OTU1197	0	0	0	0	0	0	0	0	0	1	0	0	0	0	2
OTU1158	0	0	0	0	0	0	0	0	0	2	0	2	7	0	0
OTU1131	0	0	0	0	0	0	0	0	0	2	0	2	0	0	0
OTU525	0	0	0	0	0	0	0	0	0	0	3	0	0	0	0
OTU1099	0	0	0	0	0	0	0	0	0	0	2	0	0	0	0
OTU1100	0	0	0	0	0	0	0	0	0	0	2	0	0	0	0
OTU1105	0	0	0	0	0	0	0	0	0	0	2	0	0	0	0
OTU1104	0	0	0	0	0	0	0	0	0	0	2	0	0	0	0
OTU1107	0	0	0	0	0	0	0	0	0	0	2	0	0	0	0
OTU1106	0	0	0	0	0	0	0	0	0	0	2	0	0	0	0
OTU1108	0	0	0	0	0	0	0	0	0	0	2	0	0	0	0
OTU1109	0	0	0	0	0	0	0	0	0	0	2	0	0	0	0
OTU1112	0	0	0	0	0	0	0	0	0	0	2	0	0	0	0
OTU1113	0	0	0	0	0	0	0	0	0	0	2	0	0	0	0
OTU1114	0	0	0	0	0	0	0	0	0	0	2	0	0	0	0
OTU1116	0	0	0	0	0	0	0	0	0	0	2	0	0	0	0
OTU1117	0	0	0	0	0	0	0	0	0	0	2	0	0	0	0
OTU1119	0	0	0	0	0	0	0	0	0	0	2	0	0	0	0
OTU1121	0	0	0	0	0	0	0	0	0	0	2	0	0	0	0
OTU1120	0	0	0	0	0	0	0	0	0	0	2	0	0	0	0
OTU1122	0	0	0	0	0	0	0	0	0	0	2	0	0	0	0
OTU1124	0	0	0	0	0	0	0	0	0	0	2	0	0	0	0
OTU1125	0	0	0	0	0	0	0	0	0	0	2	0	0	0	0
OTU1127	0	0	0	0	0	0	0	0	0	0	0	2	0	1	0
OTU1130	0	0	0	0	0	0	0	0	0	0	0	2	0	0	0
OTU1135	0	0	0	0	0	0	0	0	0	0	0	2	0	0	0
OTU1136	0	0	0	0	0	0	0	0	0	0	0	2	0	0	0
OTU1137	0	0	0	0	0	0	0	0	0	0	0	2	0	0	0
OTU1138	0	0	0	0	0	0	0	0	0	0	0	2	0	0	0
OTU1141	0	0	0	0	0	0	0	0	0	0	0	2	0	0	0
OTU1142	0	0	0	0	0	0	0	0	0	0	0	2	0	0	0
OTU1143	0	0	0	0	0	0	0	0	0	0	0	2	0	0	0
OTU1144	0	0	0	0	0	0	0	0	0	0	0	2	0	0	0
OTU1146	0	0	0	0	0	0	0	0	0	0	0	2	0	0	0
OTU1147	0	0	0	0	0	0	0	0	0	0	0	2	0	0	0
OTU1149	0	0	0	0	0	0	0	0	0	0	0	2	0	0	0
OTU1148	0	0	0	0	0	0	0	0	0	0	0	2	0	0	0
OTU1150	0	0	0	0	0	0	0	0	0	0	0	2	0	0	0
OTU1151	0	0	0	0	0	0	0	0	0	0	0	2	0	0	0
OTU1153	0	0	0	0	0	0	0	0	0	0	0	2	0	0	0
OTU1155	0	0	0	0	0	0	0	0	0	0	0	2	0	0	0
OTU1156	0	0	0	0	0	0	0	0	0	0	0	2	0	0	0
OTU1159	0	0	0	0	0	0	0	0	0	0	0	2	0	0	0
OTU1162	0	0	0	0	0	0	0	0	0	0	0	1	1	2	2
OTU1196	0	0	0	0	0	0	0	0	0	0	0	1	0	2	3
OTU526	0	0	0	0	0	0	0	0	0	0	0	0	31	0	0
OTU1163	0	0	0	0	0	0	0	0	0	0	0	0	2	0	0
OTU1164	0	0	0	0	0	0	0	0	0	0	0	0	2	0	0
OTU1165	0	0	0	0	0	0	0	0	0	0	0	0	2	0	0
OTU1166	0	0	0	0	0	0	0	0	0	0	0	0	2	0	0
OTU1170	0	0	0	0	0	0	0	0	0	0	0	0	2	0	0
OTU1171	0	0	0	0	0	0	0	0	0	0	0	0	3	0	0
OTU1175	0	0	0	0	0	0	0	0	0	0	0	0	2	0	0
OTU1174	0	0	0	0	0	0	0	0	0	0	0	0	2	0	0
OTU1176	0	0	0	0	0	0	0	0	0	0	0	0	2	0	0
OTU1207	0	0	0	0	0	0	0	0	0	0	0	0	1	0	2
OTU1184	0	0	0	0	0	0	0	0	0	0	0	0	0	2	0
OTU1183	0	0	0	0	0	0	0	0	0	0	0	0	0	2	0
OTU1186	0	0	0	0	0	0	0	0	0	0	0	0	0	2	0
OTU1190	0	0	0	0	0	0	0	0	0	0	0	0	0	2	0
OTU1191	0	0	0	0	0	0	0	0	0	0	0	0	0	2	0
OTU1192	0	0	0	0	0	0	0	0	0	0	0	0	0	0	2
OTU1193	0	0	0	0	0	0	0	0	0	0	0	0	0	0	2
OTU1198	0	0	0	0	0	0	0	0	0	0	0	0	0	0	2
OTU1200	0	0	0	0	0	0	0	0	0	0	0	0	0	0	2
OTU1201	0	0	0	0	0	0	0	0	0	0	0	0	0	0	2
OTU1202	0	0	0	0	0	0	0	0	0	0	0	0	0	0	2
OTU1203	0	0	0	0	0	0	0	0	0	0	0	0	0	0	2
OTU1205	0	0	0	0	0	0	0	0	0	0	0	0	0	0	2
OTU1206	0	0	0	0	0	0	0	0	0	0	0	0	0	0	2
OTU1208	0	0	0	0	0	0	0	0	0	0	0	0	0	0	2
OTU1209	0	0	0	0	0	0	0	0	0	0	0	0	0	0	2
OTU1210	0	0	0	0	0	0	0	0	0	0	0	0	0	0	2
