# Supplementary material for: Comparative analysis of the effects of cyclophosphamide and dexamethasone on intestinal immunity and microbiota in delayed hypersensitivity mice
Source: PLoS One. 2024 Oct 17;19(10):e0312147. doi: 10.1371/journal.pone.0312147 (PMC11486373; doi:10.1371/journal.pone.0312147)
Supplement: S1 File — (ZIP) [file pone.0312147.s001.zip › 2_OTU_Taxa/OTU/otu.taxonomy.xls]

#OTU ID	domain	phylum	class	order	family	genus
OTU6	d__Bacteria	p__Proteobacteria	c__Epsilonproteobacteria	o__Campylobacterales	f__Helicobacteraceae	g__Helicobacter
OTU13	d__Bacteria	p__Firmicutes	c__Bacilli	o__Lactobacillales	f__Lactobacillaceae	g__Lactobacillus
OTU4	d__Bacteria	p__Firmicutes	c__Clostridia	o__Clostridiales	f__Lachnospiraceae	g__unclassified_Lachnospiraceae
OTU15	d__Bacteria	p__Bacteroidetes	c__Bacteroidia	o__Bacteroidales	f__Porphyromonadaceae	g__unclassified_Porphyromonadaceae
OTU2	d__Bacteria	p__Bacteroidetes	c__Bacteroidia	o__Bacteroidales	f__Prevotellaceae	g__Alloprevotella
OTU18	d__Bacteria	p__Firmicutes	c__Clostridia	o__Clostridiales	f__Lachnospiraceae	g__Clostridium_XlVa
OTU9	d__Bacteria	p__Bacteroidetes	c__Bacteroidia	o__Bacteroidales	f__Porphyromonadaceae	g__Parabacteroides
OTU1	d__Bacteria	p__Bacteroidetes	c__Bacteroidia	o__Bacteroidales	f__Bacteroidaceae	g__Bacteroides
OTU8	d__Bacteria	p__Bacteroidetes	c__Bacteroidia	o__Bacteroidales	f__Porphyromonadaceae	g__unclassified_Porphyromonadaceae
OTU7	d__Bacteria	p__Bacteroidetes	c__Bacteroidia	o__Bacteroidales	f__Bacteroidaceae	g__Bacteroides
OTU3	d__Bacteria	p__Bacteroidetes	c__Bacteroidia	o__Bacteroidales	f__Rikenellaceae	g__Alistipes
OTU14	d__Bacteria	p__Bacteroidetes	c__unclassified_Bacteroidetes	o__unclassified_Bacteroidetes	f__unclassified_Bacteroidetes	g__unclassified_Bacteroidetes
OTU12	d__Bacteria	p__Firmicutes	c__Clostridia	o__Clostridiales	f__Ruminococcaceae	g__unclassified_Ruminococcaceae
OTU20	d__Bacteria	p__Bacteroidetes	c__Bacteroidia	o__Bacteroidales	f__Porphyromonadaceae	g__unclassified_Porphyromonadaceae
OTU16	d__Bacteria	p__Firmicutes	c__Clostridia	o__Clostridiales	f__Lachnospiraceae	g__unclassified_Lachnospiraceae
OTU45	d__Bacteria	p__Firmicutes	c__Clostridia	o__Clostridiales	f__Lachnospiraceae	g__unclassified_Lachnospiraceae
OTU37	d__Bacteria	p__Firmicutes	c__Clostridia	o__Clostridiales	f__Lachnospiraceae	g__unclassified_Lachnospiraceae
OTU17	d__Bacteria	p__Candidatus_Saccharibacteria	c__norank_Candidatus_Saccharibacteria	o__norank_Candidatus_Saccharibacteria	f__norank_Candidatus_Saccharibacteria	g__Saccharibacteria_genera_incertae_sedis
OTU25	d__Bacteria	p__Bacteroidetes	c__Bacteroidia	o__Bacteroidales	f__Bacteroidaceae	g__Bacteroides
OTU59	d__Bacteria	p__Firmicutes	c__Clostridia	o__Clostridiales	f__unclassified_Clostridiales	g__unclassified_Clostridiales
OTU10	d__Bacteria	p__Firmicutes	c__Bacilli	o__Lactobacillales	f__Lactobacillaceae	g__Lactobacillus
OTU102	d__Bacteria	p__Firmicutes	c__Bacilli	o__Bacillales	f__Staphylococcaceae	g__Staphylococcus
OTU21	d__Bacteria	p__Bacteroidetes	c__Bacteroidia	o__Bacteroidales	f__Bacteroidaceae	g__Bacteroides
OTU39	d__Bacteria	p__Firmicutes	c__Clostridia	o__Clostridiales	f__Lachnospiraceae	g__unclassified_Lachnospiraceae
OTU22	d__Bacteria	p__Firmicutes	c__Clostridia	o__Clostridiales	f__Ruminococcaceae	g__unclassified_Ruminococcaceae
OTU51	d__Bacteria	p__Bacteroidetes	c__Bacteroidia	o__Bacteroidales	f__Porphyromonadaceae	g__unclassified_Porphyromonadaceae
OTU27	d__Bacteria	p__Verrucomicrobia	c__Verrucomicrobiae	o__Verrucomicrobiales	f__Verrucomicrobiaceae	g__Akkermansia
OTU26	d__Bacteria	p__Bacteroidetes	c__Bacteroidia	o__Bacteroidales	f__Porphyromonadaceae	g__unclassified_Porphyromonadaceae
OTU54	d__Bacteria	p__Bacteroidetes	c__Bacteroidia	o__Bacteroidales	f__unclassified_Bacteroidales	g__unclassified_Bacteroidales
OTU88	d__Bacteria	p__Firmicutes	c__Clostridia	o__Clostridiales	f__unclassified_Clostridiales	g__unclassified_Clostridiales
OTU29	d__Bacteria	p__Bacteroidetes	c__Bacteroidia	o__Bacteroidales	f__Porphyromonadaceae	g__unclassified_Porphyromonadaceae
OTU30	d__Bacteria	p__Deferribacteres	c__Deferribacteres	o__Deferribacterales	f__Deferribacteraceae	g__Mucispirillum
OTU34	d__Bacteria	p__Bacteroidetes	c__Bacteroidia	o__Bacteroidales	f__Porphyromonadaceae	g__Barnesiella
OTU43	d__Bacteria	p__Bacteroidetes	c__Bacteroidia	o__Bacteroidales	f__Prevotellaceae	g__Prevotella
OTU11	d__Bacteria	p__Proteobacteria	c__Deltaproteobacteria	o__Desulfovibrionales	f__Desulfovibrionaceae	g__unclassified_Desulfovibrionaceae
OTU31	d__Bacteria	p__Proteobacteria	c__Gammaproteobacteria	o__Enterobacteriales	f__Enterobacteriaceae	g__unclassified_Enterobacteriaceae
OTU71	d__Bacteria	p__Firmicutes	c__Clostridia	o__Clostridiales	f__Ruminococcaceae	g__Clostridium_IV
OTU47	d__Bacteria	p__Proteobacteria	c__Betaproteobacteria	o__Burkholderiales	f__Sutterellaceae	g__Parasutterella
OTU104	d__Bacteria	p__Firmicutes	c__Clostridia	o__Clostridiales	f__unclassified_Clostridiales	g__unclassified_Clostridiales
OTU89	d__Bacteria	p__Firmicutes	c__Clostridia	o__Clostridiales	f__unclassified_Clostridiales	g__unclassified_Clostridiales
OTU79	d__Bacteria	p__Firmicutes	c__Clostridia	o__Clostridiales	f__Lachnospiraceae	g__unclassified_Lachnospiraceae
OTU101	d__Bacteria	p__Firmicutes	c__Clostridia	o__Clostridiales	f__Lachnospiraceae	g__unclassified_Lachnospiraceae
OTU78	d__Bacteria	p__Firmicutes	c__Clostridia	o__Clostridiales	f__unclassified_Clostridiales	g__unclassified_Clostridiales
OTU98	d__Bacteria	p__Actinobacteria	c__Actinobacteria	o__Coriobacteriales	f__Coriobacteriaceae	g__unclassified_Coriobacteriaceae
OTU93	d__Bacteria	p__Firmicutes	c__Clostridia	o__Clostridiales	f__Ruminococcaceae	g__unclassified_Ruminococcaceae
OTU67	d__Bacteria	p__Bacteroidetes	c__Bacteroidia	o__Bacteroidales	f__Porphyromonadaceae	g__unclassified_Porphyromonadaceae
OTU105	d__Bacteria	p__Firmicutes	c__Clostridia	o__Clostridiales	f__unclassified_Clostridiales	g__unclassified_Clostridiales
OTU61	d__Bacteria	p__Bacteroidetes	c__Bacteroidia	o__Bacteroidales	f__Prevotellaceae	g__Prevotella
OTU185	d__Bacteria	p__Bacteroidetes	c__Bacteroidia	o__Bacteroidales	f__Porphyromonadaceae	g__unclassified_Porphyromonadaceae
OTU70	d__Bacteria	p__Firmicutes	c__Clostridia	o__Clostridiales	f__Lachnospiraceae	g__unclassified_Lachnospiraceae
OTU710	d__Bacteria	p__Firmicutes	c__Clostridia	o__Clostridiales	f__Ruminococcaceae	g__unclassified_Ruminococcaceae
OTU32	d__Bacteria	p__Bacteroidetes	c__Bacteroidia	o__Bacteroidales	f__Porphyromonadaceae	g__unclassified_Porphyromonadaceae
OTU42	d__Bacteria	p__Firmicutes	c__Clostridia	o__Clostridiales	f__Ruminococcaceae	g__Oscillibacter
OTU44	d__Bacteria	p__Firmicutes	c__Clostridia	o__Clostridiales	f__Ruminococcaceae	g__Clostridium_IV
OTU41	d__Bacteria	p__Firmicutes	c__Clostridia	o__Clostridiales	f__Lachnospiraceae	g__unclassified_Lachnospiraceae
OTU1161	d__Bacteria	p__Firmicutes	c__Clostridia	o__Clostridiales	f__Lachnospiraceae	g__Clostridium_XlVa
OTU220	d__Bacteria	p__Bacteroidetes	c__Bacteroidia	o__Bacteroidales	f__Porphyromonadaceae	g__unclassified_Porphyromonadaceae
OTU38	d__Bacteria	p__Firmicutes	c__Clostridia	o__Clostridiales	f__Ruminococcaceae	g__unclassified_Ruminococcaceae
OTU738	d__Bacteria	p__Firmicutes	c__Clostridia	o__Clostridiales	f__unclassified_Clostridiales	g__unclassified_Clostridiales
OTU100	d__Bacteria	p__Firmicutes	c__Clostridia	o__Clostridiales	f__Ruminococcaceae	g__unclassified_Ruminococcaceae
OTU46	d__Bacteria	p__Firmicutes	c__Clostridia	o__Clostridiales	f__Ruminococcaceae	g__Flavonifractor
OTU141	d__Bacteria	p__Firmicutes	c__Clostridia	o__Clostridiales	f__Lachnospiraceae	g__unclassified_Lachnospiraceae
OTU76	d__Bacteria	p__Bacteroidetes	c__Bacteroidia	o__Bacteroidales	f__Prevotellaceae	g__Prevotella
OTU19	d__Bacteria	p__Bacteroidetes	c__Bacteroidia	o__Bacteroidales	f__Porphyromonadaceae	g__unclassified_Porphyromonadaceae
OTU35	d__Bacteria	p__Proteobacteria	c__Deltaproteobacteria	o__Desulfovibrionales	f__Desulfovibrionaceae	g__Desulfovibrio
OTU83	d__Bacteria	p__Bacteroidetes	c__Bacteroidia	o__Bacteroidales	f__Porphyromonadaceae	g__unclassified_Porphyromonadaceae
OTU77	d__Bacteria	p__Firmicutes	c__Clostridia	o__Clostridiales	f__Lachnospiraceae	g__Clostridium_XlVa
OTU50	d__Bacteria	p__Firmicutes	c__Clostridia	o__Clostridiales	f__Ruminococcaceae	g__unclassified_Ruminococcaceae
OTU133	d__Bacteria	p__Firmicutes	c__Clostridia	o__Clostridiales	f__Lachnospiraceae	g__Clostridium_XlVa
OTU40	d__Bacteria	p__Firmicutes	c__Clostridia	o__Clostridiales	f__Ruminococcaceae	g__Oscillibacter
OTU53	d__Bacteria	p__Firmicutes	c__Clostridia	o__Clostridiales	f__Lachnospiraceae	g__unclassified_Lachnospiraceae
OTU130	d__Bacteria	p__Firmicutes	c__Clostridia	o__Clostridiales	f__Ruminococcaceae	g__unclassified_Ruminococcaceae
OTU55	d__Bacteria	p__Firmicutes	c__Clostridia	o__Clostridiales	f__unclassified_Clostridiales	g__unclassified_Clostridiales
OTU119	d__Bacteria	p__Bacteroidetes	c__Bacteroidia	o__Bacteroidales	f__Prevotellaceae	g__Prevotella
OTU110	d__Bacteria	p__Firmicutes	c__Erysipelotrichia	o__Erysipelotrichales	f__Erysipelotrichaceae	g__Erysipelotrichaceae_incertae_sedis
OTU97	d__Bacteria	p__Firmicutes	c__Clostridia	o__Clostridiales	f__Ruminococcaceae	g__Clostridium_IV
OTU24	d__Bacteria	p__Proteobacteria	c__Epsilonproteobacteria	o__Campylobacterales	f__Helicobacteraceae	g__Helicobacter
OTU74	d__Bacteria	p__Bacteroidetes	c__Bacteroidia	o__Bacteroidales	f__Porphyromonadaceae	g__unclassified_Porphyromonadaceae
OTU157	d__Bacteria	p__Bacteroidetes	c__Bacteroidia	o__Bacteroidales	f__unclassified_Bacteroidales	g__unclassified_Bacteroidales
OTU195	d__Bacteria	p__Bacteroidetes	c__Bacteroidia	o__Bacteroidales	f__Porphyromonadaceae	g__unclassified_Porphyromonadaceae
OTU48	d__Bacteria	p__Firmicutes	c__Clostridia	o__Clostridiales	f__Lachnospiraceae	g__Clostridium_XlVb
OTU5	d__Bacteria	p__Proteobacteria	c__Epsilonproteobacteria	o__Campylobacterales	f__Helicobacteraceae	g__Helicobacter
OTU176	d__Bacteria	p__Bacteroidetes	c__Bacteroidia	o__Bacteroidales	f__Prevotellaceae	g__Prevotella
OTU99	d__Bacteria	p__Firmicutes	c__Clostridia	o__Clostridiales	f__Lachnospiraceae	g__unclassified_Lachnospiraceae
OTU57	d__Bacteria	p__Firmicutes	c__Clostridia	o__Clostridiales	f__Ruminococcaceae	g__unclassified_Ruminococcaceae
OTU115	d__Bacteria	p__Firmicutes	c__Clostridia	o__Clostridiales	f__Lachnospiraceae	g__unclassified_Lachnospiraceae
OTU539	d__Bacteria	p__Firmicutes	c__Bacilli	o__Bacillales	f__Staphylococcaceae	g__Staphylococcus
OTU673	d__Bacteria	p__Bacteroidetes	c__Bacteroidia	o__Bacteroidales	f__Porphyromonadaceae	g__unclassified_Porphyromonadaceae
OTU69	d__Bacteria	p__Firmicutes	c__Bacilli	o__Lactobacillales	f__Lactobacillaceae	g__Lactobacillus
OTU75	d__Bacteria	p__Firmicutes	c__Clostridia	o__Clostridiales	f__Lachnospiraceae	g__unclassified_Lachnospiraceae
OTU127	d__Bacteria	p__Bacteroidetes	c__Bacteroidia	o__Bacteroidales	f__Porphyromonadaceae	g__Parabacteroides
OTU292	d__Bacteria	p__Bacteroidetes	c__Bacteroidia	o__Bacteroidales	f__Porphyromonadaceae	g__unclassified_Porphyromonadaceae
OTU279	d__Bacteria	p__Firmicutes	c__Clostridia	o__Clostridiales	f__Lachnospiraceae	g__unclassified_Lachnospiraceae
OTU23	d__Bacteria	p__Bacteroidetes	c__Bacteroidia	o__Bacteroidales	f__Porphyromonadaceae	g__unclassified_Porphyromonadaceae
OTU62	d__Bacteria	p__Bacteroidetes	c__Bacteroidia	o__Bacteroidales	f__Porphyromonadaceae	g__unclassified_Porphyromonadaceae
OTU152	d__Bacteria	p__Bacteroidetes	c__Bacteroidia	o__Bacteroidales	f__Porphyromonadaceae	g__unclassified_Porphyromonadaceae
OTU111	d__Bacteria	p__Firmicutes	c__Clostridia	o__Clostridiales	f__Lachnospiraceae	g__unclassified_Lachnospiraceae
OTU86	d__Bacteria	p__Firmicutes	c__Clostridia	o__Clostridiales	f__Ruminococcaceae	g__Ethanoligenens
OTU190	d__Bacteria	p__Firmicutes	c__Clostridia	o__Clostridiales	f__Lachnospiraceae	g__unclassified_Lachnospiraceae
OTU137	d__Bacteria	p__unclassified_Bacteria	c__unclassified_Bacteria	o__unclassified_Bacteria	f__unclassified_Bacteria	g__unclassified_Bacteria
OTU289	d__Bacteria	p__Firmicutes	c__Clostridia	o__Clostridiales	f__Lachnospiraceae	g__unclassified_Lachnospiraceae
OTU138	d__Bacteria	p__Firmicutes	c__Clostridia	o__Clostridiales	f__Ruminococcaceae	g__unclassified_Ruminococcaceae
OTU103	d__Bacteria	p__Firmicutes	c__Clostridia	o__Clostridiales	f__Lachnospiraceae	g__unclassified_Lachnospiraceae
OTU160	d__Bacteria	p__Bacteroidetes	c__Bacteroidia	o__Bacteroidales	f__Rikenellaceae	g__Alistipes
OTU85	d__Bacteria	p__Firmicutes	c__Clostridia	o__unclassified_Clostridia	f__unclassified_Clostridia	g__unclassified_Clostridia
OTU215	d__Bacteria	p__Proteobacteria	c__Alphaproteobacteria	o__Rhizobiales	f__Hyphomicrobiaceae	g__Hyphomicrobium
OTU122	d__Bacteria	p__Firmicutes	c__Clostridia	o__Clostridiales	f__Lachnospiraceae	g__Acetatifactor
OTU128	d__Bacteria	p__Firmicutes	c__Clostridia	o__Clostridiales	f__unclassified_Clostridiales	g__unclassified_Clostridiales
OTU233	d__Bacteria	p__Proteobacteria	c__Alphaproteobacteria	o__Rhodospirillales	f__Rhodospirillaceae	g__unclassified_Rhodospirillaceae
OTU63	d__Bacteria	p__Firmicutes	c__Clostridia	o__Clostridiales	f__Lachnospiraceae	g__unclassified_Lachnospiraceae
OTU28	d__Bacteria	p__Firmicutes	c__Clostridia	o__Clostridiales	f__unclassified_Clostridiales	g__unclassified_Clostridiales
OTU205	d__Bacteria	p__Fusobacteria	c__Fusobacteriia	o__Fusobacteriales	f__Fusobacteriaceae	g__Cetobacterium
OTU116	d__Bacteria	p__Firmicutes	c__Clostridia	o__Clostridiales	f__unclassified_Clostridiales	g__unclassified_Clostridiales
OTU268	d__Bacteria	p__unclassified_Bacteria	c__unclassified_Bacteria	o__unclassified_Bacteria	f__unclassified_Bacteria	g__unclassified_Bacteria
OTU121	d__Bacteria	p__Firmicutes	c__Clostridia	o__Clostridiales	f__Lachnospiraceae	g__unclassified_Lachnospiraceae
OTU417	d__Bacteria	p__Firmicutes	c__Clostridia	o__Clostridiales	f__Ruminococcaceae	g__unclassified_Ruminococcaceae
OTU505	d__Bacteria	p__Firmicutes	c__Clostridia	o__Clostridiales	f__unclassified_Clostridiales	g__unclassified_Clostridiales
OTU125	d__Bacteria	p__Firmicutes	c__Clostridia	o__Clostridiales	f__Clostridiaceae_1	g__Clostridium_sensu_stricto
OTU184	d__Bacteria	p__Bacteroidetes	c__Bacteroidia	o__Bacteroidales	f__Porphyromonadaceae	g__Parabacteroides
OTU239	d__Bacteria	p__Firmicutes	c__Clostridia	o__Clostridiales	f__unclassified_Clostridiales	g__unclassified_Clostridiales
OTU163	d__Bacteria	p__Firmicutes	c__Clostridia	o__Clostridiales	f__Ruminococcaceae	g__Clostridium_IV
OTU201	d__Bacteria	p__unclassified_Bacteria	c__unclassified_Bacteria	o__unclassified_Bacteria	f__unclassified_Bacteria	g__unclassified_Bacteria
OTU284	d__Bacteria	p__Firmicutes	c__Clostridia	o__Clostridiales	f__Ruminococcaceae	g__Flavonifractor
OTU335	d__Bacteria	p__Firmicutes	c__Clostridia	o__Clostridiales	f__unclassified_Clostridiales	g__unclassified_Clostridiales
OTU361	d__Bacteria	p__Firmicutes	c__Clostridia	o__Clostridiales	f__Ruminococcaceae	g__unclassified_Ruminococcaceae
OTU94	d__Bacteria	p__Firmicutes	c__Clostridia	o__Clostridiales	f__Ruminococcaceae	g__unclassified_Ruminococcaceae
OTU308	d__Bacteria	p__Bacteroidetes	c__Bacteroidia	o__Bacteroidales	f__Porphyromonadaceae	g__unclassified_Porphyromonadaceae
OTU149	d__Bacteria	p__Firmicutes	c__Clostridia	o__Clostridiales	f__Lachnospiraceae	g__unclassified_Lachnospiraceae
OTU456	d__Bacteria	p__Firmicutes	c__Clostridia	o__Clostridiales	f__Ruminococcaceae	g__Pseudoflavonifractor
OTU33	d__Bacteria	p__Bacteroidetes	c__Bacteroidia	o__Bacteroidales	f__Porphyromonadaceae	g__unclassified_Porphyromonadaceae
OTU236	d__Bacteria	p__Cyanobacteria_Chloroplast	c__Chloroplast	o__norank_Chloroplast	f__Chloroplast	g__Chlorophyta
OTU168	d__Bacteria	p__Bacteroidetes	c__unclassified_Bacteroidetes	o__unclassified_Bacteroidetes	f__unclassified_Bacteroidetes	g__unclassified_Bacteroidetes
OTU139	d__Bacteria	p__Bacteroidetes	c__Bacteroidia	o__Bacteroidales	f__Porphyromonadaceae	g__unclassified_Porphyromonadaceae
OTU312	d__Bacteria	p__Bacteroidetes	c__Bacteroidia	o__Bacteroidales	f__Porphyromonadaceae	g__unclassified_Porphyromonadaceae
OTU172	d__Bacteria	p__Firmicutes	c__Clostridia	o__Clostridiales	f__Lachnospiraceae	g__unclassified_Lachnospiraceae
OTU197	d__Bacteria	p__Firmicutes	c__Clostridia	o__Clostridiales	f__Lachnospiraceae	g__unclassified_Lachnospiraceae
OTU299	d__Bacteria	p__Firmicutes	c__Clostridia	o__Clostridiales	f__unclassified_Clostridiales	g__unclassified_Clostridiales
OTU129	d__Bacteria	p__Firmicutes	c__Erysipelotrichia	o__Erysipelotrichales	f__Erysipelotrichaceae	g__Erysipelotrichaceae_incertae_sedis
OTU984	d__Bacteria	p__Firmicutes	c__Clostridia	o__Clostridiales	f__Lachnospiraceae	g__unclassified_Lachnospiraceae
OTU131	d__Bacteria	p__Firmicutes	c__Erysipelotrichia	o__Erysipelotrichales	f__Erysipelotrichaceae	g__unclassified_Erysipelotrichaceae
OTU245	d__Bacteria	p__Bacteroidetes	c__Bacteroidia	o__Bacteroidales	f__Porphyromonadaceae	g__unclassified_Porphyromonadaceae
OTU427	d__Bacteria	p__Bacteroidetes	c__Bacteroidia	o__Bacteroidales	f__unclassified_Bacteroidales	g__unclassified_Bacteroidales
OTU90	d__Bacteria	p__Firmicutes	c__Erysipelotrichia	o__Erysipelotrichales	f__Erysipelotrichaceae	g__Clostridium_XVIII
OTU221	d__Bacteria	p__Chloroflexi	c__Caldilineae	o__Caldilineales	f__Caldilineaceae	g__Litorilinea
OTU144	d__Bacteria	p__Firmicutes	c__Clostridia	o__Clostridiales	f__Ruminococcaceae	g__unclassified_Ruminococcaceae
OTU60	d__Bacteria	p__Firmicutes	c__Clostridia	o__Clostridiales	f__Ruminococcaceae	g__unclassified_Ruminococcaceae
OTU124	d__Bacteria	p__unclassified_Bacteria	c__unclassified_Bacteria	o__unclassified_Bacteria	f__unclassified_Bacteria	g__unclassified_Bacteria
OTU171	d__Bacteria	p__Bacteroidetes	c__Bacteroidia	o__Bacteroidales	f__Porphyromonadaceae	g__unclassified_Porphyromonadaceae
OTU428	d__Bacteria	p__Bacteroidetes	c__Bacteroidia	o__Bacteroidales	f__Prevotellaceae	g__unclassified_Prevotellaceae
OTU82	d__Bacteria	p__Firmicutes	c__Clostridia	o__Clostridiales	f__unclassified_Clostridiales	g__unclassified_Clostridiales
OTU114	d__Bacteria	p__Bacteroidetes	c__Bacteroidia	o__Bacteroidales	f__Porphyromonadaceae	g__unclassified_Porphyromonadaceae
OTU679	d__Bacteria	p__Firmicutes	c__Clostridia	o__Clostridiales	f__Lachnospiraceae	g__unclassified_Lachnospiraceae
OTU166	d__Bacteria	p__Proteobacteria	c__Gammaproteobacteria	o__Aeromonadales	f__Aeromonadaceae	g__Tolumonas
OTU186	d__Bacteria	p__Proteobacteria	c__Alphaproteobacteria	o__Rhodospirillales	f__norank_Rhodospirillales	g__Reyranella
OTU126	d__Bacteria	p__Firmicutes	c__Clostridia	o__Clostridiales	f__Lachnospiraceae	g__unclassified_Lachnospiraceae
OTU396	d__Bacteria	p__Firmicutes	c__Clostridia	o__Clostridiales	f__Lachnospiraceae	g__unclassified_Lachnospiraceae
OTU1090	d__Bacteria	p__Firmicutes	c__Clostridia	o__Clostridiales	f__unclassified_Clostridiales	g__unclassified_Clostridiales
OTU153	d__Bacteria	p__Bacteroidetes	c__Bacteroidia	o__Bacteroidales	f__Bacteroidaceae	g__Bacteroides
OTU113	d__Bacteria	p__Firmicutes	c__Clostridia	o__Clostridiales	f__unclassified_Clostridiales	g__unclassified_Clostridiales
OTU388	d__Bacteria	p__Firmicutes	c__Clostridia	o__Clostridiales	f__Lachnospiraceae	g__unclassified_Lachnospiraceae
OTU180	d__Bacteria	p__Proteobacteria	c__Gammaproteobacteria	o__Pseudomonadales	f__Moraxellaceae	g__Acinetobacter
OTU528	d__Bacteria	p__Bacteroidetes	c__Bacteroidia	o__Bacteroidales	f__Porphyromonadaceae	g__unclassified_Porphyromonadaceae
OTU403	d__Bacteria	p__Firmicutes	c__Clostridia	o__Clostridiales	f__Ruminococcaceae	g__Oscillibacter
OTU240	d__Bacteria	p__Firmicutes	c__Clostridia	o__Clostridiales	f__unclassified_Clostridiales	g__unclassified_Clostridiales
OTU840	d__Bacteria	p__Firmicutes	c__Clostridia	o__Clostridiales	f__Lachnospiraceae	g__Clostridium_XlVa
OTU531	d__Bacteria	p__Bacteroidetes	c__Bacteroidia	o__Bacteroidales	f__Porphyromonadaceae	g__unclassified_Porphyromonadaceae
OTU530	d__Bacteria	p__Firmicutes	c__Clostridia	o__Clostridiales	f__unclassified_Clostridiales	g__unclassified_Clostridiales
OTU529	d__Bacteria	p__Firmicutes	c__Clostridia	o__Clostridiales	f__Lachnospiraceae	g__unclassified_Lachnospiraceae
OTU882	d__Bacteria	p__Bacteroidetes	c__Bacteroidia	o__Bacteroidales	f__Bacteroidaceae	g__Bacteroides
OTU217	d__Bacteria	p__Firmicutes	c__Clostridia	o__Clostridiales	f__Lachnospiraceae	g__unclassified_Lachnospiraceae
OTU389	d__Bacteria	p__Firmicutes	c__Erysipelotrichia	o__Erysipelotrichales	f__Erysipelotrichaceae	g__unclassified_Erysipelotrichaceae
OTU348	d__Bacteria	p__Proteobacteria	c__Deltaproteobacteria	o__Desulfovibrionales	f__unclassified_Desulfovibrionales	g__unclassified_Desulfovibrionales
OTU136	d__Bacteria	p__Firmicutes	c__Clostridia	o__Clostridiales	f__Lachnospiraceae	g__unclassified_Lachnospiraceae
OTU1172	d__Bacteria	p__Firmicutes	c__Clostridia	o__Clostridiales	f__unclassified_Clostridiales	g__unclassified_Clostridiales
OTU95	d__Bacteria	p__Firmicutes	c__Clostridia	o__Clostridiales	f__Lachnospiraceae	g__unclassified_Lachnospiraceae
OTU532	d__Bacteria	p__Firmicutes	c__Clostridia	o__Clostridiales	f__unclassified_Clostridiales	g__unclassified_Clostridiales
OTU112	d__Bacteria	p__Firmicutes	c__Clostridia	o__Clostridiales	f__unclassified_Clostridiales	g__unclassified_Clostridiales
OTU302	d__Bacteria	p__Firmicutes	c__Clostridia	o__Clostridiales	f__Lachnospiraceae	g__unclassified_Lachnospiraceae
OTU534	d__Bacteria	p__Firmicutes	c__Clostridia	o__Clostridiales	f__Lachnospiraceae	g__unclassified_Lachnospiraceae
OTU376	d__Bacteria	p__Firmicutes	c__Clostridia	o__Clostridiales	f__Lachnospiraceae	g__unclassified_Lachnospiraceae
OTU430	d__Bacteria	p__Chloroflexi	c__Anaerolineae	o__Anaerolineales	f__Anaerolineaceae	g__unclassified_Anaerolineaceae
OTU535	d__Bacteria	p__unclassified_Bacteria	c__unclassified_Bacteria	o__unclassified_Bacteria	f__unclassified_Bacteria	g__unclassified_Bacteria
OTU533	d__Bacteria	p__Firmicutes	c__Clostridia	o__Clostridiales	f__unclassified_Clostridiales	g__unclassified_Clostridiales
OTU536	d__Bacteria	p__Firmicutes	c__unclassified_Firmicutes	o__unclassified_Firmicutes	f__unclassified_Firmicutes	g__unclassified_Firmicutes
OTU537	d__Bacteria	p__Proteobacteria	c__Alphaproteobacteria	o__unclassified_Alphaproteobacteria	f__unclassified_Alphaproteobacteria	g__unclassified_Alphaproteobacteria
OTU538	d__Bacteria	p__Firmicutes	c__Clostridia	o__Clostridiales	f__Lachnospiraceae	g__unclassified_Lachnospiraceae
OTU72	d__Bacteria	p__Firmicutes	c__Clostridia	o__Clostridiales	f__Lachnospiraceae	g__unclassified_Lachnospiraceae
OTU540	d__Bacteria	p__unclassified_Bacteria	c__unclassified_Bacteria	o__unclassified_Bacteria	f__unclassified_Bacteria	g__unclassified_Bacteria
OTU541	d__Bacteria	p__unclassified_Bacteria	c__unclassified_Bacteria	o__unclassified_Bacteria	f__unclassified_Bacteria	g__unclassified_Bacteria
OTU333	d__Bacteria	p__Firmicutes	c__Clostridia	o__Clostridiales	f__Lachnospiraceae	g__unclassified_Lachnospiraceae
OTU247	d__Bacteria	p__Firmicutes	c__unclassified_Firmicutes	o__unclassified_Firmicutes	f__unclassified_Firmicutes	g__unclassified_Firmicutes
OTU784	d__Bacteria	p__Firmicutes	c__Clostridia	o__Clostridiales	f__unclassified_Clostridiales	g__unclassified_Clostridiales
OTU542	d__Bacteria	p__Proteobacteria	c__Betaproteobacteria	o__Burkholderiales	f__Alcaligenaceae	g__unclassified_Alcaligenaceae
OTU253	d__Bacteria	p__Bacteroidetes	c__Bacteroidia	o__Bacteroidales	f__Porphyromonadaceae	g__unclassified_Porphyromonadaceae
OTU447	d__Bacteria	p__Firmicutes	c__Clostridia	o__Clostridiales	f__Lachnospiraceae	g__unclassified_Lachnospiraceae
OTU543	d__Bacteria	p__unclassified_Bacteria	c__unclassified_Bacteria	o__unclassified_Bacteria	f__unclassified_Bacteria	g__unclassified_Bacteria
OTU261	d__Bacteria	p__Bacteroidetes	c__Bacteroidia	o__Bacteroidales	f__Porphyromonadaceae	g__unclassified_Porphyromonadaceae
OTU313	d__Bacteria	p__Proteobacteria	c__Alphaproteobacteria	o__unclassified_Alphaproteobacteria	f__unclassified_Alphaproteobacteria	g__unclassified_Alphaproteobacteria
OTU140	d__Bacteria	p__Proteobacteria	c__Deltaproteobacteria	o__Desulfovibrionales	f__Desulfovibrionaceae	g__unclassified_Desulfovibrionaceae
OTU377	d__Bacteria	p__Bacteroidetes	c__Sphingobacteriia	o__Sphingobacteriales	f__Saprospiraceae	g__unclassified_Saprospiraceae
OTU589	d__Bacteria	p__Firmicutes	c__Clostridia	o__Clostridiales	f__Lachnospiraceae	g__unclassified_Lachnospiraceae
OTU854	d__Bacteria	p__Firmicutes	c__Clostridia	o__Clostridiales	f__unclassified_Clostridiales	g__unclassified_Clostridiales
OTU106	d__Bacteria	p__Firmicutes	c__Clostridia	o__Clostridiales	f__Lachnospiraceae	g__unclassified_Lachnospiraceae
OTU711	d__Bacteria	p__Firmicutes	c__Clostridia	o__Clostridiales	f__Lachnospiraceae	g__unclassified_Lachnospiraceae
OTU248	d__Bacteria	p__Firmicutes	c__Clostridia	o__Clostridiales	f__unclassified_Clostridiales	g__unclassified_Clostridiales
OTU73	d__Bacteria	p__Firmicutes	c__Clostridia	o__Clostridiales	f__Ruminococcaceae	g__unclassified_Ruminococcaceae
OTU338	d__Bacteria	p__Proteobacteria	c__Gammaproteobacteria	o__Pasteurellales	f__Pasteurellaceae	g__unclassified_Pasteurellaceae
OTU198	d__Bacteria	p__Firmicutes	c__Clostridia	o__Clostridiales	f__Lachnospiraceae	g__Dorea
OTU546	d__Bacteria	p__Firmicutes	c__unclassified_Firmicutes	o__unclassified_Firmicutes	f__unclassified_Firmicutes	g__unclassified_Firmicutes
OTU545	d__Bacteria	p__Planctomycetes	c__Planctomycetia	o__Planctomycetales	f__Planctomycetaceae	g__unclassified_Planctomycetaceae
OTU547	d__Bacteria	p__Acidobacteria	c__Acidobacteria_Gp6	o__norank_Acidobacteria_Gp6	f__norank_Acidobacteria_Gp6	g__Gp6
OTU274	d__Bacteria	p__Firmicutes	c__Clostridia	o__Clostridiales	f__Ruminococcaceae	g__unclassified_Ruminococcaceae
OTU1091	d__Bacteria	p__Firmicutes	c__Clostridia	o__Clostridiales	f__Ruminococcaceae	g__Clostridium_IV
OTU548	d__Bacteria	p__Firmicutes	c__Clostridia	o__Clostridiales	f__Lachnospiraceae	g__unclassified_Lachnospiraceae
OTU210	d__Bacteria	p__Actinobacteria	c__Actinobacteria	o__Coriobacteriales	f__Coriobacteriaceae	g__Enterorhabdus
OTU218	d__Bacteria	p__Firmicutes	c__Clostridia	o__Clostridiales	f__unclassified_Clostridiales	g__unclassified_Clostridiales
OTU271	d__Bacteria	p__Firmicutes	c__Clostridia	o__Clostridiales	f__Clostridiaceae_1	g__Clostridium_sensu_stricto
OTU550	d__Bacteria	p__Proteobacteria	c__Deltaproteobacteria	o__Myxococcales	f__unclassified_Nannocystineae	g__unclassified_Nannocystineae
OTU549	d__Bacteria	p__unclassified_Bacteria	c__unclassified_Bacteria	o__unclassified_Bacteria	f__unclassified_Bacteria	g__unclassified_Bacteria
OTU987	d__Bacteria	p__Firmicutes	c__Clostridia	o__Clostridiales	f__Ruminococcaceae	g__unclassified_Ruminococcaceae
OTU170	d__Bacteria	p__Firmicutes	c__unclassified_Firmicutes	o__unclassified_Firmicutes	f__unclassified_Firmicutes	g__unclassified_Firmicutes
OTU222	d__Bacteria	p__Firmicutes	c__Clostridia	o__Clostridiales	f__Lachnospiraceae	g__unclassified_Lachnospiraceae
OTU339	d__Bacteria	p__Firmicutes	c__Clostridia	o__Clostridiales	f__Ruminococcaceae	g__Ethanoligenens
OTU552	d__Bacteria	p__Firmicutes	c__Clostridia	o__Clostridiales	f__Clostridiaceae_1	g__Proteiniclasticum
OTU553	d__Bacteria	p__Bacteroidetes	c__Sphingobacteriia	o__Sphingobacteriales	f__Chitinophagaceae	g__unclassified_Chitinophagaceae
OTU135	d__Bacteria	p__Firmicutes	c__Clostridia	o__Clostridiales	f__unclassified_Clostridiales	g__unclassified_Clostridiales
OTU817	d__Bacteria	p__Firmicutes	c__unclassified_Firmicutes	o__unclassified_Firmicutes	f__unclassified_Firmicutes	g__unclassified_Firmicutes
OTU554	d__Bacteria	p__Deferribacteres	c__Deferribacteres	o__Deferribacterales	f__Deferribacteraceae	g__Mucispirillum
OTU254	d__Bacteria	p__Firmicutes	c__Clostridia	o__Clostridiales	f__Ruminococcaceae	g__Intestinimonas
OTU118	d__Bacteria	p__Firmicutes	c__Clostridia	o__Clostridiales	f__Lachnospiraceae	g__unclassified_Lachnospiraceae
OTU1079	d__Bacteria	p__unclassified_Bacteria	c__unclassified_Bacteria	o__unclassified_Bacteria	f__unclassified_Bacteria	g__unclassified_Bacteria
OTU524	d__Bacteria	p__unclassified_Bacteria	c__unclassified_Bacteria	o__unclassified_Bacteria	f__unclassified_Bacteria	g__unclassified_Bacteria
OTU275	d__Bacteria	p__Firmicutes	c__Clostridia	o__Clostridiales	f__Ruminococcaceae	g__unclassified_Ruminococcaceae
OTU36	d__Bacteria	p__Firmicutes	c__Clostridia	o__Clostridiales	f__Lachnospiraceae	g__unclassified_Lachnospiraceae
OTU556	d__Bacteria	p__Firmicutes	c__Clostridia	o__Clostridiales	f__Lachnospiraceae	g__unclassified_Lachnospiraceae
OTU194	d__Bacteria	p__Firmicutes	c__Clostridia	o__Clostridiales	f__unclassified_Clostridiales	g__unclassified_Clostridiales
OTU341	d__Bacteria	p__Bacteroidetes	c__Bacteroidia	o__Bacteroidales	f__Porphyromonadaceae	g__unclassified_Porphyromonadaceae
OTU811	d__Bacteria	p__Firmicutes	c__Clostridia	o__Clostridiales	f__Lachnospiraceae	g__unclassified_Lachnospiraceae
OTU496	d__Bacteria	p__Firmicutes	c__Clostridia	o__Clostridiales	f__Lachnospiraceae	g__unclassified_Lachnospiraceae
OTU557	d__Bacteria	p__Firmicutes	c__Clostridia	o__Clostridiales	f__Lachnospiraceae	g__unclassified_Lachnospiraceae
OTU558	d__Bacteria	p__unclassified_Bacteria	c__unclassified_Bacteria	o__unclassified_Bacteria	f__unclassified_Bacteria	g__unclassified_Bacteria
OTU560	d__Bacteria	p__Bacteroidetes	c__Sphingobacteriia	o__Sphingobacteriales	f__Chitinophagaceae	g__Sediminibacterium
OTU559	d__Bacteria	p__Proteobacteria	c__Gammaproteobacteria	o__Xanthomonadales	f__Sinobacteraceae	g__unclassified_Sinobacteraceae
OTU561	d__Bacteria	p__Bacteroidetes	c__Bacteroidia	o__Bacteroidales	f__Bacteroidaceae	g__Bacteroides
OTU562	d__Bacteria	p__unclassified_Bacteria	c__unclassified_Bacteria	o__unclassified_Bacteria	f__unclassified_Bacteria	g__unclassified_Bacteria
OTU91	d__Bacteria	p__Firmicutes	c__Clostridia	o__Clostridiales	f__Lachnospiraceae	g__Lachnospiracea_incertae_sedis
OTU563	d__Bacteria	p__unclassified_Bacteria	c__unclassified_Bacteria	o__unclassified_Bacteria	f__unclassified_Bacteria	g__unclassified_Bacteria
OTU191	d__Bacteria	p__Bacteroidetes	c__Bacteroidia	o__Bacteroidales	f__Porphyromonadaceae	g__unclassified_Porphyromonadaceae
OTU564	d__Bacteria	p__unclassified_Bacteria	c__unclassified_Bacteria	o__unclassified_Bacteria	f__unclassified_Bacteria	g__unclassified_Bacteria
OTU565	d__Bacteria	p__Bacteroidetes	c__Bacteroidia	o__Bacteroidales	f__unclassified_Bacteroidales	g__unclassified_Bacteroidales
OTU1096	d__Bacteria	p__Firmicutes	c__Clostridia	o__Clostridiales	f__Ruminococcaceae	g__unclassified_Ruminococcaceae
OTU567	d__Bacteria	p__Proteobacteria	c__Gammaproteobacteria	o__Enterobacteriales	f__Enterobacteriaceae	g__Proteus
OTU566	d__Bacteria	p__Acidobacteria	c__Acidobacteria_Gp1	o__norank_Acidobacteria_Gp1	f__norank_Acidobacteria_Gp1	g__Gp1
OTU568	d__Bacteria	p__unclassified_Bacteria	c__unclassified_Bacteria	o__unclassified_Bacteria	f__unclassified_Bacteria	g__unclassified_Bacteria
OTU263	d__Bacteria	p__Firmicutes	c__unclassified_Firmicutes	o__unclassified_Firmicutes	f__unclassified_Firmicutes	g__unclassified_Firmicutes
OTU569	d__Bacteria	p__Firmicutes	c__Clostridia	o__Clostridiales	f__unclassified_Clostridiales	g__unclassified_Clostridiales
OTU154	d__Bacteria	p__Firmicutes	c__Clostridia	o__Clostridiales	f__Ruminococcaceae	g__Anaerotruncus
OTU159	d__Bacteria	p__Firmicutes	c__Clostridia	o__Clostridiales	f__Lachnospiraceae	g__unclassified_Lachnospiraceae
OTU150	d__Bacteria	p__Firmicutes	c__Clostridia	o__Clostridiales	f__Ruminococcaceae	g__Clostridium_IV
OTU570	d__Bacteria	p__Bacteroidetes	c__Sphingobacteriia	o__Sphingobacteriales	f__Sphingobacteriaceae	g__unclassified_Sphingobacteriaceae
OTU155	d__Bacteria	p__Firmicutes	c__Clostridia	o__Clostridiales	f__Lachnospiraceae	g__unclassified_Lachnospiraceae
OTU571	d__Bacteria	p__unclassified_Bacteria	c__unclassified_Bacteria	o__unclassified_Bacteria	f__unclassified_Bacteria	g__unclassified_Bacteria
OTU574	d__Bacteria	p__unclassified_Bacteria	c__unclassified_Bacteria	o__unclassified_Bacteria	f__unclassified_Bacteria	g__unclassified_Bacteria
OTU241	d__Bacteria	p__Firmicutes	c__Erysipelotrichia	o__Erysipelotrichales	f__Erysipelotrichaceae	g__Erysipelotrichaceae_incertae_sedis
OTU117	d__Bacteria	p__Firmicutes	c__Clostridia	o__Clostridiales	f__Ruminococcaceae	g__unclassified_Ruminococcaceae
OTU432	d__Bacteria	p__Firmicutes	c__Clostridia	o__Clostridiales	f__Lachnospiraceae	g__unclassified_Lachnospiraceae
OTU575	d__Bacteria	p__Firmicutes	c__Clostridia	o__Clostridiales	f__Ruminococcaceae	g__unclassified_Ruminococcaceae
OTU379	d__Bacteria	p__Firmicutes	c__unclassified_Firmicutes	o__unclassified_Firmicutes	f__unclassified_Firmicutes	g__unclassified_Firmicutes
OTU576	d__Bacteria	p__unclassified_Bacteria	c__unclassified_Bacteria	o__unclassified_Bacteria	f__unclassified_Bacteria	g__unclassified_Bacteria
OTU123	d__Bacteria	p__Firmicutes	c__Clostridia	o__Clostridiales	f__Ruminococcaceae	g__unclassified_Ruminococcaceae
OTU297	d__Bacteria	p__Proteobacteria	c__Alphaproteobacteria	o__Sphingomonadales	f__Sphingomonadaceae	g__unclassified_Sphingomonadaceae
OTU175	d__Bacteria	p__Firmicutes	c__unclassified_Firmicutes	o__unclassified_Firmicutes	f__unclassified_Firmicutes	g__unclassified_Firmicutes
OTU577	d__Bacteria	p__unclassified_Bacteria	c__unclassified_Bacteria	o__unclassified_Bacteria	f__unclassified_Bacteria	g__unclassified_Bacteria
OTU156	d__Bacteria	p__Firmicutes	c__Clostridia	o__Clostridiales	f__Lachnospiraceae	g__unclassified_Lachnospiraceae
OTU578	d__Bacteria	p__Firmicutes	c__Clostridia	o__Clostridiales	f__Lachnospiraceae	g__unclassified_Lachnospiraceae
OTU579	d__Bacteria	p__Firmicutes	c__unclassified_Firmicutes	o__unclassified_Firmicutes	f__unclassified_Firmicutes	g__unclassified_Firmicutes
OTU249	d__Bacteria	p__Firmicutes	c__Clostridia	o__Clostridiales	f__Ruminococcaceae	g__unclassified_Ruminococcaceae
OTU188	d__Bacteria	p__Firmicutes	c__Clostridia	o__Clostridiales	f__Lachnospiraceae	g__unclassified_Lachnospiraceae
OTU581	d__Bacteria	p__Proteobacteria	c__Gammaproteobacteria	o__Xanthomonadales	f__Xanthomonadaceae	g__unclassified_Xanthomonadaceae
OTU49	d__Bacteria	p__Firmicutes	c__Clostridia	o__Clostridiales	f__Lachnospiraceae	g__unclassified_Lachnospiraceae
OTU582	d__Bacteria	p__unclassified_Bacteria	c__unclassified_Bacteria	o__unclassified_Bacteria	f__unclassified_Bacteria	g__unclassified_Bacteria
OTU834	d__Bacteria	p__Proteobacteria	c__Alphaproteobacteria	o__Rhizobiales	f__Phyllobacteriaceae	g__unclassified_Phyllobacteriaceae
OTU224	d__Bacteria	p__Firmicutes	c__Clostridia	o__Clostridiales	f__Lachnospiraceae	g__unclassified_Lachnospiraceae
OTU264	d__Bacteria	p__Bacteroidetes	c__Sphingobacteriia	o__Sphingobacteriales	f__Chitinophagaceae	g__Lacibacter
OTU255	d__Bacteria	p__Actinobacteria	c__Actinobacteria	o__Bifidobacteriales	f__Bifidobacteriaceae	g__Bifidobacterium
OTU108	d__Bacteria	p__Firmicutes	c__Clostridia	o__Clostridiales	f__Ruminococcaceae	g__unclassified_Ruminococcaceae
OTU96	d__Bacteria	p__Firmicutes	c__Clostridia	o__Clostridiales	f__Lachnospiraceae	g__unclassified_Lachnospiraceae
OTU237	d__Bacteria	p__Bacteroidetes	c__Bacteroidia	o__Bacteroidales	f__Rikenellaceae	g__Alistipes
OTU64	d__Bacteria	p__Firmicutes	c__Clostridia	o__Clostridiales	f__Lachnospiraceae	g__unclassified_Lachnospiraceae
OTU259	d__Bacteria	p__Firmicutes	c__Clostridia	o__Clostridiales	f__Ruminococcaceae	g__Clostridium_IV
OTU835	d__Bacteria	p__unclassified_Bacteria	c__unclassified_Bacteria	o__unclassified_Bacteria	f__unclassified_Bacteria	g__unclassified_Bacteria
OTU294	d__Bacteria	p__Firmicutes	c__Clostridia	o__Clostridiales	f__unclassified_Clostridiales	g__unclassified_Clostridiales
OTU207	d__Bacteria	p__Firmicutes	c__Clostridia	o__Clostridiales	f__Lachnospiraceae	g__unclassified_Lachnospiraceae
OTU173	d__Bacteria	p__Firmicutes	c__Clostridia	o__Clostridiales	f__Ruminococcaceae	g__unclassified_Ruminococcaceae
OTU230	d__Bacteria	p__Firmicutes	c__Clostridia	o__Clostridiales	f__Ruminococcaceae	g__unclassified_Ruminococcaceae
OTU1111	d__Bacteria	p__Actinobacteria	c__Actinobacteria	o__Coriobacteriales	f__Coriobacteriaceae	g__unclassified_Coriobacteriaceae
OTU162	d__Bacteria	p__Bacteroidetes	c__Bacteroidia	o__Bacteroidales	f__Porphyromonadaceae	g__unclassified_Porphyromonadaceae
OTU639	d__Bacteria	p__Acidobacteria	c__Acidobacteria_Gp3	o__norank_Acidobacteria_Gp3	f__norank_Acidobacteria_Gp3	g__Gp3
OTU260	d__Bacteria	p__Firmicutes	c__Clostridia	o__Clostridiales	f__Lachnospiraceae	g__unclassified_Lachnospiraceae
OTU745	d__Bacteria	p__Firmicutes	c__Clostridia	o__Clostridiales	f__unclassified_Clostridiales	g__unclassified_Clostridiales
OTU717	d__Bacteria	p__Acidobacteria	c__Acidobacteria_Gp3	o__norank_Acidobacteria_Gp3	f__norank_Acidobacteria_Gp3	g__Gp3
OTU295	d__Bacteria	p__Planctomycetes	c__Planctomycetia	o__Planctomycetales	f__Planctomycetaceae	g__unclassified_Planctomycetaceae
OTU329	d__Bacteria	p__Bacteroidetes	c__Bacteroidia	o__Bacteroidales	f__unclassified_Bacteroidales	g__unclassified_Bacteroidales
OTU146	d__Bacteria	p__Bacteroidetes	c__Bacteroidia	o__Bacteroidales	f__Porphyromonadaceae	g__unclassified_Porphyromonadaceae
OTU1030	d__Bacteria	p__Actinobacteria	c__Actinobacteria	o__Acidimicrobiales	f__Iamiaceae	g__Aquihabitans
OTU483	d__Bacteria	p__Firmicutes	c__Clostridia	o__Clostridiales	f__Lachnospiraceae	g__Clostridium_XlVa
OTU234	d__Bacteria	p__Proteobacteria	c__Alphaproteobacteria	o__Rhizobiales	f__Rhizobiaceae	g__Rhizobium
OTU81	d__Bacteria	p__Bacteroidetes	c__Bacteroidia	o__Bacteroidales	f__Bacteroidaceae	g__Bacteroides
OTU383	d__Bacteria	p__Proteobacteria	c__Betaproteobacteria	o__Burkholderiales	f__Comamonadaceae	g__Hydrogenophaga
OTU280	d__Bacteria	p__Proteobacteria	c__Deltaproteobacteria	o__Myxococcales	f__unclassified_Cystobacterineae	g__unclassified_Cystobacterineae
OTU1181	d__Bacteria	p__unclassified_Bacteria	c__unclassified_Bacteria	o__unclassified_Bacteria	f__unclassified_Bacteria	g__unclassified_Bacteria
OTU659	d__Bacteria	p__Firmicutes	c__Clostridia	o__Clostridiales	f__Lachnospiraceae	g__unclassified_Lachnospiraceae
OTU311	d__Bacteria	p__Firmicutes	c__Clostridia	o__Clostridiales	f__unclassified_Clostridiales	g__unclassified_Clostridiales
OTU909	d__Bacteria	p__Actinobacteria	c__Actinobacteria	o__Coriobacteriales	f__Coriobacteriaceae	g__unclassified_Coriobacteriaceae
OTU474	d__Bacteria	p__Proteobacteria	c__Deltaproteobacteria	o__Myxococcales	f__unclassified_Nannocystineae	g__unclassified_Nannocystineae
OTU408	d__Bacteria	p__Firmicutes	c__Clostridia	o__Clostridiales	f__Eubacteriaceae	g__Anaerofustis
OTU66	d__Bacteria	p__Firmicutes	c__Clostridia	o__Clostridiales	f__Lachnospiraceae	g__Clostridium_XlVb
OTU181	d__Bacteria	p__Firmicutes	c__Clostridia	o__Clostridiales	f__Lachnospiraceae	g__unclassified_Lachnospiraceae
OTU1072	d__Bacteria	p__Planctomycetes	c__Planctomycetia	o__Planctomycetales	f__Planctomycetaceae	g__unclassified_Planctomycetaceae
OTU214	d__Bacteria	p__Firmicutes	c__unclassified_Firmicutes	o__unclassified_Firmicutes	f__unclassified_Firmicutes	g__unclassified_Firmicutes
OTU84	d__Bacteria	p__Firmicutes	c__Clostridia	o__Clostridiales	f__Lachnospiraceae	g__unclassified_Lachnospiraceae
OTU431	d__Bacteria	p__Proteobacteria	c__Alphaproteobacteria	o__Rhizobiales	f__Bradyrhizobiaceae	g__Bradyrhizobium
OTU373	d__Bacteria	p__Firmicutes	c__Erysipelotrichia	o__Erysipelotrichales	f__Erysipelotrichaceae	g__unclassified_Erysipelotrichaceae
OTU1110	d__Bacteria	p__Bacteroidetes	c__Bacteroidia	o__Bacteroidales	f__Rikenellaceae	g__Alistipes
OTU267	d__Bacteria	p__Firmicutes	c__unclassified_Firmicutes	o__unclassified_Firmicutes	f__unclassified_Firmicutes	g__unclassified_Firmicutes
OTU1020	d__Bacteria	p__Firmicutes	c__Clostridia	o__Clostridiales	f__Lachnospiraceae	g__unclassified_Lachnospiraceae
OTU358	d__Bacteria	p__Firmicutes	c__Clostridia	o__Clostridiales	f__unclassified_Clostridiales	g__unclassified_Clostridiales
OTU352	d__Bacteria	p__Proteobacteria	c__Gammaproteobacteria	o__Aeromonadales	f__Aeromonadaceae	g__Aeromonas
OTU320	d__Bacteria	p__Firmicutes	c__Clostridia	o__Clostridiales	f__unclassified_Clostridiales	g__unclassified_Clostridiales
OTU448	d__Bacteria	p__Bacteroidetes	c__unclassified_Bacteroidetes	o__unclassified_Bacteroidetes	f__unclassified_Bacteroidetes	g__unclassified_Bacteroidetes
OTU480	d__Bacteria	p__Chloroflexi	c__Caldilineae	o__Caldilineales	f__Caldilineaceae	g__unclassified_Caldilineaceae
OTU246	d__Bacteria	p__Firmicutes	c__Clostridia	o__Clostridiales	f__Lachnospiraceae	g__unclassified_Lachnospiraceae
OTU87	d__Bacteria	p__Bacteroidetes	c__Bacteroidia	o__Bacteroidales	f__Bacteroidaceae	g__Bacteroides
OTU290	d__Bacteria	p__Firmicutes	c__Clostridia	o__Clostridiales	f__Lachnospiraceae	g__unclassified_Lachnospiraceae
OTU347	d__Bacteria	p__Firmicutes	c__Clostridia	o__Clostridiales	f__Lachnospiraceae	g__unclassified_Lachnospiraceae
OTU459	d__Bacteria	p__Firmicutes	c__Clostridia	o__Clostridiales	f__Peptostreptococcaceae	g__Romboutsia
OTU416	d__Bacteria	p__Firmicutes	c__Clostridia	o__Clostridiales	f__Lachnospiraceae	g__Clostridium_XlVa
OTU52	d__Bacteria	p__Firmicutes	c__Clostridia	o__Clostridiales	f__unclassified_Clostridiales	g__unclassified_Clostridiales
OTU216	d__Bacteria	p__Firmicutes	c__Clostridia	o__Clostridiales	f__Lachnospiraceae	g__unclassified_Lachnospiraceae
OTU936	d__Bacteria	p__Bacteroidetes	c__unclassified_Bacteroidetes	o__unclassified_Bacteroidetes	f__unclassified_Bacteroidetes	g__unclassified_Bacteroidetes
OTU301	d__Bacteria	p__Firmicutes	c__Bacilli	o__Lactobacillales	f__Streptococcaceae	g__Streptococcus
OTU378	d__Bacteria	p__Proteobacteria	c__Alphaproteobacteria	o__Rhizobiales	f__unclassified_Rhizobiales	g__unclassified_Rhizobiales
OTU423	d__Bacteria	p__Proteobacteria	c__Alphaproteobacteria	o__Sphingomonadales	f__Sphingomonadaceae	g__Sphingomonas
OTU519	d__Bacteria	p__Proteobacteria	c__Gammaproteobacteria	o__Alteromonadales	f__Shewanellaceae	g__Shewanella
OTU685	d__Bacteria	p__Firmicutes	c__Clostridia	o__Clostridiales	f__Lachnospiraceae	g__unclassified_Lachnospiraceae
OTU231	d__Bacteria	p__Firmicutes	c__Clostridia	o__Clostridiales	f__Lachnospiraceae	g__unclassified_Lachnospiraceae
OTU424	d__Bacteria	p__Proteobacteria	c__Betaproteobacteria	o__unclassified_Betaproteobacteria	f__unclassified_Betaproteobacteria	g__unclassified_Betaproteobacteria
OTU908	d__Bacteria	p__Proteobacteria	c__Deltaproteobacteria	o__Myxococcales	f__unclassified_Nannocystineae	g__unclassified_Nannocystineae
OTU303	d__Bacteria	p__Firmicutes	c__Clostridia	o__Clostridiales	f__Lachnospiraceae	g__unclassified_Lachnospiraceae
OTU370	d__Bacteria	p__unclassified_Bacteria	c__unclassified_Bacteria	o__unclassified_Bacteria	f__unclassified_Bacteria	g__unclassified_Bacteria
OTU486	d__Bacteria	p__unclassified_Bacteria	c__unclassified_Bacteria	o__unclassified_Bacteria	f__unclassified_Bacteria	g__unclassified_Bacteria
OTU56	d__Bacteria	p__Firmicutes	c__Clostridia	o__Clostridiales	f__Lachnospiraceae	g__unclassified_Lachnospiraceae
OTU489	d__Bacteria	p__Bacteroidetes	c__Bacteroidia	o__Bacteroidales	f__Porphyromonadaceae	g__unclassified_Porphyromonadaceae
OTU514	d__Bacteria	p__unclassified_Bacteria	c__unclassified_Bacteria	o__unclassified_Bacteria	f__unclassified_Bacteria	g__unclassified_Bacteria
OTU498	d__Bacteria	p__Acidobacteria	c__Acidobacteria_Gp1	o__norank_Acidobacteria_Gp1	f__norank_Acidobacteria_Gp1	g__Gp1
OTU586	d__Bacteria	p__Acidobacteria	c__Acidobacteria_Gp1	o__norank_Acidobacteria_Gp1	f__norank_Acidobacteria_Gp1	g__Gp1
OTU608	d__Bacteria	p__Firmicutes	c__Clostridia	o__Clostridiales	f__Lachnospiraceae	g__unclassified_Lachnospiraceae
OTU317	d__Bacteria	p__Bacteroidetes	c__Sphingobacteriia	o__Sphingobacteriales	f__Chitinophagaceae	g__unclassified_Chitinophagaceae
OTU797	d__Bacteria	p__Firmicutes	c__Clostridia	o__Clostridiales	f__Ruminococcaceae	g__unclassified_Ruminococcaceae
OTU606	d__Bacteria	p__Planctomycetes	c__Planctomycetia	o__Planctomycetales	f__Planctomycetaceae	g__unclassified_Planctomycetaceae
OTU269	d__Bacteria	p__Bacteroidetes	c__unclassified_Bacteroidetes	o__unclassified_Bacteroidetes	f__unclassified_Bacteroidetes	g__unclassified_Bacteroidetes
OTU521	d__Bacteria	p__Bacteroidetes	c__Bacteroidia	o__Bacteroidales	f__Porphyromonadaceae	g__unclassified_Porphyromonadaceae
OTU276	d__Bacteria	p__Bacteroidetes	c__unclassified_Bacteroidetes	o__unclassified_Bacteroidetes	f__unclassified_Bacteroidetes	g__unclassified_Bacteroidetes
OTU477	d__Bacteria	p__Bacteroidetes	c__Sphingobacteriia	o__Sphingobacteriales	f__Chitinophagaceae	g__unclassified_Chitinophagaceae
OTU654	d__Bacteria	p__Chloroflexi	c__Anaerolineae	o__Anaerolineales	f__Anaerolineaceae	g__unclassified_Anaerolineaceae
OTU204	d__Bacteria	p__Bacteroidetes	c__Bacteroidia	o__Bacteroidales	f__Porphyromonadaceae	g__Parabacteroides
OTU425	d__Bacteria	p__Firmicutes	c__Clostridia	o__Clostridiales	f__Lachnospiraceae	g__Clostridium_XlVb
OTU158	d__Bacteria	p__Firmicutes	c__Clostridia	o__Clostridiales	f__Ruminococcaceae	g__Clostridium_IV
OTU315	d__Bacteria	p__Bacteroidetes	c__Sphingobacteriia	o__Sphingobacteriales	f__Chitinophagaceae	g__Terrimonas
OTU380	d__Bacteria	p__Firmicutes	c__Bacilli	o__Lactobacillales	f__Carnobacteriaceae	g__Granulicatella
OTU309	d__Bacteria	p__Firmicutes	c__Clostridia	o__Clostridiales	f__Lachnospiraceae	g__unclassified_Lachnospiraceae
OTU458	d__Bacteria	p__Firmicutes	c__Clostridia	o__Clostridiales	f__unclassified_Clostridiales	g__unclassified_Clostridiales
OTU501	d__Bacteria	p__Firmicutes	c__Clostridia	o__Clostridiales	f__Lachnospiraceae	g__unclassified_Lachnospiraceae
OTU357	d__Bacteria	p__Bacteroidetes	c__Bacteroidia	o__Bacteroidales	f__Porphyromonadaceae	g__unclassified_Porphyromonadaceae
OTU1134	d__Bacteria	p__Verrucomicrobia	c__Opitutae	o__unclassified_Opitutae	f__unclassified_Opitutae	g__unclassified_Opitutae
OTU866	d__Bacteria	p__Verrucomicrobia	c__Opitutae	o__Opitutales	f__Opitutaceae	g__Opitutus
OTU772	d__Bacteria	p__Bacteroidetes	c__Sphingobacteriia	o__Sphingobacteriales	f__Chitinophagaceae	g__Flavisolibacter
OTU142	d__Bacteria	p__Bacteroidetes	c__Bacteroidia	o__Bacteroidales	f__Porphyromonadaceae	g__unclassified_Porphyromonadaceae
OTU527	d__Bacteria	p__Proteobacteria	c__Alphaproteobacteria	o__Sphingomonadales	f__Sphingomonadaceae	g__Blastomonas
OTU346	d__Bacteria	p__Bacteroidetes	c__Bacteroidia	o__Bacteroidales	f__Prevotellaceae	g__Paraprevotella
OTU369	d__Bacteria	p__Bacteroidetes	c__Bacteroidia	o__Bacteroidales	f__Bacteroidaceae	g__Bacteroides
OTU475	d__Bacteria	p__Planctomycetes	c__Planctomycetia	o__Planctomycetales	f__Planctomycetaceae	g__unclassified_Planctomycetaceae
OTU223	d__Bacteria	p__Firmicutes	c__Clostridia	o__Clostridiales	f__Lachnospiraceae	g__unclassified_Lachnospiraceae
OTU183	d__Bacteria	p__Firmicutes	c__Clostridia	o__Clostridiales	f__Lachnospiraceae	g__Acetatifactor
OTU256	d__Bacteria	p__Firmicutes	c__Clostridia	o__Clostridiales	f__Ruminococcaceae	g__Butyricicoccus
OTU391	d__Bacteria	p__Firmicutes	c__Clostridia	o__Clostridiales	f__Ruminococcaceae	g__Clostridium_IV
OTU460	d__Bacteria	p__Bacteroidetes	c__Sphingobacteriia	o__Sphingobacteriales	f__Chitinophagaceae	g__Terrimonas
OTU518	d__Bacteria	p__Acidobacteria	c__Acidobacteria_Gp1	o__norank_Acidobacteria_Gp1	f__norank_Acidobacteria_Gp1	g__Gp1
OTU250	d__Bacteria	p__Firmicutes	c__Clostridia	o__Clostridiales	f__Lachnospiraceae	g__unclassified_Lachnospiraceae
OTU405	d__Bacteria	p__Firmicutes	c__Clostridia	o__Clostridiales	f__Clostridiaceae_1	g__Clostridium_sensu_stricto
OTU360	d__Bacteria	p__Proteobacteria	c__Alphaproteobacteria	o__Rhizobiales	f__unclassified_Rhizobiales	g__unclassified_Rhizobiales
OTU58	d__Bacteria	p__Tenericutes	c__Mollicutes	o__Anaeroplasmatales	f__Anaeroplasmataceae	g__Anaeroplasma
OTU484	d__Bacteria	p__Proteobacteria	c__Alphaproteobacteria	o__Sphingomonadales	f__Erythrobacteraceae	g__Altererythrobacter
OTU359	d__Bacteria	p__Firmicutes	c__Erysipelotrichia	o__Erysipelotrichales	f__Erysipelotrichaceae	g__unclassified_Erysipelotrichaceae
OTU592	d__Bacteria	p__Proteobacteria	c__Gammaproteobacteria	o__Pseudomonadales	f__Pseudomonadaceae	g__Pseudomonas
OTU454	d__Bacteria	p__Bacteroidetes	c__Bacteroidia	o__Bacteroidales	f__Porphyromonadaceae	g__unclassified_Porphyromonadaceae
OTU1154	d__Bacteria	p__Nitrospirae	c__Nitrospira	o__Nitrospirales	f__Nitrospiraceae	g__Nitrospira
OTU325	d__Bacteria	p__Firmicutes	c__Clostridia	o__Clostridiales	f__Lachnospiraceae	g__unclassified_Lachnospiraceae
OTU650	d__Bacteria	p__Firmicutes	c__Clostridia	o__Clostridiales	f__Lachnospiraceae	g__unclassified_Lachnospiraceae
OTU375	d__Bacteria	p__Firmicutes	c__Clostridia	o__Clostridiales	f__Clostridiaceae_1	g__Clostridium_sensu_stricto
OTU1160	d__Bacteria	p__Firmicutes	c__Clostridia	o__Clostridiales	f__Lachnospiraceae	g__unclassified_Lachnospiraceae
OTU637	d__Bacteria	p__unclassified_Bacteria	c__unclassified_Bacteria	o__unclassified_Bacteria	f__unclassified_Bacteria	g__unclassified_Bacteria
OTU192	d__Bacteria	p__Bacteroidetes	c__Bacteroidia	o__Bacteroidales	f__Rikenellaceae	g__Alistipes
OTU211	d__Bacteria	p__Firmicutes	c__unclassified_Firmicutes	o__unclassified_Firmicutes	f__unclassified_Firmicutes	g__unclassified_Firmicutes
OTU283	d__Bacteria	p__Bacteroidetes	c__Bacteroidia	o__Bacteroidales	f__Rikenellaceae	g__Alistipes
OTU729	d__Bacteria	p__Bacteroidetes	c__Sphingobacteriia	o__Sphingobacteriales	f__Chitinophagaceae	g__unclassified_Chitinophagaceae
OTU243	d__Bacteria	p__Firmicutes	c__unclassified_Firmicutes	o__unclassified_Firmicutes	f__unclassified_Firmicutes	g__unclassified_Firmicutes
OTU293	d__Bacteria	p__Proteobacteria	c__Alphaproteobacteria	o__Rhizobiales	f__unclassified_Rhizobiales	g__unclassified_Rhizobiales
OTU167	d__Bacteria	p__Firmicutes	c__Clostridia	o__Clostridiales	f__Lachnospiraceae	g__unclassified_Lachnospiraceae
OTU1199	d__Bacteria	p__Proteobacteria	c__unclassified_Proteobacteria	o__unclassified_Proteobacteria	f__unclassified_Proteobacteria	g__unclassified_Proteobacteria
OTU208	d__Bacteria	p__Firmicutes	c__Clostridia	o__Clostridiales	f__Lachnospiraceae	g__unclassified_Lachnospiraceae
OTU641	d__Bacteria	p__Proteobacteria	c__Alphaproteobacteria	o__Alphaproteobacteria_incertae_sedis	f__norank_Alphaproteobacteria_incertae_sedis	g__Rhizomicrobium
OTU426	d__Bacteria	p__Firmicutes	c__Clostridia	o__Clostridiales	f__Lachnospiraceae	g__unclassified_Lachnospiraceae
OTU281	d__Bacteria	p__Firmicutes	c__Clostridia	o__Clostridiales	f__Lachnospiraceae	g__Acetatifactor
OTU596	d__Bacteria	p__Bacteroidetes	c__unclassified_Bacteroidetes	o__unclassified_Bacteroidetes	f__unclassified_Bacteroidetes	g__unclassified_Bacteroidetes
OTU1115	d__Bacteria	p__Firmicutes	c__Clostridia	o__Clostridiales	f__unclassified_Clostridiales	g__unclassified_Clostridiales
OTU365	d__Bacteria	p__Proteobacteria	c__Deltaproteobacteria	o__Desulfovibrionales	f__Desulfovibrionaceae	g__Desulfovibrio
OTU262	d__Bacteria	p__Proteobacteria	c__Gammaproteobacteria	o__Enterobacteriales	f__Enterobacteriaceae	g__Escherichia_Shigella
OTU212	d__Bacteria	p__Cyanobacteria_Chloroplast	c__Chloroplast	o__norank_Chloroplast	f__Chloroplast	g__Chlorophyta
OTU343	d__Bacteria	p__Bacteroidetes	c__Bacteroidia	o__Bacteroidales	f__Porphyromonadaceae	g__Butyricimonas
OTU670	d__Bacteria	p__Fusobacteria	c__Fusobacteriia	o__Fusobacteriales	f__Fusobacteriaceae	g__unclassified_Fusobacteriaceae
OTU683	d__Bacteria	p__Deferribacteres	c__Deferribacteres	o__Deferribacterales	f__Deferribacteraceae	g__Mucispirillum
OTU350	d__Bacteria	p__Firmicutes	c__Clostridia	o__unclassified_Clostridia	f__unclassified_Clostridia	g__unclassified_Clostridia
OTU647	d__Bacteria	p__Chloroflexi	c__unclassified_Chloroflexi	o__unclassified_Chloroflexi	f__unclassified_Chloroflexi	g__unclassified_Chloroflexi
OTU296	d__Bacteria	p__Bacteroidetes	c__unclassified_Bacteroidetes	o__unclassified_Bacteroidetes	f__unclassified_Bacteroidetes	g__unclassified_Bacteroidetes
OTU364	d__Bacteria	p__unclassified_Bacteria	c__unclassified_Bacteria	o__unclassified_Bacteria	f__unclassified_Bacteria	g__unclassified_Bacteria
OTU182	d__Bacteria	p__Firmicutes	c__Clostridia	o__Clostridiales	f__Lachnospiraceae	g__unclassified_Lachnospiraceae
OTU145	d__Bacteria	p__Firmicutes	c__Clostridia	o__Clostridiales	f__Lachnospiraceae	g__Acetatifactor
OTU440	d__Bacteria	p__Bacteroidetes	c__Bacteroidia	o__Bacteroidales	f__Porphyromonadaceae	g__unclassified_Porphyromonadaceae
OTU802	d__Bacteria	p__Bacteroidetes	c__Bacteroidia	o__Bacteroidales	f__Marinilabiliaceae	g__Mangroviflexus
OTU467	d__Bacteria	p__Bacteroidetes	c__Sphingobacteriia	o__Sphingobacteriales	f__Sphingobacteriaceae	g__Mucilaginibacter
OTU307	d__Bacteria	p__Bacteroidetes	c__Sphingobacteriia	o__Sphingobacteriales	f__Chitinophagaceae	g__Taibaiella
OTU291	d__Bacteria	p__Cyanobacteria_Chloroplast	c__Cyanobacteria	o__norank_Cyanobacteria	f__unclassified_Cyanobacteria	g__unclassified_Cyanobacteria
OTU219	d__Bacteria	p__Firmicutes	c__Clostridia	o__Clostridiales	f__unclassified_Clostridiales	g__unclassified_Clostridiales
OTU213	d__Bacteria	p__Proteobacteria	c__Deltaproteobacteria	o__Desulfovibrionales	f__unclassified_Desulfovibrionales	g__unclassified_Desulfovibrionales
OTU270	d__Bacteria	p__Firmicutes	c__Clostridia	o__Clostridiales	f__Lachnospiraceae	g__unclassified_Lachnospiraceae
OTU202	d__Bacteria	p__Firmicutes	c__Clostridia	o__Clostridiales	f__Lachnospiraceae	g__unclassified_Lachnospiraceae
OTU413	d__Bacteria	p__unclassified_Bacteria	c__unclassified_Bacteria	o__unclassified_Bacteria	f__unclassified_Bacteria	g__unclassified_Bacteria
OTU803	d__Bacteria	p__Bacteroidetes	c__Bacteroidia	o__Bacteroidales	f__Porphyromonadaceae	g__unclassified_Porphyromonadaceae
OTU340	d__Bacteria	p__Bacteroidetes	c__Cytophagia	o__Cytophagales	f__unclassified_Cytophagales	g__unclassified_Cytophagales
OTU310	d__Bacteria	p__Firmicutes	c__Clostridia	o__Clostridiales	f__Lachnospiraceae	g__unclassified_Lachnospiraceae
OTU1050	d__Bacteria	p__unclassified_Bacteria	c__unclassified_Bacteria	o__unclassified_Bacteria	f__unclassified_Bacteria	g__unclassified_Bacteria
OTU515	d__Bacteria	p__Firmicutes	c__Clostridia	o__Clostridiales	f__Lachnospiraceae	g__unclassified_Lachnospiraceae
OTU1157	d__Bacteria	p__Bacteroidetes	c__Bacteroidia	o__Bacteroidales	f__unclassified_Bacteroidales	g__unclassified_Bacteroidales
OTU273	d__Bacteria	p__Firmicutes	c__Clostridia	o__Clostridiales	f__Lachnospiraceae	g__unclassified_Lachnospiraceae
OTU326	d__Bacteria	p__unclassified_Bacteria	c__unclassified_Bacteria	o__unclassified_Bacteria	f__unclassified_Bacteria	g__unclassified_Bacteria
OTU68	d__Bacteria	p__Firmicutes	c__Clostridia	o__Clostridiales	f__unclassified_Clostridiales	g__unclassified_Clostridiales
OTU693	d__Bacteria	p__Firmicutes	c__Clostridia	o__Clostridiales	f__unclassified_Clostridiales	g__unclassified_Clostridiales
OTU251	d__Bacteria	p__Firmicutes	c__Clostridia	o__Clostridiales	f__Ruminococcaceae	g__unclassified_Ruminococcaceae
OTU337	d__Bacteria	p__Bacteroidetes	c__Cytophagia	o__Cytophagales	f__Cytophagaceae	g__Emticicia
OTU203	d__Bacteria	p__Firmicutes	c__Clostridia	o__Clostridiales	f__Ruminococcaceae	g__Ruminococcus
OTU362	d__Bacteria	p__Proteobacteria	c__Alphaproteobacteria	o__Rhodobacterales	f__Rhodobacteraceae	g__unclassified_Rhodobacteraceae
OTU287	d__Bacteria	p__Firmicutes	c__Clostridia	o__Clostridiales	f__Lachnospiraceae	g__unclassified_Lachnospiraceae
OTU193	d__Bacteria	p__Firmicutes	c__Clostridia	o__Clostridiales	f__Ruminococcaceae	g__unclassified_Ruminococcaceae
OTU761	d__Bacteria	p__Actinobacteria	c__Actinobacteria	o__Actinomycetales	f__Microbacteriaceae	g__unclassified_Microbacteriaceae
OTU316	d__Bacteria	p__Firmicutes	c__Clostridia	o__Clostridiales	f__Lachnospiraceae	g__unclassified_Lachnospiraceae
OTU229	d__Bacteria	p__Firmicutes	c__Clostridia	o__Clostridiales	f__Ruminococcaceae	g__unclassified_Ruminococcaceae
OTU896	d__Bacteria	p__unclassified_Bacteria	c__unclassified_Bacteria	o__unclassified_Bacteria	f__unclassified_Bacteria	g__unclassified_Bacteria
OTU429	d__Bacteria	p__Proteobacteria	c__Alphaproteobacteria	o__Rhizobiales	f__unclassified_Rhizobiales	g__unclassified_Rhizobiales
OTU336	d__Bacteria	p__Proteobacteria	c__Deltaproteobacteria	o__Desulfovibrionales	f__Desulfovibrionaceae	g__unclassified_Desulfovibrionaceae
OTU436	d__Bacteria	p__Firmicutes	c__Clostridia	o__Clostridiales	f__Lachnospiraceae	g__Acetatifactor
OTU755	d__Bacteria	p__Proteobacteria	c__Alphaproteobacteria	o__Rhizobiales	f__unclassified_Rhizobiales	g__unclassified_Rhizobiales
OTU1180	d__Bacteria	p__unclassified_Bacteria	c__unclassified_Bacteria	o__unclassified_Bacteria	f__unclassified_Bacteria	g__unclassified_Bacteria
OTU419	d__Bacteria	p__Nitrospirae	c__Nitrospira	o__Nitrospirales	f__Nitrospiraceae	g__Nitrospira
OTU164	d__Bacteria	p__Firmicutes	c__unclassified_Firmicutes	o__unclassified_Firmicutes	f__unclassified_Firmicutes	g__unclassified_Firmicutes
OTU664	d__Bacteria	p__Firmicutes	c__Clostridia	o__Clostridiales	f__Lachnospiraceae	g__unclassified_Lachnospiraceae
OTU227	d__Bacteria	p__Firmicutes	c__Clostridia	o__Clostridiales	f__Ruminococcaceae	g__Butyricicoccus
OTU321	d__Bacteria	p__Synergistetes	c__Synergistia	o__Synergistales	f__Synergistaceae	g__Thermovirga
OTU493	d__Bacteria	p__Firmicutes	c__Erysipelotrichia	o__Erysipelotrichales	f__Erysipelotrichaceae	g__Clostridium_XVIII
OTU371	d__Bacteria	p__Firmicutes	c__Clostridia	o__Clostridiales	f__Lachnospiraceae	g__unclassified_Lachnospiraceae
OTU709	d__Bacteria	p__Ignavibacteriae	c__Ignavibacteria	o__Ignavibacteriales	f__Ignavibacteriaceae	g__Ignavibacterium
OTU319	d__Bacteria	p__Bacteroidetes	c__Bacteroidia	o__Bacteroidales	f__Porphyromonadaceae	g__unclassified_Porphyromonadaceae
OTU196	d__Bacteria	p__Firmicutes	c__Clostridia	o__Clostridiales	f__Lachnospiraceae	g__unclassified_Lachnospiraceae
OTU935	d__Bacteria	p__Actinobacteria	c__Actinobacteria	o__unclassified_Acidimicrobidae	f__unclassified_Acidimicrobidae	g__unclassified_Acidimicrobidae
OTU572	d__Bacteria	p__Bacteroidetes	c__Cytophagia	o__Cytophagales	f__norank_Cytophagales	g__Chryseolinea
OTU411	d__Bacteria	p__Bacteroidetes	c__Bacteroidia	o__Bacteroidales	f__Bacteroidaceae	g__Bacteroides
OTU277	d__Bacteria	p__Actinobacteria	c__Actinobacteria	o__Coriobacteriales	f__Coriobacteriaceae	g__unclassified_Coriobacteriaceae
OTU322	d__Bacteria	p__Proteobacteria	c__Alphaproteobacteria	o__Rhodospirillales	f__unclassified_Rhodospirillales	g__unclassified_Rhodospirillales
OTU852	d__Bacteria	p__Chloroflexi	c__Anaerolineae	o__Anaerolineales	f__Anaerolineaceae	g__unclassified_Anaerolineaceae
OTU314	d__Bacteria	p__Proteobacteria	c__Gammaproteobacteria	o__Pseudomonadales	f__Pseudomonadaceae	g__Pseudomonas
OTU703	d__Bacteria	p__Firmicutes	c__Clostridia	o__Clostridiales	f__Lachnospiraceae	g__unclassified_Lachnospiraceae
OTU209	d__Bacteria	p__Firmicutes	c__Clostridia	o__Clostridiales	f__Ruminococcaceae	g__Clostridium_IV
OTU199	d__Bacteria	p__Actinobacteria	c__Actinobacteria	o__Coriobacteriales	f__Coriobacteriaceae	g__unclassified_Coriobacteriaceae
OTU394	d__Bacteria	p__Bacteroidetes	c__Sphingobacteriia	o__Sphingobacteriales	f__Chitinophagaceae	g__unclassified_Chitinophagaceae
OTU349	d__Bacteria	p__Firmicutes	c__Clostridia	o__Clostridiales	f__Ruminococcaceae	g__unclassified_Ruminococcaceae
OTU80	d__Bacteria	p__Firmicutes	c__Clostridia	o__Clostridiales	f__Lachnospiraceae	g__Roseburia
OTU961	d__Bacteria	p__unclassified_Bacteria	c__unclassified_Bacteria	o__unclassified_Bacteria	f__unclassified_Bacteria	g__unclassified_Bacteria
OTU977	d__Bacteria	p__Acidobacteria	c__Acidobacteria_Gp3	o__norank_Acidobacteria_Gp3	f__norank_Acidobacteria_Gp3	g__Candidatus_Solibacter
OTU721	d__Bacteria	p__Firmicutes	c__Clostridia	o__Clostridiales	f__Lachnospiraceae	g__unclassified_Lachnospiraceae
OTU828	d__Bacteria	p__Proteobacteria	c__Alphaproteobacteria	o__Sphingomonadales	f__Sphingomonadaceae	g__Sphingorhabdus
OTU174	d__Bacteria	p__Firmicutes	c__Clostridia	o__Clostridiales	f__Lachnospiraceae	g__unclassified_Lachnospiraceae
OTU206	d__Bacteria	p__Firmicutes	c__Clostridia	o__Clostridiales	f__Lachnospiraceae	g__unclassified_Lachnospiraceae
OTU544	d__Bacteria	p__Acidobacteria	c__Acidobacteria_Gp3	o__norank_Acidobacteria_Gp3	f__norank_Acidobacteria_Gp3	g__Gp3
OTU177	d__Bacteria	p__Firmicutes	c__Clostridia	o__Clostridiales	f__Ruminococcaceae	g__unclassified_Ruminococcaceae
OTU824	d__Bacteria	p__unclassified_Bacteria	c__unclassified_Bacteria	o__unclassified_Bacteria	f__unclassified_Bacteria	g__unclassified_Bacteria
OTU1055	d__Bacteria	p__Bacteroidetes	c__Bacteroidia	o__Bacteroidales	f__unclassified_Bacteroidales	g__unclassified_Bacteroidales
OTU844	d__Bacteria	p__Firmicutes	c__Clostridia	o__Clostridiales	f__unclassified_Clostridiales	g__unclassified_Clostridiales
OTU707	d__Bacteria	p__Proteobacteria	c__Alphaproteobacteria	o__Rhizobiales	f__unclassified_Rhizobiales	g__unclassified_Rhizobiales
OTU228	d__Bacteria	p__Firmicutes	c__Clostridia	o__Clostridiales	f__unclassified_Clostridiales	g__unclassified_Clostridiales
OTU801	d__Bacteria	p__Bacteroidetes	c__Sphingobacteriia	o__Sphingobacteriales	f__Sphingobacteriaceae	g__unclassified_Sphingobacteriaceae
OTU1194	d__Bacteria	p__Verrucomicrobia	c__Verrucomicrobiae	o__Verrucomicrobiales	f__Verrucomicrobiaceae	g__Luteolibacter
OTU724	d__Bacteria	p__Planctomycetes	c__Planctomycetia	o__Planctomycetales	f__Planctomycetaceae	g__unclassified_Planctomycetaceae
OTU437	d__Bacteria	p__Bacteroidetes	c__Bacteroidia	o__Bacteroidales	f__Porphyromonadaceae	g__unclassified_Porphyromonadaceae
OTU330	d__Bacteria	p__Firmicutes	c__Clostridia	o__Clostridiales	f__Lachnospiraceae	g__unclassified_Lachnospiraceae
OTU265	d__Bacteria	p__Fusobacteria	c__Fusobacteriia	o__Fusobacteriales	f__Fusobacteriaceae	g__unclassified_Fusobacteriaceae
OTU598	d__Bacteria	p__Bacteroidetes	c__Bacteroidia	o__Bacteroidales	f__Prevotellaceae	g__Alloprevotella
OTU1063	d__Bacteria	p__Firmicutes	c__Clostridia	o__Clostridiales	f__Ruminococcaceae	g__unclassified_Ruminococcaceae
OTU715	d__Bacteria	p__Proteobacteria	c__Alphaproteobacteria	o__Rhizobiales	f__unclassified_Rhizobiales	g__unclassified_Rhizobiales
OTU829	d__Bacteria	p__Proteobacteria	c__Gammaproteobacteria	o__Xanthomonadales	f__Xanthomonadaceae	g__Rhodanobacter
OTU433	d__Bacteria	p__Bacteroidetes	c__Bacteroidia	o__Bacteroidales	f__Prolixibacteraceae	g__unclassified_Prolixibacteraceae
OTU769	d__Bacteria	p__Chloroflexi	c__Anaerolineae	o__Anaerolineales	f__Anaerolineaceae	g__unclassified_Anaerolineaceae
OTU200	d__Bacteria	p__Firmicutes	c__Clostridia	o__Clostridiales	f__Lachnospiraceae	g__unclassified_Lachnospiraceae
OTU244	d__Bacteria	p__Firmicutes	c__Clostridia	o__Clostridiales	f__Ruminococcaceae	g__Clostridium_IV
OTU355	d__Bacteria	p__unclassified_Bacteria	c__unclassified_Bacteria	o__unclassified_Bacteria	f__unclassified_Bacteria	g__unclassified_Bacteria
OTU1061	d__Bacteria	p__Bacteroidetes	c__Bacteroidia	o__Bacteroidales	f__Porphyromonadaceae	g__Dysgonomonas
OTU252	d__Bacteria	p__Firmicutes	c__Clostridia	o__Clostridiales	f__Lachnospiraceae	g__unclassified_Lachnospiraceae
OTU354	d__Bacteria	p__Proteobacteria	c__Gammaproteobacteria	o__unclassified_Gammaproteobacteria	f__unclassified_Gammaproteobacteria	g__unclassified_Gammaproteobacteria
OTU374	d__Bacteria	p__Firmicutes	c__unclassified_Firmicutes	o__unclassified_Firmicutes	f__unclassified_Firmicutes	g__unclassified_Firmicutes
OTU1132	d__Bacteria	p__Firmicutes	c__Clostridia	o__Clostridiales	f__Lachnospiraceae	g__unclassified_Lachnospiraceae
OTU551	d__Bacteria	p__Firmicutes	c__Clostridia	o__Clostridiales	f__Ruminococcaceae	g__Saccharofermentans
OTU597	d__Bacteria	p__Candidatus_Saccharibacteria	c__norank_Candidatus_Saccharibacteria	o__norank_Candidatus_Saccharibacteria	f__norank_Candidatus_Saccharibacteria	g__Saccharibacteria_genera_incertae_sedis
OTU455	d__Bacteria	p__Firmicutes	c__Bacilli	o__Lactobacillales	f__Lactobacillaceae	g__Lactobacillus
OTU583	d__Bacteria	p__Actinobacteria	c__Actinobacteria	o__Acidimicrobiales	f__unclassified_Acidimicrobineae	g__unclassified_Acidimicrobineae
OTU684	d__Bacteria	p__Firmicutes	c__Clostridia	o__Clostridiales	f__Ruminococcaceae	g__unclassified_Ruminococcaceae
OTU178	d__Bacteria	p__Firmicutes	c__Clostridia	o__Clostridiales	f__Lachnospiraceae	g__Acetatifactor
OTU235	d__Bacteria	p__Firmicutes	c__Clostridia	o__unclassified_Clostridia	f__unclassified_Clostridia	g__unclassified_Clostridia
OTU966	d__Bacteria	p__Firmicutes	c__Clostridia	o__Clostridiales	f__Ruminococcaceae	g__Oscillibacter
OTU627	d__Bacteria	p__Firmicutes	c__Clostridia	o__Clostridiales	f__Peptostreptococcaceae	g__unclassified_Peptostreptococcaceae
OTU478	d__Bacteria	p__Actinobacteria	c__Actinobacteria	o__Actinomycetales	f__Nocardiaceae	g__Gordonia
OTU643	d__Bacteria	p__Bacteroidetes	c__Sphingobacteriia	o__Sphingobacteriales	f__Chitinophagaceae	g__Parafilimonas
OTU404	d__Bacteria	p__Bacteroidetes	c__Bacteroidia	o__Bacteroidales	f__unclassified_Bacteroidales	g__unclassified_Bacteroidales
OTU305	d__Bacteria	p__Firmicutes	c__unclassified_Firmicutes	o__unclassified_Firmicutes	f__unclassified_Firmicutes	g__unclassified_Firmicutes
OTU555	d__Bacteria	p__Proteobacteria	c__Gammaproteobacteria	o__unclassified_Gammaproteobacteria	f__unclassified_Gammaproteobacteria	g__unclassified_Gammaproteobacteria
OTU225	d__Bacteria	p__Firmicutes	c__Clostridia	o__Clostridiales	f__unclassified_Clostridiales	g__unclassified_Clostridiales
OTU372	d__Bacteria	p__Actinobacteria	c__Actinobacteria	o__Coriobacteriales	f__Coriobacteriaceae	g__unclassified_Coriobacteriaceae
OTU266	d__Bacteria	p__Firmicutes	c__Negativicutes	o__Selenomonadales	f__Veillonellaceae	g__Pectinatus
OTU722	d__Bacteria	p__Actinobacteria	c__Actinobacteria	o__Actinomycetales	f__Streptomycetaceae	g__Streptomyces
OTU226	d__Bacteria	p__Firmicutes	c__unclassified_Firmicutes	o__unclassified_Firmicutes	f__unclassified_Firmicutes	g__unclassified_Firmicutes
OTU507	d__Bacteria	p__Firmicutes	c__Clostridia	o__Clostridiales	f__Ruminococcaceae	g__unclassified_Ruminococcaceae
OTU593	d__Bacteria	p__Proteobacteria	c__Alphaproteobacteria	o__unclassified_Alphaproteobacteria	f__unclassified_Alphaproteobacteria	g__unclassified_Alphaproteobacteria
OTU120	d__Bacteria	p__Firmicutes	c__Clostridia	o__Clostridiales	f__Lachnospiraceae	g__unclassified_Lachnospiraceae
OTU942	d__Bacteria	p__Firmicutes	c__Bacilli	o__Bacillales	f__Bacillaceae_1	g__Bacillus
OTU465	d__Bacteria	p__Bacteroidetes	c__Bacteroidia	o__Bacteroidales	f__Porphyromonadaceae	g__unclassified_Porphyromonadaceae
OTU363	d__Bacteria	p__Bacteroidetes	c__Bacteroidia	o__Bacteroidales	f__Porphyromonadaceae	g__unclassified_Porphyromonadaceae
OTU499	d__Bacteria	p__Actinobacteria	c__Actinobacteria	o__Actinomycetales	f__Nocardiaceae	g__Rhodococcus
OTU730	d__Bacteria	p__Bacteroidetes	c__Sphingobacteriia	o__Sphingobacteriales	f__Chitinophagaceae	g__unclassified_Chitinophagaceae
OTU607	d__Bacteria	p__Firmicutes	c__Clostridia	o__Clostridiales	f__Lachnospiraceae	g__unclassified_Lachnospiraceae
OTU726	d__Bacteria	p__Cyanobacteria_Chloroplast	c__Chloroplast	o__norank_Chloroplast	f__Chloroplast	g__Chlorophyta
OTU132	d__Bacteria	p__Proteobacteria	c__Deltaproteobacteria	o__Desulfovibrionales	f__Desulfovibrionaceae	g__Desulfovibrio
OTU344	d__Bacteria	p__Firmicutes	c__Clostridia	o__Clostridiales	f__Lachnospiraceae	g__unclassified_Lachnospiraceae
OTU479	d__Bacteria	p__Chloroflexi	c__Anaerolineae	o__Anaerolineales	f__Anaerolineaceae	g__unclassified_Anaerolineaceae
OTU165	d__Bacteria	p__Firmicutes	c__Clostridia	o__Clostridiales	f__Lachnospiraceae	g__unclassified_Lachnospiraceae
OTU712	d__Bacteria	p__Actinobacteria	c__Actinobacteria	o__Actinomycetales	f__Mycobacteriaceae	g__Mycobacterium
OTU666	d__Bacteria	p__Firmicutes	c__Clostridia	o__Clostridiales	f__Lachnospiraceae	g__unclassified_Lachnospiraceae
OTU147	d__Bacteria	p__Firmicutes	c__Clostridia	o__Clostridiales	f__Lachnospiraceae	g__unclassified_Lachnospiraceae
OTU187	d__Bacteria	p__Firmicutes	c__Clostridia	o__Clostridiales	f__Ruminococcaceae	g__Oscillibacter
OTU1101	d__Bacteria	p__Firmicutes	c__Clostridia	o__Clostridiales	f__unclassified_Clostridiales	g__unclassified_Clostridiales
OTU613	d__Bacteria	p__Bacteroidetes	c__Sphingobacteriia	o__Sphingobacteriales	f__Chitinophagaceae	g__Flavisolibacter
OTU573	d__Bacteria	p__Chloroflexi	c__Caldilineae	o__Caldilineales	f__Caldilineaceae	g__Litorilinea
OTU449	d__Bacteria	p__Proteobacteria	c__Betaproteobacteria	o__Rhodocyclales	f__Rhodocyclaceae	g__unclassified_Rhodocyclaceae
OTU954	d__Bacteria	p__Proteobacteria	c__Deltaproteobacteria	o__Desulfovibrionales	f__Desulfovibrionaceae	g__Desulfovibrio
OTU600	d__Bacteria	p__Proteobacteria	c__Deltaproteobacteria	o__Myxococcales	f__Nannocystaceae	g__Nannocystis
OTU304	d__Bacteria	p__Firmicutes	c__Clostridia	o__Clostridiales	f__Ruminococcaceae	g__unclassified_Ruminococcaceae
OTU494	d__Bacteria	p__Bacteroidetes	c__Sphingobacteriia	o__Sphingobacteriales	f__Chitinophagaceae	g__Sediminibacterium
OTU864	d__Bacteria	p__Firmicutes	c__Clostridia	o__Clostridiales	f__Lachnospiraceae	g__unclassified_Lachnospiraceae
OTU487	d__Bacteria	p__Chloroflexi	c__Anaerolineae	o__Anaerolineales	f__Anaerolineaceae	g__unclassified_Anaerolineaceae
OTU1073	d__Bacteria	p__Firmicutes	c__Clostridia	o__Clostridiales	f__Lachnospiraceae	g__unclassified_Lachnospiraceae
OTU381	d__Bacteria	p__Firmicutes	c__Bacilli	o__Lactobacillales	f__Streptococcaceae	g__Lactococcus
OTU1185	d__Bacteria	p__Bacteroidetes	c__Sphingobacteriia	o__Sphingobacteriales	f__Chitinophagaceae	g__Flavihumibacter
OTU594	d__Bacteria	p__Firmicutes	c__Bacilli	o__Lactobacillales	f__Lactobacillaceae	g__Lactobacillus
OTU1041	d__Bacteria	p__Firmicutes	c__Clostridia	o__Clostridiales	f__Lachnospiraceae	g__unclassified_Lachnospiraceae
OTU949	d__Bacteria	p__Bacteroidetes	c__Bacteroidia	o__Bacteroidales	f__unclassified_Bacteroidales	g__unclassified_Bacteroidales
OTU288	d__Bacteria	p__Firmicutes	c__Erysipelotrichia	o__Erysipelotrichales	f__Erysipelotrichaceae	g__Erysipelotrichaceae_incertae_sedis
OTU580	d__Bacteria	p__Bacteroidetes	c__Flavobacteriia	o__Flavobacteriales	f__Flavobacteriaceae	g__unclassified_Flavobacteriaceae
OTU342	d__Bacteria	p__Actinobacteria	c__Actinobacteria	o__Coriobacteriales	f__Coriobacteriaceae	g__unclassified_Coriobacteriaceae
OTU927	d__Bacteria	p__Firmicutes	c__Clostridia	o__Clostridiales	f__unclassified_Clostridiales	g__unclassified_Clostridiales
OTU768	d__Bacteria	p__Firmicutes	c__Bacilli	o__Lactobacillales	f__Leuconostocaceae	g__Leuconostoc
OTU919	d__Bacteria	p__Actinobacteria	c__Actinobacteria	o__Coriobacteriales	f__Coriobacteriaceae	g__unclassified_Coriobacteriaceae
OTU482	d__Bacteria	p__Bacteroidetes	c__unclassified_Bacteroidetes	o__unclassified_Bacteroidetes	f__unclassified_Bacteroidetes	g__unclassified_Bacteroidetes
OTU472	d__Bacteria	p__Proteobacteria	c__Gammaproteobacteria	o__Xanthomonadales	f__Xanthomonadaceae	g__unclassified_Xanthomonadaceae
OTU517	d__Bacteria	p__Proteobacteria	c__Deltaproteobacteria	o__Myxococcales	f__Kofleriaceae	g__Kofleria
OTU461	d__Bacteria	p__Firmicutes	c__Clostridia	o__Clostridiales	f__Lachnospiraceae	g__unclassified_Lachnospiraceae
OTU1169	d__Bacteria	p__Bacteroidetes	c__Sphingobacteriia	o__Sphingobacteriales	f__Chitinophagaceae	g__Ferruginibacter
OTU807	d__Bacteria	p__Bacteroidetes	c__Bacteroidia	o__Bacteroidales	f__Bacteroidaceae	g__Bacteroides
OTU445	d__Bacteria	p__unclassified_Bacteria	c__unclassified_Bacteria	o__unclassified_Bacteria	f__unclassified_Bacteria	g__unclassified_Bacteria
OTU356	d__Bacteria	p__Firmicutes	c__unclassified_Firmicutes	o__unclassified_Firmicutes	f__unclassified_Firmicutes	g__unclassified_Firmicutes
OTU680	d__Bacteria	p__Proteobacteria	c__Deltaproteobacteria	o__Bdellovibrionales	f__Bacteriovoracaceae	g__Peredibacter
OTU700	d__Bacteria	p__Thermotogae	c__Thermotogae	o__Kosmotogales	f__Kosmotogaceae	g__Mesotoga
OTU151	d__Bacteria	p__Firmicutes	c__Clostridia	o__Clostridiales	f__Lachnospiraceae	g__unclassified_Lachnospiraceae
OTU504	d__Bacteria	p__Actinobacteria	c__Actinobacteria	o__Actinomycetales	f__Micrococcaceae	g__Rothia
OTU398	d__Bacteria	p__Firmicutes	c__Clostridia	o__unclassified_Clostridia	f__unclassified_Clostridia	g__unclassified_Clostridia
OTU584	d__Bacteria	p__unclassified_Bacteria	c__unclassified_Bacteria	o__unclassified_Bacteria	f__unclassified_Bacteria	g__unclassified_Bacteria
OTU366	d__Bacteria	p__unclassified_Bacteria	c__unclassified_Bacteria	o__unclassified_Bacteria	f__unclassified_Bacteria	g__unclassified_Bacteria
OTU161	d__Bacteria	p__Actinobacteria	c__Actinobacteria	o__Coriobacteriales	f__Coriobacteriaceae	g__unclassified_Coriobacteriaceae
OTU488	d__Bacteria	p__Bacteroidetes	c__unclassified_Bacteroidetes	o__unclassified_Bacteroidetes	f__unclassified_Bacteroidetes	g__unclassified_Bacteroidetes
OTU242	d__Bacteria	p__Firmicutes	c__Clostridia	o__Clostridiales	f__Ruminococcaceae	g__Anaerotruncus
OTU258	d__Bacteria	p__Firmicutes	c__Clostridia	o__Clostridiales	f__Lachnospiraceae	g__unclassified_Lachnospiraceae
OTU585	d__Bacteria	p__Bacteroidetes	c__Flavobacteriia	o__Flavobacteriales	f__Flavobacteriaceae	g__Flavobacterium
OTU382	d__Bacteria	p__unclassified_Bacteria	c__unclassified_Bacteria	o__unclassified_Bacteria	f__unclassified_Bacteria	g__unclassified_Bacteria
OTU395	d__Bacteria	p__Bacteroidetes	c__Sphingobacteriia	o__Sphingobacteriales	f__Saprospiraceae	g__Haliscomenobacter
OTU605	d__Bacteria	p__Proteobacteria	c__Deltaproteobacteria	o__Desulfovibrionales	f__Desulfovibrionaceae	g__Desulfovibrio
OTU812	d__Bacteria	p__Planctomycetes	c__Planctomycetia	o__Planctomycetales	f__Planctomycetaceae	g__Gimesia
OTU318	d__Bacteria	p__Firmicutes	c__unclassified_Firmicutes	o__unclassified_Firmicutes	f__unclassified_Firmicutes	g__unclassified_Firmicutes
OTU508	d__Bacteria	p__Firmicutes	c__Negativicutes	o__Selenomonadales	f__Veillonellaceae	g__unclassified_Veillonellaceae
OTU107	d__Bacteria	p__Firmicutes	c__Clostridia	o__Clostridiales	f__Lachnospiraceae	g__unclassified_Lachnospiraceae
OTU1195	d__Bacteria	p__Firmicutes	c__Negativicutes	o__Selenomonadales	f__Veillonellaceae	g__Megasphaera
OTU1037	d__Bacteria	p__Firmicutes	c__Clostridia	o__Clostridiales	f__Lachnospiraceae	g__unclassified_Lachnospiraceae
OTU490	d__Bacteria	p__Firmicutes	c__Clostridia	o__Clostridiales	f__unclassified_Clostridiales	g__unclassified_Clostridiales
OTU765	d__Bacteria	p__Proteobacteria	c__Betaproteobacteria	o__Burkholderiales	f__Comamonadaceae	g__Simplicispira
OTU970	d__Bacteria	p__Bacteroidetes	c__unclassified_Bacteroidetes	o__unclassified_Bacteroidetes	f__unclassified_Bacteroidetes	g__unclassified_Bacteroidetes
OTU491	d__Bacteria	p__Firmicutes	c__Clostridia	o__Clostridiales	f__unclassified_Clostridiales	g__unclassified_Clostridiales
OTU587	d__Bacteria	p__Actinobacteria	c__Actinobacteria	o__unclassified_Acidimicrobidae	f__unclassified_Acidimicrobidae	g__unclassified_Acidimicrobidae
OTU714	d__Bacteria	p__Verrucomicrobia	c__Spartobacteria	o__norank_Spartobacteria	f__norank_Spartobacteria	g__Spartobacteria_genera_incertae_sedis
OTU148	d__Bacteria	p__Firmicutes	c__Clostridia	o__Clostridiales	f__unclassified_Clostridiales	g__unclassified_Clostridiales
OTU516	d__Bacteria	p__Chloroflexi	c__Caldilineae	o__Caldilineales	f__Caldilineaceae	g__unclassified_Caldilineaceae
OTU588	d__Bacteria	p__Proteobacteria	c__unclassified_Proteobacteria	o__unclassified_Proteobacteria	f__unclassified_Proteobacteria	g__unclassified_Proteobacteria
OTU415	d__Bacteria	p__Firmicutes	c__Clostridia	o__Clostridiales	f__Ruminococcaceae	g__Oscillibacter
OTU286	d__Bacteria	p__Firmicutes	c__Clostridia	o__Clostridiales	f__unclassified_Clostridiales	g__unclassified_Clostridiales
OTU457	d__Bacteria	p__Firmicutes	c__Bacilli	o__Lactobacillales	f__Lactobacillaceae	g__Lactobacillus
OTU1168	d__Bacteria	p__Bacteroidetes	c__unclassified_Bacteroidetes	o__unclassified_Bacteroidetes	f__unclassified_Bacteroidetes	g__unclassified_Bacteroidetes
OTU169	d__Bacteria	p__Firmicutes	c__Clostridia	o__Clostridiales	f__unclassified_Clostridiales	g__unclassified_Clostridiales
OTU476	d__Bacteria	p__Firmicutes	c__Erysipelotrichia	o__Erysipelotrichales	f__Erysipelotrichaceae	g__unclassified_Erysipelotrichaceae
OTU690	d__Bacteria	p__Acidobacteria	c__Acidobacteria_Gp1	o__norank_Acidobacteria_Gp1	f__norank_Acidobacteria_Gp1	g__unclassified_Acidobacteria_Gp1
OTU1178	d__Bacteria	p__Bacteroidetes	c__Sphingobacteriia	o__Sphingobacteriales	f__Chitinophagaceae	g__unclassified_Chitinophagaceae
OTU941	d__Bacteria	p__Firmicutes	c__Clostridia	o__Clostridiales	f__Lachnospiraceae	g__unclassified_Lachnospiraceae
OTU713	d__Bacteria	p__unclassified_Bacteria	c__unclassified_Bacteria	o__unclassified_Bacteria	f__unclassified_Bacteria	g__unclassified_Bacteria
OTU764	d__Bacteria	p__Bacteroidetes	c__Sphingobacteriia	o__Sphingobacteriales	f__Sphingobacteriaceae	g__Mucilaginibacter
OTU590	d__Bacteria	p__Bacteroidetes	c__unclassified_Bacteroidetes	o__unclassified_Bacteroidetes	f__unclassified_Bacteroidetes	g__unclassified_Bacteroidetes
OTU743	d__Bacteria	p__Bacteroidetes	c__Cytophagia	o__Cytophagales	f__Cytophagaceae	g__Runella
OTU328	d__Bacteria	p__Firmicutes	c__Clostridia	o__Clostridiales	f__Ruminococcaceae	g__unclassified_Ruminococcaceae
OTU771	d__Bacteria	p__Proteobacteria	c__Alphaproteobacteria	o__Sphingomonadales	f__Sphingomonadaceae	g__Sphingorhabdus
OTU332	d__Bacteria	p__unclassified_Bacteria	c__unclassified_Bacteria	o__unclassified_Bacteria	f__unclassified_Bacteria	g__unclassified_Bacteria
OTU591	d__Bacteria	p__Acidobacteria	c__Acidobacteria_Gp1	o__norank_Acidobacteria_Gp1	f__norank_Acidobacteria_Gp1	g__unclassified_Acidobacteria_Gp1
OTU762	d__Bacteria	p__Actinobacteria	c__Actinobacteria	o__Coriobacteriales	f__Coriobacteriaceae	g__unclassified_Coriobacteriaceae
OTU1092	d__Bacteria	p__Firmicutes	c__Clostridia	o__Clostridiales	f__Ruminococcaceae	g__unclassified_Ruminococcaceae
OTU410	d__Bacteria	p__Actinobacteria	c__Actinobacteria	o__Actinomycetales	f__Streptomycetaceae	g__unclassified_Streptomycetaceae
OTU502	d__Bacteria	p__unclassified_Bacteria	c__unclassified_Bacteria	o__unclassified_Bacteria	f__unclassified_Bacteria	g__unclassified_Bacteria
OTU421	d__Bacteria	p__Bacteroidetes	c__Bacteroidia	o__Bacteroidales	f__unclassified_Bacteroidales	g__unclassified_Bacteroidales
OTU602	d__Bacteria	p__Proteobacteria	c__Betaproteobacteria	o__Burkholderiales	f__Comamonadaceae	g__Hydrogenophaga
OTU442	d__Bacteria	p__Firmicutes	c__Clostridia	o__Clostridiales	f__unclassified_Clostridiales	g__unclassified_Clostridiales
OTU418	d__Bacteria	p__Bacteroidetes	c__Bacteroidia	o__Bacteroidales	f__Porphyromonadaceae	g__Barnesiella
OTU485	d__Bacteria	p__Chloroflexi	c__Anaerolineae	o__Anaerolineales	f__Anaerolineaceae	g__unclassified_Anaerolineaceae
OTU682	d__Bacteria	p__Proteobacteria	c__Betaproteobacteria	o__Burkholderiales	f__Comamonadaceae	g__Acidovorax
OTU999	d__Bacteria	p__Firmicutes	c__Bacilli	o__Bacillales	f__Bacillales_Incertae_Sedis_XI	g__Gemella
OTU956	d__Bacteria	p__Proteobacteria	c__Gammaproteobacteria	o__Pseudomonadales	f__Moraxellaceae	g__Acinetobacter
OTU298	d__Bacteria	p__Actinobacteria	c__Actinobacteria	o__Coriobacteriales	f__Coriobacteriaceae	g__unclassified_Coriobacteriaceae
OTU434	d__Bacteria	p__unclassified_Bacteria	c__unclassified_Bacteria	o__unclassified_Bacteria	f__unclassified_Bacteria	g__unclassified_Bacteria
OTU414	d__Bacteria	p__Firmicutes	c__Clostridia	o__Clostridiales	f__Lachnospiraceae	g__unclassified_Lachnospiraceae
OTU406	d__Bacteria	p__Firmicutes	c__Clostridia	o__Clostridiales	f__Lachnospiraceae	g__unclassified_Lachnospiraceae
OTU65	d__Bacteria	p__Tenericutes	c__Mollicutes	o__Anaeroplasmatales	f__Anaeroplasmataceae	g__Anaeroplasma
OTU435	d__Bacteria	p__Proteobacteria	c__Betaproteobacteria	o__Burkholderiales	f__Sutterellaceae	g__Parasutterella
OTU331	d__Bacteria	p__Actinobacteria	c__Actinobacteria	o__Coriobacteriales	f__Coriobacteriaceae	g__unclassified_Coriobacteriaceae
OTU401	d__Bacteria	p__Proteobacteria	c__Deltaproteobacteria	o__unclassified_Deltaproteobacteria	f__unclassified_Deltaproteobacteria	g__unclassified_Deltaproteobacteria
OTU691	d__Bacteria	p__Bacteroidetes	c__Bacteroidia	o__Bacteroidales	f__Porphyromonadaceae	g__unclassified_Porphyromonadaceae
OTU777	d__Bacteria	p__Bacteroidetes	c__Sphingobacteriia	o__Sphingobacteriales	f__Chitinophagaceae	g__Flavisolibacter
OTU179	d__Bacteria	p__Firmicutes	c__Clostridia	o__Clostridiales	f__unclassified_Clostridiales	g__unclassified_Clostridiales
OTU766	d__Bacteria	p__Firmicutes	c__Clostridia	o__Clostridiales	f__unclassified_Clostridiales	g__unclassified_Clostridiales
OTU998	d__Bacteria	p__Firmicutes	c__Clostridia	o__Clostridiales	f__Lachnospiraceae	g__unclassified_Lachnospiraceae
OTU384	d__Bacteria	p__Actinobacteria	c__Actinobacteria	o__Coriobacteriales	f__Coriobacteriaceae	g__unclassified_Coriobacteriaceae
OTU1177	d__Bacteria	p__unclassified_Bacteria	c__unclassified_Bacteria	o__unclassified_Bacteria	f__unclassified_Bacteria	g__unclassified_Bacteria
OTU595	d__Bacteria	p__Proteobacteria	c__Alphaproteobacteria	o__unclassified_Alphaproteobacteria	f__unclassified_Alphaproteobacteria	g__unclassified_Alphaproteobacteria
OTU937	d__Bacteria	p__Firmicutes	c__Clostridia	o__Clostridiales	f__Ruminococcaceae	g__unclassified_Ruminococcaceae
OTU390	d__Bacteria	p__Cyanobacteria_Chloroplast	c__Cyanobacteria	o__norank_Cyanobacteria	f__Family_II	g__GpIIa
OTU272	d__Bacteria	p__unclassified_Bacteria	c__unclassified_Bacteria	o__unclassified_Bacteria	f__unclassified_Bacteria	g__unclassified_Bacteria
OTU893	d__Bacteria	p__Planctomycetes	c__Planctomycetia	o__Planctomycetales	f__Planctomycetaceae	g__Pirellula
OTU1017	d__Bacteria	p__Proteobacteria	c__unclassified_Proteobacteria	o__unclassified_Proteobacteria	f__unclassified_Proteobacteria	g__unclassified_Proteobacteria
OTU796	d__Bacteria	p__Firmicutes	c__Clostridia	o__Clostridiales	f__Ruminococcaceae	g__unclassified_Ruminococcaceae
OTU1140	d__Bacteria	p__Aminicenantes	c__norank_Aminicenantes	o__norank_Aminicenantes	f__norank_Aminicenantes	g__Aminicenantes_genera_incertae_sedis
OTU1046	d__Bacteria	p__Firmicutes	c__Clostridia	o__Clostridiales	f__Lachnospiraceae	g__unclassified_Lachnospiraceae
OTU1123	d__Bacteria	p__Chloroflexi	c__Anaerolineae	o__Anaerolineales	f__Anaerolineaceae	g__unclassified_Anaerolineaceae
OTU964	d__Bacteria	p__Acidobacteria	c__Acidobacteria_Gp1	o__norank_Acidobacteria_Gp1	f__norank_Acidobacteria_Gp1	g__unclassified_Acidobacteria_Gp1
OTU813	d__Bacteria	p__Firmicutes	c__unclassified_Firmicutes	o__unclassified_Firmicutes	f__unclassified_Firmicutes	g__unclassified_Firmicutes
OTU278	d__Bacteria	p__Actinobacteria	c__Actinobacteria	o__Coriobacteriales	f__Coriobacteriaceae	g__unclassified_Coriobacteriaceae
OTU92	d__Bacteria	p__Firmicutes	c__Clostridia	o__Clostridiales	f__Lachnospiraceae	g__unclassified_Lachnospiraceae
OTU831	d__Bacteria	p__Bacteroidetes	c__Bacteroidia	o__Bacteroidales	f__unclassified_Bacteroidales	g__unclassified_Bacteroidales
OTU900	d__Bacteria	p__Proteobacteria	c__Alphaproteobacteria	o__unclassified_Alphaproteobacteria	f__unclassified_Alphaproteobacteria	g__unclassified_Alphaproteobacteria
OTU109	d__Bacteria	p__Firmicutes	c__Clostridia	o__Clostridiales	f__unclassified_Clostridiales	g__unclassified_Clostridiales
OTU134	d__Bacteria	p__unclassified_Bacteria	c__unclassified_Bacteria	o__unclassified_Bacteria	f__unclassified_Bacteria	g__unclassified_Bacteria
OTU599	d__Bacteria	p__Candidatus_Saccharibacteria	c__norank_Candidatus_Saccharibacteria	o__norank_Candidatus_Saccharibacteria	f__norank_Candidatus_Saccharibacteria	g__Saccharibacteria_genera_incertae_sedis
OTU282	d__Bacteria	p__Firmicutes	c__Clostridia	o__Clostridiales	f__Clostridiaceae_1	g__Clostridium_sensu_stricto
OTU601	d__Bacteria	p__unclassified_Bacteria	c__unclassified_Bacteria	o__unclassified_Bacteria	f__unclassified_Bacteria	g__unclassified_Bacteria
OTU451	d__Bacteria	p__Bacteroidetes	c__Flavobacteriia	o__Flavobacteriales	f__Flavobacteriaceae	g__Chryseobacterium
OTU353	d__Bacteria	p__Firmicutes	c__Clostridia	o__Clostridiales	f__Lachnospiraceae	g__unclassified_Lachnospiraceae
OTU385	d__Bacteria	p__Firmicutes	c__Bacilli	o__Lactobacillales	f__Enterococcaceae	g__Enterococcus
OTU386	d__Bacteria	p__Firmicutes	c__Clostridia	o__Clostridiales	f__Lachnospiraceae	g__Lachnospiracea_incertae_sedis
OTU441	d__Bacteria	p__Firmicutes	c__Clostridia	o__Clostridiales	f__Ruminococcaceae	g__unclassified_Ruminococcaceae
OTU443	d__Bacteria	p__unclassified_Bacteria	c__unclassified_Bacteria	o__unclassified_Bacteria	f__unclassified_Bacteria	g__unclassified_Bacteria
OTU444	d__Bacteria	p__Firmicutes	c__unclassified_Firmicutes	o__unclassified_Firmicutes	f__unclassified_Firmicutes	g__unclassified_Firmicutes
OTU898	d__Bacteria	p__Firmicutes	c__Clostridia	o__Clostridiales	f__Lachnospiraceae	g__unclassified_Lachnospiraceae
OTU610	d__Bacteria	p__Chloroflexi	c__unclassified_Chloroflexi	o__unclassified_Chloroflexi	f__unclassified_Chloroflexi	g__unclassified_Chloroflexi
OTU611	d__Bacteria	p__Firmicutes	c__Clostridia	o__Clostridiales	f__Lachnospiraceae	g__unclassified_Lachnospiraceae
OTU614	d__Bacteria	p__Firmicutes	c__Clostridia	o__Clostridiales	f__Ruminococcaceae	g__Oscillibacter
OTU615	d__Bacteria	p__unclassified_Bacteria	c__unclassified_Bacteria	o__unclassified_Bacteria	f__unclassified_Bacteria	g__unclassified_Bacteria
OTU616	d__Bacteria	p__Firmicutes	c__Clostridia	o__Clostridiales	f__Lachnospiraceae	g__unclassified_Lachnospiraceae
OTU617	d__Bacteria	p__Firmicutes	c__Clostridia	o__Clostridiales	f__unclassified_Clostridiales	g__unclassified_Clostridiales
OTU618	d__Bacteria	p__Firmicutes	c__Clostridia	o__Clostridiales	f__Lachnospiraceae	g__unclassified_Lachnospiraceae
OTU619	d__Bacteria	p__Proteobacteria	c__Alphaproteobacteria	o__unclassified_Alphaproteobacteria	f__unclassified_Alphaproteobacteria	g__unclassified_Alphaproteobacteria
OTU621	d__Bacteria	p__Actinobacteria	c__Actinobacteria	o__Actinomycetales	f__Microbacteriaceae	g__unclassified_Microbacteriaceae
OTU622	d__Bacteria	p__Aminicenantes	c__norank_Aminicenantes	o__norank_Aminicenantes	f__norank_Aminicenantes	g__Aminicenantes_genera_incertae_sedis
OTU625	d__Bacteria	p__Bacteroidetes	c__Bacteroidia	o__Bacteroidales	f__Porphyromonadaceae	g__Butyricimonas
OTU624	d__Bacteria	p__unclassified_Bacteria	c__unclassified_Bacteria	o__unclassified_Bacteria	f__unclassified_Bacteria	g__unclassified_Bacteria
OTU626	d__Bacteria	p__Firmicutes	c__Clostridia	o__Clostridiales	f__Lachnospiraceae	g__Acetatifactor
OTU628	d__Bacteria	p__Bacteroidetes	c__Bacteroidia	o__Bacteroidales	f__unclassified_Bacteroidales	g__unclassified_Bacteroidales
OTU629	d__Bacteria	p__unclassified_Bacteria	c__unclassified_Bacteria	o__unclassified_Bacteria	f__unclassified_Bacteria	g__unclassified_Bacteria
OTU630	d__Bacteria	p__Firmicutes	c__Clostridia	o__Clostridiales	f__Ruminococcaceae	g__unclassified_Ruminococcaceae
OTU631	d__Bacteria	p__unclassified_Bacteria	c__unclassified_Bacteria	o__unclassified_Bacteria	f__unclassified_Bacteria	g__unclassified_Bacteria
OTU633	d__Bacteria	p__Bacteroidetes	c__unclassified_Bacteroidetes	o__unclassified_Bacteroidetes	f__unclassified_Bacteroidetes	g__unclassified_Bacteroidetes
OTU634	d__Bacteria	p__Bacteroidetes	c__Sphingobacteriia	o__Sphingobacteriales	f__Chitinophagaceae	g__unclassified_Chitinophagaceae
OTU635	d__Bacteria	p__Proteobacteria	c__Alphaproteobacteria	o__Alphaproteobacteria_incertae_sedis	f__norank_Alphaproteobacteria_incertae_sedis	g__Geminicoccus
OTU636	d__Bacteria	p__Bacteroidetes	c__Sphingobacteriia	o__Sphingobacteriales	f__Chitinophagaceae	g__Taibaiella
OTU640	d__Bacteria	p__unclassified_Bacteria	c__unclassified_Bacteria	o__unclassified_Bacteria	f__unclassified_Bacteria	g__unclassified_Bacteria
OTU642	d__Bacteria	p__unclassified_Bacteria	c__unclassified_Bacteria	o__unclassified_Bacteria	f__unclassified_Bacteria	g__unclassified_Bacteria
OTU644	d__Bacteria	p__unclassified_Bacteria	c__unclassified_Bacteria	o__unclassified_Bacteria	f__unclassified_Bacteria	g__unclassified_Bacteria
OTU392	d__Bacteria	p__unclassified_Bacteria	c__unclassified_Bacteria	o__unclassified_Bacteria	f__unclassified_Bacteria	g__unclassified_Bacteria
OTU645	d__Bacteria	p__Proteobacteria	c__Alphaproteobacteria	o__Rhizobiales	f__unclassified_Rhizobiales	g__unclassified_Rhizobiales
OTU646	d__Bacteria	p__Firmicutes	c__unclassified_Firmicutes	o__unclassified_Firmicutes	f__unclassified_Firmicutes	g__unclassified_Firmicutes
OTU648	d__Bacteria	p__Bacteroidetes	c__Sphingobacteriia	o__Sphingobacteriales	f__Chitinophagaceae	g__Niastella
OTU651	d__Bacteria	p__Proteobacteria	c__unclassified_Proteobacteria	o__unclassified_Proteobacteria	f__unclassified_Proteobacteria	g__unclassified_Proteobacteria
OTU649	d__Bacteria	p__Bacteroidetes	c__unclassified_Bacteroidetes	o__unclassified_Bacteroidetes	f__unclassified_Bacteroidetes	g__unclassified_Bacteroidetes
OTU655	d__Bacteria	p__unclassified_Bacteria	c__unclassified_Bacteria	o__unclassified_Bacteria	f__unclassified_Bacteria	g__unclassified_Bacteria
OTU656	d__Bacteria	p__Firmicutes	c__Clostridia	o__Clostridiales	f__Lachnospiraceae	g__unclassified_Lachnospiraceae
OTU657	d__Bacteria	p__unclassified_Bacteria	c__unclassified_Bacteria	o__unclassified_Bacteria	f__unclassified_Bacteria	g__unclassified_Bacteria
OTU658	d__Bacteria	p__Firmicutes	c__Clostridia	o__Clostridiales	f__Ruminococcaceae	g__unclassified_Ruminococcaceae
OTU661	d__Bacteria	p__Chloroflexi	c__unclassified_Chloroflexi	o__unclassified_Chloroflexi	f__unclassified_Chloroflexi	g__unclassified_Chloroflexi
OTU660	d__Bacteria	p__unclassified_Bacteria	c__unclassified_Bacteria	o__unclassified_Bacteria	f__unclassified_Bacteria	g__unclassified_Bacteria
OTU662	d__Bacteria	p__Firmicutes	c__Clostridia	o__Clostridiales	f__Lachnospiraceae	g__unclassified_Lachnospiraceae
OTU663	d__Bacteria	p__Firmicutes	c__Negativicutes	o__Selenomonadales	f__Veillonellaceae	g__Anaeroarcus
OTU665	d__Bacteria	p__Firmicutes	c__Clostridia	o__Clostridiales	f__unclassified_Clostridiales	g__unclassified_Clostridiales
OTU668	d__Bacteria	p__Firmicutes	c__Clostridia	o__Clostridiales	f__unclassified_Clostridiales	g__unclassified_Clostridiales
OTU671	d__Bacteria	p__unclassified_Bacteria	c__unclassified_Bacteria	o__unclassified_Bacteria	f__unclassified_Bacteria	g__unclassified_Bacteria
OTU669	d__Bacteria	p__unclassified_Bacteria	c__unclassified_Bacteria	o__unclassified_Bacteria	f__unclassified_Bacteria	g__unclassified_Bacteria
OTU672	d__Bacteria	p__Acidobacteria	c__Acidobacteria_Gp3	o__norank_Acidobacteria_Gp3	f__norank_Acidobacteria_Gp3	g__Gp3
OTU667	d__Bacteria	p__Firmicutes	c__Clostridia	o__Clostridiales	f__unclassified_Clostridiales	g__unclassified_Clostridiales
OTU674	d__Bacteria	p__Firmicutes	c__Clostridia	o__Clostridiales	f__Ruminococcaceae	g__unclassified_Ruminococcaceae
OTU676	d__Bacteria	p__Firmicutes	c__Clostridia	o__Clostridiales	f__Lachnospiraceae	g__unclassified_Lachnospiraceae
OTU675	d__Bacteria	p__Actinobacteria	c__Actinobacteria	o__Gaiellales	f__Gaiellaceae	g__Gaiella
OTU678	d__Bacteria	p__Firmicutes	c__Clostridia	o__Clostridiales	f__Lachnospiraceae	g__unclassified_Lachnospiraceae
OTU677	d__Bacteria	p__unclassified_Bacteria	c__unclassified_Bacteria	o__unclassified_Bacteria	f__unclassified_Bacteria	g__unclassified_Bacteria
OTU285	d__Bacteria	p__Firmicutes	c__Clostridia	o__Clostridiales	f__Ruminococcaceae	g__Anaerotruncus
OTU623	d__Bacteria	p__Firmicutes	c__Clostridia	o__Clostridiales	f__Lachnospiraceae	g__unclassified_Lachnospiraceae
OTU323	d__Bacteria	p__Proteobacteria	c__Deltaproteobacteria	o__Desulfovibrionales	f__Desulfovibrionaceae	g__Desulfovibrio
OTU681	d__Bacteria	p__Firmicutes	c__Clostridia	o__Clostridiales	f__Lachnospiraceae	g__unclassified_Lachnospiraceae
OTU686	d__Bacteria	p__Firmicutes	c__unclassified_Firmicutes	o__unclassified_Firmicutes	f__unclassified_Firmicutes	g__unclassified_Firmicutes
OTU687	d__Bacteria	p__Proteobacteria	c__Gammaproteobacteria	o__Pseudomonadales	f__Pseudomonadaceae	g__Cellvibrio
OTU688	d__Bacteria	p__Acidobacteria	c__Acidobacteria_Gp3	o__norank_Acidobacteria_Gp3	f__norank_Acidobacteria_Gp3	g__Gp3
OTU689	d__Bacteria	p__unclassified_Bacteria	c__unclassified_Bacteria	o__unclassified_Bacteria	f__unclassified_Bacteria	g__unclassified_Bacteria
OTU450	d__Bacteria	p__Firmicutes	c__Clostridia	o__Clostridiales	f__Lachnospiraceae	g__unclassified_Lachnospiraceae
OTU692	d__Bacteria	p__Chloroflexi	c__Anaerolineae	o__Anaerolineales	f__Anaerolineaceae	g__unclassified_Anaerolineaceae
OTU387	d__Bacteria	p__Firmicutes	c__Clostridia	o__Clostridiales	f__unclassified_Clostridiales	g__unclassified_Clostridiales
OTU695	d__Bacteria	p__Bacteroidetes	c__Sphingobacteriia	o__Sphingobacteriales	f__Chitinophagaceae	g__unclassified_Chitinophagaceae
OTU694	d__Bacteria	p__Bacteroidetes	c__Bacteroidia	o__Bacteroidales	f__Porphyromonadaceae	g__unclassified_Porphyromonadaceae
OTU696	d__Bacteria	p__Firmicutes	c__Clostridia	o__Clostridiales	f__unclassified_Clostridiales	g__unclassified_Clostridiales
OTU697	d__Bacteria	p__Bacteroidetes	c__Bacteroidia	o__Bacteroidales	f__unclassified_Bacteroidales	g__unclassified_Bacteroidales
OTU698	d__Bacteria	p__unclassified_Bacteria	c__unclassified_Bacteria	o__unclassified_Bacteria	f__unclassified_Bacteria	g__unclassified_Bacteria
OTU699	d__Bacteria	p__Firmicutes	c__Clostridia	o__Clostridiales	f__unclassified_Clostridiales	g__unclassified_Clostridiales
OTU701	d__Bacteria	p__Firmicutes	c__Clostridia	o__Clostridiales	f__Ruminococcaceae	g__unclassified_Ruminococcaceae
OTU702	d__Bacteria	p__unclassified_Bacteria	c__unclassified_Bacteria	o__unclassified_Bacteria	f__unclassified_Bacteria	g__unclassified_Bacteria
OTU704	d__Bacteria	p__Firmicutes	c__Clostridia	o__Clostridiales	f__unclassified_Clostridiales	g__unclassified_Clostridiales
OTU906	d__Bacteria	p__Planctomycetes	c__Planctomycetia	o__Planctomycetales	f__Planctomycetaceae	g__Aquisphaera
OTU520	d__Bacteria	p__Firmicutes	c__Clostridia	o__Clostridiales	f__Lachnospiraceae	g__unclassified_Lachnospiraceae
OTU1069	d__Bacteria	p__unclassified_Bacteria	c__unclassified_Bacteria	o__unclassified_Bacteria	f__unclassified_Bacteria	g__unclassified_Bacteria
OTU446	d__Bacteria	p__Cyanobacteria_Chloroplast	c__Cyanobacteria	o__norank_Cyanobacteria	f__Family_II	g__GpIIa
OTU469	d__Bacteria	p__Planctomycetes	c__Planctomycetia	o__Planctomycetales	f__Planctomycetaceae	g__unclassified_Planctomycetaceae
OTU920	d__Bacteria	p__Firmicutes	c__Clostridia	o__Clostridiales	f__Lachnospiraceae	g__unclassified_Lachnospiraceae
OTU928	d__Bacteria	p__Acidobacteria	c__Acidobacteria_Gp1	o__norank_Acidobacteria_Gp1	f__norank_Acidobacteria_Gp1	g__Edaphobacter
OTU947	d__Bacteria	p__Proteobacteria	c__Betaproteobacteria	o__Neisseriales	f__Neisseriaceae	g__unclassified_Neisseriaceae
OTU397	d__Bacteria	p__Firmicutes	c__Clostridia	o__Clostridiales	f__Lachnospiraceae	g__unclassified_Lachnospiraceae
OTU1089	d__Bacteria	p__Actinobacteria	c__Actinobacteria	o__Actinomycetales	f__Intrasporangiaceae	g__Oryzihumus
OTU612	d__Bacteria	p__Firmicutes	c__Clostridia	o__Clostridiales	f__Lachnospiraceae	g__unclassified_Lachnospiraceae
OTU926	d__Bacteria	p__Firmicutes	c__Clostridia	o__Clostridiales	f__Ruminococcaceae	g__unclassified_Ruminococcaceae
OTU720	d__Bacteria	p__Firmicutes	c__Clostridia	o__Clostridiales	f__Ruminococcaceae	g__Clostridium_IV
OTU523	d__Bacteria	p__Firmicutes	c__unclassified_Firmicutes	o__unclassified_Firmicutes	f__unclassified_Firmicutes	g__unclassified_Firmicutes
OTU921	d__Bacteria	p__Acidobacteria	c__Acidobacteria_Gp4	o__norank_Acidobacteria_Gp4	f__norank_Acidobacteria_Gp4	g__Gp4
OTU1016	d__Bacteria	p__Acidobacteria	c__Acidobacteria_Gp1	o__norank_Acidobacteria_Gp1	f__norank_Acidobacteria_Gp1	g__unclassified_Acidobacteria_Gp1
OTU393	d__Bacteria	p__Firmicutes	c__Clostridia	o__Clostridiales	f__unclassified_Clostridiales	g__unclassified_Clostridiales
OTU1097	d__Bacteria	p__Firmicutes	c__Clostridia	o__Clostridiales	f__Lachnospiraceae	g__Ruminococcus2
OTU438	d__Bacteria	p__Firmicutes	c__Clostridia	o__Clostridiales	f__Ruminococcaceae	g__unclassified_Ruminococcaceae
OTU439	d__Bacteria	p__Proteobacteria	c__Deltaproteobacteria	o__Desulfovibrionales	f__Desulfovibrionaceae	g__unclassified_Desulfovibrionaceae
OTU603	d__Bacteria	p__Proteobacteria	c__Epsilonproteobacteria	o__Campylobacterales	f__Helicobacteraceae	g__Sulfurovum
OTU1062	d__Bacteria	p__Firmicutes	c__unclassified_Firmicutes	o__unclassified_Firmicutes	f__unclassified_Firmicutes	g__unclassified_Firmicutes
OTU783	d__Bacteria	p__Firmicutes	c__Clostridia	o__Clostridiales	f__unclassified_Clostridiales	g__unclassified_Clostridiales
OTU604	d__Bacteria	p__Actinobacteria	c__Actinobacteria	o__Actinomycetales	f__Pseudonocardiaceae	g__Kutzneria
OTU873	d__Bacteria	p__unclassified_Bacteria	c__unclassified_Bacteria	o__unclassified_Bacteria	f__unclassified_Bacteria	g__unclassified_Bacteria
OTU1082	d__Bacteria	p__Firmicutes	c__Clostridia	o__Clostridiales	f__Lachnospiraceae	g__unclassified_Lachnospiraceae
OTU609	d__Bacteria	p__Firmicutes	c__Clostridia	o__Clostridiales	f__Ruminococcaceae	g__Ethanoligenens
OTU958	d__Bacteria	p__Firmicutes	c__Clostridia	o__Clostridiales	f__Lachnospiraceae	g__unclassified_Lachnospiraceae
OTU500	d__Bacteria	p__Chloroflexi	c__Caldilineae	o__Caldilineales	f__Caldilineaceae	g__unclassified_Caldilineaceae
OTU1070	d__Bacteria	p__Proteobacteria	c__Deltaproteobacteria	o__Syntrophobacterales	f__Syntrophaceae	g__Smithella
OTU345	d__Bacteria	p__Firmicutes	c__unclassified_Firmicutes	o__unclassified_Firmicutes	f__unclassified_Firmicutes	g__unclassified_Firmicutes
OTU1044	d__Bacteria	p__Firmicutes	c__Clostridia	o__Clostridiales	f__unclassified_Clostridiales	g__unclassified_Clostridiales
OTU232	d__Bacteria	p__Firmicutes	c__Clostridia	o__Clostridiales	f__Lachnospiraceae	g__unclassified_Lachnospiraceae
OTU300	d__Bacteria	p__Firmicutes	c__Clostridia	o__Clostridiales	f__Lachnospiraceae	g__unclassified_Lachnospiraceae
OTU407	d__Bacteria	p__Bacteroidetes	c__Cytophagia	o__Cytophagales	f__norank_Cytophagales	g__unclassified_Cytophagales
OTU257	d__Bacteria	p__Firmicutes	c__unclassified_Firmicutes	o__unclassified_Firmicutes	f__unclassified_Firmicutes	g__unclassified_Firmicutes
OTU1145	d__Bacteria	p__Firmicutes	c__Clostridia	o__Clostridiales	f__Lachnospiraceae	g__unclassified_Lachnospiraceae
OTU1085	d__Bacteria	p__Proteobacteria	c__Betaproteobacteria	o__unclassified_Betaproteobacteria	f__unclassified_Betaproteobacteria	g__unclassified_Betaproteobacteria
OTU620	d__Bacteria	p__Firmicutes	c__Clostridia	o__Clostridiales	f__Lachnospiraceae	g__unclassified_Lachnospiraceae
OTU1015	d__Bacteria	p__Chloroflexi	c__Anaerolineae	o__Anaerolineales	f__Anaerolineaceae	g__unclassified_Anaerolineaceae
OTU905	d__Bacteria	p__Firmicutes	c__Clostridia	o__Clostridiales	f__Lachnospiraceae	g__unclassified_Lachnospiraceae
OTU716	d__Bacteria	p__Proteobacteria	c__Alphaproteobacteria	o__unclassified_Alphaproteobacteria	f__unclassified_Alphaproteobacteria	g__unclassified_Alphaproteobacteria
OTU412	d__Bacteria	p__unclassified_Bacteria	c__unclassified_Bacteria	o__unclassified_Bacteria	f__unclassified_Bacteria	g__unclassified_Bacteria
OTU1060	d__Bacteria	p__Proteobacteria	c__Deltaproteobacteria	o__Bdellovibrionales	f__Bacteriovoracaceae	g__Peredibacter
OTU1043	d__Bacteria	p__Firmicutes	c__Bacilli	o__Bacillales	f__Paenibacillaceae_1	g__Cohnella
OTU792	d__Bacteria	p__Firmicutes	c__Clostridia	o__Clostridiales	f__unclassified_Clostridiales	g__unclassified_Clostridiales
OTU1071	d__Bacteria	p__Bacteroidetes	c__Cytophagia	o__Cytophagales	f__norank_Cytophagales	g__unclassified_Cytophagales
OTU1179	d__Bacteria	p__unclassified_Bacteria	c__unclassified_Bacteria	o__unclassified_Bacteria	f__unclassified_Bacteria	g__unclassified_Bacteria
OTU822	d__Bacteria	p__Firmicutes	c__Clostridia	o__Clostridiales	f__Lachnospiraceae	g__unclassified_Lachnospiraceae
OTU883	d__Bacteria	p__Firmicutes	c__Clostridia	o__Clostridiales	f__Lachnospiraceae	g__unclassified_Lachnospiraceae
OTU632	d__Bacteria	p__Chlamydiae	c__Chlamydiia	o__Chlamydiales	f__unclassified_Chlamydiales	g__unclassified_Chlamydiales
OTU638	d__Bacteria	p__Firmicutes	c__Clostridia	o__Clostridiales	f__Lachnospiraceae	g__Clostridium_XlVb
OTU652	d__Bacteria	p__Firmicutes	c__Clostridia	o__Clostridiales	f__Ruminococcaceae	g__Ethanoligenens
OTU653	d__Bacteria	p__Bacteroidetes	c__Bacteroidia	o__Bacteroidales	f__unclassified_Bacteroidales	g__unclassified_Bacteroidales
OTU965	d__Bacteria	p__Firmicutes	c__Clostridia	o__Clostridiales	f__unclassified_Clostridiales	g__unclassified_Clostridiales
OTU506	d__Bacteria	p__Proteobacteria	c__Gammaproteobacteria	o__Xanthomonadales	f__Xanthomonadaceae	g__unclassified_Xanthomonadaceae
OTU708	d__Bacteria	p__Firmicutes	c__unclassified_Firmicutes	o__unclassified_Firmicutes	f__unclassified_Firmicutes	g__unclassified_Firmicutes
OTU885	d__Bacteria	p__Acidobacteria	c__Acidobacteria_Gp3	o__norank_Acidobacteria_Gp3	f__norank_Acidobacteria_Gp3	g__Gp3
OTU719	d__Bacteria	p__Firmicutes	c__Clostridia	o__Clostridiales	f__unclassified_Clostridiales	g__unclassified_Clostridiales
OTU324	d__Bacteria	p__Firmicutes	c__unclassified_Firmicutes	o__unclassified_Firmicutes	f__unclassified_Firmicutes	g__unclassified_Firmicutes
OTU503	d__Bacteria	p__Firmicutes	c__Clostridia	o__Clostridiales	f__Ruminococcaceae	g__unclassified_Ruminococcaceae
OTU867	d__Bacteria	p__Firmicutes	c__Clostridia	o__Clostridiales	f__Lachnospiraceae	g__unclassified_Lachnospiraceae
OTU495	d__Bacteria	p__Firmicutes	c__unclassified_Firmicutes	o__unclassified_Firmicutes	f__unclassified_Firmicutes	g__unclassified_Firmicutes
OTU400	d__Bacteria	p__Firmicutes	c__Clostridia	o__Clostridiales	f__Ruminococcaceae	g__unclassified_Ruminococcaceae
OTU367	d__Bacteria	p__Firmicutes	c__Clostridia	o__Clostridiales	f__Lachnospiraceae	g__Roseburia
OTU938	d__Bacteria	p__Synergistetes	c__Synergistia	o__Synergistales	f__Synergistaceae	g__Aminivibrio
OTU1068	d__Bacteria	p__Acidobacteria	c__Acidobacteria_Gp1	o__norank_Acidobacteria_Gp1	f__norank_Acidobacteria_Gp1	g__Gp1
OTU452	d__Bacteria	p__Firmicutes	c__Clostridia	o__Clostridiales	f__Ruminococcaceae	g__Hydrogenoanaerobacterium
OTU705	d__Bacteria	p__Actinobacteria	c__Actinobacteria	o__Actinomycetales	f__Nakamurellaceae	g__Nakamurella
OTU826	d__Bacteria	p__Acidobacteria	c__Acidobacteria_Gp4	o__norank_Acidobacteria_Gp4	f__norank_Acidobacteria_Gp4	g__Gp4
OTU453	d__Bacteria	p__Bacteroidetes	c__Bacteroidia	o__Bacteroidales	f__Porphyromonadaceae	g__unclassified_Porphyromonadaceae
OTU1027	d__Bacteria	p__Firmicutes	c__Clostridia	o__Clostridiales	f__Lachnospiraceae	g__unclassified_Lachnospiraceae
OTU706	d__Bacteria	p__Gemmatimonadetes	c__Gemmatimonadetes	o__Gemmatimonadales	f__Gemmatimonadaceae	g__Gemmatimonas
OTU952	d__Bacteria	p__Actinobacteria	c__Actinobacteria	o__Actinomycetales	f__unclassified_Corynebacterineae	g__unclassified_Corynebacterineae
OTU837	d__Bacteria	p__Firmicutes	c__Clostridia	o__Clostridiales	f__Ruminococcaceae	g__unclassified_Ruminococcaceae
OTU510	d__Bacteria	p__Firmicutes	c__Clostridia	o__Clostridiales	f__Ruminococcaceae	g__unclassified_Ruminococcaceae
OTU1006	d__Bacteria	p__Firmicutes	c__Clostridia	o__Clostridiales	f__Lachnospiraceae	g__unclassified_Lachnospiraceae
OTU1052	d__Bacteria	p__Proteobacteria	c__Alphaproteobacteria	o__unclassified_Alphaproteobacteria	f__unclassified_Alphaproteobacteria	g__unclassified_Alphaproteobacteria
OTU1032	d__Bacteria	p__Firmicutes	c__Clostridia	o__Clostridiales	f__Lachnospiraceae	g__unclassified_Lachnospiraceae
OTU238	d__Bacteria	p__Firmicutes	c__Clostridia	o__Clostridiales	f__Ruminococcaceae	g__unclassified_Ruminococcaceae
OTU1102	d__Bacteria	p__Proteobacteria	c__unclassified_Proteobacteria	o__unclassified_Proteobacteria	f__unclassified_Proteobacteria	g__unclassified_Proteobacteria
OTU930	d__Bacteria	p__Firmicutes	c__Clostridia	o__Clostridiales	f__Clostridiaceae_1	g__unclassified_Clostridiaceae_1
OTU409	d__Bacteria	p__Firmicutes	c__Clostridia	o__Clostridiales	f__Lachnospiraceae	g__unclassified_Lachnospiraceae
OTU912	d__Bacteria	p__Firmicutes	c__Clostridia	o__Clostridiales	f__Lachnospiraceae	g__unclassified_Lachnospiraceae
OTU915	d__Bacteria	p__Bacteroidetes	c__Bacteroidia	o__Bacteroidales	f__unclassified_Bacteroidales	g__unclassified_Bacteroidales
OTU351	d__Bacteria	p__Firmicutes	c__Clostridia	o__Clostridiales	f__unclassified_Clostridiales	g__unclassified_Clostridiales
OTU763	d__Bacteria	p__Proteobacteria	c__Gammaproteobacteria	o__unclassified_Gammaproteobacteria	f__unclassified_Gammaproteobacteria	g__unclassified_Gammaproteobacteria
OTU718	d__Bacteria	p__Proteobacteria	c__Gammaproteobacteria	o__Legionellales	f__Coxiellaceae	g__Aquicella
OTU895	d__Bacteria	p__Candidatus_Saccharibacteria	c__norank_Candidatus_Saccharibacteria	o__norank_Candidatus_Saccharibacteria	f__norank_Candidatus_Saccharibacteria	g__Saccharibacteria_genera_incertae_sedis
OTU886	d__Bacteria	p__Firmicutes	c__Clostridia	o__Clostridiales	f__Ruminococcaceae	g__unclassified_Ruminococcaceae
OTU470	d__Bacteria	p__Bacteroidetes	c__Bacteroidia	o__Bacteroidales	f__unclassified_Bacteroidales	g__unclassified_Bacteroidales
OTU1167	d__Bacteria	p__Proteobacteria	c__Deltaproteobacteria	o__Syntrophobacterales	f__Syntrophaceae	g__unclassified_Syntrophaceae
OTU907	d__Bacteria	p__Proteobacteria	c__Gammaproteobacteria	o__unclassified_Gammaproteobacteria	f__unclassified_Gammaproteobacteria	g__unclassified_Gammaproteobacteria
OTU841	d__Bacteria	p__unclassified_Bacteria	c__unclassified_Bacteria	o__unclassified_Bacteria	f__unclassified_Bacteria	g__unclassified_Bacteria
OTU955	d__Bacteria	p__Firmicutes	c__Clostridia	o__Clostridiales	f__Ruminococcaceae	g__unclassified_Ruminococcaceae
OTU894	d__Bacteria	p__Firmicutes	c__Clostridia	o__Clostridiales	f__Lachnospiraceae	g__unclassified_Lachnospiraceae
OTU944	d__Bacteria	p__Firmicutes	c__Clostridia	o__Clostridiales	f__Lachnospiraceae	g__unclassified_Lachnospiraceae
OTU723	d__Bacteria	p__Proteobacteria	c__Betaproteobacteria	o__Burkholderiales	f__Burkholderiales_incertae_sedis	g__Aquabacterium
OTU462	d__Bacteria	p__Firmicutes	c__unclassified_Firmicutes	o__unclassified_Firmicutes	f__unclassified_Firmicutes	g__unclassified_Firmicutes
OTU463	d__Bacteria	p__Bacteroidetes	c__Bacteroidia	o__Bacteroidales	f__unclassified_Bacteroidales	g__unclassified_Bacteroidales
OTU727	d__Bacteria	p__unclassified_Bacteria	c__unclassified_Bacteria	o__unclassified_Bacteria	f__unclassified_Bacteria	g__unclassified_Bacteria
OTU728	d__Bacteria	p__unclassified_Bacteria	c__unclassified_Bacteria	o__unclassified_Bacteria	f__unclassified_Bacteria	g__unclassified_Bacteria
OTU464	d__Bacteria	p__Firmicutes	c__unclassified_Firmicutes	o__unclassified_Firmicutes	f__unclassified_Firmicutes	g__unclassified_Firmicutes
OTU732	d__Bacteria	p__Bacteroidetes	c__Bacteroidia	o__Bacteroidales	f__Prevotellaceae	g__Alloprevotella
OTU399	d__Bacteria	p__Firmicutes	c__Clostridia	o__Clostridiales	f__Lachnospiraceae	g__unclassified_Lachnospiraceae
OTU734	d__Bacteria	p__unclassified_Bacteria	c__unclassified_Bacteria	o__unclassified_Bacteria	f__unclassified_Bacteria	g__unclassified_Bacteria
OTU736	d__Bacteria	p__unclassified_Bacteria	c__unclassified_Bacteria	o__unclassified_Bacteria	f__unclassified_Bacteria	g__unclassified_Bacteria
OTU735	d__Bacteria	p__Firmicutes	c__Clostridia	o__Clostridiales	f__Ruminococcaceae	g__unclassified_Ruminococcaceae
OTU737	d__Bacteria	p__unclassified_Bacteria	c__unclassified_Bacteria	o__unclassified_Bacteria	f__unclassified_Bacteria	g__unclassified_Bacteria
OTU739	d__Bacteria	p__Firmicutes	c__Clostridia	o__unclassified_Clostridia	f__unclassified_Clostridia	g__unclassified_Clostridia
OTU740	d__Bacteria	p__unclassified_Bacteria	c__unclassified_Bacteria	o__unclassified_Bacteria	f__unclassified_Bacteria	g__unclassified_Bacteria
OTU741	d__Bacteria	p__Bacteroidetes	c__unclassified_Bacteroidetes	o__unclassified_Bacteroidetes	f__unclassified_Bacteroidetes	g__unclassified_Bacteroidetes
OTU742	d__Bacteria	p__Firmicutes	c__Clostridia	o__Clostridiales	f__unclassified_Clostridiales	g__unclassified_Clostridiales
OTU468	d__Bacteria	p__unclassified_Bacteria	c__unclassified_Bacteria	o__unclassified_Bacteria	f__unclassified_Bacteria	g__unclassified_Bacteria
OTU744	d__Bacteria	p__unclassified_Bacteria	c__unclassified_Bacteria	o__unclassified_Bacteria	f__unclassified_Bacteria	g__unclassified_Bacteria
OTU746	d__Bacteria	p__unclassified_Bacteria	c__unclassified_Bacteria	o__unclassified_Bacteria	f__unclassified_Bacteria	g__unclassified_Bacteria
OTU748	d__Bacteria	p__Bacteroidetes	c__Sphingobacteriia	o__Sphingobacteriales	f__Chitinophagaceae	g__unclassified_Chitinophagaceae
OTU747	d__Bacteria	p__unclassified_Bacteria	c__unclassified_Bacteria	o__unclassified_Bacteria	f__unclassified_Bacteria	g__unclassified_Bacteria
OTU749	d__Bacteria	p__Planctomycetes	c__Planctomycetia	o__Planctomycetales	f__Planctomycetaceae	g__Gemmata
OTU189	d__Bacteria	p__unclassified_Bacteria	c__unclassified_Bacteria	o__unclassified_Bacteria	f__unclassified_Bacteria	g__unclassified_Bacteria
OTU750	d__Bacteria	p__unclassified_Bacteria	c__unclassified_Bacteria	o__unclassified_Bacteria	f__unclassified_Bacteria	g__unclassified_Bacteria
OTU752	d__Bacteria	p__Bacteroidetes	c__unclassified_Bacteroidetes	o__unclassified_Bacteroidetes	f__unclassified_Bacteroidetes	g__unclassified_Bacteroidetes
OTU751	d__Bacteria	p__Firmicutes	c__Negativicutes	o__Selenomonadales	f__Veillonellaceae	g__unclassified_Veillonellaceae
OTU753	d__Bacteria	p__unclassified_Bacteria	c__unclassified_Bacteria	o__unclassified_Bacteria	f__unclassified_Bacteria	g__unclassified_Bacteria
OTU754	d__Bacteria	p__Bacteroidetes	c__Bacteroidia	o__Bacteroidales	f__unclassified_Bacteroidales	g__unclassified_Bacteroidales
OTU306	d__Bacteria	p__Firmicutes	c__Clostridia	o__Clostridiales	f__Ruminococcaceae	g__unclassified_Ruminococcaceae
OTU756	d__Bacteria	p__Bacteroidetes	c__Bacteroidia	o__Bacteroidales	f__Porphyromonadaceae	g__unclassified_Porphyromonadaceae
OTU757	d__Bacteria	p__Firmicutes	c__Clostridia	o__Clostridiales	f__unclassified_Clostridiales	g__unclassified_Clostridiales
OTU758	d__Bacteria	p__Chloroflexi	c__Anaerolineae	o__Anaerolineales	f__Anaerolineaceae	g__unclassified_Anaerolineaceae
OTU759	d__Bacteria	p__Actinobacteria	c__Actinobacteria	o__Coriobacteriales	f__Coriobacteriaceae	g__unclassified_Coriobacteriaceae
OTU760	d__Bacteria	p__Firmicutes	c__Clostridia	o__Clostridiales	f__unclassified_Clostridiales	g__unclassified_Clostridiales
OTU1038	d__Bacteria	p__unclassified_Bacteria	c__unclassified_Bacteria	o__unclassified_Bacteria	f__unclassified_Bacteria	g__unclassified_Bacteria
OTU513	d__Bacteria	p__Bacteroidetes	c__Sphingobacteriia	o__Sphingobacteriales	f__Chitinophagaceae	g__Ferruginibacter
OTU402	d__Bacteria	p__Firmicutes	c__Clostridia	o__Clostridiales	f__Ruminococcaceae	g__unclassified_Ruminococcaceae
OTU770	d__Bacteria	p__Firmicutes	c__Clostridia	o__Clostridiales	f__Ruminococcaceae	g__Clostridium_IV
OTU1126	d__Bacteria	p__Proteobacteria	c__Alphaproteobacteria	o__Rhizobiales	f__unclassified_Rhizobiales	g__unclassified_Rhizobiales
OTU814	d__Bacteria	p__Bacteroidetes	c__Sphingobacteriia	o__Sphingobacteriales	f__Chitinophagaceae	g__Niastella
OTU818	d__Bacteria	p__Bacteroidetes	c__Bacteroidia	o__Bacteroidales	f__unclassified_Bacteroidales	g__unclassified_Bacteroidales
OTU989	d__Bacteria	p__Proteobacteria	c__Deltaproteobacteria	o__Myxococcales	f__Kofleriaceae	g__Kofleria
OTU1118	d__Bacteria	p__unclassified_Bacteria	c__unclassified_Bacteria	o__unclassified_Bacteria	f__unclassified_Bacteria	g__unclassified_Bacteria
OTU471	d__Bacteria	p__Firmicutes	c__Clostridia	o__Clostridiales	f__unclassified_Clostridiales	g__unclassified_Clostridiales
OTU725	d__Bacteria	p__unclassified_Bacteria	c__unclassified_Bacteria	o__unclassified_Bacteria	f__unclassified_Bacteria	g__unclassified_Bacteria
OTU733	d__Bacteria	p__Bacteroidetes	c__Bacteroidia	o__Bacteroidales	f__Prolixibacteraceae	g__unclassified_Prolixibacteraceae
OTU473	d__Bacteria	p__Bacteroidetes	c__Bacteroidia	o__Bacteroidales	f__Marinilabiliaceae	g__unclassified_Marinilabiliaceae
OTU731	d__Bacteria	p__Bacteroidetes	c__Sphingobacteriia	o__Sphingobacteriales	f__Sphingobacteriaceae	g__Parapedobacter
OTU466	d__Bacteria	p__Actinobacteria	c__Actinobacteria	o__Coriobacteriales	f__Coriobacteriaceae	g__unclassified_Coriobacteriaceae
OTU800	d__Bacteria	p__Firmicutes	c__Negativicutes	o__Selenomonadales	f__Veillonellaceae	g__Megasphaera
OTU1128	d__Bacteria	p__Firmicutes	c__Clostridia	o__Clostridiales	f__unclassified_Clostridiales	g__unclassified_Clostridiales
OTU872	d__Bacteria	p__Firmicutes	c__Clostridia	o__Clostridiales	f__Ruminococcaceae	g__unclassified_Ruminococcaceae
OTU327	d__Bacteria	p__Firmicutes	c__unclassified_Firmicutes	o__unclassified_Firmicutes	f__unclassified_Firmicutes	g__unclassified_Firmicutes
OTU805	d__Bacteria	p__Proteobacteria	c__Epsilonproteobacteria	o__Campylobacterales	f__Campylobacteraceae	g__Arcobacter
OTU497	d__Bacteria	p__Firmicutes	c__unclassified_Firmicutes	o__unclassified_Firmicutes	f__unclassified_Firmicutes	g__unclassified_Firmicutes
OTU334	d__Bacteria	p__Proteobacteria	c__Alphaproteobacteria	o__Rhodospirillales	f__unclassified_Rhodospirillales	g__unclassified_Rhodospirillales
OTU820	d__Bacteria	p__Bacteroidetes	c__Flavobacteriia	o__Flavobacteriales	f__Flavobacteriaceae	g__Flavobacterium
OTU785	d__Bacteria	p__Proteobacteria	c__Betaproteobacteria	o__Burkholderiales	f__unclassified_Burkholderiales	g__unclassified_Burkholderiales
OTU948	d__Bacteria	p__unclassified_Bacteria	c__unclassified_Bacteria	o__unclassified_Bacteria	f__unclassified_Bacteria	g__unclassified_Bacteria
OTU798	d__Bacteria	p__Proteobacteria	c__Deltaproteobacteria	o__Myxococcales	f__unclassified_Myxococcales	g__unclassified_Myxococcales
OTU767	d__Bacteria	p__Bacteroidetes	c__Cytophagia	o__Cytophagales	f__norank_Cytophagales	g__Ohtaekwangia
OTU827	d__Bacteria	p__Bacteroidetes	c__unclassified_Bacteroidetes	o__unclassified_Bacteroidetes	f__unclassified_Bacteroidetes	g__unclassified_Bacteroidetes
OTU836	d__Bacteria	p__Firmicutes	c__Clostridia	o__Clostridiales	f__Ruminococcaceae	g__unclassified_Ruminococcaceae
OTU1076	d__Bacteria	p__Proteobacteria	c__Betaproteobacteria	o__unclassified_Betaproteobacteria	f__unclassified_Betaproteobacteria	g__unclassified_Betaproteobacteria
OTU1025	d__Bacteria	p__Proteobacteria	c__Betaproteobacteria	o__Burkholderiales	f__Comamonadaceae	g__Rhodoferax
OTU1182	d__Bacteria	p__Bacteroidetes	c__Flavobacteriia	o__Flavobacteriales	f__Flavobacteriaceae	g__Flavobacterium
OTU963	d__Bacteria	p__Actinobacteria	c__Actinobacteria	o__Actinomycetales	f__Nocardioidaceae	g__Marmoricola
OTU481	d__Bacteria	p__Firmicutes	c__Bacilli	o__Lactobacillales	f__Streptococcaceae	g__Streptococcus
OTU773	d__Bacteria	p__Actinobacteria	c__Actinobacteria	o__Acidimicrobiales	f__unclassified_Acidimicrobineae	g__unclassified_Acidimicrobineae
OTU774	d__Bacteria	p__Proteobacteria	c__Alphaproteobacteria	o__Rhizobiales	f__unclassified_Rhizobiales	g__unclassified_Rhizobiales
OTU775	d__Bacteria	p__Firmicutes	c__Clostridia	o__Clostridiales	f__Ruminococcaceae	g__unclassified_Ruminococcaceae
OTU776	d__Bacteria	p__Firmicutes	c__Clostridia	o__Clostridiales	f__Lachnospiraceae	g__unclassified_Lachnospiraceae
OTU778	d__Bacteria	p__Proteobacteria	c__Betaproteobacteria	o__Burkholderiales	f__Alcaligenaceae	g__Eoetvoesia
OTU779	d__Bacteria	p__Acidobacteria	c__Acidobacteria_Gp7	o__norank_Acidobacteria_Gp7	f__norank_Acidobacteria_Gp7	g__Gp7
OTU782	d__Bacteria	p__Firmicutes	c__Clostridia	o__Clostridiales	f__Lachnospiraceae	g__unclassified_Lachnospiraceae
OTU786	d__Bacteria	p__Chloroflexi	c__Anaerolineae	o__Anaerolineales	f__Anaerolineaceae	g__Longilinea
OTU787	d__Bacteria	p__Deferribacteres	c__Deferribacteres	o__Deferribacterales	f__Deferribacteraceae	g__Mucispirillum
OTU788	d__Bacteria	p__Proteobacteria	c__Alphaproteobacteria	o__Rhizobiales	f__Bradyrhizobiaceae	g__Rhodopseudomonas
OTU790	d__Bacteria	p__unclassified_Bacteria	c__unclassified_Bacteria	o__unclassified_Bacteria	f__unclassified_Bacteria	g__unclassified_Bacteria
OTU791	d__Bacteria	p__Firmicutes	c__Bacilli	o__Lactobacillales	f__Streptococcaceae	g__unclassified_Streptococcaceae
OTU793	d__Bacteria	p__Bacteroidetes	c__Bacteroidia	o__Bacteroidales	f__unclassified_Bacteroidales	g__unclassified_Bacteroidales
OTU795	d__Bacteria	p__Firmicutes	c__Clostridia	o__Clostridiales	f__unclassified_Clostridiales	g__unclassified_Clostridiales
OTU794	d__Bacteria	p__unclassified_Bacteria	c__unclassified_Bacteria	o__unclassified_Bacteria	f__unclassified_Bacteria	g__unclassified_Bacteria
OTU799	d__Bacteria	p__Chloroflexi	c__Anaerolineae	o__Anaerolineales	f__Anaerolineaceae	g__Pelolinea
OTU780	d__Bacteria	p__Firmicutes	c__unclassified_Firmicutes	o__unclassified_Firmicutes	f__unclassified_Firmicutes	g__unclassified_Firmicutes
OTU899	d__Bacteria	p__Firmicutes	c__Clostridia	o__Clostridiales	f__Lachnospiraceae	g__unclassified_Lachnospiraceae
OTU918	d__Bacteria	p__Firmicutes	c__Clostridia	o__Clostridiales	f__Ruminococcaceae	g__unclassified_Ruminococcaceae
OTU823	d__Bacteria	p__Firmicutes	c__unclassified_Firmicutes	o__unclassified_Firmicutes	f__unclassified_Firmicutes	g__unclassified_Firmicutes
OTU816	d__Bacteria	p__Firmicutes	c__Clostridia	o__Clostridiales	f__Ruminococcaceae	g__unclassified_Ruminococcaceae
OTU368	d__Bacteria	p__Firmicutes	c__Clostridia	o__Clostridiales	f__Lachnospiraceae	g__unclassified_Lachnospiraceae
OTU781	d__Bacteria	p__Firmicutes	c__unclassified_Firmicutes	o__unclassified_Firmicutes	f__unclassified_Firmicutes	g__unclassified_Firmicutes
OTU789	d__Bacteria	p__Actinobacteria	c__Actinobacteria	o__Bifidobacteriales	f__Bifidobacteriaceae	g__Bifidobacterium
OTU833	d__Bacteria	p__SR1	c__norank_SR1	o__norank_SR1	f__norank_SR1	g__SR1_genera_incertae_sedis
OTU914	d__Bacteria	p__Proteobacteria	c__Epsilonproteobacteria	o__Campylobacterales	f__Campylobacteraceae	g__unclassified_Campylobacteraceae
OTU1026	d__Bacteria	p__unclassified_Bacteria	c__unclassified_Bacteria	o__unclassified_Bacteria	f__unclassified_Bacteria	g__unclassified_Bacteria
OTU1189	d__Bacteria	p__unclassified_Bacteria	c__unclassified_Bacteria	o__unclassified_Bacteria	f__unclassified_Bacteria	g__unclassified_Bacteria
OTU982	d__Bacteria	p__unclassified_Bacteria	c__unclassified_Bacteria	o__unclassified_Bacteria	f__unclassified_Bacteria	g__unclassified_Bacteria
OTU1204	d__Bacteria	p__Actinobacteria	c__Actinobacteria	o__Actinomycetales	f__Micromonosporaceae	g__Rugosimonospora
OTU1083	d__Bacteria	p__Firmicutes	c__Clostridia	o__Clostridiales	f__unclassified_Clostridiales	g__unclassified_Clostridiales
OTU1133	d__Bacteria	p__Acidobacteria	c__Acidobacteria_Gp16	o__norank_Acidobacteria_Gp16	f__norank_Acidobacteria_Gp16	g__Gp16
OTU804	d__Bacteria	p__Proteobacteria	c__Alphaproteobacteria	o__Caulobacterales	f__Caulobacteraceae	g__Asticcacaulis
OTU806	d__Bacteria	p__Bacteroidetes	c__Bacteroidia	o__Bacteroidales	f__Bacteroidaceae	g__Bacteroides
OTU808	d__Bacteria	p__Bacteroidetes	c__Bacteroidia	o__Bacteroidales	f__unclassified_Bacteroidales	g__unclassified_Bacteroidales
OTU809	d__Bacteria	p__Planctomycetes	c__Planctomycetia	o__Planctomycetales	f__Planctomycetaceae	g__Pirellula
OTU810	d__Bacteria	p__Bacteroidetes	c__unclassified_Bacteroidetes	o__unclassified_Bacteroidetes	f__unclassified_Bacteroidetes	g__unclassified_Bacteroidetes
OTU815	d__Bacteria	p__Firmicutes	c__Clostridia	o__Clostridiales	f__Lachnospiraceae	g__unclassified_Lachnospiraceae
OTU819	d__Bacteria	p__Firmicutes	c__Clostridia	o__Clostridiales	f__Ruminococcaceae	g__Ethanoligenens
OTU821	d__Bacteria	p__Firmicutes	c__Bacilli	o__Lactobacillales	f__unclassified_Lactobacillales	g__unclassified_Lactobacillales
OTU422	d__Bacteria	p__Firmicutes	c__Clostridia	o__Clostridiales	f__unclassified_Clostridiales	g__unclassified_Clostridiales
OTU953	d__Bacteria	p__Bacteroidetes	c__Sphingobacteriia	o__Sphingobacteriales	f__Chitinophagaceae	g__Parasegetibacter
OTU1103	d__Bacteria	p__unclassified_Bacteria	c__unclassified_Bacteria	o__unclassified_Bacteria	f__unclassified_Bacteria	g__unclassified_Bacteria
OTU1139	d__Bacteria	p__unclassified_Bacteria	c__unclassified_Bacteria	o__unclassified_Bacteria	f__unclassified_Bacteria	g__unclassified_Bacteria
OTU825	d__Bacteria	p__Proteobacteria	c__Alphaproteobacteria	o__unclassified_Alphaproteobacteria	f__unclassified_Alphaproteobacteria	g__unclassified_Alphaproteobacteria
OTU1188	d__Bacteria	p__Proteobacteria	c__unclassified_Proteobacteria	o__unclassified_Proteobacteria	f__unclassified_Proteobacteria	g__unclassified_Proteobacteria
OTU522	d__Bacteria	p__Proteobacteria	c__Alphaproteobacteria	o__Rhizobiales	f__unclassified_Rhizobiales	g__unclassified_Rhizobiales
OTU492	d__Bacteria	p__Chloroflexi	c__Anaerolineae	o__Anaerolineales	f__Anaerolineaceae	g__unclassified_Anaerolineaceae
OTU838	d__Bacteria	p__Acidobacteria	c__Acidobacteria_Gp4	o__norank_Acidobacteria_Gp4	f__norank_Acidobacteria_Gp4	g__unclassified_Acidobacteria_Gp4
OTU839	d__Bacteria	p__unclassified_Bacteria	c__unclassified_Bacteria	o__unclassified_Bacteria	f__unclassified_Bacteria	g__unclassified_Bacteria
OTU843	d__Bacteria	p__Firmicutes	c__Clostridia	o__Clostridiales	f__unclassified_Clostridiales	g__unclassified_Clostridiales
OTU842	d__Bacteria	p__Firmicutes	c__Clostridia	o__Clostridiales	f__unclassified_Clostridiales	g__unclassified_Clostridiales
OTU845	d__Bacteria	p__Proteobacteria	c__Alphaproteobacteria	o__unclassified_Alphaproteobacteria	f__unclassified_Alphaproteobacteria	g__unclassified_Alphaproteobacteria
OTU846	d__Bacteria	p__Firmicutes	c__Clostridia	o__Clostridiales	f__unclassified_Clostridiales	g__unclassified_Clostridiales
OTU847	d__Bacteria	p__Firmicutes	c__Clostridia	o__Clostridiales	f__Lachnospiraceae	g__unclassified_Lachnospiraceae
OTU848	d__Bacteria	p__Bacteroidetes	c__unclassified_Bacteroidetes	o__unclassified_Bacteroidetes	f__unclassified_Bacteroidetes	g__unclassified_Bacteroidetes
OTU849	d__Bacteria	p__unclassified_Bacteria	c__unclassified_Bacteria	o__unclassified_Bacteria	f__unclassified_Bacteria	g__unclassified_Bacteria
OTU851	d__Bacteria	p__unclassified_Bacteria	c__unclassified_Bacteria	o__unclassified_Bacteria	f__unclassified_Bacteria	g__unclassified_Bacteria
OTU850	d__Bacteria	p__Chloroflexi	c__Anaerolineae	o__Anaerolineales	f__Anaerolineaceae	g__unclassified_Anaerolineaceae
OTU853	d__Bacteria	p__Proteobacteria	c__Alphaproteobacteria	o__Rhodospirillales	f__norank_Rhodospirillales	g__Reyranella
OTU855	d__Bacteria	p__Firmicutes	c__Clostridia	o__Clostridiales	f__Lachnospiraceae	g__unclassified_Lachnospiraceae
OTU857	d__Bacteria	p__Firmicutes	c__Clostridia	o__Clostridiales	f__Lachnospiraceae	g__unclassified_Lachnospiraceae
OTU856	d__Bacteria	p__Firmicutes	c__Erysipelotrichia	o__Erysipelotrichales	f__Erysipelotrichaceae	g__Turicibacter
OTU858	d__Bacteria	p__Firmicutes	c__Clostridia	o__Clostridiales	f__Lachnospiraceae	g__unclassified_Lachnospiraceae
OTU859	d__Bacteria	p__unclassified_Bacteria	c__unclassified_Bacteria	o__unclassified_Bacteria	f__unclassified_Bacteria	g__unclassified_Bacteria
OTU860	d__Bacteria	p__Proteobacteria	c__Betaproteobacteria	o__Rhodocyclales	f__Rhodocyclaceae	g__Thauera
OTU861	d__Bacteria	p__Proteobacteria	c__unclassified_Proteobacteria	o__unclassified_Proteobacteria	f__unclassified_Proteobacteria	g__unclassified_Proteobacteria
OTU862	d__Bacteria	p__Proteobacteria	c__Gammaproteobacteria	o__Xanthomonadales	f__Xanthomonadaceae	g__unclassified_Xanthomonadaceae
OTU863	d__Bacteria	p__unclassified_Bacteria	c__unclassified_Bacteria	o__unclassified_Bacteria	f__unclassified_Bacteria	g__unclassified_Bacteria
OTU865	d__Bacteria	p__Proteobacteria	c__Alphaproteobacteria	o__Sphingomonadales	f__Sphingomonadaceae	g__unclassified_Sphingomonadaceae
OTU869	d__Bacteria	p__unclassified_Bacteria	c__unclassified_Bacteria	o__unclassified_Bacteria	f__unclassified_Bacteria	g__unclassified_Bacteria
OTU870	d__Bacteria	p__Firmicutes	c__Clostridia	o__Clostridiales	f__Lachnospiraceae	g__unclassified_Lachnospiraceae
OTU868	d__Bacteria	p__Firmicutes	c__Clostridia	o__Clostridiales	f__Lachnospiraceae	g__unclassified_Lachnospiraceae
OTU871	d__Bacteria	p__Firmicutes	c__Clostridia	o__Clostridiales	f__unclassified_Clostridiales	g__unclassified_Clostridiales
OTU874	d__Bacteria	p__Firmicutes	c__Clostridia	o__Clostridiales	f__unclassified_Clostridiales	g__unclassified_Clostridiales
OTU875	d__Bacteria	p__Bacteroidetes	c__Cytophagia	o__Cytophagales	f__norank_Cytophagales	g__Ohtaekwangia
OTU876	d__Bacteria	p__Firmicutes	c__Clostridia	o__Clostridiales	f__unclassified_Clostridiales	g__unclassified_Clostridiales
OTU877	d__Bacteria	p__Proteobacteria	c__Alphaproteobacteria	o__unclassified_Alphaproteobacteria	f__unclassified_Alphaproteobacteria	g__unclassified_Alphaproteobacteria
OTU879	d__Bacteria	p__Proteobacteria	c__Alphaproteobacteria	o__Rhodobacterales	f__Rhodobacteraceae	g__Defluviimonas
OTU878	d__Bacteria	p__Firmicutes	c__Clostridia	o__Clostridiales	f__unclassified_Clostridiales	g__unclassified_Clostridiales
OTU880	d__Bacteria	p__Firmicutes	c__Clostridia	o__Clostridiales	f__unclassified_Clostridiales	g__unclassified_Clostridiales
OTU881	d__Bacteria	p__Firmicutes	c__Clostridia	o__Clostridiales	f__unclassified_Clostridiales	g__unclassified_Clostridiales
OTU884	d__Bacteria	p__Firmicutes	c__Clostridia	o__Clostridiales	f__unclassified_Clostridiales	g__unclassified_Clostridiales
OTU887	d__Bacteria	p__unclassified_Bacteria	c__unclassified_Bacteria	o__unclassified_Bacteria	f__unclassified_Bacteria	g__unclassified_Bacteria
OTU888	d__Bacteria	p__Firmicutes	c__Clostridia	o__Clostridiales	f__Ruminococcaceae	g__unclassified_Ruminococcaceae
OTU889	d__Bacteria	p__Bacteroidetes	c__unclassified_Bacteroidetes	o__unclassified_Bacteroidetes	f__unclassified_Bacteroidetes	g__unclassified_Bacteroidetes
OTU891	d__Bacteria	p__unclassified_Bacteria	c__unclassified_Bacteria	o__unclassified_Bacteria	f__unclassified_Bacteria	g__unclassified_Bacteria
OTU892	d__Bacteria	p__unclassified_Bacteria	c__unclassified_Bacteria	o__unclassified_Bacteria	f__unclassified_Bacteria	g__unclassified_Bacteria
OTU890	d__Bacteria	p__Firmicutes	c__Clostridia	o__Clostridiales	f__Lachnospiraceae	g__unclassified_Lachnospiraceae
OTU897	d__Bacteria	p__Proteobacteria	c__unclassified_Proteobacteria	o__unclassified_Proteobacteria	f__unclassified_Proteobacteria	g__unclassified_Proteobacteria
OTU901	d__Bacteria	p__Firmicutes	c__Clostridia	o__Clostridiales	f__Lachnospiraceae	g__unclassified_Lachnospiraceae
OTU902	d__Bacteria	p__Firmicutes	c__Clostridia	o__Clostridiales	f__Lachnospiraceae	g__unclassified_Lachnospiraceae
OTU903	d__Bacteria	p__Actinobacteria	c__Actinobacteria	o__Actinomycetales	f__Micromonosporaceae	g__unclassified_Micromonosporaceae
OTU904	d__Bacteria	p__Bacteroidetes	c__Bacteroidia	o__Bacteroidales	f__unclassified_Bacteroidales	g__unclassified_Bacteroidales
OTU832	d__Bacteria	p__unclassified_Bacteria	c__unclassified_Bacteria	o__unclassified_Bacteria	f__unclassified_Bacteria	g__unclassified_Bacteria
OTU957	d__Bacteria	p__Firmicutes	c__Clostridia	o__Clostridiales	f__Ruminococcaceae	g__Clostridium_IV
OTU933	d__Bacteria	p__Firmicutes	c__Clostridia	o__Clostridiales	f__Ruminococcaceae	g__unclassified_Ruminococcaceae
OTU1035	d__Bacteria	p__Proteobacteria	c__Alphaproteobacteria	o__unclassified_Alphaproteobacteria	f__unclassified_Alphaproteobacteria	g__unclassified_Alphaproteobacteria
OTU1152	d__Bacteria	p__Firmicutes	c__Clostridia	o__Clostridiales	f__unclassified_Clostridiales	g__unclassified_Clostridiales
OTU940	d__Bacteria	p__Fusobacteria	c__Fusobacteriia	o__Fusobacteriales	f__Fusobacteriaceae	g__Cetobacterium
OTU931	d__Bacteria	p__Firmicutes	c__Clostridia	o__Clostridiales	f__unclassified_Clostridiales	g__unclassified_Clostridiales
OTU967	d__Bacteria	p__Firmicutes	c__Clostridia	o__Clostridiales	f__unclassified_Clostridiales	g__unclassified_Clostridiales
OTU1048	d__Bacteria	p__Chloroflexi	c__Anaerolineae	o__Anaerolineales	f__Anaerolineaceae	g__unclassified_Anaerolineaceae
OTU1094	d__Bacteria	p__Firmicutes	c__Clostridia	o__Clostridiales	f__Lachnospiraceae	g__unclassified_Lachnospiraceae
OTU1004	d__Bacteria	p__Proteobacteria	c__Alphaproteobacteria	o__Sphingomonadales	f__unclassified_Sphingomonadales	g__unclassified_Sphingomonadales
OTU1087	d__Bacteria	p__Firmicutes	c__Clostridia	o__Clostridiales	f__Lachnospiraceae	g__unclassified_Lachnospiraceae
OTU420	d__Bacteria	p__unclassified_Bacteria	c__unclassified_Bacteria	o__unclassified_Bacteria	f__unclassified_Bacteria	g__unclassified_Bacteria
OTU910	d__Bacteria	p__Firmicutes	c__Clostridia	o__Clostridiales	f__Lachnospiraceae	g__unclassified_Lachnospiraceae
OTU911	d__Bacteria	p__Firmicutes	c__Clostridia	o__Clostridiales	f__unclassified_Clostridiales	g__unclassified_Clostridiales
OTU913	d__Bacteria	p__Proteobacteria	c__Alphaproteobacteria	o__Sphingomonadales	f__unclassified_Sphingomonadales	g__unclassified_Sphingomonadales
OTU916	d__Bacteria	p__Proteobacteria	c__Deltaproteobacteria	o__Bdellovibrionales	f__Bdellovibrionaceae	g__Bdellovibrio
OTU917	d__Bacteria	p__Proteobacteria	c__Alphaproteobacteria	o__Rhizobiales	f__Bradyrhizobiaceae	g__Oligotropha
OTU922	d__Bacteria	p__Firmicutes	c__unclassified_Firmicutes	o__unclassified_Firmicutes	f__unclassified_Firmicutes	g__unclassified_Firmicutes
OTU923	d__Bacteria	p__unclassified_Bacteria	c__unclassified_Bacteria	o__unclassified_Bacteria	f__unclassified_Bacteria	g__unclassified_Bacteria
OTU924	d__Bacteria	p__Chloroflexi	c__Anaerolineae	o__Anaerolineales	f__Anaerolineaceae	g__unclassified_Anaerolineaceae
OTU925	d__Bacteria	p__unclassified_Bacteria	c__unclassified_Bacteria	o__unclassified_Bacteria	f__unclassified_Bacteria	g__unclassified_Bacteria
OTU929	d__Bacteria	p__unclassified_Bacteria	c__unclassified_Bacteria	o__unclassified_Bacteria	f__unclassified_Bacteria	g__unclassified_Bacteria
OTU932	d__Bacteria	p__Proteobacteria	c__Gammaproteobacteria	o__Enterobacteriales	f__Enterobacteriaceae	g__Plesiomonas
OTU934	d__Bacteria	p__Proteobacteria	c__unclassified_Proteobacteria	o__unclassified_Proteobacteria	f__unclassified_Proteobacteria	g__unclassified_Proteobacteria
OTU939	d__Bacteria	p__Proteobacteria	c__Alphaproteobacteria	o__Sphingomonadales	f__Sphingomonadaceae	g__unclassified_Sphingomonadaceae
OTU943	d__Bacteria	p__unclassified_Bacteria	c__unclassified_Bacteria	o__unclassified_Bacteria	f__unclassified_Bacteria	g__unclassified_Bacteria
OTU945	d__Bacteria	p__Bacteroidetes	c__Sphingobacteriia	o__Sphingobacteriales	f__Chitinophagaceae	g__unclassified_Chitinophagaceae
OTU946	d__Bacteria	p__Firmicutes	c__Clostridia	o__Clostridiales	f__unclassified_Clostridiales	g__unclassified_Clostridiales
OTU950	d__Bacteria	p__unclassified_Bacteria	c__unclassified_Bacteria	o__unclassified_Bacteria	f__unclassified_Bacteria	g__unclassified_Bacteria
OTU973	d__Bacteria	p__Firmicutes	c__Clostridia	o__Clostridiales	f__Lachnospiraceae	g__Lachnospiracea_incertae_sedis
OTU1012	d__Bacteria	p__Acidobacteria	c__Acidobacteria_Gp4	o__norank_Acidobacteria_Gp4	f__norank_Acidobacteria_Gp4	g__unclassified_Acidobacteria_Gp4
OTU951	d__Bacteria	p__unclassified_Bacteria	c__unclassified_Bacteria	o__unclassified_Bacteria	f__unclassified_Bacteria	g__unclassified_Bacteria
OTU509	d__Bacteria	p__unclassified_Bacteria	c__unclassified_Bacteria	o__unclassified_Bacteria	f__unclassified_Bacteria	g__unclassified_Bacteria
OTU512	d__Bacteria	p__unclassified_Bacteria	c__unclassified_Bacteria	o__unclassified_Bacteria	f__unclassified_Bacteria	g__unclassified_Bacteria
OTU511	d__Bacteria	p__Firmicutes	c__Clostridia	o__Clostridiales	f__Lachnospiraceae	g__unclassified_Lachnospiraceae
OTU959	d__Bacteria	p__Proteobacteria	c__unclassified_Proteobacteria	o__unclassified_Proteobacteria	f__unclassified_Proteobacteria	g__unclassified_Proteobacteria
OTU960	d__Bacteria	p__Proteobacteria	c__Betaproteobacteria	o__Burkholderiales	f__Alcaligenaceae	g__unclassified_Alcaligenaceae
OTU962	d__Bacteria	p__unclassified_Bacteria	c__unclassified_Bacteria	o__unclassified_Bacteria	f__unclassified_Bacteria	g__unclassified_Bacteria
OTU969	d__Bacteria	p__Firmicutes	c__Clostridia	o__Clostridiales	f__Lachnospiraceae	g__unclassified_Lachnospiraceae
OTU968	d__Bacteria	p__unclassified_Bacteria	c__unclassified_Bacteria	o__unclassified_Bacteria	f__unclassified_Bacteria	g__unclassified_Bacteria
OTU971	d__Bacteria	p__unclassified_Bacteria	c__unclassified_Bacteria	o__unclassified_Bacteria	f__unclassified_Bacteria	g__unclassified_Bacteria
OTU974	d__Bacteria	p__Firmicutes	c__unclassified_Firmicutes	o__unclassified_Firmicutes	f__unclassified_Firmicutes	g__unclassified_Firmicutes
OTU972	d__Bacteria	p__unclassified_Bacteria	c__unclassified_Bacteria	o__unclassified_Bacteria	f__unclassified_Bacteria	g__unclassified_Bacteria
OTU975	d__Bacteria	p__Bacteroidetes	c__Bacteroidia	o__Bacteroidales	f__unclassified_Bacteroidales	g__unclassified_Bacteroidales
OTU976	d__Bacteria	p__unclassified_Bacteria	c__unclassified_Bacteria	o__unclassified_Bacteria	f__unclassified_Bacteria	g__unclassified_Bacteria
OTU979	d__Bacteria	p__Firmicutes	c__Clostridia	o__Clostridiales	f__Lachnospiraceae	g__unclassified_Lachnospiraceae
OTU978	d__Bacteria	p__Proteobacteria	c__Deltaproteobacteria	o__Desulfobacterales	f__unclassified_Desulfobacterales	g__unclassified_Desulfobacterales
OTU983	d__Bacteria	p__unclassified_Bacteria	c__unclassified_Bacteria	o__unclassified_Bacteria	f__unclassified_Bacteria	g__unclassified_Bacteria
OTU981	d__Bacteria	p__Actinobacteria	c__Actinobacteria	o__unclassified_Acidimicrobidae	f__unclassified_Acidimicrobidae	g__unclassified_Acidimicrobidae
OTU980	d__Bacteria	p__Firmicutes	c__Clostridia	o__Clostridiales	f__Lachnospiraceae	g__unclassified_Lachnospiraceae
OTU985	d__Bacteria	p__unclassified_Bacteria	c__unclassified_Bacteria	o__unclassified_Bacteria	f__unclassified_Bacteria	g__unclassified_Bacteria
OTU986	d__Bacteria	p__unclassified_Bacteria	c__unclassified_Bacteria	o__unclassified_Bacteria	f__unclassified_Bacteria	g__unclassified_Bacteria
OTU988	d__Bacteria	p__unclassified_Bacteria	c__unclassified_Bacteria	o__unclassified_Bacteria	f__unclassified_Bacteria	g__unclassified_Bacteria
OTU990	d__Bacteria	p__Firmicutes	c__unclassified_Firmicutes	o__unclassified_Firmicutes	f__unclassified_Firmicutes	g__unclassified_Firmicutes
OTU991	d__Bacteria	p__Firmicutes	c__Clostridia	o__Clostridiales	f__Lachnospiraceae	g__unclassified_Lachnospiraceae
OTU992	d__Bacteria	p__Firmicutes	c__Clostridia	o__Clostridiales	f__Ruminococcaceae	g__unclassified_Ruminococcaceae
OTU993	d__Bacteria	p__unclassified_Bacteria	c__unclassified_Bacteria	o__unclassified_Bacteria	f__unclassified_Bacteria	g__unclassified_Bacteria
OTU994	d__Bacteria	p__Bacteroidetes	c__Bacteroidia	o__Bacteroidales	f__Porphyromonadaceae	g__unclassified_Porphyromonadaceae
OTU995	d__Bacteria	p__Firmicutes	c__Clostridia	o__Clostridiales	f__Ruminococcaceae	g__unclassified_Ruminococcaceae
OTU996	d__Bacteria	p__unclassified_Bacteria	c__unclassified_Bacteria	o__unclassified_Bacteria	f__unclassified_Bacteria	g__unclassified_Bacteria
OTU997	d__Bacteria	p__Proteobacteria	c__Betaproteobacteria	o__unclassified_Betaproteobacteria	f__unclassified_Betaproteobacteria	g__unclassified_Betaproteobacteria
OTU1000	d__Bacteria	p__Firmicutes	c__Clostridia	o__Clostridiales	f__Lachnospiraceae	g__unclassified_Lachnospiraceae
OTU1002	d__Bacteria	p__Bacteroidetes	c__unclassified_Bacteroidetes	o__unclassified_Bacteroidetes	f__unclassified_Bacteroidetes	g__unclassified_Bacteroidetes
OTU1001	d__Bacteria	p__Firmicutes	c__Clostridia	o__Clostridiales	f__Lachnospiraceae	g__unclassified_Lachnospiraceae
OTU1003	d__Bacteria	p__Proteobacteria	c__Alphaproteobacteria	o__unclassified_Alphaproteobacteria	f__unclassified_Alphaproteobacteria	g__unclassified_Alphaproteobacteria
OTU1007	d__Bacteria	p__Firmicutes	c__Clostridia	o__Clostridiales	f__Lachnospiraceae	g__unclassified_Lachnospiraceae
OTU1005	d__Bacteria	p__Proteobacteria	c__Gammaproteobacteria	o__unclassified_Gammaproteobacteria	f__unclassified_Gammaproteobacteria	g__unclassified_Gammaproteobacteria
OTU1008	d__Bacteria	p__unclassified_Bacteria	c__unclassified_Bacteria	o__unclassified_Bacteria	f__unclassified_Bacteria	g__unclassified_Bacteria
OTU1009	d__Bacteria	p__unclassified_Bacteria	c__unclassified_Bacteria	o__unclassified_Bacteria	f__unclassified_Bacteria	g__unclassified_Bacteria
OTU1010	d__Bacteria	p__unclassified_Bacteria	c__unclassified_Bacteria	o__unclassified_Bacteria	f__unclassified_Bacteria	g__unclassified_Bacteria
OTU1011	d__Bacteria	p__Deferribacteres	c__Deferribacteres	o__Deferribacterales	f__Deferribacteraceae	g__Mucispirillum
OTU1013	d__Bacteria	p__Bacteroidetes	c__Bacteroidia	o__Bacteroidales	f__unclassified_Bacteroidales	g__unclassified_Bacteroidales
OTU1014	d__Bacteria	p__unclassified_Bacteria	c__unclassified_Bacteria	o__unclassified_Bacteria	f__unclassified_Bacteria	g__unclassified_Bacteria
OTU1187	d__Bacteria	p__Proteobacteria	c__Alphaproteobacteria	o__Rhizobiales	f__unclassified_Rhizobiales	g__unclassified_Rhizobiales
OTU1173	d__Bacteria	p__Actinobacteria	c__Actinobacteria	o__Acidimicrobiales	f__unclassified_Acidimicrobineae	g__unclassified_Acidimicrobineae
OTU1098	d__Bacteria	p__candidate_division_WPS-1	c__norank_candidate_division_WPS-1	o__norank_candidate_division_WPS-1	f__norank_candidate_division_WPS-1	g__WPS-1_genera_incertae_sedis
OTU1018	d__Bacteria	p__Firmicutes	c__Clostridia	o__Clostridiales	f__unclassified_Clostridiales	g__unclassified_Clostridiales
OTU1019	d__Bacteria	p__Firmicutes	c__Clostridia	o__Clostridiales	f__unclassified_Clostridiales	g__unclassified_Clostridiales
OTU1021	d__Bacteria	p__Cyanobacteria_Chloroplast	c__Chloroplast	o__norank_Chloroplast	f__Chloroplast	g__Streptophyta
OTU1022	d__Bacteria	p__Firmicutes	c__Clostridia	o__Clostridiales	f__Ruminococcaceae	g__unclassified_Ruminococcaceae
OTU1023	d__Bacteria	p__Firmicutes	c__Clostridia	o__Clostridiales	f__Lachnospiraceae	g__unclassified_Lachnospiraceae
OTU1024	d__Bacteria	p__Firmicutes	c__Clostridia	o__Clostridiales	f__unclassified_Clostridiales	g__unclassified_Clostridiales
OTU1029	d__Bacteria	p__unclassified_Bacteria	c__unclassified_Bacteria	o__unclassified_Bacteria	f__unclassified_Bacteria	g__unclassified_Bacteria
OTU1028	d__Bacteria	p__Firmicutes	c__Clostridia	o__Clostridiales	f__Lachnospiraceae	g__unclassified_Lachnospiraceae
OTU1031	d__Bacteria	p__Firmicutes	c__Clostridia	o__Clostridiales	f__Lachnospiraceae	g__unclassified_Lachnospiraceae
OTU1033	d__Bacteria	p__Actinobacteria	c__Actinobacteria	o__Acidimicrobiales	f__Iamiaceae	g__unclassified_Iamiaceae
OTU1034	d__Bacteria	p__Ignavibacteriae	c__Ignavibacteria	o__Ignavibacteriales	f__Ignavibacteriaceae	g__unclassified_Ignavibacteriaceae
OTU1036	d__Bacteria	p__unclassified_Bacteria	c__unclassified_Bacteria	o__unclassified_Bacteria	f__unclassified_Bacteria	g__unclassified_Bacteria
OTU1039	d__Bacteria	p__unclassified_Bacteria	c__unclassified_Bacteria	o__unclassified_Bacteria	f__unclassified_Bacteria	g__unclassified_Bacteria
OTU1040	d__Bacteria	p__Verrucomicrobia	c__Subdivision3	o__norank_Subdivision3	f__norank_Subdivision3	g__Subdivision3_genera_incertae_sedis
OTU1042	d__Bacteria	p__Firmicutes	c__unclassified_Firmicutes	o__unclassified_Firmicutes	f__unclassified_Firmicutes	g__unclassified_Firmicutes
OTU1045	d__Bacteria	p__Proteobacteria	c__Deltaproteobacteria	o__Myxococcales	f__Labilitrichaceae	g__Labilithrix
OTU1047	d__Bacteria	p__Chloroflexi	c__Caldilineae	o__Caldilineales	f__Caldilineaceae	g__Litorilinea
OTU1049	d__Bacteria	p__Bacteroidetes	c__Sphingobacteriia	o__Sphingobacteriales	f__Chitinophagaceae	g__unclassified_Chitinophagaceae
OTU1051	d__Bacteria	p__Acidobacteria	c__unclassified_Acidobacteria	o__unclassified_Acidobacteria	f__unclassified_Acidobacteria	g__unclassified_Acidobacteria
OTU1053	d__Bacteria	p__Firmicutes	c__Clostridia	o__Clostridiales	f__Lachnospiraceae	g__unclassified_Lachnospiraceae
OTU1054	d__Bacteria	p__Parcubacteria	c__norank_Parcubacteria	o__norank_Parcubacteria	f__norank_Parcubacteria	g__Parcubacteria_genera_incertae_sedis
OTU1056	d__Bacteria	p__Firmicutes	c__Clostridia	o__Clostridiales	f__Lachnospiraceae	g__unclassified_Lachnospiraceae
OTU1057	d__Bacteria	p__Firmicutes	c__unclassified_Firmicutes	o__unclassified_Firmicutes	f__unclassified_Firmicutes	g__unclassified_Firmicutes
OTU1058	d__Bacteria	p__unclassified_Bacteria	c__unclassified_Bacteria	o__unclassified_Bacteria	f__unclassified_Bacteria	g__unclassified_Bacteria
OTU1059	d__Bacteria	p__Firmicutes	c__unclassified_Firmicutes	o__unclassified_Firmicutes	f__unclassified_Firmicutes	g__unclassified_Firmicutes
OTU1129	d__Bacteria	p__unclassified_Bacteria	c__unclassified_Bacteria	o__unclassified_Bacteria	f__unclassified_Bacteria	g__unclassified_Bacteria
OTU143	d__Bacteria	p__Firmicutes	c__Clostridia	o__Clostridiales	f__Ruminococcaceae	g__Ruminococcus
OTU1064	d__Bacteria	p__Firmicutes	c__Clostridia	o__Clostridiales	f__unclassified_Clostridiales	g__unclassified_Clostridiales
OTU1065	d__Bacteria	p__Proteobacteria	c__Alphaproteobacteria	o__Rhizobiales	f__unclassified_Rhizobiales	g__unclassified_Rhizobiales
OTU1066	d__Bacteria	p__Chlamydiae	c__Chlamydiia	o__Chlamydiales	f__Parachlamydiaceae	g__Neochlamydia
OTU1067	d__Bacteria	p__unclassified_Bacteria	c__unclassified_Bacteria	o__unclassified_Bacteria	f__unclassified_Bacteria	g__unclassified_Bacteria
OTU1074	d__Bacteria	p__Firmicutes	c__Clostridia	o__Clostridiales	f__Lachnospiraceae	g__unclassified_Lachnospiraceae
OTU1075	d__Bacteria	p__Firmicutes	c__unclassified_Firmicutes	o__unclassified_Firmicutes	f__unclassified_Firmicutes	g__unclassified_Firmicutes
OTU1077	d__Bacteria	p__Bacteroidetes	c__Sphingobacteriia	o__Sphingobacteriales	f__Chitinophagaceae	g__Lacibacter
OTU1078	d__Bacteria	p__Firmicutes	c__Clostridia	o__Clostridiales	f__unclassified_Clostridiales	g__unclassified_Clostridiales
OTU1080	d__Bacteria	p__Proteobacteria	c__Alphaproteobacteria	o__Rhizobiales	f__unclassified_Rhizobiales	g__unclassified_Rhizobiales
OTU1081	d__Bacteria	p__Deferribacteres	c__Deferribacteres	o__Deferribacterales	f__Deferribacteraceae	g__Mucispirillum
OTU1084	d__Bacteria	p__Firmicutes	c__Clostridia	o__Clostridiales	f__Lachnospiraceae	g__unclassified_Lachnospiraceae
OTU1086	d__Bacteria	p__Verrucomicrobia	c__Verrucomicrobiae	o__Verrucomicrobiales	f__Verrucomicrobiaceae	g__Roseibacillus
OTU1088	d__Bacteria	p__Actinobacteria	c__Actinobacteria	o__Gaiellales	f__Gaiellaceae	g__Gaiella
OTU1093	d__Bacteria	p__unclassified_Bacteria	c__unclassified_Bacteria	o__unclassified_Bacteria	f__unclassified_Bacteria	g__unclassified_Bacteria
OTU1095	d__Bacteria	p__Acidobacteria	c__Acidobacteria_Gp4	o__norank_Acidobacteria_Gp4	f__norank_Acidobacteria_Gp4	g__Blastocatella
OTU1197	d__Bacteria	p__unclassified_Bacteria	c__unclassified_Bacteria	o__unclassified_Bacteria	f__unclassified_Bacteria	g__unclassified_Bacteria
OTU1158	d__Bacteria	p__Firmicutes	c__Clostridia	o__Clostridiales	f__unclassified_Clostridiales	g__unclassified_Clostridiales
OTU1131	d__Bacteria	p__Firmicutes	c__Negativicutes	o__Selenomonadales	f__Veillonellaceae	g__unclassified_Veillonellaceae
OTU525	d__Bacteria	p__unclassified_Bacteria	c__unclassified_Bacteria	o__unclassified_Bacteria	f__unclassified_Bacteria	g__unclassified_Bacteria
OTU1099	d__Bacteria	p__Firmicutes	c__unclassified_Firmicutes	o__unclassified_Firmicutes	f__unclassified_Firmicutes	g__unclassified_Firmicutes
OTU1100	d__Bacteria	p__Firmicutes	c__Clostridia	o__Clostridiales	f__unclassified_Clostridiales	g__unclassified_Clostridiales
OTU1105	d__Bacteria	p__unclassified_Bacteria	c__unclassified_Bacteria	o__unclassified_Bacteria	f__unclassified_Bacteria	g__unclassified_Bacteria
OTU1104	d__Bacteria	p__Firmicutes	c__Clostridia	o__Clostridiales	f__Ruminococcaceae	g__unclassified_Ruminococcaceae
OTU1107	d__Bacteria	p__unclassified_Bacteria	c__unclassified_Bacteria	o__unclassified_Bacteria	f__unclassified_Bacteria	g__unclassified_Bacteria
OTU1106	d__Bacteria	p__Firmicutes	c__Clostridia	o__Clostridiales	f__Ruminococcaceae	g__unclassified_Ruminococcaceae
OTU1108	d__Bacteria	p__unclassified_Bacteria	c__unclassified_Bacteria	o__unclassified_Bacteria	f__unclassified_Bacteria	g__unclassified_Bacteria
OTU1109	d__Bacteria	p__unclassified_Bacteria	c__unclassified_Bacteria	o__unclassified_Bacteria	f__unclassified_Bacteria	g__unclassified_Bacteria
OTU1112	d__Bacteria	p__unclassified_Bacteria	c__unclassified_Bacteria	o__unclassified_Bacteria	f__unclassified_Bacteria	g__unclassified_Bacteria
OTU1113	d__Bacteria	p__unclassified_Bacteria	c__unclassified_Bacteria	o__unclassified_Bacteria	f__unclassified_Bacteria	g__unclassified_Bacteria
OTU1114	d__Bacteria	p__unclassified_Bacteria	c__unclassified_Bacteria	o__unclassified_Bacteria	f__unclassified_Bacteria	g__unclassified_Bacteria
OTU1116	d__Bacteria	p__unclassified_Bacteria	c__unclassified_Bacteria	o__unclassified_Bacteria	f__unclassified_Bacteria	g__unclassified_Bacteria
OTU1117	d__Bacteria	p__Proteobacteria	c__Alphaproteobacteria	o__Rhizobiales	f__unclassified_Rhizobiales	g__unclassified_Rhizobiales
OTU1119	d__Bacteria	p__unclassified_Bacteria	c__unclassified_Bacteria	o__unclassified_Bacteria	f__unclassified_Bacteria	g__unclassified_Bacteria
OTU1121	d__Bacteria	p__unclassified_Bacteria	c__unclassified_Bacteria	o__unclassified_Bacteria	f__unclassified_Bacteria	g__unclassified_Bacteria
OTU1120	d__Bacteria	p__unclassified_Bacteria	c__unclassified_Bacteria	o__unclassified_Bacteria	f__unclassified_Bacteria	g__unclassified_Bacteria
OTU1122	d__Bacteria	p__Proteobacteria	c__Betaproteobacteria	o__unclassified_Betaproteobacteria	f__unclassified_Betaproteobacteria	g__unclassified_Betaproteobacteria
OTU1124	d__Bacteria	p__unclassified_Bacteria	c__unclassified_Bacteria	o__unclassified_Bacteria	f__unclassified_Bacteria	g__unclassified_Bacteria
OTU1125	d__Bacteria	p__unclassified_Bacteria	c__unclassified_Bacteria	o__unclassified_Bacteria	f__unclassified_Bacteria	g__unclassified_Bacteria
OTU1127	d__Bacteria	p__Chloroflexi	c__Thermomicrobia	o__Sphaerobacterales	f__Sphaerobacteraceae	g__unclassified_Sphaerobacteraceae
OTU1130	d__Bacteria	p__Proteobacteria	c__unclassified_Proteobacteria	o__unclassified_Proteobacteria	f__unclassified_Proteobacteria	g__unclassified_Proteobacteria
OTU1135	d__Bacteria	p__Firmicutes	c__unclassified_Firmicutes	o__unclassified_Firmicutes	f__unclassified_Firmicutes	g__unclassified_Firmicutes
OTU1136	d__Bacteria	p__Bacteroidetes	c__Bacteroidia	o__Bacteroidales	f__Porphyromonadaceae	g__unclassified_Porphyromonadaceae
OTU1137	d__Bacteria	p__Bacteroidetes	c__unclassified_Bacteroidetes	o__unclassified_Bacteroidetes	f__unclassified_Bacteroidetes	g__unclassified_Bacteroidetes
OTU1138	d__Bacteria	p__unclassified_Bacteria	c__unclassified_Bacteria	o__unclassified_Bacteria	f__unclassified_Bacteria	g__unclassified_Bacteria
OTU1141	d__Bacteria	p__Proteobacteria	c__Alphaproteobacteria	o__unclassified_Alphaproteobacteria	f__unclassified_Alphaproteobacteria	g__unclassified_Alphaproteobacteria
OTU1142	d__Bacteria	p__Firmicutes	c__Clostridia	o__Clostridiales	f__Ruminococcaceae	g__Oscillibacter
OTU1143	d__Bacteria	p__Bacteroidetes	c__Bacteroidia	o__Bacteroidales	f__unclassified_Bacteroidales	g__unclassified_Bacteroidales
OTU1144	d__Bacteria	p__unclassified_Bacteria	c__unclassified_Bacteria	o__unclassified_Bacteria	f__unclassified_Bacteria	g__unclassified_Bacteria
OTU1146	d__Bacteria	p__unclassified_Bacteria	c__unclassified_Bacteria	o__unclassified_Bacteria	f__unclassified_Bacteria	g__unclassified_Bacteria
OTU1147	d__Bacteria	p__unclassified_Bacteria	c__unclassified_Bacteria	o__unclassified_Bacteria	f__unclassified_Bacteria	g__unclassified_Bacteria
OTU1149	d__Bacteria	p__Bacteroidetes	c__unclassified_Bacteroidetes	o__unclassified_Bacteroidetes	f__unclassified_Bacteroidetes	g__unclassified_Bacteroidetes
OTU1148	d__Bacteria	p__Firmicutes	c__Clostridia	o__Clostridiales	f__unclassified_Clostridiales	g__unclassified_Clostridiales
OTU1150	d__Bacteria	p__Firmicutes	c__Clostridia	o__Clostridiales	f__Ruminococcaceae	g__Oscillibacter
OTU1151	d__Bacteria	p__Acidobacteria	c__Acidobacteria_Gp3	o__norank_Acidobacteria_Gp3	f__norank_Acidobacteria_Gp3	g__unclassified_Acidobacteria_Gp3
OTU1153	d__Bacteria	p__Chloroflexi	c__Anaerolineae	o__Anaerolineales	f__Anaerolineaceae	g__unclassified_Anaerolineaceae
OTU1155	d__Bacteria	p__Acidobacteria	c__Acidobacteria_Gp4	o__norank_Acidobacteria_Gp4	f__norank_Acidobacteria_Gp4	g__unclassified_Acidobacteria_Gp4
OTU1156	d__Bacteria	p__unclassified_Bacteria	c__unclassified_Bacteria	o__unclassified_Bacteria	f__unclassified_Bacteria	g__unclassified_Bacteria
OTU1159	d__Bacteria	p__unclassified_Bacteria	c__unclassified_Bacteria	o__unclassified_Bacteria	f__unclassified_Bacteria	g__unclassified_Bacteria
OTU1162	d__Bacteria	p__Bacteroidetes	c__unclassified_Bacteroidetes	o__unclassified_Bacteroidetes	f__unclassified_Bacteroidetes	g__unclassified_Bacteroidetes
OTU1196	d__Bacteria	p__Bacteroidetes	c__Bacteroidia	o__Bacteroidales	f__Rikenellaceae	g__unclassified_Rikenellaceae
OTU526	d__Bacteria	p__unclassified_Bacteria	c__unclassified_Bacteria	o__unclassified_Bacteria	f__unclassified_Bacteria	g__unclassified_Bacteria
OTU1163	d__Bacteria	p__unclassified_Bacteria	c__unclassified_Bacteria	o__unclassified_Bacteria	f__unclassified_Bacteria	g__unclassified_Bacteria
OTU1164	d__Bacteria	p__Proteobacteria	c__Alphaproteobacteria	o__Rhizobiales	f__Bradyrhizobiaceae	g__unclassified_Bradyrhizobiaceae
OTU1165	d__Bacteria	p__Actinobacteria	c__Actinobacteria	o__Acidimicrobiales	f__Acidimicrobiaceae	g__Ilumatobacter
OTU1166	d__Bacteria	p__unclassified_Bacteria	c__unclassified_Bacteria	o__unclassified_Bacteria	f__unclassified_Bacteria	g__unclassified_Bacteria
OTU1170	d__Bacteria	p__Proteobacteria	c__Gammaproteobacteria	o__Aeromonadales	f__Aeromonadaceae	g__Tolumonas
OTU1171	d__Bacteria	p__unclassified_Bacteria	c__unclassified_Bacteria	o__unclassified_Bacteria	f__unclassified_Bacteria	g__unclassified_Bacteria
OTU1175	d__Bacteria	p__Acidobacteria	c__Acidobacteria_Gp10	o__norank_Acidobacteria_Gp10	f__norank_Acidobacteria_Gp10	g__Gp10
OTU1174	d__Bacteria	p__Bacteroidetes	c__Bacteroidia	o__Bacteroidales	f__Porphyromonadaceae	g__unclassified_Porphyromonadaceae
OTU1176	d__Bacteria	p__Planctomycetes	c__Planctomycetia	o__Planctomycetales	f__Planctomycetaceae	g__unclassified_Planctomycetaceae
OTU1207	d__Bacteria	p__Proteobacteria	c__Epsilonproteobacteria	o__Campylobacterales	f__Helicobacteraceae	g__unclassified_Helicobacteraceae
OTU1184	d__Bacteria	p__Bacteroidetes	c__unclassified_Bacteroidetes	o__unclassified_Bacteroidetes	f__unclassified_Bacteroidetes	g__unclassified_Bacteroidetes
OTU1183	d__Bacteria	p__unclassified_Bacteria	c__unclassified_Bacteria	o__unclassified_Bacteria	f__unclassified_Bacteria	g__unclassified_Bacteria
OTU1186	d__Bacteria	p__unclassified_Bacteria	c__unclassified_Bacteria	o__unclassified_Bacteria	f__unclassified_Bacteria	g__unclassified_Bacteria
OTU1190	d__Bacteria	p__Proteobacteria	c__Epsilonproteobacteria	o__Campylobacterales	f__unclassified_Campylobacterales	g__unclassified_Campylobacterales
OTU1191	d__Bacteria	p__Bacteroidetes	c__Sphingobacteriia	o__Sphingobacteriales	f__Sphingobacteriaceae	g__unclassified_Sphingobacteriaceae
OTU1192	d__Bacteria	p__Firmicutes	c__Bacilli	o__Bacillales	f__Planococcaceae	g__Planomicrobium
OTU1193	d__Bacteria	p__unclassified_Bacteria	c__unclassified_Bacteria	o__unclassified_Bacteria	f__unclassified_Bacteria	g__unclassified_Bacteria
OTU1198	d__Bacteria	p__Proteobacteria	c__unclassified_Proteobacteria	o__unclassified_Proteobacteria	f__unclassified_Proteobacteria	g__unclassified_Proteobacteria
OTU1200	d__Bacteria	p__Bacteroidetes	c__unclassified_Bacteroidetes	o__unclassified_Bacteroidetes	f__unclassified_Bacteroidetes	g__unclassified_Bacteroidetes
OTU1201	d__Bacteria	p__Firmicutes	c__Clostridia	o__Clostridiales	f__Ruminococcaceae	g__unclassified_Ruminococcaceae
OTU1202	d__Bacteria	p__Deferribacteres	c__Deferribacteres	o__Deferribacterales	f__Deferribacteraceae	g__Mucispirillum
OTU1203	d__Bacteria	p__unclassified_Bacteria	c__unclassified_Bacteria	o__unclassified_Bacteria	f__unclassified_Bacteria	g__unclassified_Bacteria
OTU1205	d__Bacteria	p__Bacteroidetes	c__Bacteroidia	o__Bacteroidales	f__unclassified_Bacteroidales	g__unclassified_Bacteroidales
OTU1206	d__Bacteria	p__Firmicutes	c__Clostridia	o__Clostridiales	f__Lachnospiraceae	g__unclassified_Lachnospiraceae
OTU1208	d__Bacteria	p__Firmicutes	c__unclassified_Firmicutes	o__unclassified_Firmicutes	f__unclassified_Firmicutes	g__unclassified_Firmicutes
OTU1209	d__Bacteria	p__unclassified_Bacteria	c__unclassified_Bacteria	o__unclassified_Bacteria	f__unclassified_Bacteria	g__unclassified_Bacteria
OTU1210	d__Bacteria	p__Firmicutes	c__Clostridia	o__Clostridiales	f__Lachnospiraceae	g__unclassified_Lachnospiraceae
