# Supplementary material for: Comparative analysis of the effects of cyclophosphamide and dexamethasone on intestinal immunity and microbiota in delayed hypersensitivity mice
Source: PLoS One. 2024 Oct 17;19(10):e0312147. doi: 10.1371/journal.pone.0312147 (PMC11486373; doi:10.1371/journal.pone.0312147)
Supplement: S1 File — (ZIP) [file pone.0312147.s001.zip › 2_OTU_Taxa/OTU/otu_table.taxonomy.xls]

#OTU ID	A1	A2	A3	A4	A5	C1	C2	C3	C4	C5	D1	D2	D3	D4	D5	domain	phylum	class	order	family	genus
OTU6	3482	319	135	1079	296	424	1172	4042	179	299	3622	5953	2361	20787	5992	d__Bacteria	p__Proteobacteria	c__Epsilonproteobacteria	o__Campylobacterales	f__Helicobacteraceae	g__Helicobacter
OTU13	3800	541	8161	404	1408	63	294	100	123	386	1931	230	263	479	1033	d__Bacteria	p__Firmicutes	c__Bacilli	o__Lactobacillales	f__Lactobacillaceae	g__Lactobacillus
OTU4	3585	9743	94	135	245	10769	6859	673	614	9690	44	65	109	27	23	d__Bacteria	p__Firmicutes	c__Clostridia	o__Clostridiales	f__Lachnospiraceae	g__unclassified_Lachnospiraceae
OTU15	4390	2722	3817	1010	5177	138	201	182	539	314	1518	666	1373	201	696	d__Bacteria	p__Bacteroidetes	c__Bacteroidia	o__Bacteroidales	f__Porphyromonadaceae	g__unclassified_Porphyromonadaceae
OTU2	6019	1136	5294	4583	3395	1094	2361	1257	2317	2374	3300	3550	6239	977	3234	d__Bacteria	p__Bacteroidetes	c__Bacteroidia	o__Bacteroidales	f__Prevotellaceae	g__Alloprevotella
OTU18	2024	732	10	23	37	297	1743	328	2185	2703	13	21	46	8	10	d__Bacteria	p__Firmicutes	c__Clostridia	o__Clostridiales	f__Lachnospiraceae	g__Clostridium_XlVa
OTU9	1989	705	2089	4018	3633	594	2015	1739	953	337	1157	1807	1905	1303	1572	d__Bacteria	p__Bacteroidetes	c__Bacteroidia	o__Bacteroidales	f__Porphyromonadaceae	g__Parabacteroides
OTU1	17173	7874	9295	11525	20063	3544	10438	7779	6416	8445	26371	35927	23717	25637	29017	d__Bacteria	p__Bacteroidetes	c__Bacteroidia	o__Bacteroidales	f__Bacteroidaceae	g__Bacteroides
OTU8	2518	709	4002	629	2097	4016	4292	2644	2063	3711	3908	920	2358	674	2355	d__Bacteria	p__Bacteroidetes	c__Bacteroidia	o__Bacteroidales	f__Porphyromonadaceae	g__unclassified_Porphyromonadaceae
OTU7	1613	297	1995	1089	7181	761	1436	6169	2632	527	2493	4496	3936	1325	1664	d__Bacteria	p__Bacteroidetes	c__Bacteroidia	o__Bacteroidales	f__Bacteroidaceae	g__Bacteroides
OTU3	1432	1539	2975	2456	2212	3608	3404	180	762	3214	3995	2565	3427	3826	6024	d__Bacteria	p__Bacteroidetes	c__Bacteroidia	o__Bacteroidales	f__Rikenellaceae	g__Alistipes
OTU14	1018	870	449	803	1284	404	945	590	289	239	738	454	1426	599	326	d__Bacteria	p__Bacteroidetes	c__unclassified_Bacteroidetes	o__unclassified_Bacteroidetes	f__unclassified_Bacteroidetes	g__unclassified_Bacteroidetes
OTU12	1298	2606	103	1703	663	1611	2557	948	816	1518	936	536	960	296	766	d__Bacteria	p__Firmicutes	c__Clostridia	o__Clostridiales	f__Ruminococcaceae	g__unclassified_Ruminococcaceae
OTU20	2266	678	2849	616	2212	4638	1441	2582	680	1819	1146	552	990	330	790	d__Bacteria	p__Bacteroidetes	c__Bacteroidia	o__Bacteroidales	f__Porphyromonadaceae	g__unclassified_Porphyromonadaceae
OTU16	961	543	27	40	54	2588	2542	83	1194	1985	31	1331	367	412	212	d__Bacteria	p__Firmicutes	c__Clostridia	o__Clostridiales	f__Lachnospiraceae	g__unclassified_Lachnospiraceae
OTU45	911	1119	301	108	1199	103	54	33	44	115	300	144	248	5	52	d__Bacteria	p__Firmicutes	c__Clostridia	o__Clostridiales	f__Lachnospiraceae	g__unclassified_Lachnospiraceae
OTU37	837	362	293	372	11	1458	308	586	141	141	668	38	798	114	11	d__Bacteria	p__Firmicutes	c__Clostridia	o__Clostridiales	f__Lachnospiraceae	g__unclassified_Lachnospiraceae
OTU17	943	777	1061	579	1168	1156	1255	429	739	1526	1002	983	2309	651	1779	d__Bacteria	p__Candidatus_Saccharibacteria	c__norank_Candidatus_Saccharibacteria	o__norank_Candidatus_Saccharibacteria	f__norank_Candidatus_Saccharibacteria	g__Saccharibacteria_genera_incertae_sedis
OTU25	1203	340	389	1507	1635	51	1145	1551	268	5	930	28	642	28	21	d__Bacteria	p__Bacteroidetes	c__Bacteroidia	o__Bacteroidales	f__Bacteroidaceae	g__Bacteroides
OTU59	522	19	1	36	62	172	61	10	343	136	450	162	54	49	108	d__Bacteria	p__Firmicutes	c__Clostridia	o__Clostridiales	f__unclassified_Clostridiales	g__unclassified_Clostridiales
OTU10	512	547	2266	38	2363	30	3550	19	10	25	5977	2357	1844	333	4748	d__Bacteria	p__Firmicutes	c__Bacilli	o__Lactobacillales	f__Lactobacillaceae	g__Lactobacillus
OTU102	719	13	100	14	46	27	25	15	5	14	32	10	38	17	9	d__Bacteria	p__Firmicutes	c__Bacilli	o__Bacillales	f__Staphylococcaceae	g__Staphylococcus
OTU21	893	170	147	1587	1916	61	864	734	1640	137	573	828	356	204	51	d__Bacteria	p__Bacteroidetes	c__Bacteroidia	o__Bacteroidales	f__Bacteroidaceae	g__Bacteroides
OTU39	618	2722	2	27	76	116	731	438	23	745	9	372	127	71	72	d__Bacteria	p__Firmicutes	c__Clostridia	o__Clostridiales	f__Lachnospiraceae	g__unclassified_Lachnospiraceae
OTU22	420	856	139	354	127	210	411	862	408	611	228	399	171	78	140	d__Bacteria	p__Firmicutes	c__Clostridia	o__Clostridiales	f__Ruminococcaceae	g__unclassified_Ruminococcaceae
OTU51	485	690	735	49	12	7	2	4	3	8	5	8	11	3	8	d__Bacteria	p__Bacteroidetes	c__Bacteroidia	o__Bacteroidales	f__Porphyromonadaceae	g__unclassified_Porphyromonadaceae
OTU27	275	148	6	155	13	554	346	375	331	562	4	0	2	1	0	d__Bacteria	p__Verrucomicrobia	c__Verrucomicrobiae	o__Verrucomicrobiales	f__Verrucomicrobiaceae	g__Akkermansia
OTU26	565	287	3314	54	45	1835	24	422	497	201	152	27	139	168	318	d__Bacteria	p__Bacteroidetes	c__Bacteroidia	o__Bacteroidales	f__Porphyromonadaceae	g__unclassified_Porphyromonadaceae
OTU54	3154	576	2263	967	2367	110	546	506	252	94	1040	369	1381	235	506	d__Bacteria	p__Bacteroidetes	c__Bacteroidia	o__Bacteroidales	f__unclassified_Bacteroidales	g__unclassified_Bacteroidales
OTU88	232	52	72	78	154	56	134	45	2	44	146	139	194	122	505	d__Bacteria	p__Firmicutes	c__Clostridia	o__Clostridiales	f__unclassified_Clostridiales	g__unclassified_Clostridiales
OTU29	325	110	620	60	165	593	226	521	416	240	765	402	77	120	530	d__Bacteria	p__Bacteroidetes	c__Bacteroidia	o__Bacteroidales	f__Porphyromonadaceae	g__unclassified_Porphyromonadaceae
OTU30	367	1622	25	213	164	396	294	1001	76	413	132	2339	51	410	380	d__Bacteria	p__Deferribacteres	c__Deferribacteres	o__Deferribacterales	f__Deferribacteraceae	g__Mucispirillum
OTU34	375	118	100	250	870	58	391	165	14	96	596	1316	635	436	760	d__Bacteria	p__Bacteroidetes	c__Bacteroidia	o__Bacteroidales	f__Porphyromonadaceae	g__Barnesiella
OTU43	301	228	554	31	26	229	5	6	3	148	453	50	28	59	598	d__Bacteria	p__Bacteroidetes	c__Bacteroidia	o__Bacteroidales	f__Prevotellaceae	g__Prevotella
OTU11	184	968	431	625	176	3005	615	1119	1432	5198	91	244	507	84	98	d__Bacteria	p__Proteobacteria	c__Deltaproteobacteria	o__Desulfovibrionales	f__Desulfovibrionaceae	g__unclassified_Desulfovibrionaceae
OTU31	301	124	202	175	351	286	177	129	134	203	474	229	421	420	275	d__Bacteria	p__Proteobacteria	c__Gammaproteobacteria	o__Enterobacteriales	f__Enterobacteriaceae	g__unclassified_Enterobacteriaceae
OTU71	194	138	25	93	28	191	211	439	400	170	22	7	15	10	5	d__Bacteria	p__Firmicutes	c__Clostridia	o__Clostridiales	f__Ruminococcaceae	g__Clostridium_IV
OTU47	170	36	160	191	82	41	185	45	54	138	167	124	334	187	104	d__Bacteria	p__Proteobacteria	c__Betaproteobacteria	o__Burkholderiales	f__Sutterellaceae	g__Parasutterella
OTU104	236	17	9	0	0	99	17	3	85	251	60	0	51	14	2	d__Bacteria	p__Firmicutes	c__Clostridia	o__Clostridiales	f__unclassified_Clostridiales	g__unclassified_Clostridiales
OTU89	229	158	144	108	28	280	206	33	73	561	65	69	195	48	35	d__Bacteria	p__Firmicutes	c__Clostridia	o__Clostridiales	f__unclassified_Clostridiales	g__unclassified_Clostridiales
OTU79	177	11	83	6	1	4	10	144	240	461	47	1	16	2	1	d__Bacteria	p__Firmicutes	c__Clostridia	o__Clostridiales	f__Lachnospiraceae	g__unclassified_Lachnospiraceae
OTU101	252	431	15	307	62	198	287	232	392	138	69	61	220	35	36	d__Bacteria	p__Firmicutes	c__Clostridia	o__Clostridiales	f__Lachnospiraceae	g__unclassified_Lachnospiraceae
OTU78	155	5	131	78	97	120	35	52	54	131	362	116	113	8	162	d__Bacteria	p__Firmicutes	c__Clostridia	o__Clostridiales	f__unclassified_Clostridiales	g__unclassified_Clostridiales
OTU98	100	22	34	51	48	43	84	88	51	33	160	16	118	29	21	d__Bacteria	p__Actinobacteria	c__Actinobacteria	o__Coriobacteriales	f__Coriobacteriaceae	g__unclassified_Coriobacteriaceae
OTU93	167	184	64	148	42	47	182	49	158	15	36	29	29	9	28	d__Bacteria	p__Firmicutes	c__Clostridia	o__Clostridiales	f__Ruminococcaceae	g__unclassified_Ruminococcaceae
OTU67	133	66	253	24	37	174	8	5	2	68	271	2	376	18	503	d__Bacteria	p__Bacteroidetes	c__Bacteroidia	o__Bacteroidales	f__Porphyromonadaceae	g__unclassified_Porphyromonadaceae
OTU105	172	60	201	70	89	151	193	2	38	69	156	153	660	33	551	d__Bacteria	p__Firmicutes	c__Clostridia	o__Clostridiales	f__unclassified_Clostridiales	g__unclassified_Clostridiales
OTU61	235	82	211	151	228	93	111	126	91	81	207	230	232	136	215	d__Bacteria	p__Bacteroidetes	c__Bacteroidia	o__Bacteroidales	f__Prevotellaceae	g__Prevotella
OTU185	156	129	41	19	2	3	4	0	1	6	16	0	3	0	3	d__Bacteria	p__Bacteroidetes	c__Bacteroidia	o__Bacteroidales	f__Porphyromonadaceae	g__unclassified_Porphyromonadaceae
OTU70	194	812	15	141	19	257	209	714	278	280	45	22	26	14	25	d__Bacteria	p__Firmicutes	c__Clostridia	o__Clostridiales	f__Lachnospiraceae	g__unclassified_Lachnospiraceae
OTU710	114	185	40	414	27	545	426	476	170	266	61	269	56	17	15	d__Bacteria	p__Firmicutes	c__Clostridia	o__Clostridiales	f__Ruminococcaceae	g__unclassified_Ruminococcaceae
OTU32	229	82	581	33	136	581	184	418	566	795	139	63	126	392	1018	d__Bacteria	p__Bacteroidetes	c__Bacteroidia	o__Bacteroidales	f__Porphyromonadaceae	g__unclassified_Porphyromonadaceae
OTU42	93	540	71	713	57	304	202	261	318	213	99	137	143	46	180	d__Bacteria	p__Firmicutes	c__Clostridia	o__Clostridiales	f__Ruminococcaceae	g__Oscillibacter
OTU44	66	2	9	390	40	111	633	87	49	320	240	104	182	0	72	d__Bacteria	p__Firmicutes	c__Clostridia	o__Clostridiales	f__Ruminococcaceae	g__Clostridium_IV
OTU41	130	469	50	397	212	138	143	1091	207	312	160	58	359	14	121	d__Bacteria	p__Firmicutes	c__Clostridia	o__Clostridiales	f__Lachnospiraceae	g__unclassified_Lachnospiraceae
OTU1161	60	9	3	24	8	37	14	9	57	22	12	21	5	16	16	d__Bacteria	p__Firmicutes	c__Clostridia	o__Clostridiales	f__Lachnospiraceae	g__Clostridium_XlVa
OTU220	134	107	8	55	5	2	0	0	1	2	0	2	2	0	2	d__Bacteria	p__Bacteroidetes	c__Bacteroidia	o__Bacteroidales	f__Porphyromonadaceae	g__unclassified_Porphyromonadaceae
OTU38	222	629	91	945	98	723	1051	1133	955	476	135	168	93	89	71	d__Bacteria	p__Firmicutes	c__Clostridia	o__Clostridiales	f__Ruminococcaceae	g__unclassified_Ruminococcaceae
OTU738	97	17	9	6	16	2	3	1	0	7	36	21	0	11	25	d__Bacteria	p__Firmicutes	c__Clostridia	o__Clostridiales	f__unclassified_Clostridiales	g__unclassified_Clostridiales
OTU100	49	10	50	56	54	121	68	24	58	65	77	15	62	28	53	d__Bacteria	p__Firmicutes	c__Clostridia	o__Clostridiales	f__Ruminococcaceae	g__unclassified_Ruminococcaceae
OTU46	79	407	11	167	51	348	153	822	149	265	84	126	37	30	29	d__Bacteria	p__Firmicutes	c__Clostridia	o__Clostridiales	f__Ruminococcaceae	g__Flavonifractor
OTU141	57	191	5	55	5	145	64	32	41	123	20	16	13	4	4	d__Bacteria	p__Firmicutes	c__Clostridia	o__Clostridiales	f__Lachnospiraceae	g__unclassified_Lachnospiraceae
OTU76	182	92	194	149	239	97	102	117	81	103	200	197	185	123	210	d__Bacteria	p__Bacteroidetes	c__Bacteroidia	o__Bacteroidales	f__Prevotellaceae	g__Prevotella
OTU19	126	102	722	325	3248	383	1334	1190	468	700	70	705	403	270	165	d__Bacteria	p__Bacteroidetes	c__Bacteroidia	o__Bacteroidales	f__Porphyromonadaceae	g__unclassified_Porphyromonadaceae
OTU35	80	112	5	48	101	206	711	1297	169	106	83	26	193	6	3	d__Bacteria	p__Proteobacteria	c__Deltaproteobacteria	o__Desulfovibrionales	f__Desulfovibrionaceae	g__Desulfovibrio
OTU83	204	87	490	38	152	58	29	44	10	66	160	143	75	66	353	d__Bacteria	p__Bacteroidetes	c__Bacteroidia	o__Bacteroidales	f__Porphyromonadaceae	g__unclassified_Porphyromonadaceae
OTU77	47	17	2	12	1	57	37	2	22	1133	2	5	6	2	4	d__Bacteria	p__Firmicutes	c__Clostridia	o__Clostridiales	f__Lachnospiraceae	g__Clostridium_XlVa
OTU50	65	174	13	176	50	144	466	340	192	63	65	130	295	34	14	d__Bacteria	p__Firmicutes	c__Clostridia	o__Clostridiales	f__Ruminococcaceae	g__unclassified_Ruminococcaceae
OTU133	102	219	3	384	22	118	79	159	574	46	9	14	57	20	22	d__Bacteria	p__Firmicutes	c__Clostridia	o__Clostridiales	f__Lachnospiraceae	g__Clostridium_XlVa
OTU40	99	343	52	265	40	309	476	242	472	1035	97	178	116	27	66	d__Bacteria	p__Firmicutes	c__Clostridia	o__Clostridiales	f__Ruminococcaceae	g__Oscillibacter
OTU53	105	195	13	59	187	328	201	643	1173	377	49	21	5	5	20	d__Bacteria	p__Firmicutes	c__Clostridia	o__Clostridiales	f__Lachnospiraceae	g__unclassified_Lachnospiraceae
OTU130	49	193	7	102	3	20	82	41	33	12	1	18	19	21	9	d__Bacteria	p__Firmicutes	c__Clostridia	o__Clostridiales	f__Ruminococcaceae	g__unclassified_Ruminococcaceae
OTU55	142	84	319	31	139	209	62	14	219	21	143	192	127	443	1367	d__Bacteria	p__Firmicutes	c__Clostridia	o__Clostridiales	f__unclassified_Clostridiales	g__unclassified_Clostridiales
OTU119	63	30	374	3	2	14	2	1	0	59	2	0	1	11	6	d__Bacteria	p__Bacteroidetes	c__Bacteroidia	o__Bacteroidales	f__Prevotellaceae	g__Prevotella
OTU110	130	5	75	30	491	87	64	14	12	21	309	31	51	10	58	d__Bacteria	p__Firmicutes	c__Erysipelotrichia	o__Erysipelotrichales	f__Erysipelotrichaceae	g__Erysipelotrichaceae_incertae_sedis
OTU97	59	670	53	1	0	1	3	0	0	0	0	0	0	0	0	d__Bacteria	p__Firmicutes	c__Clostridia	o__Clostridiales	f__Ruminococcaceae	g__Clostridium_IV
OTU24	66	8	1	58	1	12	23	68	2	10	49	4336	20	52	82	d__Bacteria	p__Proteobacteria	c__Epsilonproteobacteria	o__Campylobacterales	f__Helicobacteraceae	g__Helicobacter
OTU74	49	60	245	19	37	237	39	186	9	240	69	7	21	19	80	d__Bacteria	p__Bacteroidetes	c__Bacteroidia	o__Bacteroidales	f__Porphyromonadaceae	g__unclassified_Porphyromonadaceae
OTU157	47	29	45	39	48	47	35	30	27	46	38	31	39	23	47	d__Bacteria	p__Bacteroidetes	c__Bacteroidia	o__Bacteroidales	f__unclassified_Bacteroidales	g__unclassified_Bacteroidales
OTU195	150	269	120	69	5	2	2	3	1	1	5	4	32	1	0	d__Bacteria	p__Bacteroidetes	c__Bacteroidia	o__Bacteroidales	f__Porphyromonadaceae	g__unclassified_Porphyromonadaceae
OTU48	91	414	59	163	29	243	223	509	529	107	39	27	85	35	264	d__Bacteria	p__Firmicutes	c__Clostridia	o__Clostridiales	f__Lachnospiraceae	g__Clostridium_XlVb
OTU5	73	5308	165	107	161	8646	22	4152	1385	5325	37	98	42	174	73	d__Bacteria	p__Proteobacteria	c__Epsilonproteobacteria	o__Campylobacterales	f__Helicobacteraceae	g__Helicobacter
OTU176	61	23	72	41	82	35	34	42	38	33	56	71	49	54	79	d__Bacteria	p__Bacteroidetes	c__Bacteroidia	o__Bacteroidales	f__Prevotellaceae	g__Prevotella
OTU99	21	38	3	48	15	81	65	49	80	521	7	29	19	1	0	d__Bacteria	p__Firmicutes	c__Clostridia	o__Clostridiales	f__Lachnospiraceae	g__unclassified_Lachnospiraceae
OTU57	86	145	18	105	70	127	586	858	218	113	81	304	61	71	35	d__Bacteria	p__Firmicutes	c__Clostridia	o__Clostridiales	f__Ruminococcaceae	g__unclassified_Ruminococcaceae
OTU115	52	52	20	115	15	87	50	337	19	51	10	25	17	106	13	d__Bacteria	p__Firmicutes	c__Clostridia	o__Clostridiales	f__Lachnospiraceae	g__unclassified_Lachnospiraceae
OTU539	77	1	7	1	1	5	0	1	1	3	6	0	1	1	0	d__Bacteria	p__Firmicutes	c__Bacilli	o__Bacillales	f__Staphylococcaceae	g__Staphylococcus
OTU673	50	32	30	7	61	1	1	3	7	3	22	8	18	1	5	d__Bacteria	p__Bacteroidetes	c__Bacteroidia	o__Bacteroidales	f__Porphyromonadaceae	g__unclassified_Porphyromonadaceae
OTU69	61	21	535	7	153	9	120	0	13	6	677	271	84	69	270	d__Bacteria	p__Firmicutes	c__Bacilli	o__Lactobacillales	f__Lactobacillaceae	g__Lactobacillus
OTU75	43	108	326	341	167	50	82	144	43	121	65	8	188	4	2	d__Bacteria	p__Firmicutes	c__Clostridia	o__Clostridiales	f__Lachnospiraceae	g__unclassified_Lachnospiraceae
OTU127	56	32	27	38	56	16	37	34	13	36	76	86	63	53	72	d__Bacteria	p__Bacteroidetes	c__Bacteroidia	o__Bacteroidales	f__Porphyromonadaceae	g__Parabacteroides
OTU292	109	54	41	8	0	0	0	0	0	2	3	0	5	0	1	d__Bacteria	p__Bacteroidetes	c__Bacteroidia	o__Bacteroidales	f__Porphyromonadaceae	g__unclassified_Porphyromonadaceae
OTU279	13	12	1	2	1	9	18	3	1	2	0	0	0	1	0	d__Bacteria	p__Firmicutes	c__Clostridia	o__Clostridiales	f__Lachnospiraceae	g__unclassified_Lachnospiraceae
OTU23	93	168	1755	27	135	2460	228	492	58	49	58	15	160	65	754	d__Bacteria	p__Bacteroidetes	c__Bacteroidia	o__Bacteroidales	f__Porphyromonadaceae	g__unclassified_Porphyromonadaceae
OTU62	75	59	378	16	12	520	152	143	3	646	41	13	17	9	62	d__Bacteria	p__Bacteroidetes	c__Bacteroidia	o__Bacteroidales	f__Porphyromonadaceae	g__unclassified_Porphyromonadaceae
OTU152	76	218	168	3	2	3	2	0	1	2	0	2	3	1	1	d__Bacteria	p__Bacteroidetes	c__Bacteroidia	o__Bacteroidales	f__Porphyromonadaceae	g__unclassified_Porphyromonadaceae
OTU111	14	116	8	48	5	199	58	13	6	149	22	8	5	1	5	d__Bacteria	p__Firmicutes	c__Clostridia	o__Clostridiales	f__Lachnospiraceae	g__unclassified_Lachnospiraceae
OTU86	105	248	46	82	52	260	162	165	145	214	72	79	70	60	65	d__Bacteria	p__Firmicutes	c__Clostridia	o__Clostridiales	f__Ruminococcaceae	g__Ethanoligenens
OTU190	43	103	15	24	12	62	51	78	61	65	12	14	18	2	7	d__Bacteria	p__Firmicutes	c__Clostridia	o__Clostridiales	f__Lachnospiraceae	g__unclassified_Lachnospiraceae
OTU137	30	1	2	30	0	127	2	0	3	116	1	17	43	0	0	d__Bacteria	p__unclassified_Bacteria	c__unclassified_Bacteria	o__unclassified_Bacteria	f__unclassified_Bacteria	g__unclassified_Bacteria
OTU289	28	20	0	14	3	5	17	56	10	129	0	3	0	0	15	d__Bacteria	p__Firmicutes	c__Clostridia	o__Clostridiales	f__Lachnospiraceae	g__unclassified_Lachnospiraceae
OTU138	54	40	6	71	5	113	82	85	100	117	10	4	6	6	4	d__Bacteria	p__Firmicutes	c__Clostridia	o__Clostridiales	f__Ruminococcaceae	g__unclassified_Ruminococcaceae
OTU103	30	181	3	127	11	135	934	44	41	76	39	62	58	24	6	d__Bacteria	p__Firmicutes	c__Clostridia	o__Clostridiales	f__Lachnospiraceae	g__unclassified_Lachnospiraceae
OTU160	55	56	113	58	173	12	4	4	2	10	182	33	9	89	117	d__Bacteria	p__Bacteroidetes	c__Bacteroidia	o__Bacteroidales	f__Rikenellaceae	g__Alistipes
OTU85	46	113	18	91	13	331	190	57	180	260	49	50	41	33	19	d__Bacteria	p__Firmicutes	c__Clostridia	o__unclassified_Clostridia	f__unclassified_Clostridia	g__unclassified_Clostridia
OTU215	28	23	23	10	21	33	22	28	23	22	19	14	8	13	17	d__Bacteria	p__Proteobacteria	c__Alphaproteobacteria	o__Rhizobiales	f__Hyphomicrobiaceae	g__Hyphomicrobium
OTU122	75	103	24	35	7	75	178	175	4	32	41	6	34	2	5	d__Bacteria	p__Firmicutes	c__Clostridia	o__Clostridiales	f__Lachnospiraceae	g__Acetatifactor
OTU128	36	14	46	1	13	76	4	0	15	27	0	8	13	24	123	d__Bacteria	p__Firmicutes	c__Clostridia	o__Clostridiales	f__unclassified_Clostridiales	g__unclassified_Clostridiales
OTU233	15	30	8	10	5	16	10	12	10	25	5	9	4	5	8	d__Bacteria	p__Proteobacteria	c__Alphaproteobacteria	o__Rhodospirillales	f__Rhodospirillaceae	g__unclassified_Rhodospirillaceae
OTU63	88	695	54	98	18	877	178	125	388	51	73	50	270	41	8	d__Bacteria	p__Firmicutes	c__Clostridia	o__Clostridiales	f__Lachnospiraceae	g__unclassified_Lachnospiraceae
OTU28	42	347	863	4	86	25	3	10	7	3	774	78	732	900	25	d__Bacteria	p__Firmicutes	c__Clostridia	o__Clostridiales	f__unclassified_Clostridiales	g__unclassified_Clostridiales
OTU205	22	19	17	14	17	37	18	18	23	26	18	18	11	5	12	d__Bacteria	p__Fusobacteria	c__Fusobacteriia	o__Fusobacteriales	f__Fusobacteriaceae	g__Cetobacterium
OTU116	26	1	40	71	0	101	2	1	2	1	1	307	4	1	70	d__Bacteria	p__Firmicutes	c__Clostridia	o__Clostridiales	f__unclassified_Clostridiales	g__unclassified_Clostridiales
OTU268	9	0	29	0	19	3	0	0	0	0	37	9	7	5	7	d__Bacteria	p__unclassified_Bacteria	c__unclassified_Bacteria	o__unclassified_Bacteria	f__unclassified_Bacteria	g__unclassified_Bacteria
OTU121	25	466	10	129	17	81	102	95	220	115	34	6	31	6	27	d__Bacteria	p__Firmicutes	c__Clostridia	o__Clostridiales	f__Lachnospiraceae	g__unclassified_Lachnospiraceae
OTU417	15	11	9	22	12	42	8	182	17	40	11	38	6	13	63	d__Bacteria	p__Firmicutes	c__Clostridia	o__Clostridiales	f__Ruminococcaceae	g__unclassified_Ruminococcaceae
OTU505	57	6	245	61	34	9	416	33	1	129	146	11	157	60	264	d__Bacteria	p__Firmicutes	c__Clostridia	o__Clostridiales	f__unclassified_Clostridiales	g__unclassified_Clostridiales
OTU125	54	111	26	67	35	114	239	89	84	85	31	27	30	41	29	d__Bacteria	p__Firmicutes	c__Clostridia	o__Clostridiales	f__Clostridiaceae_1	g__Clostridium_sensu_stricto
OTU184	60	41	51	40	31	60	72	57	29	75	42	24	27	26	40	d__Bacteria	p__Bacteroidetes	c__Bacteroidia	o__Bacteroidales	f__Porphyromonadaceae	g__Parabacteroides
OTU239	28	3	36	12	7	5	0	0	12	8	16	5	65	1	67	d__Bacteria	p__Firmicutes	c__Clostridia	o__Clostridiales	f__unclassified_Clostridiales	g__unclassified_Clostridiales
OTU163	50	107	15	44	18	104	97	79	73	102	29	43	35	23	27	d__Bacteria	p__Firmicutes	c__Clostridia	o__Clostridiales	f__Ruminococcaceae	g__Clostridium_IV
OTU201	21	4	11	7	20	12	6	9	7	16	13	16	12	12	8	d__Bacteria	p__unclassified_Bacteria	c__unclassified_Bacteria	o__unclassified_Bacteria	f__unclassified_Bacteria	g__unclassified_Bacteria
OTU284	53	184	76	172	20	80	196	119	368	67	25	40	14	20	94	d__Bacteria	p__Firmicutes	c__Clostridia	o__Clostridiales	f__Ruminococcaceae	g__Flavonifractor
OTU335	7	6	0	14	0	0	0	0	0	0	0	0	5	0	0	d__Bacteria	p__Firmicutes	c__Clostridia	o__Clostridiales	f__unclassified_Clostridiales	g__unclassified_Clostridiales
OTU361	20	63	14	236	9	68	278	185	244	74	52	37	17	10	19	d__Bacteria	p__Firmicutes	c__Clostridia	o__Clostridiales	f__Ruminococcaceae	g__unclassified_Ruminococcaceae
OTU94	31	90	15	38	5	229	39	9	154	97	12	10	11	11	82	d__Bacteria	p__Firmicutes	c__Clostridia	o__Clostridiales	f__Ruminococcaceae	g__unclassified_Ruminococcaceae
OTU308	14	1	16	0	0	30	16	3	7	12	0	0	0	0	4	d__Bacteria	p__Bacteroidetes	c__Bacteroidia	o__Bacteroidales	f__Porphyromonadaceae	g__unclassified_Porphyromonadaceae
OTU149	43	36	1	64	8	15	64	15	17	190	9	43	22	3	23	d__Bacteria	p__Firmicutes	c__Clostridia	o__Clostridiales	f__Lachnospiraceae	g__unclassified_Lachnospiraceae
OTU456	38	95	8	68	34	132	127	233	149	114	21	23	20	14	13	d__Bacteria	p__Firmicutes	c__Clostridia	o__Clostridiales	f__Ruminococcaceae	g__Pseudoflavonifractor
OTU33	57	30	51	4	16	722	57	298	9	2498	33	6	11	9	13	d__Bacteria	p__Bacteroidetes	c__Bacteroidia	o__Bacteroidales	f__Porphyromonadaceae	g__unclassified_Porphyromonadaceae
OTU236	17	8	11	6	7	10	17	7	3	6	15	12	11	4	6	d__Bacteria	p__Cyanobacteria_Chloroplast	c__Chloroplast	o__norank_Chloroplast	f__Chloroplast	g__Chlorophyta
OTU168	21	17	32	15	51	9	81	24	17	27	0	2	2	3	10	d__Bacteria	p__Bacteroidetes	c__unclassified_Bacteroidetes	o__unclassified_Bacteroidetes	f__unclassified_Bacteroidetes	g__unclassified_Bacteroidetes
OTU139	22	9	61	3	3	134	48	56	9	91	2	1	4	1	19	d__Bacteria	p__Bacteroidetes	c__Bacteroidia	o__Bacteroidales	f__Porphyromonadaceae	g__unclassified_Porphyromonadaceae
OTU312	22	11	5	9	0	3	2	1	1	7	12	1	7	7	4	d__Bacteria	p__Bacteroidetes	c__Bacteroidia	o__Bacteroidales	f__Porphyromonadaceae	g__unclassified_Porphyromonadaceae
OTU172	34	155	3	121	20	85	86	62	102	21	10	8	6	0	1	d__Bacteria	p__Firmicutes	c__Clostridia	o__Clostridiales	f__Lachnospiraceae	g__unclassified_Lachnospiraceae
OTU197	10	44	2	34	4	4	109	70	15	8	1	2	6	3	0	d__Bacteria	p__Firmicutes	c__Clostridia	o__Clostridiales	f__Lachnospiraceae	g__unclassified_Lachnospiraceae
OTU299	38	4	6	0	0	71	0	305	22	85	1	0	0	0	1	d__Bacteria	p__Firmicutes	c__Clostridia	o__Clostridiales	f__unclassified_Clostridiales	g__unclassified_Clostridiales
OTU129	70	27	29	73	265	42	2	85	72	13	69	104	14	57	57	d__Bacteria	p__Firmicutes	c__Erysipelotrichia	o__Erysipelotrichales	f__Erysipelotrichaceae	g__Erysipelotrichaceae_incertae_sedis
OTU984	24	116	4	47	5	162	127	63	38	18	3	15	21	2	7	d__Bacteria	p__Firmicutes	c__Clostridia	o__Clostridiales	f__Lachnospiraceae	g__unclassified_Lachnospiraceae
OTU131	53	3	1	16	81	1	17	23	9	46	129	94	25	0	273	d__Bacteria	p__Firmicutes	c__Erysipelotrichia	o__Erysipelotrichales	f__Erysipelotrichaceae	g__unclassified_Erysipelotrichaceae
OTU245	52	19	23	11	1	17	2	1	2	11	28	2	15	0	9	d__Bacteria	p__Bacteroidetes	c__Bacteroidia	o__Bacteroidales	f__Porphyromonadaceae	g__unclassified_Porphyromonadaceae
OTU427	4	0	0	0	0	0	0	0	0	0	0	0	0	0	0	d__Bacteria	p__Bacteroidetes	c__Bacteroidia	o__Bacteroidales	f__unclassified_Bacteroidales	g__unclassified_Bacteroidales
OTU90	29	18	37	34	56	9	29	23	10	32	55	61	85	45	340	d__Bacteria	p__Firmicutes	c__Erysipelotrichia	o__Erysipelotrichales	f__Erysipelotrichaceae	g__Clostridium_XVIII
OTU221	9	15	4	8	6	11	9	19	3	15	5	2	3	7	7	d__Bacteria	p__Chloroflexi	c__Caldilineae	o__Caldilineales	f__Caldilineaceae	g__Litorilinea
OTU144	41	50	0	15	2	87	8	5	77	7	21	0	21	17	0	d__Bacteria	p__Firmicutes	c__Clostridia	o__Clostridiales	f__Ruminococcaceae	g__unclassified_Ruminococcaceae
OTU60	15	105	28	17	22	258	78	195	258	278	5	82	108	13	7	d__Bacteria	p__Firmicutes	c__Clostridia	o__Clostridiales	f__Ruminococcaceae	g__unclassified_Ruminococcaceae
OTU124	21	9	28	9	21	313	48	15	0	35	20	26	19	22	21	d__Bacteria	p__unclassified_Bacteria	c__unclassified_Bacteria	o__unclassified_Bacteria	f__unclassified_Bacteria	g__unclassified_Bacteria
OTU171	73	45	104	4	0	184	69	77	172	13	19	3	16	2	0	d__Bacteria	p__Bacteroidetes	c__Bacteroidia	o__Bacteroidales	f__Porphyromonadaceae	g__unclassified_Porphyromonadaceae
OTU428	4	0	0	0	0	0	0	2	0	0	1	0	0	0	1	d__Bacteria	p__Bacteroidetes	c__Bacteroidia	o__Bacteroidales	f__Prevotellaceae	g__unclassified_Prevotellaceae
OTU82	101	85	100	59	147	123	44	118	50	74	182	81	135	242	429	d__Bacteria	p__Firmicutes	c__Clostridia	o__Clostridiales	f__unclassified_Clostridiales	g__unclassified_Clostridiales
OTU114	44	16	155	22	20	176	55	34	42	104	22	19	14	7	57	d__Bacteria	p__Bacteroidetes	c__Bacteroidia	o__Bacteroidales	f__Porphyromonadaceae	g__unclassified_Porphyromonadaceae
OTU679	26	149	0	0	0	0	1	7	1	0	5	0	1	0	0	d__Bacteria	p__Firmicutes	c__Clostridia	o__Clostridiales	f__Lachnospiraceae	g__unclassified_Lachnospiraceae
OTU166	32	49	10	26	14	55	41	30	40	48	17	14	17	21	19	d__Bacteria	p__Proteobacteria	c__Gammaproteobacteria	o__Aeromonadales	f__Aeromonadaceae	g__Tolumonas
OTU186	33	22	13	14	15	30	27	21	17	25	8	18	9	7	9	d__Bacteria	p__Proteobacteria	c__Alphaproteobacteria	o__Rhodospirillales	f__norank_Rhodospirillales	g__Reyranella
OTU126	48	29	8	250	10	123	238	2	29	41	31	37	6	5	0	d__Bacteria	p__Firmicutes	c__Clostridia	o__Clostridiales	f__Lachnospiraceae	g__unclassified_Lachnospiraceae
OTU396	42	115	4	1137	4	74	134	241	16	48	2	8	29	0	0	d__Bacteria	p__Firmicutes	c__Clostridia	o__Clostridiales	f__Lachnospiraceae	g__unclassified_Lachnospiraceae
OTU1090	10	4	13	6	4	41	19	19	1	36	7	11	5	1	4	d__Bacteria	p__Firmicutes	c__Clostridia	o__Clostridiales	f__unclassified_Clostridiales	g__unclassified_Clostridiales
OTU153	55	28	29	38	64	13	34	32	28	22	78	80	64	75	82	d__Bacteria	p__Bacteroidetes	c__Bacteroidia	o__Bacteroidales	f__Bacteroidaceae	g__Bacteroides
OTU113	22	35	76	32	52	23	44	29	88	104	48	41	124	76	62	d__Bacteria	p__Firmicutes	c__Clostridia	o__Clostridiales	f__unclassified_Clostridiales	g__unclassified_Clostridiales
OTU388	25	373	0	7	26	6	97	154	4	32	3	73	0	0	3	d__Bacteria	p__Firmicutes	c__Clostridia	o__Clostridiales	f__Lachnospiraceae	g__unclassified_Lachnospiraceae
OTU180	37	35	16	34	22	52	36	30	31	41	13	19	28	21	19	d__Bacteria	p__Proteobacteria	c__Gammaproteobacteria	o__Pseudomonadales	f__Moraxellaceae	g__Acinetobacter
OTU528	2	0	4	0	0	0	0	0	0	0	0	0	0	0	2	d__Bacteria	p__Bacteroidetes	c__Bacteroidia	o__Bacteroidales	f__Porphyromonadaceae	g__unclassified_Porphyromonadaceae
OTU403	26	74	7	65	18	116	126	48	54	78	2	13	13	0	17	d__Bacteria	p__Firmicutes	c__Clostridia	o__Clostridiales	f__Ruminococcaceae	g__Oscillibacter
OTU240	12	10	4	1	5	29	31	22	36	23	4	1	3	0	3	d__Bacteria	p__Firmicutes	c__Clostridia	o__Clostridiales	f__unclassified_Clostridiales	g__unclassified_Clostridiales
OTU840	38	338	111	141	19	469	519	201	67	223	66	25	28	13	31	d__Bacteria	p__Firmicutes	c__Clostridia	o__Clostridiales	f__Lachnospiraceae	g__Clostridium_XlVa
OTU531	23	5	0	1	0	2	1	0	0	0	2	1	0	0	0	d__Bacteria	p__Bacteroidetes	c__Bacteroidia	o__Bacteroidales	f__Porphyromonadaceae	g__unclassified_Porphyromonadaceae
OTU530	2	0	0	0	0	0	0	0	0	0	0	0	0	0	0	d__Bacteria	p__Firmicutes	c__Clostridia	o__Clostridiales	f__unclassified_Clostridiales	g__unclassified_Clostridiales
OTU529	2	0	0	0	0	0	0	0	0	0	0	0	0	0	0	d__Bacteria	p__Firmicutes	c__Clostridia	o__Clostridiales	f__Lachnospiraceae	g__unclassified_Lachnospiraceae
OTU882	34	13	26	25	42	8	14	30	19	7	30	48	22	16	36	d__Bacteria	p__Bacteroidetes	c__Bacteroidia	o__Bacteroidales	f__Bacteroidaceae	g__Bacteroides
OTU217	18	192	0	1	1	0	1	0	1	2	0	0	0	0	0	d__Bacteria	p__Firmicutes	c__Clostridia	o__Clostridiales	f__Lachnospiraceae	g__unclassified_Lachnospiraceae
OTU389	14	2	0	0	5	10	14	5	4	4	7	0	14	4	7	d__Bacteria	p__Firmicutes	c__Erysipelotrichia	o__Erysipelotrichales	f__Erysipelotrichaceae	g__unclassified_Erysipelotrichaceae
OTU348	3	12	2	3	2	3	13	2	0	2	0	0	0	0	0	d__Bacteria	p__Proteobacteria	c__Deltaproteobacteria	o__Desulfovibrionales	f__unclassified_Desulfovibrionales	g__unclassified_Desulfovibrionales
OTU136	30	35	0	5	18	2	38	36	23	173	5	8	3	0	5	d__Bacteria	p__Firmicutes	c__Clostridia	o__Clostridiales	f__Lachnospiraceae	g__unclassified_Lachnospiraceae
OTU1172	13	8	18	0	6	19	34	8	0	112	4	10	35	10	4	d__Bacteria	p__Firmicutes	c__Clostridia	o__Clostridiales	f__unclassified_Clostridiales	g__unclassified_Clostridiales
OTU95	52	253	11	102	28	278	464	403	148	253	19	27	28	62	30	d__Bacteria	p__Firmicutes	c__Clostridia	o__Clostridiales	f__Lachnospiraceae	g__unclassified_Lachnospiraceae
OTU532	2	0	0	0	0	0	0	0	0	0	0	0	0	0	0	d__Bacteria	p__Firmicutes	c__Clostridia	o__Clostridiales	f__unclassified_Clostridiales	g__unclassified_Clostridiales
OTU112	24	11	47	48	11	38	26	7	93	35	105	145	30	17	0	d__Bacteria	p__Firmicutes	c__Clostridia	o__Clostridiales	f__unclassified_Clostridiales	g__unclassified_Clostridiales
OTU302	9	19	10	20	1	6	40	6	9	4	0	4	25	3	0	d__Bacteria	p__Firmicutes	c__Clostridia	o__Clostridiales	f__Lachnospiraceae	g__unclassified_Lachnospiraceae
OTU534	2	0	0	0	0	0	0	0	0	0	0	0	0	0	0	d__Bacteria	p__Firmicutes	c__Clostridia	o__Clostridiales	f__Lachnospiraceae	g__unclassified_Lachnospiraceae
OTU376	10	21	0	0	4	5	4	3	7	10	0	0	0	0	0	d__Bacteria	p__Firmicutes	c__Clostridia	o__Clostridiales	f__Lachnospiraceae	g__unclassified_Lachnospiraceae
OTU430	3	0	3	0	0	0	0	0	0	0	1	0	0	2	0	d__Bacteria	p__Chloroflexi	c__Anaerolineae	o__Anaerolineales	f__Anaerolineaceae	g__unclassified_Anaerolineaceae
OTU535	6	4	0	1	1	1	1	1	1	1	0	1	0	0	0	d__Bacteria	p__unclassified_Bacteria	c__unclassified_Bacteria	o__unclassified_Bacteria	f__unclassified_Bacteria	g__unclassified_Bacteria
OTU533	5	14	0	10	0	6	3	8	7	3	0	1	0	0	0	d__Bacteria	p__Firmicutes	c__Clostridia	o__Clostridiales	f__unclassified_Clostridiales	g__unclassified_Clostridiales
OTU536	2	0	0	0	0	0	0	0	0	0	0	0	0	0	0	d__Bacteria	p__Firmicutes	c__unclassified_Firmicutes	o__unclassified_Firmicutes	f__unclassified_Firmicutes	g__unclassified_Firmicutes
OTU537	2	0	0	0	0	0	0	0	0	0	0	0	0	0	0	d__Bacteria	p__Proteobacteria	c__Alphaproteobacteria	o__unclassified_Alphaproteobacteria	f__unclassified_Alphaproteobacteria	g__unclassified_Alphaproteobacteria
OTU538	2	0	1	0	0	3	0	0	0	0	0	0	0	0	0	d__Bacteria	p__Firmicutes	c__Clostridia	o__Clostridiales	f__Lachnospiraceae	g__unclassified_Lachnospiraceae
OTU72	40	422	25	128	10	138	428	145	145	118	50	36	30	14	4	d__Bacteria	p__Firmicutes	c__Clostridia	o__Clostridiales	f__Lachnospiraceae	g__unclassified_Lachnospiraceae
OTU540	3	1	0	0	0	0	0	0	0	0	0	0	0	0	0	d__Bacteria	p__unclassified_Bacteria	c__unclassified_Bacteria	o__unclassified_Bacteria	f__unclassified_Bacteria	g__unclassified_Bacteria
OTU541	2	0	0	0	0	0	0	0	0	0	0	0	0	0	0	d__Bacteria	p__unclassified_Bacteria	c__unclassified_Bacteria	o__unclassified_Bacteria	f__unclassified_Bacteria	g__unclassified_Bacteria
OTU333	20	10	1	15	0	29	12	4	3	9	0	1	10	2	0	d__Bacteria	p__Firmicutes	c__Clostridia	o__Clostridiales	f__Lachnospiraceae	g__unclassified_Lachnospiraceae
OTU247	11	8	8	29	8	19	18	6	12	19	9	2	28	9	15	d__Bacteria	p__Firmicutes	c__unclassified_Firmicutes	o__unclassified_Firmicutes	f__unclassified_Firmicutes	g__unclassified_Firmicutes
OTU784	2	0	0	11	0	0	4	8	2	0	0	2	0	2	0	d__Bacteria	p__Firmicutes	c__Clostridia	o__Clostridiales	f__unclassified_Clostridiales	g__unclassified_Clostridiales
OTU542	2	3	0	1	0	4	0	5	0	3	1	6	1	8	4	d__Bacteria	p__Proteobacteria	c__Betaproteobacteria	o__Burkholderiales	f__Alcaligenaceae	g__unclassified_Alcaligenaceae
OTU253	11	15	30	9	0	0	2	1	0	4	47	0	13	1	0	d__Bacteria	p__Bacteroidetes	c__Bacteroidia	o__Bacteroidales	f__Porphyromonadaceae	g__unclassified_Porphyromonadaceae
OTU447	32	90	3	16	28	28	50	57	75	23	8	25	27	0	12	d__Bacteria	p__Firmicutes	c__Clostridia	o__Clostridiales	f__Lachnospiraceae	g__unclassified_Lachnospiraceae
OTU543	2	0	0	0	0	0	0	0	0	0	0	0	0	0	0	d__Bacteria	p__unclassified_Bacteria	c__unclassified_Bacteria	o__unclassified_Bacteria	f__unclassified_Bacteria	g__unclassified_Bacteria
OTU261	27	9	35	3	4	6	1	2	0	16	12	5	4	8	49	d__Bacteria	p__Bacteroidetes	c__Bacteroidia	o__Bacteroidales	f__Porphyromonadaceae	g__unclassified_Porphyromonadaceae
OTU313	11	5	8	10	5	10	12	12	5	7	8	1	6	1	8	d__Bacteria	p__Proteobacteria	c__Alphaproteobacteria	o__unclassified_Alphaproteobacteria	f__unclassified_Alphaproteobacteria	g__unclassified_Alphaproteobacteria
OTU140	19	282	24	58	2	0	44	11	0	4	0	0	9	0	1	d__Bacteria	p__Proteobacteria	c__Deltaproteobacteria	o__Desulfovibrionales	f__Desulfovibrionaceae	g__unclassified_Desulfovibrionaceae
OTU377	7	2	7	1	15	5	0	3	0	2	9	6	5	5	10	d__Bacteria	p__Bacteroidetes	c__Sphingobacteriia	o__Sphingobacteriales	f__Saprospiraceae	g__unclassified_Saprospiraceae
OTU589	25	13	2	20	0	23	2	1	29	8	8	0	9	0	0	d__Bacteria	p__Firmicutes	c__Clostridia	o__Clostridiales	f__Lachnospiraceae	g__unclassified_Lachnospiraceae
OTU854	18	15	131	65	58	57	56	2	7	22	73	14	3	19	0	d__Bacteria	p__Firmicutes	c__Clostridia	o__Clostridiales	f__unclassified_Clostridiales	g__unclassified_Clostridiales
OTU106	8	39	2	17	0	38	25	1081	6	30	0	61	5	3	39	d__Bacteria	p__Firmicutes	c__Clostridia	o__Clostridiales	f__Lachnospiraceae	g__unclassified_Lachnospiraceae
OTU711	18	132	0	6	6	13	50	30	5	348	3	2	2	1	2	d__Bacteria	p__Firmicutes	c__Clostridia	o__Clostridiales	f__Lachnospiraceae	g__unclassified_Lachnospiraceae
OTU248	7	6	10	4	7	5	12	9	11	6	16	8	10	2	9	d__Bacteria	p__Firmicutes	c__Clostridia	o__Clostridiales	f__unclassified_Clostridiales	g__unclassified_Clostridiales
OTU73	23	141	4	3	15	639	36	2	182	45	1	0	4	42	22	d__Bacteria	p__Firmicutes	c__Clostridia	o__Clostridiales	f__Ruminococcaceae	g__unclassified_Ruminococcaceae
OTU338	7	1	4	0	5	0	0	0	0	0	18	2	2	3	10	d__Bacteria	p__Proteobacteria	c__Gammaproteobacteria	o__Pasteurellales	f__Pasteurellaceae	g__unclassified_Pasteurellaceae
OTU198	28	50	12	12	7	128	80	102	68	135	23	4	28	2	1	d__Bacteria	p__Firmicutes	c__Clostridia	o__Clostridiales	f__Lachnospiraceae	g__Dorea
OTU546	2	0	0	0	0	0	0	0	0	0	0	0	0	0	0	d__Bacteria	p__Firmicutes	c__unclassified_Firmicutes	o__unclassified_Firmicutes	f__unclassified_Firmicutes	g__unclassified_Firmicutes
OTU545	2	0	0	0	0	0	0	0	0	0	0	0	0	0	0	d__Bacteria	p__Planctomycetes	c__Planctomycetia	o__Planctomycetales	f__Planctomycetaceae	g__unclassified_Planctomycetaceae
OTU547	2	2	0	3	0	0	1	0	0	2	0	1	0	1	0	d__Bacteria	p__Acidobacteria	c__Acidobacteria_Gp6	o__norank_Acidobacteria_Gp6	f__norank_Acidobacteria_Gp6	g__Gp6
OTU274	5	6	6	5	7	17	13	5	9	23	2	0	2	4	23	d__Bacteria	p__Firmicutes	c__Clostridia	o__Clostridiales	f__Ruminococcaceae	g__unclassified_Ruminococcaceae
OTU1091	11	3	3	4	1	5	0	3	11	6	7	0	6	0	0	d__Bacteria	p__Firmicutes	c__Clostridia	o__Clostridiales	f__Ruminococcaceae	g__Clostridium_IV
OTU548	2	1	0	0	0	0	2	0	4	1	0	0	0	0	0	d__Bacteria	p__Firmicutes	c__Clostridia	o__Clostridiales	f__Lachnospiraceae	g__unclassified_Lachnospiraceae
OTU210	40	11	27	14	106	21	29	29	7	19	218	72	36	46	94	d__Bacteria	p__Actinobacteria	c__Actinobacteria	o__Coriobacteriales	f__Coriobacteriaceae	g__Enterorhabdus
OTU218	14	11	7	1	10	4	7	0	4	2	44	2	2	14	8	d__Bacteria	p__Firmicutes	c__Clostridia	o__Clostridiales	f__unclassified_Clostridiales	g__unclassified_Clostridiales
OTU271	8	15	5	6	1	16	5	9	13	13	9	3	2	7	8	d__Bacteria	p__Firmicutes	c__Clostridia	o__Clostridiales	f__Clostridiaceae_1	g__Clostridium_sensu_stricto
OTU550	2	0	0	0	0	0	1	0	0	1	1	1	0	0	0	d__Bacteria	p__Proteobacteria	c__Deltaproteobacteria	o__Myxococcales	f__unclassified_Nannocystineae	g__unclassified_Nannocystineae
OTU549	2	0	0	0	0	0	0	0	0	0	0	0	0	0	0	d__Bacteria	p__unclassified_Bacteria	c__unclassified_Bacteria	o__unclassified_Bacteria	f__unclassified_Bacteria	g__unclassified_Bacteria
OTU987	9	19	2	11	1	16	10	11	20	10	4	4	1	0	2	d__Bacteria	p__Firmicutes	c__Clostridia	o__Clostridiales	f__Ruminococcaceae	g__unclassified_Ruminococcaceae
OTU170	17	4	118	1	13	0	2	5	1	0	0	0	0	120	118	d__Bacteria	p__Firmicutes	c__unclassified_Firmicutes	o__unclassified_Firmicutes	f__unclassified_Firmicutes	g__unclassified_Firmicutes
OTU222	10	34	3	52	4	81	26	1	72	0	12	0	0	5	0	d__Bacteria	p__Firmicutes	c__Clostridia	o__Clostridiales	f__Lachnospiraceae	g__unclassified_Lachnospiraceae
OTU339	3	3	2	2	0	11	6	5	2	10	4	1	2	4	3	d__Bacteria	p__Firmicutes	c__Clostridia	o__Clostridiales	f__Ruminococcaceae	g__Ethanoligenens
OTU552	2	0	0	0	0	0	0	0	0	0	0	0	0	0	0	d__Bacteria	p__Firmicutes	c__Clostridia	o__Clostridiales	f__Clostridiaceae_1	g__Proteiniclasticum
OTU553	2	0	0	0	0	0	0	0	0	0	0	0	0	0	0	d__Bacteria	p__Bacteroidetes	c__Sphingobacteriia	o__Sphingobacteriales	f__Chitinophagaceae	g__unclassified_Chitinophagaceae
OTU135	19	17	119	6	21	70	23	31	41	43	5	5	1	6	12	d__Bacteria	p__Firmicutes	c__Clostridia	o__Clostridiales	f__unclassified_Clostridiales	g__unclassified_Clostridiales
OTU817	25	6	7	21	10	4	16	5	1	7	10	2	16	2	2	d__Bacteria	p__Firmicutes	c__unclassified_Firmicutes	o__unclassified_Firmicutes	f__unclassified_Firmicutes	g__unclassified_Firmicutes
OTU554	2	1	1	0	0	0	0	0	0	0	0	1	0	0	0	d__Bacteria	p__Deferribacteres	c__Deferribacteres	o__Deferribacterales	f__Deferribacteraceae	g__Mucispirillum
OTU254	3	12	2	2	2	31	8	3	35	17	2	15	2	4	11	d__Bacteria	p__Firmicutes	c__Clostridia	o__Clostridiales	f__Ruminococcaceae	g__Intestinimonas
OTU118	9	323	0	62	16	107	92	398	25	136	93	17	43	3	9	d__Bacteria	p__Firmicutes	c__Clostridia	o__Clostridiales	f__Lachnospiraceae	g__unclassified_Lachnospiraceae
OTU1079	3	0	1	0	0	0	1	0	2	5	1	1	0	0	0	d__Bacteria	p__unclassified_Bacteria	c__unclassified_Bacteria	o__unclassified_Bacteria	f__unclassified_Bacteria	g__unclassified_Bacteria
OTU524	5	0	0	0	0	0	0	0	0	0	14	0	0	0	0	d__Bacteria	p__unclassified_Bacteria	c__unclassified_Bacteria	o__unclassified_Bacteria	f__unclassified_Bacteria	g__unclassified_Bacteria
OTU275	2	2	2	2	2	3	9	7	3	4	1	1	1	0	2	d__Bacteria	p__Firmicutes	c__Clostridia	o__Clostridiales	f__Ruminococcaceae	g__unclassified_Ruminococcaceae
OTU36	9	26	1	3234	2	17	18	10	12	12	2	6	4	4	9	d__Bacteria	p__Firmicutes	c__Clostridia	o__Clostridiales	f__Lachnospiraceae	g__unclassified_Lachnospiraceae
OTU556	2	0	0	0	0	0	0	0	0	0	0	0	0	0	0	d__Bacteria	p__Firmicutes	c__Clostridia	o__Clostridiales	f__Lachnospiraceae	g__unclassified_Lachnospiraceae
OTU194	13	64	2	0	4	23	66	44	39	26	2	1	1	1	1	d__Bacteria	p__Firmicutes	c__Clostridia	o__Clostridiales	f__unclassified_Clostridiales	g__unclassified_Clostridiales
OTU341	30	104	1	5	0	0	0	0	0	0	0	0	0	0	0	d__Bacteria	p__Bacteroidetes	c__Bacteroidia	o__Bacteroidales	f__Porphyromonadaceae	g__unclassified_Porphyromonadaceae
OTU811	2	0	0	0	4	1	0	2	0	1	0	0	0	0	0	d__Bacteria	p__Firmicutes	c__Clostridia	o__Clostridiales	f__Lachnospiraceae	g__unclassified_Lachnospiraceae
OTU496	34	129	3	78	13	29	42	24	75	6	6	14	54	4	0	d__Bacteria	p__Firmicutes	c__Clostridia	o__Clostridiales	f__Lachnospiraceae	g__unclassified_Lachnospiraceae
OTU557	2	0	0	0	0	0	0	0	0	0	0	0	0	0	0	d__Bacteria	p__Firmicutes	c__Clostridia	o__Clostridiales	f__Lachnospiraceae	g__unclassified_Lachnospiraceae
OTU558	2	0	0	0	0	0	0	0	0	0	0	0	0	0	0	d__Bacteria	p__unclassified_Bacteria	c__unclassified_Bacteria	o__unclassified_Bacteria	f__unclassified_Bacteria	g__unclassified_Bacteria
OTU560	2	0	0	0	0	2	0	0	0	1	0	0	0	0	0	d__Bacteria	p__Bacteroidetes	c__Sphingobacteriia	o__Sphingobacteriales	f__Chitinophagaceae	g__Sediminibacterium
OTU559	3	0	0	0	0	0	1	0	0	1	0	0	0	0	0	d__Bacteria	p__Proteobacteria	c__Gammaproteobacteria	o__Xanthomonadales	f__Sinobacteraceae	g__unclassified_Sinobacteraceae
OTU561	2	0	0	0	0	0	0	0	0	0	0	0	0	0	1	d__Bacteria	p__Bacteroidetes	c__Bacteroidia	o__Bacteroidales	f__Bacteroidaceae	g__Bacteroides
OTU562	2	1	0	0	0	0	0	0	0	0	0	0	0	0	0	d__Bacteria	p__unclassified_Bacteria	c__unclassified_Bacteria	o__unclassified_Bacteria	f__unclassified_Bacteria	g__unclassified_Bacteria
OTU91	19	8	151	5	44	66	37	30	41	83	46	27	137	92	97	d__Bacteria	p__Firmicutes	c__Clostridia	o__Clostridiales	f__Lachnospiraceae	g__Lachnospiracea_incertae_sedis
OTU563	2	0	0	0	0	0	0	0	0	0	0	0	0	0	0	d__Bacteria	p__unclassified_Bacteria	c__unclassified_Bacteria	o__unclassified_Bacteria	f__unclassified_Bacteria	g__unclassified_Bacteria
OTU191	14	2	17	0	0	2	1	1	1	0	317	0	49	3	1	d__Bacteria	p__Bacteroidetes	c__Bacteroidia	o__Bacteroidales	f__Porphyromonadaceae	g__unclassified_Porphyromonadaceae
OTU564	2	0	0	0	0	0	0	0	0	0	0	0	0	0	0	d__Bacteria	p__unclassified_Bacteria	c__unclassified_Bacteria	o__unclassified_Bacteria	f__unclassified_Bacteria	g__unclassified_Bacteria
OTU565	2	0	0	0	0	0	0	0	0	0	0	0	0	0	0	d__Bacteria	p__Bacteroidetes	c__Bacteroidia	o__Bacteroidales	f__unclassified_Bacteroidales	g__unclassified_Bacteroidales
OTU1096	3	0	0	0	0	6	1	3	2	4	0	3	0	1	0	d__Bacteria	p__Firmicutes	c__Clostridia	o__Clostridiales	f__Ruminococcaceae	g__unclassified_Ruminococcaceae
OTU567	4	0	0	1	5	1	0	2	0	0	0	0	0	9	0	d__Bacteria	p__Proteobacteria	c__Gammaproteobacteria	o__Enterobacteriales	f__Enterobacteriaceae	g__Proteus
OTU566	2	0	0	0	1	2	0	1	0	2	1	1	0	0	0	d__Bacteria	p__Acidobacteria	c__Acidobacteria_Gp1	o__norank_Acidobacteria_Gp1	f__norank_Acidobacteria_Gp1	g__Gp1
OTU568	10	1	4	0	1	0	0	0	0	4	1	0	0	1	0	d__Bacteria	p__unclassified_Bacteria	c__unclassified_Bacteria	o__unclassified_Bacteria	f__unclassified_Bacteria	g__unclassified_Bacteria
OTU263	10	4	8	3	4	19	3	2	8	56	3	1	2	0	0	d__Bacteria	p__Firmicutes	c__unclassified_Firmicutes	o__unclassified_Firmicutes	f__unclassified_Firmicutes	g__unclassified_Firmicutes
OTU569	2	0	0	2	0	0	0	0	0	0	1	0	0	0	0	d__Bacteria	p__Firmicutes	c__Clostridia	o__Clostridiales	f__unclassified_Clostridiales	g__unclassified_Clostridiales
OTU154	10	41	1	21	1	180	34	15	85	31	4	30	1	2	24	d__Bacteria	p__Firmicutes	c__Clostridia	o__Clostridiales	f__Ruminococcaceae	g__Anaerotruncus
OTU159	15	99	9	25	9	83	39	10	71	30	22	15	17	3	66	d__Bacteria	p__Firmicutes	c__Clostridia	o__Clostridiales	f__Lachnospiraceae	g__unclassified_Lachnospiraceae
OTU150	13	21	2	12	14	67	18	10	32	32	13	12	13	7	12	d__Bacteria	p__Firmicutes	c__Clostridia	o__Clostridiales	f__Ruminococcaceae	g__Clostridium_IV
OTU570	2	0	1	0	4	0	0	0	0	0	0	2	1	2	1	d__Bacteria	p__Bacteroidetes	c__Sphingobacteriia	o__Sphingobacteriales	f__Sphingobacteriaceae	g__unclassified_Sphingobacteriaceae
OTU155	12	22	43	107	3	47	15	104	6	115	106	42	0	0	5	d__Bacteria	p__Firmicutes	c__Clostridia	o__Clostridiales	f__Lachnospiraceae	g__unclassified_Lachnospiraceae
OTU571	2	0	0	0	0	0	0	0	0	0	0	0	0	0	0	d__Bacteria	p__unclassified_Bacteria	c__unclassified_Bacteria	o__unclassified_Bacteria	f__unclassified_Bacteria	g__unclassified_Bacteria
OTU574	2	0	0	0	0	0	1	0	0	0	0	0	0	0	0	d__Bacteria	p__unclassified_Bacteria	c__unclassified_Bacteria	o__unclassified_Bacteria	f__unclassified_Bacteria	g__unclassified_Bacteria
OTU241	18	0	1	19	20	22	49	2	17	6	28	11	49	26	8	d__Bacteria	p__Firmicutes	c__Erysipelotrichia	o__Erysipelotrichales	f__Erysipelotrichaceae	g__Erysipelotrichaceae_incertae_sedis
OTU117	17	19	1	70	21	45	67	125	11	136	6	36	0	5	3	d__Bacteria	p__Firmicutes	c__Clostridia	o__Clostridiales	f__Ruminococcaceae	g__unclassified_Ruminococcaceae
OTU432	12	7	4	10	0	9	14	6	8	17	10	5	9	0	1	d__Bacteria	p__Firmicutes	c__Clostridia	o__Clostridiales	f__Lachnospiraceae	g__unclassified_Lachnospiraceae
OTU575	2	1	0	0	0	0	0	0	0	1	0	0	0	0	0	d__Bacteria	p__Firmicutes	c__Clostridia	o__Clostridiales	f__Ruminococcaceae	g__unclassified_Ruminococcaceae
OTU379	3	1	1	1	0	9	0	1	3	8	0	2	4	1	16	d__Bacteria	p__Firmicutes	c__unclassified_Firmicutes	o__unclassified_Firmicutes	f__unclassified_Firmicutes	g__unclassified_Firmicutes
OTU576	2	0	0	0	0	0	0	0	0	0	0	0	0	0	0	d__Bacteria	p__unclassified_Bacteria	c__unclassified_Bacteria	o__unclassified_Bacteria	f__unclassified_Bacteria	g__unclassified_Bacteria
OTU123	8	6	2	34	4	85	51	106	42	93	9	14	2	2	7	d__Bacteria	p__Firmicutes	c__Clostridia	o__Clostridiales	f__Ruminococcaceae	g__unclassified_Ruminococcaceae
OTU297	19	21	25	14	23	21	12	25	19	14	16	18	13	8	17	d__Bacteria	p__Proteobacteria	c__Alphaproteobacteria	o__Sphingomonadales	f__Sphingomonadaceae	g__unclassified_Sphingomonadaceae
OTU175	4	10	14	2	16	2	5	4	7	9	19	14	162	57	3	d__Bacteria	p__Firmicutes	c__unclassified_Firmicutes	o__unclassified_Firmicutes	f__unclassified_Firmicutes	g__unclassified_Firmicutes
OTU577	2	0	0	0	0	0	0	0	0	0	0	0	0	0	0	d__Bacteria	p__unclassified_Bacteria	c__unclassified_Bacteria	o__unclassified_Bacteria	f__unclassified_Bacteria	g__unclassified_Bacteria
OTU156	5	45	0	23	3	70	90	27	51	65	13	10	3	0	5	d__Bacteria	p__Firmicutes	c__Clostridia	o__Clostridiales	f__Lachnospiraceae	g__unclassified_Lachnospiraceae
OTU578	5	73	1	1	5	0	18	13	2	8	1	1	0	0	1	d__Bacteria	p__Firmicutes	c__Clostridia	o__Clostridiales	f__Lachnospiraceae	g__unclassified_Lachnospiraceae
OTU579	3	0	1	0	0	1	0	2	0	0	0	0	2	0	0	d__Bacteria	p__Firmicutes	c__unclassified_Firmicutes	o__unclassified_Firmicutes	f__unclassified_Firmicutes	g__unclassified_Firmicutes
OTU249	29	0	0	0	0	24	17	0	42	0	0	0	3	0	0	d__Bacteria	p__Firmicutes	c__Clostridia	o__Clostridiales	f__Ruminococcaceae	g__unclassified_Ruminococcaceae
OTU188	12	15	47	6	4	15	15	12	18	13	58	7	4	11	23	d__Bacteria	p__Firmicutes	c__Clostridia	o__Clostridiales	f__Lachnospiraceae	g__unclassified_Lachnospiraceae
OTU581	5	1	2	1	1	3	0	0	2	3	1	1	1	2	1	d__Bacteria	p__Proteobacteria	c__Gammaproteobacteria	o__Xanthomonadales	f__Xanthomonadaceae	g__unclassified_Xanthomonadaceae
OTU49	31	781	4	8	8	2084	156	60	10	1293	7	30	6	3	4	d__Bacteria	p__Firmicutes	c__Clostridia	o__Clostridiales	f__Lachnospiraceae	g__unclassified_Lachnospiraceae
OTU582	2	0	0	0	0	0	0	1	0	0	0	0	0	1	0	d__Bacteria	p__unclassified_Bacteria	c__unclassified_Bacteria	o__unclassified_Bacteria	f__unclassified_Bacteria	g__unclassified_Bacteria
OTU834	5	2	2	2	2	4	3	2	3	4	1	0	0	0	5	d__Bacteria	p__Proteobacteria	c__Alphaproteobacteria	o__Rhizobiales	f__Phyllobacteriaceae	g__unclassified_Phyllobacteriaceae
OTU224	14	15	3	44	19	24	15	39	8	131	15	50	40	0	2	d__Bacteria	p__Firmicutes	c__Clostridia	o__Clostridiales	f__Lachnospiraceae	g__unclassified_Lachnospiraceae
OTU264	8	7	6	4	6	5	4	9	3	2	3	19	8	7	10	d__Bacteria	p__Bacteroidetes	c__Sphingobacteriia	o__Sphingobacteriales	f__Chitinophagaceae	g__Lacibacter
OTU255	12	13	5	10	6	15	7	7	19	10	2	6	8	9	5	d__Bacteria	p__Actinobacteria	c__Actinobacteria	o__Bifidobacteriales	f__Bifidobacteriaceae	g__Bifidobacterium
OTU108	12	13	93	21	67	84	77	20	73	74	161	61	77	110	78	d__Bacteria	p__Firmicutes	c__Clostridia	o__Clostridiales	f__Ruminococcaceae	g__unclassified_Ruminococcaceae
OTU96	14	8	8	2	30	304	65	79	76	146	596	1	15	22	118	d__Bacteria	p__Firmicutes	c__Clostridia	o__Clostridiales	f__Lachnospiraceae	g__unclassified_Lachnospiraceae
OTU237	10	8	27	6	18	2	31	21	16	3	3	7	1	2	0	d__Bacteria	p__Bacteroidetes	c__Bacteroidia	o__Bacteroidales	f__Rikenellaceae	g__Alistipes
OTU64	30	214	27	58	65	445	88	70	571	11	44	6	141	2	0	d__Bacteria	p__Firmicutes	c__Clostridia	o__Clostridiales	f__Lachnospiraceae	g__unclassified_Lachnospiraceae
OTU259	3	11	0	5	2	12	11	3	6	8	1	5	3	3	5	d__Bacteria	p__Firmicutes	c__Clostridia	o__Clostridiales	f__Ruminococcaceae	g__Clostridium_IV
OTU835	1	0	0	0	1	4	0	0	0	0	0	0	0	0	0	d__Bacteria	p__unclassified_Bacteria	c__unclassified_Bacteria	o__unclassified_Bacteria	f__unclassified_Bacteria	g__unclassified_Bacteria
OTU294	10	0	1	0	0	25	0	0	0	11	21	0	2	0	1	d__Bacteria	p__Firmicutes	c__Clostridia	o__Clostridiales	f__unclassified_Clostridiales	g__unclassified_Clostridiales
OTU207	6	132	1	6	6	33	27	18	30	21	5	1	2	0	2	d__Bacteria	p__Firmicutes	c__Clostridia	o__Clostridiales	f__Lachnospiraceae	g__unclassified_Lachnospiraceae
OTU173	15	23	6	23	20	124	63	46	50	56	9	23	13	3	7	d__Bacteria	p__Firmicutes	c__Clostridia	o__Clostridiales	f__Ruminococcaceae	g__unclassified_Ruminococcaceae
OTU230	9	8	8	4	11	12	28	8	7	10	21	5	15	9	16	d__Bacteria	p__Firmicutes	c__Clostridia	o__Clostridiales	f__Ruminococcaceae	g__unclassified_Ruminococcaceae
OTU1111	2	5	1	2	1	1	2	2	1	3	2	2	2	0	2	d__Bacteria	p__Actinobacteria	c__Actinobacteria	o__Coriobacteriales	f__Coriobacteriaceae	g__unclassified_Coriobacteriaceae
OTU162	34	19	140	4	2	106	43	77	59	67	41	0	12	8	32	d__Bacteria	p__Bacteroidetes	c__Bacteroidia	o__Bacteroidales	f__Porphyromonadaceae	g__unclassified_Porphyromonadaceae
OTU639	2	3	2	0	1	4	3	1	1	4	0	1	0	1	0	d__Bacteria	p__Acidobacteria	c__Acidobacteria_Gp3	o__norank_Acidobacteria_Gp3	f__norank_Acidobacteria_Gp3	g__Gp3
OTU260	6	34	7	4	0	28	3	0	0	22	5	0	1	2	0	d__Bacteria	p__Firmicutes	c__Clostridia	o__Clostridiales	f__Lachnospiraceae	g__unclassified_Lachnospiraceae
OTU745	3	2	21	0	3	0	1	0	6	1	11	2	15	22	1	d__Bacteria	p__Firmicutes	c__Clostridia	o__Clostridiales	f__unclassified_Clostridiales	g__unclassified_Clostridiales
OTU717	5	13	2	2	1	14	7	9	5	5	1	6	3	0	2	d__Bacteria	p__Acidobacteria	c__Acidobacteria_Gp3	o__norank_Acidobacteria_Gp3	f__norank_Acidobacteria_Gp3	g__Gp3
OTU295	10	14	12	8	9	25	15	13	14	22	2	8	9	8	5	d__Bacteria	p__Planctomycetes	c__Planctomycetia	o__Planctomycetales	f__Planctomycetaceae	g__unclassified_Planctomycetaceae
OTU329	7	2	6	4	9	0	2	6	2	4	10	7	15	5	16	d__Bacteria	p__Bacteroidetes	c__Bacteroidia	o__Bacteroidales	f__unclassified_Bacteroidales	g__unclassified_Bacteroidales
OTU146	3	11	59	9	72	6	3	3	0	1	28	85	4	11	44	d__Bacteria	p__Bacteroidetes	c__Bacteroidia	o__Bacteroidales	f__Porphyromonadaceae	g__unclassified_Porphyromonadaceae
OTU1030	1	0	1	0	0	1	1	0	3	1	0	0	0	0	0	d__Bacteria	p__Actinobacteria	c__Actinobacteria	o__Acidimicrobiales	f__Iamiaceae	g__Aquihabitans
OTU483	22	50	5	94	4	20	80	69	68	37	8	6	10	6	5	d__Bacteria	p__Firmicutes	c__Clostridia	o__Clostridiales	f__Lachnospiraceae	g__Clostridium_XlVa
OTU234	13	18	13	14	9	16	12	16	18	20	4	13	15	9	12	d__Bacteria	p__Proteobacteria	c__Alphaproteobacteria	o__Rhizobiales	f__Rhizobiaceae	g__Rhizobium
OTU81	24	96	30	20	9	84	107	87	640	253	32	157	31	64	172	d__Bacteria	p__Bacteroidetes	c__Bacteroidia	o__Bacteroidales	f__Bacteroidaceae	g__Bacteroides
OTU383	8	6	12	6	2	10	3	8	8	6	8	4	6	2	10	d__Bacteria	p__Proteobacteria	c__Betaproteobacteria	o__Burkholderiales	f__Comamonadaceae	g__Hydrogenophaga
OTU280	5	8	1	6	3	8	7	6	10	8	2	8	1	5	2	d__Bacteria	p__Proteobacteria	c__Deltaproteobacteria	o__Myxococcales	f__unclassified_Cystobacterineae	g__unclassified_Cystobacterineae
OTU1181	9	0	2	0	0	0	0	1	0	0	8	1	0	17	8	d__Bacteria	p__unclassified_Bacteria	c__unclassified_Bacteria	o__unclassified_Bacteria	f__unclassified_Bacteria	g__unclassified_Bacteria
OTU659	14	434	6	6	14	27	176	27	18	40	5	88	41	7	14	d__Bacteria	p__Firmicutes	c__Clostridia	o__Clostridiales	f__Lachnospiraceae	g__unclassified_Lachnospiraceae
OTU311	9	3	4	1	0	4	17	6	4	18	0	0	0	0	0	d__Bacteria	p__Firmicutes	c__Clostridia	o__Clostridiales	f__unclassified_Clostridiales	g__unclassified_Clostridiales
OTU909	3	1	6	0	0	0	5	0	0	0	0	0	7	0	0	d__Bacteria	p__Actinobacteria	c__Actinobacteria	o__Coriobacteriales	f__Coriobacteriaceae	g__unclassified_Coriobacteriaceae
OTU474	6	0	8	2	5	4	1	6	2	2	2	3	0	3	1	d__Bacteria	p__Proteobacteria	c__Deltaproteobacteria	o__Myxococcales	f__unclassified_Nannocystineae	g__unclassified_Nannocystineae
OTU408	1	2	1	0	9	2	2	1	0	0	0	0	1	1	0	d__Bacteria	p__Firmicutes	c__Clostridia	o__Clostridiales	f__Eubacteriaceae	g__Anaerofustis
OTU66	8	121	33	39	65	61	183	321	197	86	80	12	27	5	19	d__Bacteria	p__Firmicutes	c__Clostridia	o__Clostridiales	f__Lachnospiraceae	g__Clostridium_XlVb
OTU181	10	85	0	11	5	102	12	14	13	62	3	2	2	0	1	d__Bacteria	p__Firmicutes	c__Clostridia	o__Clostridiales	f__Lachnospiraceae	g__unclassified_Lachnospiraceae
OTU1072	3	1	1	1	1	1	3	2	3	4	2	3	2	0	2	d__Bacteria	p__Planctomycetes	c__Planctomycetia	o__Planctomycetales	f__Planctomycetaceae	g__unclassified_Planctomycetaceae
OTU214	11	4	34	48	1	29	0	1	0	1	47	9	58	10	3	d__Bacteria	p__Firmicutes	c__unclassified_Firmicutes	o__unclassified_Firmicutes	f__unclassified_Firmicutes	g__unclassified_Firmicutes
OTU84	5	256	4	12	5	22	15	4	1045	33	3	2	9	2	0	d__Bacteria	p__Firmicutes	c__Clostridia	o__Clostridiales	f__Lachnospiraceae	g__unclassified_Lachnospiraceae
OTU431	7	0	1	1	1	5	4	5	5	1	0	2	7	3	0	d__Bacteria	p__Proteobacteria	c__Alphaproteobacteria	o__Rhizobiales	f__Bradyrhizobiaceae	g__Bradyrhizobium
OTU373	1	0	0	1	0	1	0	0	0	9	23	0	0	0	11	d__Bacteria	p__Firmicutes	c__Erysipelotrichia	o__Erysipelotrichales	f__Erysipelotrichaceae	g__unclassified_Erysipelotrichaceae
OTU1110	6	2	0	1	0	0	0	0	0	0	19	0	0	0	0	d__Bacteria	p__Bacteroidetes	c__Bacteroidia	o__Bacteroidales	f__Rikenellaceae	g__Alistipes
OTU267	4	7	17	5	0	6	19	0	0	15	5	0	2	9	5	d__Bacteria	p__Firmicutes	c__unclassified_Firmicutes	o__unclassified_Firmicutes	f__unclassified_Firmicutes	g__unclassified_Firmicutes
OTU1020	27	105	12	44	3	30	26	45	76	33	13	4	22	6	2	d__Bacteria	p__Firmicutes	c__Clostridia	o__Clostridiales	f__Lachnospiraceae	g__unclassified_Lachnospiraceae
OTU358	2	3	6	0	0	0	19	1	0	11	0	0	0	0	0	d__Bacteria	p__Firmicutes	c__Clostridia	o__Clostridiales	f__unclassified_Clostridiales	g__unclassified_Clostridiales
OTU352	12	16	4	9	4	17	11	12	15	12	5	3	5	5	4	d__Bacteria	p__Proteobacteria	c__Gammaproteobacteria	o__Aeromonadales	f__Aeromonadaceae	g__Aeromonas
OTU320	3	7	20	0	9	40	0	3	0	76	5	1	0	0	3	d__Bacteria	p__Firmicutes	c__Clostridia	o__Clostridiales	f__unclassified_Clostridiales	g__unclassified_Clostridiales
OTU448	1	2	3	3	5	0	3	2	0	2	4	3	6	4	6	d__Bacteria	p__Bacteroidetes	c__unclassified_Bacteroidetes	o__unclassified_Bacteroidetes	f__unclassified_Bacteroidetes	g__unclassified_Bacteroidetes
OTU480	2	0	1	3	0	4	0	1	0	0	0	0	0	0	0	d__Bacteria	p__Chloroflexi	c__Caldilineae	o__Caldilineales	f__Caldilineaceae	g__unclassified_Caldilineaceae
OTU246	8	39	11	33	16	114	38	74	31	63	10	8	15	7	18	d__Bacteria	p__Firmicutes	c__Clostridia	o__Clostridiales	f__Lachnospiraceae	g__unclassified_Lachnospiraceae
OTU87	11	4	85	9	38	12	147	574	173	19	7	71	12	59	33	d__Bacteria	p__Bacteroidetes	c__Bacteroidia	o__Bacteroidales	f__Bacteroidaceae	g__Bacteroides
OTU290	8	43	2	11	13	32	54	25	44	35	10	1	7	3	2	d__Bacteria	p__Firmicutes	c__Clostridia	o__Clostridiales	f__Lachnospiraceae	g__unclassified_Lachnospiraceae
OTU347	16	25	1	19	10	4	17	18	44	7	4	14	4	3	2	d__Bacteria	p__Firmicutes	c__Clostridia	o__Clostridiales	f__Lachnospiraceae	g__unclassified_Lachnospiraceae
OTU459	7	11	2	3	6	10	3	6	5	4	2	5	2	5	5	d__Bacteria	p__Firmicutes	c__Clostridia	o__Clostridiales	f__Peptostreptococcaceae	g__Romboutsia
OTU416	8	60	3	12	2	21	116	12	73	22	2	3	6	0	4	d__Bacteria	p__Firmicutes	c__Clostridia	o__Clostridiales	f__Lachnospiraceae	g__Clostridium_XlVa
OTU52	17	6	389	4	6	14	0	49	20	1	215	4	3	252	2093	d__Bacteria	p__Firmicutes	c__Clostridia	o__Clostridiales	f__unclassified_Clostridiales	g__unclassified_Clostridiales
OTU216	8	43	0	13	2	61	9	2	19	25	4	0	2	1	0	d__Bacteria	p__Firmicutes	c__Clostridia	o__Clostridiales	f__Lachnospiraceae	g__unclassified_Lachnospiraceae
OTU936	4	3	1	0	1	2	2	3	2	2	0	0	5	1	5	d__Bacteria	p__Bacteroidetes	c__unclassified_Bacteroidetes	o__unclassified_Bacteroidetes	f__unclassified_Bacteroidetes	g__unclassified_Bacteroidetes
OTU301	10	13	7	7	11	26	26	14	5	19	28	23	17	17	16	d__Bacteria	p__Firmicutes	c__Bacilli	o__Lactobacillales	f__Streptococcaceae	g__Streptococcus
OTU378	10	5	9	8	9	6	14	7	6	5	6	6	3	8	11	d__Bacteria	p__Proteobacteria	c__Alphaproteobacteria	o__Rhizobiales	f__unclassified_Rhizobiales	g__unclassified_Rhizobiales
OTU423	4	3	1	0	2	3	2	1	2	2	2	0	6	0	5	d__Bacteria	p__Proteobacteria	c__Alphaproteobacteria	o__Sphingomonadales	f__Sphingomonadaceae	g__Sphingomonas
OTU519	3	1	1	0	0	0	1	5	2	1	0	2	3	0	1	d__Bacteria	p__Proteobacteria	c__Gammaproteobacteria	o__Alteromonadales	f__Shewanellaceae	g__Shewanella
OTU685	11	115	1	5	4	72	19	152	41	33	5	6	3	37	9	d__Bacteria	p__Firmicutes	c__Clostridia	o__Clostridiales	f__Lachnospiraceae	g__unclassified_Lachnospiraceae
OTU231	10	924	1	14	63	32	324	61	17	106	2	237	188	54	91	d__Bacteria	p__Firmicutes	c__Clostridia	o__Clostridiales	f__Lachnospiraceae	g__unclassified_Lachnospiraceae
OTU424	2	10	0	9	11	5	4	11	1	3	0	0	8	0	1	d__Bacteria	p__Proteobacteria	c__Betaproteobacteria	o__unclassified_Betaproteobacteria	f__unclassified_Betaproteobacteria	g__unclassified_Betaproteobacteria
OTU908	1	2	1	1	0	3	1	2	0	1	0	0	1	2	0	d__Bacteria	p__Proteobacteria	c__Deltaproteobacteria	o__Myxococcales	f__unclassified_Nannocystineae	g__unclassified_Nannocystineae
OTU303	4	7	4	3	0	42	18	17	8	5	0	0	4	1	0	d__Bacteria	p__Firmicutes	c__Clostridia	o__Clostridiales	f__Lachnospiraceae	g__unclassified_Lachnospiraceae
OTU370	7	2	7	5	5	1	3	2	5	5	10	12	12	7	13	d__Bacteria	p__unclassified_Bacteria	c__unclassified_Bacteria	o__unclassified_Bacteria	f__unclassified_Bacteria	g__unclassified_Bacteria
OTU486	1	0	0	0	4	0	0	0	0	0	0	0	1	0	0	d__Bacteria	p__unclassified_Bacteria	c__unclassified_Bacteria	o__unclassified_Bacteria	f__unclassified_Bacteria	g__unclassified_Bacteria
OTU56	13	12	141	207	4	45	6	10	721	12	5	1	398	52	104	d__Bacteria	p__Firmicutes	c__Clostridia	o__Clostridiales	f__Lachnospiraceae	g__unclassified_Lachnospiraceae
OTU489	2	0	1	0	1	4	0	12	0	10	0	0	0	0	1	d__Bacteria	p__Bacteroidetes	c__Bacteroidia	o__Bacteroidales	f__Porphyromonadaceae	g__unclassified_Porphyromonadaceae
OTU514	1	0	1	0	0	2	0	2	2	0	0	1	0	0	1	d__Bacteria	p__unclassified_Bacteria	c__unclassified_Bacteria	o__unclassified_Bacteria	f__unclassified_Bacteria	g__unclassified_Bacteria
OTU498	5	5	1	2	0	5	1	3	6	1	2	1	0	2	1	d__Bacteria	p__Acidobacteria	c__Acidobacteria_Gp1	o__norank_Acidobacteria_Gp1	f__norank_Acidobacteria_Gp1	g__Gp1
OTU586	3	5	2	0	2	10	4	5	4	7	5	4	3	4	1	d__Bacteria	p__Acidobacteria	c__Acidobacteria_Gp1	o__norank_Acidobacteria_Gp1	f__norank_Acidobacteria_Gp1	g__Gp1
OTU608	28	155	11	76	18	48	46	77	101	32	10	16	21	0	2	d__Bacteria	p__Firmicutes	c__Clostridia	o__Clostridiales	f__Lachnospiraceae	g__unclassified_Lachnospiraceae
OTU317	10	2	4	6	7	9	4	4	2	5	11	5	4	5	7	d__Bacteria	p__Bacteroidetes	c__Sphingobacteriia	o__Sphingobacteriales	f__Chitinophagaceae	g__unclassified_Chitinophagaceae
OTU797	5	18	2	15	3	11	9	18	5	24	2	2	2	1	2	d__Bacteria	p__Firmicutes	c__Clostridia	o__Clostridiales	f__Ruminococcaceae	g__unclassified_Ruminococcaceae
OTU606	1	3	1	0	1	1	2	1	5	4	2	0	1	0	2	d__Bacteria	p__Planctomycetes	c__Planctomycetia	o__Planctomycetales	f__Planctomycetaceae	g__unclassified_Planctomycetaceae
OTU269	15	7	11	12	25	3	13	12	7	9	22	26	11	28	33	d__Bacteria	p__Bacteroidetes	c__unclassified_Bacteroidetes	o__unclassified_Bacteroidetes	f__unclassified_Bacteroidetes	g__unclassified_Bacteroidetes
OTU521	9	2	5	0	0	15	1	6	0	39	12	1	1	0	0	d__Bacteria	p__Bacteroidetes	c__Bacteroidia	o__Bacteroidales	f__Porphyromonadaceae	g__unclassified_Porphyromonadaceae
OTU276	11	3	14	6	17	8	10	8	9	8	11	15	6	3	13	d__Bacteria	p__Bacteroidetes	c__unclassified_Bacteroidetes	o__unclassified_Bacteroidetes	f__unclassified_Bacteroidetes	g__unclassified_Bacteroidetes
OTU477	3	2	2	3	2	2	4	2	1	5	2	2	5	4	6	d__Bacteria	p__Bacteroidetes	c__Sphingobacteriia	o__Sphingobacteriales	f__Chitinophagaceae	g__unclassified_Chitinophagaceae
OTU654	2	6	2	2	3	2	3	6	1	7	7	3	6	0	3	d__Bacteria	p__Chloroflexi	c__Anaerolineae	o__Anaerolineales	f__Anaerolineaceae	g__unclassified_Anaerolineaceae
OTU204	18	20	20	10	34	0	37	30	19	14	2	6	7	8	7	d__Bacteria	p__Bacteroidetes	c__Bacteroidia	o__Bacteroidales	f__Porphyromonadaceae	g__Parabacteroides
OTU425	3	11	0	0	0	6	0	1	3	5	0	3	1	0	0	d__Bacteria	p__Firmicutes	c__Clostridia	o__Clostridiales	f__Lachnospiraceae	g__Clostridium_XlVb
OTU158	17	104	14	50	16	54	60	31	26	32	29	16	40	14	35	d__Bacteria	p__Firmicutes	c__Clostridia	o__Clostridiales	f__Ruminococcaceae	g__Clostridium_IV
OTU315	9	5	6	11	10	2	3	6	5	2	16	18	8	16	19	d__Bacteria	p__Bacteroidetes	c__Sphingobacteriia	o__Sphingobacteriales	f__Chitinophagaceae	g__Terrimonas
OTU380	8	2	28	1	6	0	0	0	1	1	7	2	0	1	2	d__Bacteria	p__Firmicutes	c__Bacilli	o__Lactobacillales	f__Carnobacteriaceae	g__Granulicatella
OTU309	3	7	5	1	0	16	10	5	10	22	0	0	21	1	0	d__Bacteria	p__Firmicutes	c__Clostridia	o__Clostridiales	f__Lachnospiraceae	g__unclassified_Lachnospiraceae
OTU458	2	7	0	3	1	2	1	5	1	0	1	0	0	1	0	d__Bacteria	p__Firmicutes	c__Clostridia	o__Clostridiales	f__unclassified_Clostridiales	g__unclassified_Clostridiales
OTU501	6	25	10	4	4	89	28	182	22	40	0	18	5	3	3	d__Bacteria	p__Firmicutes	c__Clostridia	o__Clostridiales	f__Lachnospiraceae	g__unclassified_Lachnospiraceae
OTU357	20	11	54	2	13	35	5	1	0	11	7	0	7	0	26	d__Bacteria	p__Bacteroidetes	c__Bacteroidia	o__Bacteroidales	f__Porphyromonadaceae	g__unclassified_Porphyromonadaceae
OTU1134	2	3	1	1	1	0	0	1	2	1	4	4	0	0	0	d__Bacteria	p__Verrucomicrobia	c__Opitutae	o__unclassified_Opitutae	f__unclassified_Opitutae	g__unclassified_Opitutae
OTU866	1	2	0	0	0	2	1	0	0	1	0	0	0	0	0	d__Bacteria	p__Verrucomicrobia	c__Opitutae	o__Opitutales	f__Opitutaceae	g__Opitutus
OTU772	4	0	3	2	5	1	1	2	0	1	4	2	1	1	3	d__Bacteria	p__Bacteroidetes	c__Sphingobacteriia	o__Sphingobacteriales	f__Chitinophagaceae	g__Flavisolibacter
OTU142	24	46	108	1	3	128	12	25	10	173	51	0	23	18	7	d__Bacteria	p__Bacteroidetes	c__Bacteroidia	o__Bacteroidales	f__Porphyromonadaceae	g__unclassified_Porphyromonadaceae
OTU527	7	2	0	5	1	8	3	2	3	4	5	2	2	5	3	d__Bacteria	p__Proteobacteria	c__Alphaproteobacteria	o__Sphingomonadales	f__Sphingomonadaceae	g__Blastomonas
OTU346	7	18	21	1	0	0	0	0	0	0	2	0	0	0	0	d__Bacteria	p__Bacteroidetes	c__Bacteroidia	o__Bacteroidales	f__Prevotellaceae	g__Paraprevotella
OTU369	16	16	6	3	23	43	53	449	3	156	25	14	13	8	12	d__Bacteria	p__Bacteroidetes	c__Bacteroidia	o__Bacteroidales	f__Bacteroidaceae	g__Bacteroides
OTU475	2	0	2	1	1	1	1	5	2	4	0	2	2	0	1	d__Bacteria	p__Planctomycetes	c__Planctomycetia	o__Planctomycetales	f__Planctomycetaceae	g__unclassified_Planctomycetaceae
OTU223	3	9	1	15	1	9	7	6	92	9	9	1	4	0	4	d__Bacteria	p__Firmicutes	c__Clostridia	o__Clostridiales	f__Lachnospiraceae	g__unclassified_Lachnospiraceae
OTU183	7	15	2	69	1	24	30	44	19	22	29	10	62	1	4	d__Bacteria	p__Firmicutes	c__Clostridia	o__Clostridiales	f__Lachnospiraceae	g__Acetatifactor
OTU256	2	26	0	1	0	22	2	8	71	11	0	2	0	1	0	d__Bacteria	p__Firmicutes	c__Clostridia	o__Clostridiales	f__Ruminococcaceae	g__Butyricicoccus
OTU391	7	18	3	8	6	14	9	17	8	15	7	5	5	1	9	d__Bacteria	p__Firmicutes	c__Clostridia	o__Clostridiales	f__Ruminococcaceae	g__Clostridium_IV
OTU460	2	1	3	3	3	0	0	0	2	1	2	2	3	2	4	d__Bacteria	p__Bacteroidetes	c__Sphingobacteriia	o__Sphingobacteriales	f__Chitinophagaceae	g__Terrimonas
OTU518	3	6	0	6	7	4	1	6	5	7	3	6	1	4	2	d__Bacteria	p__Acidobacteria	c__Acidobacteria_Gp1	o__norank_Acidobacteria_Gp1	f__norank_Acidobacteria_Gp1	g__Gp1
OTU250	3	35	0	17	1	19	3	6	19	9	0	0	0	0	1	d__Bacteria	p__Firmicutes	c__Clostridia	o__Clostridiales	f__Lachnospiraceae	g__unclassified_Lachnospiraceae
OTU405	7	8	4	4	6	12	6	10	9	13	5	6	3	4	2	d__Bacteria	p__Firmicutes	c__Clostridia	o__Clostridiales	f__Clostridiaceae_1	g__Clostridium_sensu_stricto
OTU360	5	7	8	7	2	11	5	4	4	6	2	3	5	7	6	d__Bacteria	p__Proteobacteria	c__Alphaproteobacteria	o__Rhizobiales	f__unclassified_Rhizobiales	g__unclassified_Rhizobiales
OTU58	2	396	0	0	0	1	437	1	0	268	79	0	162	0	2	d__Bacteria	p__Tenericutes	c__Mollicutes	o__Anaeroplasmatales	f__Anaeroplasmataceae	g__Anaeroplasma
OTU484	5	5	4	6	1	6	3	2	5	4	3	2	5	3	1	d__Bacteria	p__Proteobacteria	c__Alphaproteobacteria	o__Sphingomonadales	f__Erythrobacteraceae	g__Altererythrobacter
OTU359	4	4	10	2	0	1	0	0	0	8	1	1	2	2	0	d__Bacteria	p__Firmicutes	c__Erysipelotrichia	o__Erysipelotrichales	f__Erysipelotrichaceae	g__unclassified_Erysipelotrichaceae
OTU592	7	5	6	7	1	4	6	5	3	2	1	3	2	4	5	d__Bacteria	p__Proteobacteria	c__Gammaproteobacteria	o__Pseudomonadales	f__Pseudomonadaceae	g__Pseudomonas
OTU454	1	4	2	0	0	0	0	0	0	0	0	0	0	0	7	d__Bacteria	p__Bacteroidetes	c__Bacteroidia	o__Bacteroidales	f__Porphyromonadaceae	g__unclassified_Porphyromonadaceae
OTU1154	3	0	1	0	1	3	0	1	0	3	1	4	3	3	1	d__Bacteria	p__Nitrospirae	c__Nitrospira	o__Nitrospirales	f__Nitrospiraceae	g__Nitrospira
OTU325	12	12	1	12	2	2	13	3	22	9	3	8	10	1	1	d__Bacteria	p__Firmicutes	c__Clostridia	o__Clostridiales	f__Lachnospiraceae	g__unclassified_Lachnospiraceae
OTU650	13	97	19	2	94	11	140	8	54	19	1	0	0	0	23	d__Bacteria	p__Firmicutes	c__Clostridia	o__Clostridiales	f__Lachnospiraceae	g__unclassified_Lachnospiraceae
OTU375	5	10	3	2	2	6	4	7	4	5	2	2	1	3	2	d__Bacteria	p__Firmicutes	c__Clostridia	o__Clostridiales	f__Clostridiaceae_1	g__Clostridium_sensu_stricto
OTU1160	3	4	0	31	1	67	0	0	7	0	0	10	0	1	6	d__Bacteria	p__Firmicutes	c__Clostridia	o__Clostridiales	f__Lachnospiraceae	g__unclassified_Lachnospiraceae
OTU637	1	2	0	0	0	0	0	0	0	0	0	0	0	0	0	d__Bacteria	p__unclassified_Bacteria	c__unclassified_Bacteria	o__unclassified_Bacteria	f__unclassified_Bacteria	g__unclassified_Bacteria
OTU192	11	10	60	5	8	23	16	16	1	27	14	5	4	6	8	d__Bacteria	p__Bacteroidetes	c__Bacteroidia	o__Bacteroidales	f__Rikenellaceae	g__Alistipes
OTU211	10	9	23	8	4	38	26	10	22	31	2	2	10	0	1	d__Bacteria	p__Firmicutes	c__unclassified_Firmicutes	o__unclassified_Firmicutes	f__unclassified_Firmicutes	g__unclassified_Firmicutes
OTU283	5	10	29	0	9	0	0	1	0	0	0	0	0	3	0	d__Bacteria	p__Bacteroidetes	c__Bacteroidia	o__Bacteroidales	f__Rikenellaceae	g__Alistipes
OTU729	2	1	8	1	4	2	3	2	1	1	3	4	3	2	8	d__Bacteria	p__Bacteroidetes	c__Sphingobacteriia	o__Sphingobacteriales	f__Chitinophagaceae	g__unclassified_Chitinophagaceae
OTU243	7	46	0	0	30	16	1	0	12	12	15	0	23	24	37	d__Bacteria	p__Firmicutes	c__unclassified_Firmicutes	o__unclassified_Firmicutes	f__unclassified_Firmicutes	g__unclassified_Firmicutes
OTU293	18	7	11	8	12	14	8	10	9	6	9	9	7	6	9	d__Bacteria	p__Proteobacteria	c__Alphaproteobacteria	o__Rhizobiales	f__unclassified_Rhizobiales	g__unclassified_Rhizobiales
OTU167	5	24	9	16	3	72	14	20	113	93	9	18	33	5	2	d__Bacteria	p__Firmicutes	c__Clostridia	o__Clostridiales	f__Lachnospiraceae	g__unclassified_Lachnospiraceae
OTU1199	1	1	0	0	0	0	0	0	0	0	0	0	0	1	2	d__Bacteria	p__Proteobacteria	c__unclassified_Proteobacteria	o__unclassified_Proteobacteria	f__unclassified_Proteobacteria	g__unclassified_Proteobacteria
OTU208	1	87	1	6	0	36	7	19	26	28	1	1	1	0	1	d__Bacteria	p__Firmicutes	c__Clostridia	o__Clostridiales	f__Lachnospiraceae	g__unclassified_Lachnospiraceae
OTU641	2	3	1	2	1	4	1	2	2	4	1	0	0	1	4	d__Bacteria	p__Proteobacteria	c__Alphaproteobacteria	o__Alphaproteobacteria_incertae_sedis	f__norank_Alphaproteobacteria_incertae_sedis	g__Rhizomicrobium
OTU426	5	16	3	11	5	38	13	6	79	33	5	2	2	0	0	d__Bacteria	p__Firmicutes	c__Clostridia	o__Clostridiales	f__Lachnospiraceae	g__unclassified_Lachnospiraceae
OTU281	6	36	2	10	1	5	72	16	29	7	5	3	12	1	5	d__Bacteria	p__Firmicutes	c__Clostridia	o__Clostridiales	f__Lachnospiraceae	g__Acetatifactor
OTU596	2	0	0	4	6	3	0	3	2	1	3	2	1	2	4	d__Bacteria	p__Bacteroidetes	c__unclassified_Bacteroidetes	o__unclassified_Bacteroidetes	f__unclassified_Bacteroidetes	g__unclassified_Bacteroidetes
OTU1115	2	0	20	6	1	1	0	0	0	0	14	0	12	5	3	d__Bacteria	p__Firmicutes	c__Clostridia	o__Clostridiales	f__unclassified_Clostridiales	g__unclassified_Clostridiales
OTU365	4	5	0	4	0	11	3	9	4	7	4	1	0	2	2	d__Bacteria	p__Proteobacteria	c__Deltaproteobacteria	o__Desulfovibrionales	f__Desulfovibrionaceae	g__Desulfovibrio
OTU262	12	20	7	10	10	18	8	10	8	14	12	13	16	9	13	d__Bacteria	p__Proteobacteria	c__Gammaproteobacteria	o__Enterobacteriales	f__Enterobacteriaceae	g__Escherichia_Shigella
OTU212	16	16	21	13	11	21	13	20	14	22	56	17	12	5	8	d__Bacteria	p__Cyanobacteria_Chloroplast	c__Chloroplast	o__norank_Chloroplast	f__Chloroplast	g__Chlorophyta
OTU343	6	8	31	0	0	3	1	6	0	0	1	0	0	0	0	d__Bacteria	p__Bacteroidetes	c__Bacteroidia	o__Bacteroidales	f__Porphyromonadaceae	g__Butyricimonas
OTU670	6	18	2	2	7	8	4	11	7	11	0	0	1	1	0	d__Bacteria	p__Fusobacteria	c__Fusobacteriia	o__Fusobacteriales	f__Fusobacteriaceae	g__unclassified_Fusobacteriaceae
OTU683	1	5	0	2	0	2	0	2	0	0	0	0	0	1	0	d__Bacteria	p__Deferribacteres	c__Deferribacteres	o__Deferribacterales	f__Deferribacteraceae	g__Mucispirillum
OTU350	2	2	11	0	3	9	2	0	2	11	1	0	0	0	6	d__Bacteria	p__Firmicutes	c__Clostridia	o__unclassified_Clostridia	f__unclassified_Clostridia	g__unclassified_Clostridia
OTU647	2	6	1	2	1	2	2	4	2	1	0	2	1	0	0	d__Bacteria	p__Chloroflexi	c__unclassified_Chloroflexi	o__unclassified_Chloroflexi	f__unclassified_Chloroflexi	g__unclassified_Chloroflexi
OTU296	6	1	7	4	8	3	0	2	5	1	9	8	7	8	7	d__Bacteria	p__Bacteroidetes	c__unclassified_Bacteroidetes	o__unclassified_Bacteroidetes	f__unclassified_Bacteroidetes	g__unclassified_Bacteroidetes
OTU364	11	2	8	36	0	17	7	4	16	11	9	1	21	5	14	d__Bacteria	p__unclassified_Bacteria	c__unclassified_Bacteria	o__unclassified_Bacteria	f__unclassified_Bacteria	g__unclassified_Bacteria
OTU182	7	56	1	4	6	23	48	28	41	22	2	12	4	0	1	d__Bacteria	p__Firmicutes	c__Clostridia	o__Clostridiales	f__Lachnospiraceae	g__unclassified_Lachnospiraceae
OTU145	6	12	7	79	1	25	12	50	12	14	36	11	87	0	5	d__Bacteria	p__Firmicutes	c__Clostridia	o__Clostridiales	f__Lachnospiraceae	g__Acetatifactor
OTU440	6	12	0	2	0	0	0	0	0	0	0	0	0	0	0	d__Bacteria	p__Bacteroidetes	c__Bacteroidia	o__Bacteroidales	f__Porphyromonadaceae	g__unclassified_Porphyromonadaceae
OTU802	4	1	1	2	6	2	1	0	1	0	3	1	0	2	4	d__Bacteria	p__Bacteroidetes	c__Bacteroidia	o__Bacteroidales	f__Marinilabiliaceae	g__Mangroviflexus
OTU467	3	2	4	1	5	1	2	1	1	5	3	0	1	2	2	d__Bacteria	p__Bacteroidetes	c__Sphingobacteriia	o__Sphingobacteriales	f__Sphingobacteriaceae	g__Mucilaginibacter
OTU307	12	1	10	4	8	8	3	7	5	11	8	7	10	10	11	d__Bacteria	p__Bacteroidetes	c__Sphingobacteriia	o__Sphingobacteriales	f__Chitinophagaceae	g__Taibaiella
OTU291	8	7	7	5	6	5	8	6	8	8	17	4	3	3	4	d__Bacteria	p__Cyanobacteria_Chloroplast	c__Cyanobacteria	o__norank_Cyanobacteria	f__unclassified_Cyanobacteria	g__unclassified_Cyanobacteria
OTU219	10	7	21	2	2	24	6	4	12	37	0	2	3	1	3	d__Bacteria	p__Firmicutes	c__Clostridia	o__Clostridiales	f__unclassified_Clostridiales	g__unclassified_Clostridiales
OTU213	5	10	15	25	5	52	9	4	6	49	3	10	16	3	3	d__Bacteria	p__Proteobacteria	c__Deltaproteobacteria	o__Desulfovibrionales	f__unclassified_Desulfovibrionales	g__unclassified_Desulfovibrionales
OTU270	3	9	0	3	2	6	3	10	40	5	0	0	1	6	1	d__Bacteria	p__Firmicutes	c__Clostridia	o__Clostridiales	f__Lachnospiraceae	g__unclassified_Lachnospiraceae
OTU202	1	78	31	0	0	30	108	17	0	2	0	3	3	4	0	d__Bacteria	p__Firmicutes	c__Clostridia	o__Clostridiales	f__Lachnospiraceae	g__unclassified_Lachnospiraceae
OTU413	4	2	3	0	1	2	3	0	0	6	3	4	3	2	4	d__Bacteria	p__unclassified_Bacteria	c__unclassified_Bacteria	o__unclassified_Bacteria	f__unclassified_Bacteria	g__unclassified_Bacteria
OTU803	3	2	2	1	3	0	1	1	0	0	1	1	2	0	2	d__Bacteria	p__Bacteroidetes	c__Bacteroidia	o__Bacteroidales	f__Porphyromonadaceae	g__unclassified_Porphyromonadaceae
OTU340	4	11	10	10	12	10	9	5	3	7	4	5	5	6	7	d__Bacteria	p__Bacteroidetes	c__Cytophagia	o__Cytophagales	f__unclassified_Cytophagales	g__unclassified_Cytophagales
OTU310	2	16	0	0	1	1	66	2	2	16	1	4	0	0	6	d__Bacteria	p__Firmicutes	c__Clostridia	o__Clostridiales	f__Lachnospiraceae	g__unclassified_Lachnospiraceae
OTU1050	2	0	0	0	0	0	0	0	2	0	0	1	0	1	0	d__Bacteria	p__unclassified_Bacteria	c__unclassified_Bacteria	o__unclassified_Bacteria	f__unclassified_Bacteria	g__unclassified_Bacteria
OTU515	10	125	0	6	3	25	11	4	136	4	52	139	0	0	1	d__Bacteria	p__Firmicutes	c__Clostridia	o__Clostridiales	f__Lachnospiraceae	g__unclassified_Lachnospiraceae
OTU1157	1	2	1	1	0	1	0	2	0	2	2	2	0	0	2	d__Bacteria	p__Bacteroidetes	c__Bacteroidia	o__Bacteroidales	f__unclassified_Bacteroidales	g__unclassified_Bacteroidales
OTU273	3	9	2	0	0	68	26	0	1	8	0	0	1	0	0	d__Bacteria	p__Firmicutes	c__Clostridia	o__Clostridiales	f__Lachnospiraceae	g__unclassified_Lachnospiraceae
OTU326	5	0	9	4	0	0	3	4	6	30	8	0	0	9	0	d__Bacteria	p__unclassified_Bacteria	c__unclassified_Bacteria	o__unclassified_Bacteria	f__unclassified_Bacteria	g__unclassified_Bacteria
OTU68	5	85	118	16	23	255	90	37	11	135	104	179	158	43	56	d__Bacteria	p__Firmicutes	c__Clostridia	o__Clostridiales	f__unclassified_Clostridiales	g__unclassified_Clostridiales
OTU693	1	3	0	0	1	0	1	0	0	1	0	0	0	0	0	d__Bacteria	p__Firmicutes	c__Clostridia	o__Clostridiales	f__unclassified_Clostridiales	g__unclassified_Clostridiales
OTU251	3	9	5	0	4	28	24	9	0	21	5	0	2	0	20	d__Bacteria	p__Firmicutes	c__Clostridia	o__Clostridiales	f__Ruminococcaceae	g__unclassified_Ruminococcaceae
OTU337	15	7	9	6	7	18	6	16	10	14	9	5	8	7	12	d__Bacteria	p__Bacteroidetes	c__Cytophagia	o__Cytophagales	f__Cytophagaceae	g__Emticicia
OTU203	2	3	3	0	0	118	7	0	20	0	1	0	0	0	0	d__Bacteria	p__Firmicutes	c__Clostridia	o__Clostridiales	f__Ruminococcaceae	g__Ruminococcus
OTU362	7	7	4	9	2	7	10	9	6	17	3	4	6	2	5	d__Bacteria	p__Proteobacteria	c__Alphaproteobacteria	o__Rhodobacterales	f__Rhodobacteraceae	g__unclassified_Rhodobacteraceae
OTU287	2	14	5	62	5	45	2	2	25	11	1	11	2	0	2	d__Bacteria	p__Firmicutes	c__Clostridia	o__Clostridiales	f__Lachnospiraceae	g__unclassified_Lachnospiraceae
OTU193	8	2	2	8	1	56	46	9	7	27	7	5	3	2	1	d__Bacteria	p__Firmicutes	c__Clostridia	o__Clostridiales	f__Ruminococcaceae	g__unclassified_Ruminococcaceae
OTU761	1	3	3	0	1	2	3	3	0	0	1	0	1	1	0	d__Bacteria	p__Actinobacteria	c__Actinobacteria	o__Actinomycetales	f__Microbacteriaceae	g__unclassified_Microbacteriaceae
OTU316	5	36	0	2	6	12	6	5	8	1	0	0	1	0	0	d__Bacteria	p__Firmicutes	c__Clostridia	o__Clostridiales	f__Lachnospiraceae	g__unclassified_Lachnospiraceae
OTU229	3	30	2	7	1	35	7	17	16	32	3	2	0	1	0	d__Bacteria	p__Firmicutes	c__Clostridia	o__Clostridiales	f__Ruminococcaceae	g__unclassified_Ruminococcaceae
OTU896	1	0	1	0	1	2	0	0	0	1	1	0	1	0	2	d__Bacteria	p__unclassified_Bacteria	c__unclassified_Bacteria	o__unclassified_Bacteria	f__unclassified_Bacteria	g__unclassified_Bacteria
OTU429	2	0	1	1	0	2	1	2	1	4	0	1	1	0	1	d__Bacteria	p__Proteobacteria	c__Alphaproteobacteria	o__Rhizobiales	f__unclassified_Rhizobiales	g__unclassified_Rhizobiales
OTU336	3	13	1	2	0	32	12	3	2	19	1	0	0	0	0	d__Bacteria	p__Proteobacteria	c__Deltaproteobacteria	o__Desulfovibrionales	f__Desulfovibrionaceae	g__unclassified_Desulfovibrionaceae
OTU436	9	8	10	56	3	9	41	29	1	13	3	6	12	1	2	d__Bacteria	p__Firmicutes	c__Clostridia	o__Clostridiales	f__Lachnospiraceae	g__Acetatifactor
OTU755	2	2	5	3	3	0	2	1	3	4	2	1	2	1	1	d__Bacteria	p__Proteobacteria	c__Alphaproteobacteria	o__Rhizobiales	f__unclassified_Rhizobiales	g__unclassified_Rhizobiales
OTU1180	2	2	0	0	0	1	0	1	0	0	0	0	1	3	0	d__Bacteria	p__unclassified_Bacteria	c__unclassified_Bacteria	o__unclassified_Bacteria	f__unclassified_Bacteria	g__unclassified_Bacteria
OTU419	2	8	4	5	3	11	5	6	6	10	4	6	2	6	4	d__Bacteria	p__Nitrospirae	c__Nitrospira	o__Nitrospirales	f__Nitrospiraceae	g__Nitrospira
OTU164	4	42	3	17	7	54	13	30	56	35	1	0	25	0	4	d__Bacteria	p__Firmicutes	c__unclassified_Firmicutes	o__unclassified_Firmicutes	f__unclassified_Firmicutes	g__unclassified_Firmicutes
OTU664	8	250	2	32	2	27	37	24	22	17	15	19	42	6	2	d__Bacteria	p__Firmicutes	c__Clostridia	o__Clostridiales	f__Lachnospiraceae	g__unclassified_Lachnospiraceae
OTU227	6	18	3	46	0	95	57	62	26	23	1	5	4	6	2	d__Bacteria	p__Firmicutes	c__Clostridia	o__Clostridiales	f__Ruminococcaceae	g__Butyricicoccus
OTU321	2	9	4	5	3	3	6	4	2	8	6	0	1	4	3	d__Bacteria	p__Synergistetes	c__Synergistia	o__Synergistales	f__Synergistaceae	g__Thermovirga
OTU493	2	1	1	3	0	8	6	0	2	1	1	0	0	0	0	d__Bacteria	p__Firmicutes	c__Erysipelotrichia	o__Erysipelotrichales	f__Erysipelotrichaceae	g__Clostridium_XVIII
OTU371	8	215	31	69	65	103	106	219	64	725	11	181	51	3	3	d__Bacteria	p__Firmicutes	c__Clostridia	o__Clostridiales	f__Lachnospiraceae	g__unclassified_Lachnospiraceae
OTU709	1	1	1	0	1	0	0	0	0	0	0	1	0	0	0	d__Bacteria	p__Ignavibacteriae	c__Ignavibacteria	o__Ignavibacteriales	f__Ignavibacteriaceae	g__Ignavibacterium
OTU319	3	3	8	2	1	53	22	44	2	33	1	1	2	0	4	d__Bacteria	p__Bacteroidetes	c__Bacteroidia	o__Bacteroidales	f__Porphyromonadaceae	g__unclassified_Porphyromonadaceae
OTU196	2	27	4	25	5	57	50	31	23	17	1	17	16	1	4	d__Bacteria	p__Firmicutes	c__Clostridia	o__Clostridiales	f__Lachnospiraceae	g__unclassified_Lachnospiraceae
OTU935	1	1	0	0	0	0	3	1	0	0	0	0	0	0	0	d__Bacteria	p__Actinobacteria	c__Actinobacteria	o__unclassified_Acidimicrobidae	f__unclassified_Acidimicrobidae	g__unclassified_Acidimicrobidae
OTU572	5	5	3	2	5	3	2	1	2	2	4	1	3	1	3	d__Bacteria	p__Bacteroidetes	c__Cytophagia	o__Cytophagales	f__norank_Cytophagales	g__Chryseolinea
OTU411	4	0	1	0	1	4	1	51	0	1	0	1	3	0	1	d__Bacteria	p__Bacteroidetes	c__Bacteroidia	o__Bacteroidales	f__Bacteroidaceae	g__Bacteroides
OTU277	4	0	8	2	2	0	13	0	0	0	29	1	1	0	4	d__Bacteria	p__Actinobacteria	c__Actinobacteria	o__Coriobacteriales	f__Coriobacteriaceae	g__unclassified_Coriobacteriaceae
OTU322	5	8	8	6	2	13	6	5	5	4	5	0	4	1	1	d__Bacteria	p__Proteobacteria	c__Alphaproteobacteria	o__Rhodospirillales	f__unclassified_Rhodospirillales	g__unclassified_Rhodospirillales
OTU852	2	8	2	1	1	3	0	1	3	3	2	2	2	1	2	d__Bacteria	p__Chloroflexi	c__Anaerolineae	o__Anaerolineales	f__Anaerolineaceae	g__unclassified_Anaerolineaceae
OTU314	9	10	13	10	11	8	10	13	12	10	8	6	12	7	7	d__Bacteria	p__Proteobacteria	c__Gammaproteobacteria	o__Pseudomonadales	f__Pseudomonadaceae	g__Pseudomonas
OTU703	2	10	1	13	2	3	16	11	13	10	3	0	3	2	1	d__Bacteria	p__Firmicutes	c__Clostridia	o__Clostridiales	f__Lachnospiraceae	g__unclassified_Lachnospiraceae
OTU209	1	0	16	0	2	327	3	17	0	0	0	0	0	4	1	d__Bacteria	p__Firmicutes	c__Clostridia	o__Clostridiales	f__Ruminococcaceae	g__Clostridium_IV
OTU199	5	6	8	5	8	4	5	2	19	3	10	8	27	56	65	d__Bacteria	p__Actinobacteria	c__Actinobacteria	o__Coriobacteriales	f__Coriobacteriaceae	g__unclassified_Coriobacteriaceae
OTU394	3	6	7	2	2	4	1	6	2	1	2	5	10	1	4	d__Bacteria	p__Bacteroidetes	c__Sphingobacteriia	o__Sphingobacteriales	f__Chitinophagaceae	g__unclassified_Chitinophagaceae
OTU349	1	29	0	3	0	23	7	14	21	24	1	5	3	2	1	d__Bacteria	p__Firmicutes	c__Clostridia	o__Clostridiales	f__Ruminococcaceae	g__unclassified_Ruminococcaceae
OTU80	8	141	0	2	86	311	53	85	612	45	24	19	6	8	20	d__Bacteria	p__Firmicutes	c__Clostridia	o__Clostridiales	f__Lachnospiraceae	g__Roseburia
OTU961	4	3	2	2	6	9	2	33	4	1	5	7	3	5	9	d__Bacteria	p__unclassified_Bacteria	c__unclassified_Bacteria	o__unclassified_Bacteria	f__unclassified_Bacteria	g__unclassified_Bacteria
OTU977	1	2	0	1	0	0	0	3	1	2	0	1	1	0	0	d__Bacteria	p__Acidobacteria	c__Acidobacteria_Gp3	o__norank_Acidobacteria_Gp3	f__norank_Acidobacteria_Gp3	g__Candidatus_Solibacter
OTU721	2	24	4	22	4	6	5	14	9	1	8	3	8	4	1	d__Bacteria	p__Firmicutes	c__Clostridia	o__Clostridiales	f__Lachnospiraceae	g__unclassified_Lachnospiraceae
OTU828	1	0	0	0	1	0	2	2	1	0	0	1	1	0	0	d__Bacteria	p__Proteobacteria	c__Alphaproteobacteria	o__Sphingomonadales	f__Sphingomonadaceae	g__Sphingorhabdus
OTU174	4	37	17	2	2	34	12	46	233	59	58	2	0	9	0	d__Bacteria	p__Firmicutes	c__Clostridia	o__Clostridiales	f__Lachnospiraceae	g__unclassified_Lachnospiraceae
OTU206	4	10	1	71	5	72	32	14	48	18	49	13	2	3	9	d__Bacteria	p__Firmicutes	c__Clostridia	o__Clostridiales	f__Lachnospiraceae	g__unclassified_Lachnospiraceae
OTU544	2	3	3	0	0	5	0	5	1	5	2	0	1	0	1	d__Bacteria	p__Acidobacteria	c__Acidobacteria_Gp3	o__norank_Acidobacteria_Gp3	f__norank_Acidobacteria_Gp3	g__Gp3
OTU177	9	1	6	9	0	12	25	3	69	26	18	1	8	7	7	d__Bacteria	p__Firmicutes	c__Clostridia	o__Clostridiales	f__Ruminococcaceae	g__unclassified_Ruminococcaceae
OTU824	1	1	0	0	2	0	1	0	0	1	0	0	0	0	0	d__Bacteria	p__unclassified_Bacteria	c__unclassified_Bacteria	o__unclassified_Bacteria	f__unclassified_Bacteria	g__unclassified_Bacteria
OTU1055	1	1	1	0	1	1	0	0	1	1	0	1	2	0	2	d__Bacteria	p__Bacteroidetes	c__Bacteroidia	o__Bacteroidales	f__unclassified_Bacteroidales	g__unclassified_Bacteroidales
OTU844	1	0	1	0	0	4	0	0	0	1	0	0	0	0	0	d__Bacteria	p__Firmicutes	c__Clostridia	o__Clostridiales	f__unclassified_Clostridiales	g__unclassified_Clostridiales
OTU707	3	2	2	3	1	3	1	3	1	5	2	2	2	1	4	d__Bacteria	p__Proteobacteria	c__Alphaproteobacteria	o__Rhizobiales	f__unclassified_Rhizobiales	g__unclassified_Rhizobiales
OTU228	6	5	20	2	1	17	22	9	22	24	10	17	4	6	20	d__Bacteria	p__Firmicutes	c__Clostridia	o__Clostridiales	f__unclassified_Clostridiales	g__unclassified_Clostridiales
OTU801	1	0	0	0	1	0	0	0	0	1	1	0	0	0	0	d__Bacteria	p__Bacteroidetes	c__Sphingobacteriia	o__Sphingobacteriales	f__Sphingobacteriaceae	g__unclassified_Sphingobacteriaceae
OTU1194	1	1	0	0	1	1	1	0	1	0	0	3	0	5	2	d__Bacteria	p__Verrucomicrobia	c__Verrucomicrobiae	o__Verrucomicrobiales	f__Verrucomicrobiaceae	g__Luteolibacter
OTU724	2	1	2	3	3	5	2	8	2	3	1	5	0	1	2	d__Bacteria	p__Planctomycetes	c__Planctomycetia	o__Planctomycetales	f__Planctomycetaceae	g__unclassified_Planctomycetaceae
OTU437	5	2	6	0	0	1	0	0	0	0	32	0	4	1	0	d__Bacteria	p__Bacteroidetes	c__Bacteroidia	o__Bacteroidales	f__Porphyromonadaceae	g__unclassified_Porphyromonadaceae
OTU330	10	13	2	475	34	18	403	132	475	10	3	5	3	1	146	d__Bacteria	p__Firmicutes	c__Clostridia	o__Clostridiales	f__Lachnospiraceae	g__unclassified_Lachnospiraceae
OTU265	7	6	8	9	4	10	10	5	4	10	7	4	5	4	9	d__Bacteria	p__Fusobacteria	c__Fusobacteriia	o__Fusobacteriales	f__Fusobacteriaceae	g__unclassified_Fusobacteriaceae
OTU598	3	0	2	1	2	0	1	1	2	1	0	2	2	0	0	d__Bacteria	p__Bacteroidetes	c__Bacteroidia	o__Bacteroidales	f__Prevotellaceae	g__Alloprevotella
OTU1063	4	28	6	4	1	16	15	11	8	19	2	2	3	3	10	d__Bacteria	p__Firmicutes	c__Clostridia	o__Clostridiales	f__Ruminococcaceae	g__unclassified_Ruminococcaceae
OTU715	3	2	4	2	1	0	4	2	1	1	1	0	1	0	1	d__Bacteria	p__Proteobacteria	c__Alphaproteobacteria	o__Rhizobiales	f__unclassified_Rhizobiales	g__unclassified_Rhizobiales
OTU829	1	0	1	0	1	3	2	5	1	2	0	0	2	0	1	d__Bacteria	p__Proteobacteria	c__Gammaproteobacteria	o__Xanthomonadales	f__Xanthomonadaceae	g__Rhodanobacter
OTU433	3	2	4	2	3	6	4	1	0	4	2	1	2	2	3	d__Bacteria	p__Bacteroidetes	c__Bacteroidia	o__Bacteroidales	f__Prolixibacteraceae	g__unclassified_Prolixibacteraceae
OTU769	2	1	1	0	0	3	0	0	2	1	0	0	2	2	1	d__Bacteria	p__Chloroflexi	c__Anaerolineae	o__Anaerolineales	f__Anaerolineaceae	g__unclassified_Anaerolineaceae
OTU200	6	11	8	24	0	97	14	79	29	48	7	21	23	2	11	d__Bacteria	p__Firmicutes	c__Clostridia	o__Clostridiales	f__Lachnospiraceae	g__unclassified_Lachnospiraceae
OTU244	3	45	3	13	2	22	16	43	1	9	4	3	4	1	3	d__Bacteria	p__Firmicutes	c__Clostridia	o__Clostridiales	f__Ruminococcaceae	g__Clostridium_IV
OTU355	5	4	19	1	1	1	3	0	2	4	3	0	62	0	32	d__Bacteria	p__unclassified_Bacteria	c__unclassified_Bacteria	o__unclassified_Bacteria	f__unclassified_Bacteria	g__unclassified_Bacteria
OTU1061	1	0	0	1	1	0	0	0	1	1	1	2	2	0	0	d__Bacteria	p__Bacteroidetes	c__Bacteroidia	o__Bacteroidales	f__Porphyromonadaceae	g__Dysgonomonas
OTU252	4	3	5	7	1	4	4	4	102	3	4	13	5	1	0	d__Bacteria	p__Firmicutes	c__Clostridia	o__Clostridiales	f__Lachnospiraceae	g__unclassified_Lachnospiraceae
OTU354	2	1	0	0	1	2	4	3	3	4	0	1	2	1	3	d__Bacteria	p__Proteobacteria	c__Gammaproteobacteria	o__unclassified_Gammaproteobacteria	f__unclassified_Gammaproteobacteria	g__unclassified_Gammaproteobacteria
OTU374	3	3	2	4	10	5	1	2	6	11	4	0	4	43	18	d__Bacteria	p__Firmicutes	c__unclassified_Firmicutes	o__unclassified_Firmicutes	f__unclassified_Firmicutes	g__unclassified_Firmicutes
OTU1132	3	2	2	18	1	8	7	6	5	19	0	6	2	2	0	d__Bacteria	p__Firmicutes	c__Clostridia	o__Clostridiales	f__Lachnospiraceae	g__unclassified_Lachnospiraceae
OTU551	2	2	1	0	1	1	2	0	4	1	0	1	1	0	1	d__Bacteria	p__Firmicutes	c__Clostridia	o__Clostridiales	f__Ruminococcaceae	g__Saccharofermentans
OTU597	3	0	0	1	0	0	1	2	0	1	1	5	5	0	2	d__Bacteria	p__Candidatus_Saccharibacteria	c__norank_Candidatus_Saccharibacteria	o__norank_Candidatus_Saccharibacteria	f__norank_Candidatus_Saccharibacteria	g__Saccharibacteria_genera_incertae_sedis
OTU455	1	3	7	3	2	2	1	1	0	3	1	1	1	2	8	d__Bacteria	p__Firmicutes	c__Bacilli	o__Lactobacillales	f__Lactobacillaceae	g__Lactobacillus
OTU583	2	1	0	0	0	0	1	0	0	1	0	0	0	0	0	d__Bacteria	p__Actinobacteria	c__Actinobacteria	o__Acidimicrobiales	f__unclassified_Acidimicrobineae	g__unclassified_Acidimicrobineae
OTU684	2	17	1	0	5	15	28	31	52	23	3	4	5	1	1	d__Bacteria	p__Firmicutes	c__Clostridia	o__Clostridiales	f__Ruminococcaceae	g__unclassified_Ruminococcaceae
OTU178	4	105	4	11	2	96	20	76	18	26	5	1	2	0	0	d__Bacteria	p__Firmicutes	c__Clostridia	o__Clostridiales	f__Lachnospiraceae	g__Acetatifactor
OTU235	2	6	54	0	10	36	7	22	23	21	3	3	2	2	0	d__Bacteria	p__Firmicutes	c__Clostridia	o__unclassified_Clostridia	f__unclassified_Clostridia	g__unclassified_Clostridia
OTU966	1	0	0	2	1	1	1	2	0	1	1	4	0	0	2	d__Bacteria	p__Firmicutes	c__Clostridia	o__Clostridiales	f__Ruminococcaceae	g__Oscillibacter
OTU627	1	5	0	1	0	0	0	1	2	1	0	0	1	0	0	d__Bacteria	p__Firmicutes	c__Clostridia	o__Clostridiales	f__Peptostreptococcaceae	g__unclassified_Peptostreptococcaceae
OTU478	5	2	2	2	2	2	0	1	2	3	1	1	2	0	0	d__Bacteria	p__Actinobacteria	c__Actinobacteria	o__Actinomycetales	f__Nocardiaceae	g__Gordonia
OTU643	1	2	0	0	0	1	0	0	1	1	0	0	0	0	0	d__Bacteria	p__Bacteroidetes	c__Sphingobacteriia	o__Sphingobacteriales	f__Chitinophagaceae	g__Parafilimonas
OTU404	9	3	7	7	9	2	1	8	4	3	10	6	4	2	6	d__Bacteria	p__Bacteroidetes	c__Bacteroidia	o__Bacteroidales	f__unclassified_Bacteroidales	g__unclassified_Bacteroidales
OTU305	2	6	6	2	13	3	1	0	2	13	0	0	1	0	20	d__Bacteria	p__Firmicutes	c__unclassified_Firmicutes	o__unclassified_Firmicutes	f__unclassified_Firmicutes	g__unclassified_Firmicutes
OTU555	1	0	0	0	0	0	1	0	0	0	0	1	0	0	0	d__Bacteria	p__Proteobacteria	c__Gammaproteobacteria	o__unclassified_Gammaproteobacteria	f__unclassified_Gammaproteobacteria	g__unclassified_Gammaproteobacteria
OTU225	2	1	2	1	2	32	6	9	9	103	2	4	26	2	0	d__Bacteria	p__Firmicutes	c__Clostridia	o__Clostridiales	f__unclassified_Clostridiales	g__unclassified_Clostridiales
OTU372	2	0	0	1	1	1	5	4	4	25	3	0	1	5	6	d__Bacteria	p__Actinobacteria	c__Actinobacteria	o__Coriobacteriales	f__Coriobacteriaceae	g__unclassified_Coriobacteriaceae
OTU266	9	14	19	7	4	25	15	8	6	11	8	7	6	6	6	d__Bacteria	p__Firmicutes	c__Negativicutes	o__Selenomonadales	f__Veillonellaceae	g__Pectinatus
OTU722	4	6	0	3	0	3	4	4	4	5	1	2	1	1	2	d__Bacteria	p__Actinobacteria	c__Actinobacteria	o__Actinomycetales	f__Streptomycetaceae	g__Streptomyces
OTU226	6	17	4	5	6	40	19	12	0	18	19	5	16	11	11	d__Bacteria	p__Firmicutes	c__unclassified_Firmicutes	o__unclassified_Firmicutes	f__unclassified_Firmicutes	g__unclassified_Firmicutes
OTU507	2	0	13	2	0	4	1	2	0	3	0	0	2	0	0	d__Bacteria	p__Firmicutes	c__Clostridia	o__Clostridiales	f__Ruminococcaceae	g__unclassified_Ruminococcaceae
OTU593	4	5	1	0	2	8	4	3	4	5	2	3	0	1	1	d__Bacteria	p__Proteobacteria	c__Alphaproteobacteria	o__unclassified_Alphaproteobacteria	f__unclassified_Alphaproteobacteria	g__unclassified_Alphaproteobacteria
OTU120	2	2	0	0	0	155	10	3	376	76	0	0	1	0	0	d__Bacteria	p__Firmicutes	c__Clostridia	o__Clostridiales	f__Lachnospiraceae	g__unclassified_Lachnospiraceae
OTU942	1	1	1	0	0	0	2	0	1	1	7	2	7	0	1	d__Bacteria	p__Firmicutes	c__Bacilli	o__Bacillales	f__Bacillaceae_1	g__Bacillus
OTU465	1	1	20	0	0	0	0	0	0	0	5	0	1	0	1	d__Bacteria	p__Bacteroidetes	c__Bacteroidia	o__Bacteroidales	f__Porphyromonadaceae	g__unclassified_Porphyromonadaceae
OTU363	2	4	14	1	0	0	1	0	0	50	0	1	0	0	0	d__Bacteria	p__Bacteroidetes	c__Bacteroidia	o__Bacteroidales	f__Porphyromonadaceae	g__unclassified_Porphyromonadaceae
OTU499	4	6	3	3	1	4	4	7	6	8	4	2	0	3	1	d__Bacteria	p__Actinobacteria	c__Actinobacteria	o__Actinomycetales	f__Nocardiaceae	g__Rhodococcus
OTU730	3	0	2	4	1	3	1	1	0	2	0	3	2	3	5	d__Bacteria	p__Bacteroidetes	c__Sphingobacteriia	o__Sphingobacteriales	f__Chitinophagaceae	g__unclassified_Chitinophagaceae
OTU607	2	111	0	15	4	13	12	8	8	27	0	2	2	2	1	d__Bacteria	p__Firmicutes	c__Clostridia	o__Clostridiales	f__Lachnospiraceae	g__unclassified_Lachnospiraceae
OTU726	1	0	2	0	0	0	1	0	0	1	0	0	0	0	0	d__Bacteria	p__Cyanobacteria_Chloroplast	c__Chloroplast	o__norank_Chloroplast	f__Chloroplast	g__Chlorophyta
OTU132	2	128	23	28	16	81	6	17	60	18	6	39	1	34	21	d__Bacteria	p__Proteobacteria	c__Deltaproteobacteria	o__Desulfovibrionales	f__Desulfovibrionaceae	g__Desulfovibrio
OTU344	3	57	2	1	6	0	2	0	0	1	1	1	1	2	7	d__Bacteria	p__Firmicutes	c__Clostridia	o__Clostridiales	f__Lachnospiraceae	g__unclassified_Lachnospiraceae
OTU479	3	4	0	2	1	2	0	7	2	2	1	0	2	2	2	d__Bacteria	p__Chloroflexi	c__Anaerolineae	o__Anaerolineales	f__Anaerolineaceae	g__unclassified_Anaerolineaceae
OTU165	4	21	0	1	0	5	28	84	118	65	4	0	8	1	10	d__Bacteria	p__Firmicutes	c__Clostridia	o__Clostridiales	f__Lachnospiraceae	g__unclassified_Lachnospiraceae
OTU712	5	7	4	5	3	12	3	12	8	7	1	2	4	0	4	d__Bacteria	p__Actinobacteria	c__Actinobacteria	o__Actinomycetales	f__Mycobacteriaceae	g__Mycobacterium
OTU666	1	2	0	0	0	0	0	0	0	0	0	0	0	0	1	d__Bacteria	p__Firmicutes	c__Clostridia	o__Clostridiales	f__Lachnospiraceae	g__unclassified_Lachnospiraceae
OTU147	13	208	9	22	6	98	120	291	4	115	6	17	9	3	1	d__Bacteria	p__Firmicutes	c__Clostridia	o__Clostridiales	f__Lachnospiraceae	g__unclassified_Lachnospiraceae
OTU187	14	59	9	12	4	71	73	28	39	38	10	6	27	3	20	d__Bacteria	p__Firmicutes	c__Clostridia	o__Clostridiales	f__Ruminococcaceae	g__Oscillibacter
OTU1101	1	0	0	0	0	0	0	1	0	0	2	0	0	0	0	d__Bacteria	p__Firmicutes	c__Clostridia	o__Clostridiales	f__unclassified_Clostridiales	g__unclassified_Clostridiales
OTU613	2	2	0	0	0	2	1	0	0	0	0	0	0	0	0	d__Bacteria	p__Bacteroidetes	c__Sphingobacteriia	o__Sphingobacteriales	f__Chitinophagaceae	g__Flavisolibacter
OTU573	1	1	0	2	1	3	0	2	0	0	0	1	1	1	0	d__Bacteria	p__Chloroflexi	c__Caldilineae	o__Caldilineales	f__Caldilineaceae	g__Litorilinea
OTU449	1	3	0	0	0	0	0	0	1	0	1	0	0	0	0	d__Bacteria	p__Proteobacteria	c__Betaproteobacteria	o__Rhodocyclales	f__Rhodocyclaceae	g__unclassified_Rhodocyclaceae
OTU954	2	4	0	1	1	5	3	2	1	13	1	0	1	2	2	d__Bacteria	p__Proteobacteria	c__Deltaproteobacteria	o__Desulfovibrionales	f__Desulfovibrionaceae	g__Desulfovibrio
OTU600	2	1	1	1	0	2	0	1	0	0	1	0	0	0	3	d__Bacteria	p__Proteobacteria	c__Deltaproteobacteria	o__Myxococcales	f__Nannocystaceae	g__Nannocystis
OTU304	2	6	6	5	3	1	12	1	5	0	1	5	1	0	2	d__Bacteria	p__Firmicutes	c__Clostridia	o__Clostridiales	f__Ruminococcaceae	g__unclassified_Ruminococcaceae
OTU494	2	1	0	1	0	2	2	0	0	0	2	2	1	1	0	d__Bacteria	p__Bacteroidetes	c__Sphingobacteriia	o__Sphingobacteriales	f__Chitinophagaceae	g__Sediminibacterium
OTU864	3	0	4	0	0	11	1	0	1	1	4	0	6	0	0	d__Bacteria	p__Firmicutes	c__Clostridia	o__Clostridiales	f__Lachnospiraceae	g__unclassified_Lachnospiraceae
OTU487	3	4	7	1	8	4	2	2	1	6	2	4	1	3	7	d__Bacteria	p__Chloroflexi	c__Anaerolineae	o__Anaerolineales	f__Anaerolineaceae	g__unclassified_Anaerolineaceae
OTU1073	4	4	2	0	0	13	4	0	1	5	0	0	0	0	0	d__Bacteria	p__Firmicutes	c__Clostridia	o__Clostridiales	f__Lachnospiraceae	g__unclassified_Lachnospiraceae
OTU381	3	3	10	3	4	5	10	3	5	12	13	5	2	5	14	d__Bacteria	p__Firmicutes	c__Bacilli	o__Lactobacillales	f__Streptococcaceae	g__Lactococcus
OTU1185	1	0	0	0	0	0	0	0	0	0	0	0	1	2	1	d__Bacteria	p__Bacteroidetes	c__Sphingobacteriia	o__Sphingobacteriales	f__Chitinophagaceae	g__Flavihumibacter
OTU594	6	3	7	3	1	3	2	0	1	4	9	3	3	0	8	d__Bacteria	p__Firmicutes	c__Bacilli	o__Lactobacillales	f__Lactobacillaceae	g__Lactobacillus
OTU1041	1	0	0	4	0	1	2	0	2	0	0	0	2	0	0	d__Bacteria	p__Firmicutes	c__Clostridia	o__Clostridiales	f__Lachnospiraceae	g__unclassified_Lachnospiraceae
OTU949	1	0	1	4	1	2	3	2	2	0	0	0	2	1	2	d__Bacteria	p__Bacteroidetes	c__Bacteroidia	o__Bacteroidales	f__unclassified_Bacteroidales	g__unclassified_Bacteroidales
OTU288	3	9	0	4	0	8	39	0	21	3	2	1	1	2	4	d__Bacteria	p__Firmicutes	c__Erysipelotrichia	o__Erysipelotrichales	f__Erysipelotrichaceae	g__Erysipelotrichaceae_incertae_sedis
OTU580	1	2	2	2	3	1	0	2	1	2	5	3	3	0	2	d__Bacteria	p__Bacteroidetes	c__Flavobacteriia	o__Flavobacteriales	f__Flavobacteriaceae	g__unclassified_Flavobacteriaceae
OTU342	5	1	0	0	2	6	1	0	1	1	1	0	0	0	0	d__Bacteria	p__Actinobacteria	c__Actinobacteria	o__Coriobacteriales	f__Coriobacteriaceae	g__unclassified_Coriobacteriaceae
OTU927	1	0	0	1	0	0	3	3	0	0	0	0	0	0	0	d__Bacteria	p__Firmicutes	c__Clostridia	o__Clostridiales	f__unclassified_Clostridiales	g__unclassified_Clostridiales
OTU768	3	3	3	1	2	4	0	2	2	7	1	3	3	0	4	d__Bacteria	p__Firmicutes	c__Bacilli	o__Lactobacillales	f__Leuconostocaceae	g__Leuconostoc
OTU919	1	0	0	0	0	0	2	0	0	0	0	0	0	0	0	d__Bacteria	p__Actinobacteria	c__Actinobacteria	o__Coriobacteriales	f__Coriobacteriaceae	g__unclassified_Coriobacteriaceae
OTU482	2	3	0	1	0	0	3	1	2	1	2	1	1	2	4	d__Bacteria	p__Bacteroidetes	c__unclassified_Bacteroidetes	o__unclassified_Bacteroidetes	f__unclassified_Bacteroidetes	g__unclassified_Bacteroidetes
OTU472	5	3	5	6	3	4	4	5	4	7	3	1	2	2	8	d__Bacteria	p__Proteobacteria	c__Gammaproteobacteria	o__Xanthomonadales	f__Xanthomonadaceae	g__unclassified_Xanthomonadaceae
OTU517	3	2	2	7	6	3	1	2	3	0	1	3	0	0	3	d__Bacteria	p__Proteobacteria	c__Deltaproteobacteria	o__Myxococcales	f__Kofleriaceae	g__Kofleria
OTU461	6	26	5	17	4	1	40	271	12	2	0	1	1	6	14	d__Bacteria	p__Firmicutes	c__Clostridia	o__Clostridiales	f__Lachnospiraceae	g__unclassified_Lachnospiraceae
OTU1169	1	2	2	0	2	1	0	0	1	2	2	3	2	2	4	d__Bacteria	p__Bacteroidetes	c__Sphingobacteriia	o__Sphingobacteriales	f__Chitinophagaceae	g__Ferruginibacter
OTU807	1	0	0	0	2	0	0	1	1	0	0	0	0	0	0	d__Bacteria	p__Bacteroidetes	c__Bacteroidia	o__Bacteroidales	f__Bacteroidaceae	g__Bacteroides
OTU445	2	6	3	2	1	4	4	3	2	8	1	2	1	3	0	d__Bacteria	p__unclassified_Bacteria	c__unclassified_Bacteria	o__unclassified_Bacteria	f__unclassified_Bacteria	g__unclassified_Bacteria
OTU356	2	4	9	0	8	11	3	0	1	17	5	3	13	6	0	d__Bacteria	p__Firmicutes	c__unclassified_Firmicutes	o__unclassified_Firmicutes	f__unclassified_Firmicutes	g__unclassified_Firmicutes
OTU680	1	2	0	0	0	1	0	4	0	0	1	1	0	4	2	d__Bacteria	p__Proteobacteria	c__Deltaproteobacteria	o__Bdellovibrionales	f__Bacteriovoracaceae	g__Peredibacter
OTU700	1	3	0	1	0	3	1	1	1	3	1	2	2	0	0	d__Bacteria	p__Thermotogae	c__Thermotogae	o__Kosmotogales	f__Kosmotogaceae	g__Mesotoga
OTU151	1	2	2	19	0	5	3	1	14	5	87	3	320	58	44	d__Bacteria	p__Firmicutes	c__Clostridia	o__Clostridiales	f__Lachnospiraceae	g__unclassified_Lachnospiraceae
OTU504	2	0	2	1	0	4	7	2	2	3	2	2	1	0	1	d__Bacteria	p__Actinobacteria	c__Actinobacteria	o__Actinomycetales	f__Micrococcaceae	g__Rothia
OTU398	1	3	1	0	1	3	2	0	9	6	0	0	0	0	0	d__Bacteria	p__Firmicutes	c__Clostridia	o__unclassified_Clostridia	f__unclassified_Clostridia	g__unclassified_Clostridia
OTU584	1	2	1	1	0	6	0	0	1	1	0	0	1	0	2	d__Bacteria	p__unclassified_Bacteria	c__unclassified_Bacteria	o__unclassified_Bacteria	f__unclassified_Bacteria	g__unclassified_Bacteria
OTU366	1	3	2	0	0	22	10	3	3	13	1	0	1	0	0	d__Bacteria	p__unclassified_Bacteria	c__unclassified_Bacteria	o__unclassified_Bacteria	f__unclassified_Bacteria	g__unclassified_Bacteria
OTU161	2	0	3	7	7	3	5	3	1	5	67	22	28	62	29	d__Bacteria	p__Actinobacteria	c__Actinobacteria	o__Coriobacteriales	f__Coriobacteriaceae	g__unclassified_Coriobacteriaceae
OTU488	1	1	1	5	3	2	1	1	3	1	2	6	4	2	2	d__Bacteria	p__Bacteroidetes	c__unclassified_Bacteroidetes	o__unclassified_Bacteroidetes	f__unclassified_Bacteroidetes	g__unclassified_Bacteroidetes
OTU242	2	35	1	22	1	0	4	16	2	3	6	4	7	2	2	d__Bacteria	p__Firmicutes	c__Clostridia	o__Clostridiales	f__Ruminococcaceae	g__Anaerotruncus
OTU258	1	4	0	1	8	94	30	1	0	0	0	0	0	0	0	d__Bacteria	p__Firmicutes	c__Clostridia	o__Clostridiales	f__Lachnospiraceae	g__unclassified_Lachnospiraceae
OTU585	1	0	2	4	4	4	0	1	1	2	2	4	2	1	0	d__Bacteria	p__Bacteroidetes	c__Flavobacteriia	o__Flavobacteriales	f__Flavobacteriaceae	g__Flavobacterium
OTU382	3	3	2	2	1	2	1	4	1	2	2	4	3	2	2	d__Bacteria	p__unclassified_Bacteria	c__unclassified_Bacteria	o__unclassified_Bacteria	f__unclassified_Bacteria	g__unclassified_Bacteria
OTU395	4	4	6	4	9	7	4	4	4	6	6	8	10	6	8	d__Bacteria	p__Bacteroidetes	c__Sphingobacteriia	o__Sphingobacteriales	f__Saprospiraceae	g__Haliscomenobacter
OTU605	1	7	0	0	1	3	5	6	1	3	4	4	2	2	0	d__Bacteria	p__Proteobacteria	c__Deltaproteobacteria	o__Desulfovibrionales	f__Desulfovibrionaceae	g__Desulfovibrio
OTU812	1	0	0	0	3	2	1	0	0	0	0	0	0	0	1	d__Bacteria	p__Planctomycetes	c__Planctomycetia	o__Planctomycetales	f__Planctomycetaceae	g__Gimesia
OTU318	2	0	1	3	0	15	15	0	0	17	2	6	24	0	0	d__Bacteria	p__Firmicutes	c__unclassified_Firmicutes	o__unclassified_Firmicutes	f__unclassified_Firmicutes	g__unclassified_Firmicutes
OTU508	3	4	0	1	0	4	3	2	4	3	3	0	2	1	3	d__Bacteria	p__Firmicutes	c__Negativicutes	o__Selenomonadales	f__Veillonellaceae	g__unclassified_Veillonellaceae
OTU107	1	25	1	1	1	689	16	2	9	0	0	1	3	0	0	d__Bacteria	p__Firmicutes	c__Clostridia	o__Clostridiales	f__Lachnospiraceae	g__unclassified_Lachnospiraceae
OTU1195	2	1	0	0	1	4	4	2	1	1	2	1	2	2	2	d__Bacteria	p__Firmicutes	c__Negativicutes	o__Selenomonadales	f__Veillonellaceae	g__Megasphaera
OTU1037	1	0	0	0	0	0	1	1	4	0	0	0	0	0	0	d__Bacteria	p__Firmicutes	c__Clostridia	o__Clostridiales	f__Lachnospiraceae	g__unclassified_Lachnospiraceae
OTU490	2	1	0	0	6	1	0	0	0	0	3	0	29	3	9	d__Bacteria	p__Firmicutes	c__Clostridia	o__Clostridiales	f__unclassified_Clostridiales	g__unclassified_Clostridiales
OTU765	1	1	2	2	1	2	1	1	1	1	0	0	0	2	0	d__Bacteria	p__Proteobacteria	c__Betaproteobacteria	o__Burkholderiales	f__Comamonadaceae	g__Simplicispira
OTU970	2	2	0	1	1	1	0	3	0	0	0	0	0	0	2	d__Bacteria	p__Bacteroidetes	c__unclassified_Bacteroidetes	o__unclassified_Bacteroidetes	f__unclassified_Bacteroidetes	g__unclassified_Bacteroidetes
OTU491	2	1	0	1	0	4	2	0	3	3	1	1	0	0	0	d__Bacteria	p__Firmicutes	c__Clostridia	o__Clostridiales	f__unclassified_Clostridiales	g__unclassified_Clostridiales
OTU587	2	1	2	0	0	0	0	1	1	0	0	0	1	0	0	d__Bacteria	p__Actinobacteria	c__Actinobacteria	o__unclassified_Acidimicrobidae	f__unclassified_Acidimicrobidae	g__unclassified_Acidimicrobidae
OTU714	1	1	0	1	0	1	0	1	1	1	0	4	1	2	3	d__Bacteria	p__Verrucomicrobia	c__Spartobacteria	o__norank_Spartobacteria	f__norank_Spartobacteria	g__Spartobacteria_genera_incertae_sedis
OTU148	1	16	37	13	9	49	70	37	25	106	6	40	24	19	11	d__Bacteria	p__Firmicutes	c__Clostridia	o__Clostridiales	f__unclassified_Clostridiales	g__unclassified_Clostridiales
OTU516	2	1	2	1	1	0	2	0	2	1	1	2	2	1	1	d__Bacteria	p__Chloroflexi	c__Caldilineae	o__Caldilineales	f__Caldilineaceae	g__unclassified_Caldilineaceae
OTU588	1	0	0	0	0	0	0	3	0	0	0	1	0	0	0	d__Bacteria	p__Proteobacteria	c__unclassified_Proteobacteria	o__unclassified_Proteobacteria	f__unclassified_Proteobacteria	g__unclassified_Proteobacteria
OTU415	2	1	1	3	2	0	2	1	0	3	1	1	2	0	3	d__Bacteria	p__Firmicutes	c__Clostridia	o__Clostridiales	f__Ruminococcaceae	g__Oscillibacter
OTU286	4	21	6	4	1	14	1	11	12	11	0	4	3	4	1	d__Bacteria	p__Firmicutes	c__Clostridia	o__Clostridiales	f__unclassified_Clostridiales	g__unclassified_Clostridiales
OTU457	1	7	0	0	1	0	0	0	0	0	3	5	4	0	6	d__Bacteria	p__Firmicutes	c__Bacilli	o__Lactobacillales	f__Lactobacillaceae	g__Lactobacillus
OTU1168	1	1	0	1	1	0	3	0	0	1	3	2	4	2	1	d__Bacteria	p__Bacteroidetes	c__unclassified_Bacteroidetes	o__unclassified_Bacteroidetes	f__unclassified_Bacteroidetes	g__unclassified_Bacteroidetes
OTU169	1	14	16	7	4	69	23	9	1	30	1	13	4	3	2	d__Bacteria	p__Firmicutes	c__Clostridia	o__Clostridiales	f__unclassified_Clostridiales	g__unclassified_Clostridiales
OTU476	2	1	11	1	0	0	0	0	3	1	0	10	3	0	10	d__Bacteria	p__Firmicutes	c__Erysipelotrichia	o__Erysipelotrichales	f__Erysipelotrichaceae	g__unclassified_Erysipelotrichaceae
OTU690	1	3	0	0	1	0	0	2	1	1	0	0	0	0	0	d__Bacteria	p__Acidobacteria	c__Acidobacteria_Gp1	o__norank_Acidobacteria_Gp1	f__norank_Acidobacteria_Gp1	g__unclassified_Acidobacteria_Gp1
OTU1178	1	1	1	1	1	2	1	1	0	2	0	2	1	0	2	d__Bacteria	p__Bacteroidetes	c__Sphingobacteriia	o__Sphingobacteriales	f__Chitinophagaceae	g__unclassified_Chitinophagaceae
OTU941	1	0	0	0	0	0	4	0	0	0	0	0	0	0	1	d__Bacteria	p__Firmicutes	c__Clostridia	o__Clostridiales	f__Lachnospiraceae	g__unclassified_Lachnospiraceae
OTU713	1	2	1	0	0	0	0	1	1	1	1	0	0	0	0	d__Bacteria	p__unclassified_Bacteria	c__unclassified_Bacteria	o__unclassified_Bacteria	f__unclassified_Bacteria	g__unclassified_Bacteria
OTU764	1	1	3	0	1	0	0	0	1	0	1	1	1	0	2	d__Bacteria	p__Bacteroidetes	c__Sphingobacteriia	o__Sphingobacteriales	f__Sphingobacteriaceae	g__Mucilaginibacter
OTU590	1	0	1	1	1	2	0	0	0	0	0	0	0	2	0	d__Bacteria	p__Bacteroidetes	c__unclassified_Bacteroidetes	o__unclassified_Bacteroidetes	f__unclassified_Bacteroidetes	g__unclassified_Bacteroidetes
OTU743	4	1	3	4	2	1	0	0	1	4	3	4	1	1	2	d__Bacteria	p__Bacteroidetes	c__Cytophagia	o__Cytophagales	f__Cytophagaceae	g__Runella
OTU328	2	3	1	14	2	1	7	15	2	1	0	0	0	0	0	d__Bacteria	p__Firmicutes	c__Clostridia	o__Clostridiales	f__Ruminococcaceae	g__unclassified_Ruminococcaceae
OTU771	1	2	0	3	0	0	0	0	0	0	0	0	0	0	0	d__Bacteria	p__Proteobacteria	c__Alphaproteobacteria	o__Sphingomonadales	f__Sphingomonadaceae	g__Sphingorhabdus
OTU332	2	1	5	17	14	16	36	37	17	0	0	0	1	0	0	d__Bacteria	p__unclassified_Bacteria	c__unclassified_Bacteria	o__unclassified_Bacteria	f__unclassified_Bacteria	g__unclassified_Bacteria
OTU591	1	4	1	4	1	5	2	1	5	2	0	1	2	1	0	d__Bacteria	p__Acidobacteria	c__Acidobacteria_Gp1	o__norank_Acidobacteria_Gp1	f__norank_Acidobacteria_Gp1	g__unclassified_Acidobacteria_Gp1
OTU762	1	3	2	0	0	0	0	0	0	0	0	0	0	0	0	d__Bacteria	p__Actinobacteria	c__Actinobacteria	o__Coriobacteriales	f__Coriobacteriaceae	g__unclassified_Coriobacteriaceae
OTU1092	1	1	0	0	0	0	6	1	0	7	0	0	0	0	0	d__Bacteria	p__Firmicutes	c__Clostridia	o__Clostridiales	f__Ruminococcaceae	g__unclassified_Ruminococcaceae
OTU410	1	8	2	3	3	6	3	5	5	3	0	2	1	1	3	d__Bacteria	p__Actinobacteria	c__Actinobacteria	o__Actinomycetales	f__Streptomycetaceae	g__unclassified_Streptomycetaceae
OTU502	1	0	0	1	0	0	2	0	1	0	1	0	1	0	0	d__Bacteria	p__unclassified_Bacteria	c__unclassified_Bacteria	o__unclassified_Bacteria	f__unclassified_Bacteria	g__unclassified_Bacteria
OTU421	1	1	1	1	3	0	3	2	2	2	4	11	2	6	4	d__Bacteria	p__Bacteroidetes	c__Bacteroidia	o__Bacteroidales	f__unclassified_Bacteroidales	g__unclassified_Bacteroidales
OTU602	3	2	2	1	0	4	1	2	0	2	2	1	2	2	4	d__Bacteria	p__Proteobacteria	c__Betaproteobacteria	o__Burkholderiales	f__Comamonadaceae	g__Hydrogenophaga
OTU442	2	4	0	0	0	1	0	1	1	1	0	0	0	0	0	d__Bacteria	p__Firmicutes	c__Clostridia	o__Clostridiales	f__unclassified_Clostridiales	g__unclassified_Clostridiales
OTU418	1	2	7	0	0	1	1	12	0	35	3	0	0	0	0	d__Bacteria	p__Bacteroidetes	c__Bacteroidia	o__Bacteroidales	f__Porphyromonadaceae	g__Barnesiella
OTU485	1	3	0	2	3	2	1	6	2	6	0	3	0	1	0	d__Bacteria	p__Chloroflexi	c__Anaerolineae	o__Anaerolineales	f__Anaerolineaceae	g__unclassified_Anaerolineaceae
OTU682	6	4	1	3	2	2	0	1	2	1	0	1	0	1	1	d__Bacteria	p__Proteobacteria	c__Betaproteobacteria	o__Burkholderiales	f__Comamonadaceae	g__Acidovorax
OTU999	1	0	0	0	1	0	1	2	0	0	0	0	0	0	0	d__Bacteria	p__Firmicutes	c__Bacilli	o__Bacillales	f__Bacillales_Incertae_Sedis_XI	g__Gemella
OTU956	1	3	1	3	2	5	2	5	1	4	5	3	2	1	1	d__Bacteria	p__Proteobacteria	c__Gammaproteobacteria	o__Pseudomonadales	f__Moraxellaceae	g__Acinetobacter
OTU298	3	0	3	1	0	3	4	0	2	3	29	0	5	0	1	d__Bacteria	p__Actinobacteria	c__Actinobacteria	o__Coriobacteriales	f__Coriobacteriaceae	g__unclassified_Coriobacteriaceae
OTU434	3	2	3	2	4	2	1	1	1	1	7	4	6	5	3	d__Bacteria	p__unclassified_Bacteria	c__unclassified_Bacteria	o__unclassified_Bacteria	f__unclassified_Bacteria	g__unclassified_Bacteria
OTU414	2	21	1	3	3	3	23	9	9	0	6	8	2	1	2	d__Bacteria	p__Firmicutes	c__Clostridia	o__Clostridiales	f__Lachnospiraceae	g__unclassified_Lachnospiraceae
OTU406	1	0	0	1	0	6	0	2	13	0	0	0	0	0	0	d__Bacteria	p__Firmicutes	c__Clostridia	o__Clostridiales	f__Lachnospiraceae	g__unclassified_Lachnospiraceae
OTU65	2	0	0	8	82	6	1	394	84	37	10	123	0	215	232	d__Bacteria	p__Tenericutes	c__Mollicutes	o__Anaeroplasmatales	f__Anaeroplasmataceae	g__Anaeroplasma
OTU435	1	9	0	1	0	0	0	0	0	0	0	0	0	0	0	d__Bacteria	p__Proteobacteria	c__Betaproteobacteria	o__Burkholderiales	f__Sutterellaceae	g__Parasutterella
OTU331	1	0	2	3	19	5	2	0	0	0	0	15	6	4	0	d__Bacteria	p__Actinobacteria	c__Actinobacteria	o__Coriobacteriales	f__Coriobacteriaceae	g__unclassified_Coriobacteriaceae
OTU401	1	0	3	0	0	0	0	0	0	32	0	0	0	1	0	d__Bacteria	p__Proteobacteria	c__Deltaproteobacteria	o__unclassified_Deltaproteobacteria	f__unclassified_Deltaproteobacteria	g__unclassified_Deltaproteobacteria
OTU691	1	6	2	1	2	6	0	2	3	3	0	0	2	1	1	d__Bacteria	p__Bacteroidetes	c__Bacteroidia	o__Bacteroidales	f__Porphyromonadaceae	g__unclassified_Porphyromonadaceae
OTU777	1	0	0	1	2	0	0	1	0	0	0	1	3	0	1	d__Bacteria	p__Bacteroidetes	c__Sphingobacteriia	o__Sphingobacteriales	f__Chitinophagaceae	g__Flavisolibacter
OTU179	1	38	0	8	2	99	43	10	48	61	2	0	14	4	1	d__Bacteria	p__Firmicutes	c__Clostridia	o__Clostridiales	f__unclassified_Clostridiales	g__unclassified_Clostridiales
OTU766	1	0	4	0	0	0	4	2	2	3	0	0	0	1	0	d__Bacteria	p__Firmicutes	c__Clostridia	o__Clostridiales	f__unclassified_Clostridiales	g__unclassified_Clostridiales
OTU998	1	0	0	1	0	1	2	5	0	0	1	2	0	6	0	d__Bacteria	p__Firmicutes	c__Clostridia	o__Clostridiales	f__Lachnospiraceae	g__unclassified_Lachnospiraceae
OTU384	1	0	0	0	0	7	6	1	1	10	10	3	8	1	3	d__Bacteria	p__Actinobacteria	c__Actinobacteria	o__Coriobacteriales	f__Coriobacteriaceae	g__unclassified_Coriobacteriaceae
OTU1177	1	0	0	1	0	0	0	0	0	0	0	1	2	2	2	d__Bacteria	p__unclassified_Bacteria	c__unclassified_Bacteria	o__unclassified_Bacteria	f__unclassified_Bacteria	g__unclassified_Bacteria
OTU595	1	0	0	0	0	1	0	0	0	3	0	0	1	0	1	d__Bacteria	p__Proteobacteria	c__Alphaproteobacteria	o__unclassified_Alphaproteobacteria	f__unclassified_Alphaproteobacteria	g__unclassified_Alphaproteobacteria
OTU937	1	1	0	0	0	2	2	3	0	1	0	0	1	0	2	d__Bacteria	p__Firmicutes	c__Clostridia	o__Clostridiales	f__Ruminococcaceae	g__unclassified_Ruminococcaceae
OTU390	1	5	2	1	0	1	0	2	0	6	7	0	2	1	3	d__Bacteria	p__Cyanobacteria_Chloroplast	c__Cyanobacteria	o__norank_Cyanobacteria	f__Family_II	g__GpIIa
OTU272	1	1	3	0	1	53	0	0	0	22	0	0	1	0	1	d__Bacteria	p__unclassified_Bacteria	c__unclassified_Bacteria	o__unclassified_Bacteria	f__unclassified_Bacteria	g__unclassified_Bacteria
OTU893	1	0	0	0	0	1	0	0	0	0	1	0	0	0	0	d__Bacteria	p__Planctomycetes	c__Planctomycetia	o__Planctomycetales	f__Planctomycetaceae	g__Pirellula
OTU1017	1	0	0	1	0	1	3	2	1	1	2	0	0	0	1	d__Bacteria	p__Proteobacteria	c__unclassified_Proteobacteria	o__unclassified_Proteobacteria	f__unclassified_Proteobacteria	g__unclassified_Proteobacteria
OTU796	1	0	0	14	0	0	5	3	3	0	0	0	0	0	1	d__Bacteria	p__Firmicutes	c__Clostridia	o__Clostridiales	f__Ruminococcaceae	g__unclassified_Ruminococcaceae
OTU1140	1	2	0	3	0	3	2	2	0	3	1	2	3	1	1	d__Bacteria	p__Aminicenantes	c__norank_Aminicenantes	o__norank_Aminicenantes	f__norank_Aminicenantes	g__Aminicenantes_genera_incertae_sedis
OTU1046	1	20	1	1	0	21	12	3	11	3	0	3	4	0	0	d__Bacteria	p__Firmicutes	c__Clostridia	o__Clostridiales	f__Lachnospiraceae	g__unclassified_Lachnospiraceae
OTU1123	1	0	0	0	0	1	0	0	0	0	2	0	0	1	1	d__Bacteria	p__Chloroflexi	c__Anaerolineae	o__Anaerolineales	f__Anaerolineaceae	g__unclassified_Anaerolineaceae
OTU964	1	1	0	1	0	2	1	2	0	4	0	1	0	2	1	d__Bacteria	p__Acidobacteria	c__Acidobacteria_Gp1	o__norank_Acidobacteria_Gp1	f__norank_Acidobacteria_Gp1	g__unclassified_Acidobacteria_Gp1
OTU813	1	1	0	0	3	1	0	0	0	0	1	0	0	0	0	d__Bacteria	p__Firmicutes	c__unclassified_Firmicutes	o__unclassified_Firmicutes	f__unclassified_Firmicutes	g__unclassified_Firmicutes
OTU278	1	3	2	0	0	1	1	3	0	0	9	5	40	10	17	d__Bacteria	p__Actinobacteria	c__Actinobacteria	o__Coriobacteriales	f__Coriobacteriaceae	g__unclassified_Coriobacteriaceae
OTU92	1	315	0	3	3	28	3	3	1570	16	1	2	7	1	0	d__Bacteria	p__Firmicutes	c__Clostridia	o__Clostridiales	f__Lachnospiraceae	g__unclassified_Lachnospiraceae
OTU831	2	1	0	0	1	2	0	1	0	2	1	2	0	0	1	d__Bacteria	p__Bacteroidetes	c__Bacteroidia	o__Bacteroidales	f__unclassified_Bacteroidales	g__unclassified_Bacteroidales
OTU900	1	3	1	3	0	7	4	3	0	4	1	2	0	2	1	d__Bacteria	p__Proteobacteria	c__Alphaproteobacteria	o__unclassified_Alphaproteobacteria	f__unclassified_Alphaproteobacteria	g__unclassified_Alphaproteobacteria
OTU109	1	0	2	17	21	20	7	40	101	278	10	0	4	2	19	d__Bacteria	p__Firmicutes	c__Clostridia	o__Clostridiales	f__unclassified_Clostridiales	g__unclassified_Clostridiales
OTU134	1	0	111	0	0	62	2	1	106	26	7	0	12	9	1	d__Bacteria	p__unclassified_Bacteria	c__unclassified_Bacteria	o__unclassified_Bacteria	f__unclassified_Bacteria	g__unclassified_Bacteria
OTU599	1	0	0	0	0	0	0	0	0	0	1	1	0	0	0	d__Bacteria	p__Candidatus_Saccharibacteria	c__norank_Candidatus_Saccharibacteria	o__norank_Candidatus_Saccharibacteria	f__norank_Candidatus_Saccharibacteria	g__Saccharibacteria_genera_incertae_sedis
OTU282	1	7	4	22	82	0	3	0	0	0	0	5	4	4	8	d__Bacteria	p__Firmicutes	c__Clostridia	o__Clostridiales	f__Clostridiaceae_1	g__Clostridium_sensu_stricto
OTU601	1	0	1	1	0	0	0	1	0	0	1	1	0	1	0	d__Bacteria	p__unclassified_Bacteria	c__unclassified_Bacteria	o__unclassified_Bacteria	f__unclassified_Bacteria	g__unclassified_Bacteria
OTU451	1	2	1	2	3	1	0	2	1	1	5	2	0	5	0	d__Bacteria	p__Bacteroidetes	c__Flavobacteriia	o__Flavobacteriales	f__Flavobacteriaceae	g__Chryseobacterium
OTU353	0	16	0	2	1	0	5	0	0	0	0	0	1	0	14	d__Bacteria	p__Firmicutes	c__Clostridia	o__Clostridiales	f__Lachnospiraceae	g__unclassified_Lachnospiraceae
OTU385	0	33	0	0	0	0	0	0	0	0	1	0	0	0	2	d__Bacteria	p__Firmicutes	c__Bacilli	o__Lactobacillales	f__Enterococcaceae	g__Enterococcus
OTU386	0	32	0	0	5	0	5	2	0	0	0	0	0	0	0	d__Bacteria	p__Firmicutes	c__Clostridia	o__Clostridiales	f__Lachnospiraceae	g__Lachnospiracea_incertae_sedis
OTU441	0	3	0	0	0	0	0	0	0	0	0	0	0	0	0	d__Bacteria	p__Firmicutes	c__Clostridia	o__Clostridiales	f__Ruminococcaceae	g__unclassified_Ruminococcaceae
OTU443	0	4	0	0	0	0	0	0	0	0	0	0	0	0	0	d__Bacteria	p__unclassified_Bacteria	c__unclassified_Bacteria	o__unclassified_Bacteria	f__unclassified_Bacteria	g__unclassified_Bacteria
OTU444	0	12	0	0	0	2	5	0	1	0	0	0	0	1	0	d__Bacteria	p__Firmicutes	c__unclassified_Firmicutes	o__unclassified_Firmicutes	f__unclassified_Firmicutes	g__unclassified_Firmicutes
OTU898	0	25	0	9	1	37	19	9	8	15	4	1	6	0	1	d__Bacteria	p__Firmicutes	c__Clostridia	o__Clostridiales	f__Lachnospiraceae	g__unclassified_Lachnospiraceae
OTU610	0	3	0	0	0	1	1	0	0	1	0	1	0	0	0	d__Bacteria	p__Chloroflexi	c__unclassified_Chloroflexi	o__unclassified_Chloroflexi	f__unclassified_Chloroflexi	g__unclassified_Chloroflexi
OTU611	0	2	0	0	0	0	0	0	0	1	0	0	0	0	0	d__Bacteria	p__Firmicutes	c__Clostridia	o__Clostridiales	f__Lachnospiraceae	g__unclassified_Lachnospiraceae
OTU614	0	4	0	2	1	0	0	2	2	0	1	0	0	0	0	d__Bacteria	p__Firmicutes	c__Clostridia	o__Clostridiales	f__Ruminococcaceae	g__Oscillibacter
OTU615	0	2	0	0	0	0	0	0	0	0	0	0	0	0	0	d__Bacteria	p__unclassified_Bacteria	c__unclassified_Bacteria	o__unclassified_Bacteria	f__unclassified_Bacteria	g__unclassified_Bacteria
OTU616	0	3	0	0	1	0	0	0	0	0	0	0	0	0	0	d__Bacteria	p__Firmicutes	c__Clostridia	o__Clostridiales	f__Lachnospiraceae	g__unclassified_Lachnospiraceae
OTU617	0	2	0	0	0	0	0	0	0	0	0	0	0	0	0	d__Bacteria	p__Firmicutes	c__Clostridia	o__Clostridiales	f__unclassified_Clostridiales	g__unclassified_Clostridiales
OTU618	0	9	1	0	0	3	2	1	0	2	0	6	0	1	1	d__Bacteria	p__Firmicutes	c__Clostridia	o__Clostridiales	f__Lachnospiraceae	g__unclassified_Lachnospiraceae
OTU619	0	2	1	0	0	3	0	0	0	0	0	1	0	0	0	d__Bacteria	p__Proteobacteria	c__Alphaproteobacteria	o__unclassified_Alphaproteobacteria	f__unclassified_Alphaproteobacteria	g__unclassified_Alphaproteobacteria
OTU621	0	2	0	0	0	0	0	0	0	0	0	0	0	0	0	d__Bacteria	p__Actinobacteria	c__Actinobacteria	o__Actinomycetales	f__Microbacteriaceae	g__unclassified_Microbacteriaceae
OTU622	0	2	0	0	0	0	0	0	0	0	0	1	0	0	0	d__Bacteria	p__Aminicenantes	c__norank_Aminicenantes	o__norank_Aminicenantes	f__norank_Aminicenantes	g__Aminicenantes_genera_incertae_sedis
OTU625	0	2	9	0	0	0	1	0	0	0	0	0	0	0	0	d__Bacteria	p__Bacteroidetes	c__Bacteroidia	o__Bacteroidales	f__Porphyromonadaceae	g__Butyricimonas
OTU624	0	2	0	0	0	0	0	0	0	0	0	0	0	0	0	d__Bacteria	p__unclassified_Bacteria	c__unclassified_Bacteria	o__unclassified_Bacteria	f__unclassified_Bacteria	g__unclassified_Bacteria
OTU626	0	2	0	0	0	0	0	0	0	0	0	0	0	0	0	d__Bacteria	p__Firmicutes	c__Clostridia	o__Clostridiales	f__Lachnospiraceae	g__Acetatifactor
OTU628	0	2	0	0	0	0	0	0	0	0	0	0	0	0	1	d__Bacteria	p__Bacteroidetes	c__Bacteroidia	o__Bacteroidales	f__unclassified_Bacteroidales	g__unclassified_Bacteroidales
OTU629	0	2	0	0	1	0	0	1	0	1	1	2	1	1	2	d__Bacteria	p__unclassified_Bacteria	c__unclassified_Bacteria	o__unclassified_Bacteria	f__unclassified_Bacteria	g__unclassified_Bacteria
OTU630	0	3	0	0	0	0	1	0	0	1	0	0	0	0	0	d__Bacteria	p__Firmicutes	c__Clostridia	o__Clostridiales	f__Ruminococcaceae	g__unclassified_Ruminococcaceae
OTU631	0	2	0	0	0	0	0	0	0	0	0	0	0	0	0	d__Bacteria	p__unclassified_Bacteria	c__unclassified_Bacteria	o__unclassified_Bacteria	f__unclassified_Bacteria	g__unclassified_Bacteria
OTU633	0	2	0	0	0	0	0	0	0	0	0	0	0	0	0	d__Bacteria	p__Bacteroidetes	c__unclassified_Bacteroidetes	o__unclassified_Bacteroidetes	f__unclassified_Bacteroidetes	g__unclassified_Bacteroidetes
OTU634	0	3	0	0	0	0	0	0	0	0	0	0	0	0	0	d__Bacteria	p__Bacteroidetes	c__Sphingobacteriia	o__Sphingobacteriales	f__Chitinophagaceae	g__unclassified_Chitinophagaceae
OTU635	0	3	0	0	0	0	0	0	0	1	0	1	0	0	0	d__Bacteria	p__Proteobacteria	c__Alphaproteobacteria	o__Alphaproteobacteria_incertae_sedis	f__norank_Alphaproteobacteria_incertae_sedis	g__Geminicoccus
OTU636	0	2	0	0	0	0	0	0	0	0	0	0	0	0	0	d__Bacteria	p__Bacteroidetes	c__Sphingobacteriia	o__Sphingobacteriales	f__Chitinophagaceae	g__Taibaiella
OTU640	0	2	0	0	0	0	0	0	0	0	0	0	0	0	0	d__Bacteria	p__unclassified_Bacteria	c__unclassified_Bacteria	o__unclassified_Bacteria	f__unclassified_Bacteria	g__unclassified_Bacteria
OTU642	0	3	0	0	0	0	0	0	0	1	0	0	0	0	0	d__Bacteria	p__unclassified_Bacteria	c__unclassified_Bacteria	o__unclassified_Bacteria	f__unclassified_Bacteria	g__unclassified_Bacteria
OTU644	0	2	0	0	0	0	0	0	0	0	0	0	0	0	0	d__Bacteria	p__unclassified_Bacteria	c__unclassified_Bacteria	o__unclassified_Bacteria	f__unclassified_Bacteria	g__unclassified_Bacteria
OTU392	0	4	15	0	0	0	0	0	0	0	0	0	0	0	0	d__Bacteria	p__unclassified_Bacteria	c__unclassified_Bacteria	o__unclassified_Bacteria	f__unclassified_Bacteria	g__unclassified_Bacteria
OTU645	0	2	1	0	0	2	1	1	0	0	0	0	0	0	0	d__Bacteria	p__Proteobacteria	c__Alphaproteobacteria	o__Rhizobiales	f__unclassified_Rhizobiales	g__unclassified_Rhizobiales
OTU646	0	2	0	0	0	0	1	0	0	2	0	0	0	0	0	d__Bacteria	p__Firmicutes	c__unclassified_Firmicutes	o__unclassified_Firmicutes	f__unclassified_Firmicutes	g__unclassified_Firmicutes
OTU648	0	2	0	0	0	0	0	0	0	0	0	0	0	0	0	d__Bacteria	p__Bacteroidetes	c__Sphingobacteriia	o__Sphingobacteriales	f__Chitinophagaceae	g__Niastella
OTU651	0	2	0	0	0	0	0	0	0	1	0	0	0	0	1	d__Bacteria	p__Proteobacteria	c__unclassified_Proteobacteria	o__unclassified_Proteobacteria	f__unclassified_Proteobacteria	g__unclassified_Proteobacteria
OTU649	0	2	0	0	0	0	0	0	0	0	0	0	0	0	0	d__Bacteria	p__Bacteroidetes	c__unclassified_Bacteroidetes	o__unclassified_Bacteroidetes	f__unclassified_Bacteroidetes	g__unclassified_Bacteroidetes
OTU655	0	2	0	0	0	1	0	0	0	2	0	0	0	0	0	d__Bacteria	p__unclassified_Bacteria	c__unclassified_Bacteria	o__unclassified_Bacteria	f__unclassified_Bacteria	g__unclassified_Bacteria
OTU656	0	3	0	0	0	0	0	0	0	1	0	0	0	0	0	d__Bacteria	p__Firmicutes	c__Clostridia	o__Clostridiales	f__Lachnospiraceae	g__unclassified_Lachnospiraceae
OTU657	0	2	0	1	0	1	0	0	0	0	1	2	1	1	0	d__Bacteria	p__unclassified_Bacteria	c__unclassified_Bacteria	o__unclassified_Bacteria	f__unclassified_Bacteria	g__unclassified_Bacteria
OTU658	0	2	0	0	0	0	1	1	0	0	0	0	0	1	0	d__Bacteria	p__Firmicutes	c__Clostridia	o__Clostridiales	f__Ruminococcaceae	g__unclassified_Ruminococcaceae
OTU661	0	2	0	0	0	0	0	0	0	0	0	0	0	0	0	d__Bacteria	p__Chloroflexi	c__unclassified_Chloroflexi	o__unclassified_Chloroflexi	f__unclassified_Chloroflexi	g__unclassified_Chloroflexi
OTU660	0	2	0	0	0	0	0	0	0	0	0	0	0	0	0	d__Bacteria	p__unclassified_Bacteria	c__unclassified_Bacteria	o__unclassified_Bacteria	f__unclassified_Bacteria	g__unclassified_Bacteria
OTU662	0	5	0	1	0	2	1	14	0	3	1	3	1	0	0	d__Bacteria	p__Firmicutes	c__Clostridia	o__Clostridiales	f__Lachnospiraceae	g__unclassified_Lachnospiraceae
OTU663	0	3	0	0	0	0	0	0	1	2	1	0	0	1	1	d__Bacteria	p__Firmicutes	c__Negativicutes	o__Selenomonadales	f__Veillonellaceae	g__Anaeroarcus
OTU665	0	2	0	0	0	0	0	0	0	0	0	0	0	0	0	d__Bacteria	p__Firmicutes	c__Clostridia	o__Clostridiales	f__unclassified_Clostridiales	g__unclassified_Clostridiales
OTU668	0	6	0	0	0	0	0	0	0	0	0	0	0	0	0	d__Bacteria	p__Firmicutes	c__Clostridia	o__Clostridiales	f__unclassified_Clostridiales	g__unclassified_Clostridiales
OTU671	0	2	0	0	0	0	0	0	0	0	0	0	0	0	0	d__Bacteria	p__unclassified_Bacteria	c__unclassified_Bacteria	o__unclassified_Bacteria	f__unclassified_Bacteria	g__unclassified_Bacteria
OTU669	0	2	0	0	0	0	0	0	0	0	0	0	0	0	0	d__Bacteria	p__unclassified_Bacteria	c__unclassified_Bacteria	o__unclassified_Bacteria	f__unclassified_Bacteria	g__unclassified_Bacteria
OTU672	0	4	0	0	0	2	0	0	0	2	0	1	0	0	1	d__Bacteria	p__Acidobacteria	c__Acidobacteria_Gp3	o__norank_Acidobacteria_Gp3	f__norank_Acidobacteria_Gp3	g__Gp3
OTU667	0	2	0	0	0	0	0	0	0	0	0	0	0	0	0	d__Bacteria	p__Firmicutes	c__Clostridia	o__Clostridiales	f__unclassified_Clostridiales	g__unclassified_Clostridiales
OTU674	0	2	0	0	0	0	0	0	0	0	0	0	0	0	0	d__Bacteria	p__Firmicutes	c__Clostridia	o__Clostridiales	f__Ruminococcaceae	g__unclassified_Ruminococcaceae
OTU676	0	3	0	0	0	0	0	0	0	0	0	0	0	0	0	d__Bacteria	p__Firmicutes	c__Clostridia	o__Clostridiales	f__Lachnospiraceae	g__unclassified_Lachnospiraceae
OTU675	0	2	0	0	0	0	0	0	0	0	0	0	0	0	0	d__Bacteria	p__Actinobacteria	c__Actinobacteria	o__Gaiellales	f__Gaiellaceae	g__Gaiella
OTU678	0	2	0	0	0	0	0	0	0	0	0	0	0	0	0	d__Bacteria	p__Firmicutes	c__Clostridia	o__Clostridiales	f__Lachnospiraceae	g__unclassified_Lachnospiraceae
OTU677	0	2	0	0	0	0	0	0	0	0	0	0	0	0	0	d__Bacteria	p__unclassified_Bacteria	c__unclassified_Bacteria	o__unclassified_Bacteria	f__unclassified_Bacteria	g__unclassified_Bacteria
OTU285	0	14	0	1	0	18	7	8	23	17	0	5	0	0	0	d__Bacteria	p__Firmicutes	c__Clostridia	o__Clostridiales	f__Ruminococcaceae	g__Anaerotruncus
OTU623	0	9	0	1	0	1	0	0	0	2	0	0	0	0	0	d__Bacteria	p__Firmicutes	c__Clostridia	o__Clostridiales	f__Lachnospiraceae	g__unclassified_Lachnospiraceae
OTU323	0	4	0	8	1	26	7	5	3	12	0	0	2	1	0	d__Bacteria	p__Proteobacteria	c__Deltaproteobacteria	o__Desulfovibrionales	f__Desulfovibrionaceae	g__Desulfovibrio
OTU681	0	2	0	0	0	1	0	0	0	0	0	0	0	0	0	d__Bacteria	p__Firmicutes	c__Clostridia	o__Clostridiales	f__Lachnospiraceae	g__unclassified_Lachnospiraceae
OTU686	0	3	0	0	0	0	0	0	0	0	0	0	0	0	0	d__Bacteria	p__Firmicutes	c__unclassified_Firmicutes	o__unclassified_Firmicutes	f__unclassified_Firmicutes	g__unclassified_Firmicutes
OTU687	0	2	1	1	0	0	0	1	0	0	1	2	0	0	1	d__Bacteria	p__Proteobacteria	c__Gammaproteobacteria	o__Pseudomonadales	f__Pseudomonadaceae	g__Cellvibrio
OTU688	0	3	0	0	0	0	0	0	0	0	0	0	0	0	0	d__Bacteria	p__Acidobacteria	c__Acidobacteria_Gp3	o__norank_Acidobacteria_Gp3	f__norank_Acidobacteria_Gp3	g__Gp3
OTU689	0	2	0	0	0	0	0	0	0	0	0	0	0	0	0	d__Bacteria	p__unclassified_Bacteria	c__unclassified_Bacteria	o__unclassified_Bacteria	f__unclassified_Bacteria	g__unclassified_Bacteria
OTU450	0	4	0	1	24	1	7	0	0	3	1	0	1	0	0	d__Bacteria	p__Firmicutes	c__Clostridia	o__Clostridiales	f__Lachnospiraceae	g__unclassified_Lachnospiraceae
OTU692	0	3	0	0	0	0	0	0	0	0	0	0	0	0	0	d__Bacteria	p__Chloroflexi	c__Anaerolineae	o__Anaerolineales	f__Anaerolineaceae	g__unclassified_Anaerolineaceae
OTU387	0	9	0	0	0	0	2	0	0	36	0	0	0	0	0	d__Bacteria	p__Firmicutes	c__Clostridia	o__Clostridiales	f__unclassified_Clostridiales	g__unclassified_Clostridiales
OTU695	0	3	0	0	0	0	0	0	0	0	0	0	0	0	0	d__Bacteria	p__Bacteroidetes	c__Sphingobacteriia	o__Sphingobacteriales	f__Chitinophagaceae	g__unclassified_Chitinophagaceae
OTU694	0	2	0	0	0	0	0	0	0	0	0	0	0	0	0	d__Bacteria	p__Bacteroidetes	c__Bacteroidia	o__Bacteroidales	f__Porphyromonadaceae	g__unclassified_Porphyromonadaceae
OTU696	0	2	0	0	0	0	0	0	0	0	0	0	0	0	0	d__Bacteria	p__Firmicutes	c__Clostridia	o__Clostridiales	f__unclassified_Clostridiales	g__unclassified_Clostridiales
OTU697	0	2	0	0	0	0	0	0	0	0	0	0	0	0	0	d__Bacteria	p__Bacteroidetes	c__Bacteroidia	o__Bacteroidales	f__unclassified_Bacteroidales	g__unclassified_Bacteroidales
OTU698	0	2	0	0	0	0	0	0	0	0	0	0	0	0	0	d__Bacteria	p__unclassified_Bacteria	c__unclassified_Bacteria	o__unclassified_Bacteria	f__unclassified_Bacteria	g__unclassified_Bacteria
OTU699	0	2	0	0	0	0	0	0	0	0	0	0	0	0	0	d__Bacteria	p__Firmicutes	c__Clostridia	o__Clostridiales	f__unclassified_Clostridiales	g__unclassified_Clostridiales
OTU701	0	2	0	0	0	0	0	0	0	0	0	0	0	0	0	d__Bacteria	p__Firmicutes	c__Clostridia	o__Clostridiales	f__Ruminococcaceae	g__unclassified_Ruminococcaceae
OTU702	0	2	0	0	0	0	0	0	0	0	1	0	0	0	0	d__Bacteria	p__unclassified_Bacteria	c__unclassified_Bacteria	o__unclassified_Bacteria	f__unclassified_Bacteria	g__unclassified_Bacteria
OTU704	0	2	0	0	0	0	0	0	0	0	0	0	0	0	0	d__Bacteria	p__Firmicutes	c__Clostridia	o__Clostridiales	f__unclassified_Clostridiales	g__unclassified_Clostridiales
OTU906	0	1	2	2	0	3	4	2	0	2	1	2	1	0	4	d__Bacteria	p__Planctomycetes	c__Planctomycetia	o__Planctomycetales	f__Planctomycetaceae	g__Aquisphaera
OTU520	0	4	0	0	0	3	4	0	2	12	5	0	5	0	1	d__Bacteria	p__Firmicutes	c__Clostridia	o__Clostridiales	f__Lachnospiraceae	g__unclassified_Lachnospiraceae
OTU1069	0	3	0	0	0	3	0	1	3	7	0	0	0	0	0	d__Bacteria	p__unclassified_Bacteria	c__unclassified_Bacteria	o__unclassified_Bacteria	f__unclassified_Bacteria	g__unclassified_Bacteria
OTU446	0	7	2	1	2	4	4	2	3	1	2	1	0	2	1	d__Bacteria	p__Cyanobacteria_Chloroplast	c__Cyanobacteria	o__norank_Cyanobacteria	f__Family_II	g__GpIIa
OTU469	0	2	1	1	0	4	1	1	0	2	0	2	1	0	1	d__Bacteria	p__Planctomycetes	c__Planctomycetia	o__Planctomycetales	f__Planctomycetaceae	g__unclassified_Planctomycetaceae
OTU920	0	5	1	1	0	3	4	5	0	3	0	0	1	0	0	d__Bacteria	p__Firmicutes	c__Clostridia	o__Clostridiales	f__Lachnospiraceae	g__unclassified_Lachnospiraceae
OTU928	0	2	0	1	0	1	3	0	0	0	1	2	1	0	0	d__Bacteria	p__Acidobacteria	c__Acidobacteria_Gp1	o__norank_Acidobacteria_Gp1	f__norank_Acidobacteria_Gp1	g__Edaphobacter
OTU947	0	1	0	0	0	0	2	0	0	0	0	0	0	0	0	d__Bacteria	p__Proteobacteria	c__Betaproteobacteria	o__Neisseriales	f__Neisseriaceae	g__unclassified_Neisseriaceae
OTU397	0	6	0	0	1	2	0	2	2	0	1	0	1	0	0	d__Bacteria	p__Firmicutes	c__Clostridia	o__Clostridiales	f__Lachnospiraceae	g__unclassified_Lachnospiraceae
OTU1089	0	1	0	0	0	0	0	0	0	2	0	0	0	0	0	d__Bacteria	p__Actinobacteria	c__Actinobacteria	o__Actinomycetales	f__Intrasporangiaceae	g__Oryzihumus
OTU612	0	5	0	8	0	22	0	0	0	5	0	0	3	0	2	d__Bacteria	p__Firmicutes	c__Clostridia	o__Clostridiales	f__Lachnospiraceae	g__unclassified_Lachnospiraceae
OTU926	0	4	0	3	0	0	3	2	0	0	0	0	1	0	0	d__Bacteria	p__Firmicutes	c__Clostridia	o__Clostridiales	f__Ruminococcaceae	g__unclassified_Ruminococcaceae
OTU720	0	8	1	0	1	7	1	6	1	5	2	1	2	1	4	d__Bacteria	p__Firmicutes	c__Clostridia	o__Clostridiales	f__Ruminococcaceae	g__Clostridium_IV
OTU523	0	2	0	2	0	0	0	0	1	0	32	0	0	9	0	d__Bacteria	p__Firmicutes	c__unclassified_Firmicutes	o__unclassified_Firmicutes	f__unclassified_Firmicutes	g__unclassified_Firmicutes
OTU921	0	3	0	0	0	0	5	1	2	3	0	0	0	0	0	d__Bacteria	p__Acidobacteria	c__Acidobacteria_Gp4	o__norank_Acidobacteria_Gp4	f__norank_Acidobacteria_Gp4	g__Gp4
OTU1016	0	4	0	1	0	0	0	1	0	3	1	0	0	0	1	d__Bacteria	p__Acidobacteria	c__Acidobacteria_Gp1	o__norank_Acidobacteria_Gp1	f__norank_Acidobacteria_Gp1	g__unclassified_Acidobacteria_Gp1
OTU393	0	7	0	3	0	4	5	0	6	17	2	4	0	3	0	d__Bacteria	p__Firmicutes	c__Clostridia	o__Clostridiales	f__unclassified_Clostridiales	g__unclassified_Clostridiales
OTU1097	0	3	0	0	1	2	0	1	25	7	0	0	0	0	0	d__Bacteria	p__Firmicutes	c__Clostridia	o__Clostridiales	f__Lachnospiraceae	g__Ruminococcus2
OTU438	0	7	0	0	0	9	6	2	11	13	0	2	1	1	0	d__Bacteria	p__Firmicutes	c__Clostridia	o__Clostridiales	f__Ruminococcaceae	g__unclassified_Ruminococcaceae
OTU439	0	4	1	0	0	14	2	2	0	13	0	0	0	0	0	d__Bacteria	p__Proteobacteria	c__Deltaproteobacteria	o__Desulfovibrionales	f__Desulfovibrionaceae	g__unclassified_Desulfovibrionaceae
OTU603	0	1	1	5	1	1	1	1	4	3	1	3	1	0	2	d__Bacteria	p__Proteobacteria	c__Epsilonproteobacteria	o__Campylobacterales	f__Helicobacteraceae	g__Sulfurovum
OTU1062	0	9	1	0	3	0	2	2	3	1	0	0	0	26	0	d__Bacteria	p__Firmicutes	c__unclassified_Firmicutes	o__unclassified_Firmicutes	f__unclassified_Firmicutes	g__unclassified_Firmicutes
OTU783	0	1	2	4	0	0	4	1	0	4	1	1	3	5	1	d__Bacteria	p__Firmicutes	c__Clostridia	o__Clostridiales	f__unclassified_Clostridiales	g__unclassified_Clostridiales
OTU604	0	2	0	2	0	1	1	1	0	2	0	1	0	0	0	d__Bacteria	p__Actinobacteria	c__Actinobacteria	o__Actinomycetales	f__Pseudonocardiaceae	g__Kutzneria
OTU873	0	1	0	0	0	2	0	0	0	0	0	0	0	0	0	d__Bacteria	p__unclassified_Bacteria	c__unclassified_Bacteria	o__unclassified_Bacteria	f__unclassified_Bacteria	g__unclassified_Bacteria
OTU1082	0	3	0	0	0	2	4	4	2	2	0	0	0	0	0	d__Bacteria	p__Firmicutes	c__Clostridia	o__Clostridiales	f__Lachnospiraceae	g__unclassified_Lachnospiraceae
OTU609	0	5	0	0	0	1	3	0	2	1	0	3	0	0	1	d__Bacteria	p__Firmicutes	c__Clostridia	o__Clostridiales	f__Ruminococcaceae	g__Ethanoligenens
OTU958	0	4	0	0	0	4	0	30	3	2	0	0	0	4	1	d__Bacteria	p__Firmicutes	c__Clostridia	o__Clostridiales	f__Lachnospiraceae	g__unclassified_Lachnospiraceae
OTU500	0	8	1	0	8	11	0	5	8	1	4	6	2	1	2	d__Bacteria	p__Chloroflexi	c__Caldilineae	o__Caldilineales	f__Caldilineaceae	g__unclassified_Caldilineaceae
OTU1070	0	1	0	0	0	0	0	0	1	2	0	0	0	0	1	d__Bacteria	p__Proteobacteria	c__Deltaproteobacteria	o__Syntrophobacterales	f__Syntrophaceae	g__Smithella
OTU345	0	5	2	3	0	10	3	2	0	9	0	1	0	1	0	d__Bacteria	p__Firmicutes	c__unclassified_Firmicutes	o__unclassified_Firmicutes	f__unclassified_Firmicutes	g__unclassified_Firmicutes
OTU1044	0	1	0	0	0	6	3	0	3	10	0	5	0	1	1	d__Bacteria	p__Firmicutes	c__Clostridia	o__Clostridiales	f__unclassified_Clostridiales	g__unclassified_Clostridiales
OTU232	0	1	0	10	0	7	0	1	173	2	1	0	1	1	1	d__Bacteria	p__Firmicutes	c__Clostridia	o__Clostridiales	f__Lachnospiraceae	g__unclassified_Lachnospiraceae
OTU300	0	5	0	0	1	53	1	10	20	11	2	4	0	4	1	d__Bacteria	p__Firmicutes	c__Clostridia	o__Clostridiales	f__Lachnospiraceae	g__unclassified_Lachnospiraceae
OTU407	0	1	0	0	2	0	2	0	0	0	2	2	0	0	0	d__Bacteria	p__Bacteroidetes	c__Cytophagia	o__Cytophagales	f__norank_Cytophagales	g__unclassified_Cytophagales
OTU257	0	1	1	4	0	25	8	9	6	10	2	1	0	1	1	d__Bacteria	p__Firmicutes	c__unclassified_Firmicutes	o__unclassified_Firmicutes	f__unclassified_Firmicutes	g__unclassified_Firmicutes
OTU1145	0	4	0	0	1	1	0	0	4	0	0	4	0	0	0	d__Bacteria	p__Firmicutes	c__Clostridia	o__Clostridiales	f__Lachnospiraceae	g__unclassified_Lachnospiraceae
OTU1085	0	1	0	0	0	2	0	1	1	5	0	0	0	0	0	d__Bacteria	p__Proteobacteria	c__Betaproteobacteria	o__unclassified_Betaproteobacteria	f__unclassified_Betaproteobacteria	g__unclassified_Betaproteobacteria
OTU620	0	1	0	0	0	0	0	0	2	2	0	0	0	0	2	d__Bacteria	p__Firmicutes	c__Clostridia	o__Clostridiales	f__Lachnospiraceae	g__unclassified_Lachnospiraceae
OTU1015	0	3	2	0	0	2	0	2	0	2	0	1	0	0	2	d__Bacteria	p__Chloroflexi	c__Anaerolineae	o__Anaerolineales	f__Anaerolineaceae	g__unclassified_Anaerolineaceae
OTU905	0	1	0	1	1	10	0	0	1	0	0	0	0	1	0	d__Bacteria	p__Firmicutes	c__Clostridia	o__Clostridiales	f__Lachnospiraceae	g__unclassified_Lachnospiraceae
OTU716	0	2	0	0	1	0	1	2	0	2	0	2	0	0	0	d__Bacteria	p__Proteobacteria	c__Alphaproteobacteria	o__unclassified_Alphaproteobacteria	f__unclassified_Alphaproteobacteria	g__unclassified_Alphaproteobacteria
OTU412	0	3	6	21	4	13	2	2	3	2	0	9	8	2	5	d__Bacteria	p__unclassified_Bacteria	c__unclassified_Bacteria	o__unclassified_Bacteria	f__unclassified_Bacteria	g__unclassified_Bacteria
OTU1060	0	1	0	0	1	2	1	1	5	3	2	0	1	4	1	d__Bacteria	p__Proteobacteria	c__Deltaproteobacteria	o__Bdellovibrionales	f__Bacteriovoracaceae	g__Peredibacter
OTU1043	0	1	0	0	0	0	1	0	2	0	0	0	0	0	0	d__Bacteria	p__Firmicutes	c__Bacilli	o__Bacillales	f__Paenibacillaceae_1	g__Cohnella
OTU792	0	1	0	2	0	0	0	0	0	0	0	0	0	0	0	d__Bacteria	p__Firmicutes	c__Clostridia	o__Clostridiales	f__unclassified_Clostridiales	g__unclassified_Clostridiales
OTU1071	0	2	2	0	0	3	3	3	2	5	2	1	1	0	2	d__Bacteria	p__Bacteroidetes	c__Cytophagia	o__Cytophagales	f__norank_Cytophagales	g__unclassified_Cytophagales
OTU1179	0	1	0	0	3	0	0	0	0	0	1	2	2	1	5	d__Bacteria	p__unclassified_Bacteria	c__unclassified_Bacteria	o__unclassified_Bacteria	f__unclassified_Bacteria	g__unclassified_Bacteria
OTU822	0	4	0	2	2	2	7	5	9	4	0	0	6	0	2	d__Bacteria	p__Firmicutes	c__Clostridia	o__Clostridiales	f__Lachnospiraceae	g__unclassified_Lachnospiraceae
OTU883	0	3	0	1	3	2	3	4	1	6	1	0	0	0	0	d__Bacteria	p__Firmicutes	c__Clostridia	o__Clostridiales	f__Lachnospiraceae	g__unclassified_Lachnospiraceae
OTU632	0	2	0	1	0	0	0	0	0	1	0	0	0	0	0	d__Bacteria	p__Chlamydiae	c__Chlamydiia	o__Chlamydiales	f__unclassified_Chlamydiales	g__unclassified_Chlamydiales
OTU638	0	2	0	0	0	0	1	0	0	2	0	0	0	0	0	d__Bacteria	p__Firmicutes	c__Clostridia	o__Clostridiales	f__Lachnospiraceae	g__Clostridium_XlVb
OTU652	0	3	1	1	1	2	1	2	2	6	0	1	0	0	0	d__Bacteria	p__Firmicutes	c__Clostridia	o__Clostridiales	f__Ruminococcaceae	g__Ethanoligenens
OTU653	0	1	0	0	1	0	1	0	0	0	0	0	0	0	0	d__Bacteria	p__Bacteroidetes	c__Bacteroidia	o__Bacteroidales	f__unclassified_Bacteroidales	g__unclassified_Bacteroidales
OTU965	0	1	0	0	0	0	0	4	0	2	0	1	0	1	0	d__Bacteria	p__Firmicutes	c__Clostridia	o__Clostridiales	f__unclassified_Clostridiales	g__unclassified_Clostridiales
OTU506	0	3	3	1	1	6	2	6	4	8	0	0	2	2	2	d__Bacteria	p__Proteobacteria	c__Gammaproteobacteria	o__Xanthomonadales	f__Xanthomonadaceae	g__unclassified_Xanthomonadaceae
OTU708	0	4	0	0	0	2	0	1	0	0	0	0	0	1	1	d__Bacteria	p__Firmicutes	c__unclassified_Firmicutes	o__unclassified_Firmicutes	f__unclassified_Firmicutes	g__unclassified_Firmicutes
OTU885	0	2	0	0	1	3	0	1	2	1	2	0	0	0	0	d__Bacteria	p__Acidobacteria	c__Acidobacteria_Gp3	o__norank_Acidobacteria_Gp3	f__norank_Acidobacteria_Gp3	g__Gp3
OTU719	0	2	0	1	0	2	1	1	1	2	0	0	1	0	0	d__Bacteria	p__Firmicutes	c__Clostridia	o__Clostridiales	f__unclassified_Clostridiales	g__unclassified_Clostridiales
OTU324	0	5	0	0	0	7	0	0	0	65	0	0	0	0	0	d__Bacteria	p__Firmicutes	c__unclassified_Firmicutes	o__unclassified_Firmicutes	f__unclassified_Firmicutes	g__unclassified_Firmicutes
OTU503	0	1	12	0	6	8	9	1	7	6	2	0	4	3	10	d__Bacteria	p__Firmicutes	c__Clostridia	o__Clostridiales	f__Ruminococcaceae	g__unclassified_Ruminococcaceae
OTU867	0	2	0	0	0	3	0	0	0	0	0	0	0	0	0	d__Bacteria	p__Firmicutes	c__Clostridia	o__Clostridiales	f__Lachnospiraceae	g__unclassified_Lachnospiraceae
OTU495	0	2	0	0	0	18	0	0	1	4	0	0	0	0	1	d__Bacteria	p__Firmicutes	c__unclassified_Firmicutes	o__unclassified_Firmicutes	f__unclassified_Firmicutes	g__unclassified_Firmicutes
OTU400	0	1	4	0	0	5	11	2	0	8	1	0	0	0	1	d__Bacteria	p__Firmicutes	c__Clostridia	o__Clostridiales	f__Ruminococcaceae	g__unclassified_Ruminococcaceae
OTU367	0	1	0	0	0	1	2	0	12	0	0	2	10	0	0	d__Bacteria	p__Firmicutes	c__Clostridia	o__Clostridiales	f__Lachnospiraceae	g__Roseburia
OTU938	0	2	0	0	0	0	2	0	0	0	0	1	0	0	1	d__Bacteria	p__Synergistetes	c__Synergistia	o__Synergistales	f__Synergistaceae	g__Aminivibrio
OTU1068	0	2	1	0	1	3	0	4	2	1	1	1	0	0	0	d__Bacteria	p__Acidobacteria	c__Acidobacteria_Gp1	o__norank_Acidobacteria_Gp1	f__norank_Acidobacteria_Gp1	g__Gp1
OTU452	0	4	1	2	0	0	1	0	5	0	2	4	0	0	1	d__Bacteria	p__Firmicutes	c__Clostridia	o__Clostridiales	f__Ruminococcaceae	g__Hydrogenoanaerobacterium
OTU705	0	1	1	0	0	0	0	0	0	1	0	1	0	0	1	d__Bacteria	p__Actinobacteria	c__Actinobacteria	o__Actinomycetales	f__Nakamurellaceae	g__Nakamurella
OTU826	0	1	1	0	2	1	0	0	0	0	0	0	0	0	0	d__Bacteria	p__Acidobacteria	c__Acidobacteria_Gp4	o__norank_Acidobacteria_Gp4	f__norank_Acidobacteria_Gp4	g__Gp4
OTU453	0	1	8	0	0	4	2	5	0	39	6	0	0	0	1	d__Bacteria	p__Bacteroidetes	c__Bacteroidia	o__Bacteroidales	f__Porphyromonadaceae	g__unclassified_Porphyromonadaceae
OTU1027	0	1	0	1	0	1	0	2	5	2	0	0	0	0	0	d__Bacteria	p__Firmicutes	c__Clostridia	o__Clostridiales	f__Lachnospiraceae	g__unclassified_Lachnospiraceae
OTU706	0	1	0	0	1	0	0	0	3	1	0	0	1	1	1	d__Bacteria	p__Gemmatimonadetes	c__Gemmatimonadetes	o__Gemmatimonadales	f__Gemmatimonadaceae	g__Gemmatimonas
OTU952	0	1	0	0	0	4	4	3	1	3	1	0	0	1	1	d__Bacteria	p__Actinobacteria	c__Actinobacteria	o__Actinomycetales	f__unclassified_Corynebacterineae	g__unclassified_Corynebacterineae
OTU837	0	1	0	0	0	2	0	0	0	0	0	0	0	0	0	d__Bacteria	p__Firmicutes	c__Clostridia	o__Clostridiales	f__Ruminococcaceae	g__unclassified_Ruminococcaceae
OTU510	0	2	0	2	0	2	1	9	6	1	1	0	0	0	0	d__Bacteria	p__Firmicutes	c__Clostridia	o__Clostridiales	f__Ruminococcaceae	g__unclassified_Ruminococcaceae
OTU1006	0	1	0	0	0	0	0	2	0	0	0	0	0	0	0	d__Bacteria	p__Firmicutes	c__Clostridia	o__Clostridiales	f__Lachnospiraceae	g__unclassified_Lachnospiraceae
OTU1052	0	2	0	2	0	0	1	1	3	3	0	2	2	0	0	d__Bacteria	p__Proteobacteria	c__Alphaproteobacteria	o__unclassified_Alphaproteobacteria	f__unclassified_Alphaproteobacteria	g__unclassified_Alphaproteobacteria
OTU1032	0	1	0	1	0	12	1	0	10	2	0	2	0	0	0	d__Bacteria	p__Firmicutes	c__Clostridia	o__Clostridiales	f__Lachnospiraceae	g__unclassified_Lachnospiraceae
OTU238	0	3	0	0	0	2	10	85	0	15	0	39	0	0	0	d__Bacteria	p__Firmicutes	c__Clostridia	o__Clostridiales	f__Ruminococcaceae	g__unclassified_Ruminococcaceae
OTU1102	0	1	2	0	0	0	2	0	0	2	2	1	0	0	0	d__Bacteria	p__Proteobacteria	c__unclassified_Proteobacteria	o__unclassified_Proteobacteria	f__unclassified_Proteobacteria	g__unclassified_Proteobacteria
OTU930	0	1	0	0	0	0	2	1	0	1	0	0	0	0	0	d__Bacteria	p__Firmicutes	c__Clostridia	o__Clostridiales	f__Clostridiaceae_1	g__unclassified_Clostridiaceae_1
OTU409	0	1	1	4	7	0	0	0	1	0	4	0	1	4	0	d__Bacteria	p__Firmicutes	c__Clostridia	o__Clostridiales	f__Lachnospiraceae	g__unclassified_Lachnospiraceae
OTU912	0	1	0	0	0	1	2	0	0	0	0	0	0	0	0	d__Bacteria	p__Firmicutes	c__Clostridia	o__Clostridiales	f__Lachnospiraceae	g__unclassified_Lachnospiraceae
OTU915	0	1	0	0	1	1	3	0	0	1	1	4	1	2	6	d__Bacteria	p__Bacteroidetes	c__Bacteroidia	o__Bacteroidales	f__unclassified_Bacteroidales	g__unclassified_Bacteroidales
OTU351	0	3	0	0	1	4	12	9	2	10	0	0	0	0	0	d__Bacteria	p__Firmicutes	c__Clostridia	o__Clostridiales	f__unclassified_Clostridiales	g__unclassified_Clostridiales
OTU763	0	1	1	0	0	0	1	0	0	1	0	0	0	0	0	d__Bacteria	p__Proteobacteria	c__Gammaproteobacteria	o__unclassified_Gammaproteobacteria	f__unclassified_Gammaproteobacteria	g__unclassified_Gammaproteobacteria
OTU718	0	1	0	0	0	0	0	0	0	0	0	0	1	0	0	d__Bacteria	p__Proteobacteria	c__Gammaproteobacteria	o__Legionellales	f__Coxiellaceae	g__Aquicella
OTU895	0	1	0	0	0	2	1	0	0	0	2	0	1	0	0	d__Bacteria	p__Candidatus_Saccharibacteria	c__norank_Candidatus_Saccharibacteria	o__norank_Candidatus_Saccharibacteria	f__norank_Candidatus_Saccharibacteria	g__Saccharibacteria_genera_incertae_sedis
OTU886	0	1	0	0	0	2	0	0	1	0	0	0	0	1	0	d__Bacteria	p__Firmicutes	c__Clostridia	o__Clostridiales	f__Ruminococcaceae	g__unclassified_Ruminococcaceae
OTU470	0	2	5	1	2	0	3	2	0	1	4	0	2	1	1	d__Bacteria	p__Bacteroidetes	c__Bacteroidia	o__Bacteroidales	f__unclassified_Bacteroidales	g__unclassified_Bacteroidales
OTU1167	0	1	0	1	0	1	0	2	2	1	0	0	3	0	0	d__Bacteria	p__Proteobacteria	c__Deltaproteobacteria	o__Syntrophobacterales	f__Syntrophaceae	g__unclassified_Syntrophaceae
OTU907	0	2	2	3	1	2	2	0	1	2	0	0	1	0	2	d__Bacteria	p__Proteobacteria	c__Gammaproteobacteria	o__unclassified_Gammaproteobacteria	f__unclassified_Gammaproteobacteria	g__unclassified_Gammaproteobacteria
OTU841	0	1	0	0	0	3	0	0	0	1	0	0	0	0	0	d__Bacteria	p__unclassified_Bacteria	c__unclassified_Bacteria	o__unclassified_Bacteria	f__unclassified_Bacteria	g__unclassified_Bacteria
OTU955	0	1	0	1	0	4	4	0	0	3	0	0	0	0	0	d__Bacteria	p__Firmicutes	c__Clostridia	o__Clostridiales	f__Ruminococcaceae	g__unclassified_Ruminococcaceae
OTU894	0	1	0	0	0	2	0	0	0	0	0	0	0	0	0	d__Bacteria	p__Firmicutes	c__Clostridia	o__Clostridiales	f__Lachnospiraceae	g__unclassified_Lachnospiraceae
OTU944	0	1	0	2	0	0	4	0	1	6	0	0	1	0	0	d__Bacteria	p__Firmicutes	c__Clostridia	o__Clostridiales	f__Lachnospiraceae	g__unclassified_Lachnospiraceae
OTU723	0	1	0	0	0	1	0	4	0	0	0	0	0	0	0	d__Bacteria	p__Proteobacteria	c__Betaproteobacteria	o__Burkholderiales	f__Burkholderiales_incertae_sedis	g__Aquabacterium
OTU462	0	0	3	1	0	0	0	1	1	3	0	0	0	0	0	d__Bacteria	p__Firmicutes	c__unclassified_Firmicutes	o__unclassified_Firmicutes	f__unclassified_Firmicutes	g__unclassified_Firmicutes
OTU463	0	0	3	0	0	0	0	0	0	0	0	0	0	0	0	d__Bacteria	p__Bacteroidetes	c__Bacteroidia	o__Bacteroidales	f__unclassified_Bacteroidales	g__unclassified_Bacteroidales
OTU727	0	0	2	0	2	0	0	0	0	0	0	0	0	0	0	d__Bacteria	p__unclassified_Bacteria	c__unclassified_Bacteria	o__unclassified_Bacteria	f__unclassified_Bacteria	g__unclassified_Bacteria
OTU728	0	0	2	0	0	1	0	0	0	0	0	0	0	0	0	d__Bacteria	p__unclassified_Bacteria	c__unclassified_Bacteria	o__unclassified_Bacteria	f__unclassified_Bacteria	g__unclassified_Bacteria
OTU464	0	0	5	0	0	0	0	0	0	1	2	0	13	0	0	d__Bacteria	p__Firmicutes	c__unclassified_Firmicutes	o__unclassified_Firmicutes	f__unclassified_Firmicutes	g__unclassified_Firmicutes
OTU732	0	0	2	0	0	0	0	0	0	0	0	0	0	0	0	d__Bacteria	p__Bacteroidetes	c__Bacteroidia	o__Bacteroidales	f__Prevotellaceae	g__Alloprevotella
OTU399	0	0	16	1	0	0	1	3	18	3	0	3	1	0	0	d__Bacteria	p__Firmicutes	c__Clostridia	o__Clostridiales	f__Lachnospiraceae	g__unclassified_Lachnospiraceae
OTU734	0	0	2	0	0	0	0	0	0	0	0	0	0	0	0	d__Bacteria	p__unclassified_Bacteria	c__unclassified_Bacteria	o__unclassified_Bacteria	f__unclassified_Bacteria	g__unclassified_Bacteria
OTU736	0	0	2	0	0	0	0	0	0	0	0	0	0	0	0	d__Bacteria	p__unclassified_Bacteria	c__unclassified_Bacteria	o__unclassified_Bacteria	f__unclassified_Bacteria	g__unclassified_Bacteria
OTU735	0	0	3	4	0	1	1	7	3	2	0	0	0	0	0	d__Bacteria	p__Firmicutes	c__Clostridia	o__Clostridiales	f__Ruminococcaceae	g__unclassified_Ruminococcaceae
OTU737	0	0	2	0	0	0	0	0	0	0	0	0	0	0	0	d__Bacteria	p__unclassified_Bacteria	c__unclassified_Bacteria	o__unclassified_Bacteria	f__unclassified_Bacteria	g__unclassified_Bacteria
OTU739	0	0	2	0	0	0	0	0	0	0	0	0	0	0	0	d__Bacteria	p__Firmicutes	c__Clostridia	o__unclassified_Clostridia	f__unclassified_Clostridia	g__unclassified_Clostridia
OTU740	0	0	2	0	0	0	0	0	0	0	0	0	0	0	0	d__Bacteria	p__unclassified_Bacteria	c__unclassified_Bacteria	o__unclassified_Bacteria	f__unclassified_Bacteria	g__unclassified_Bacteria
OTU741	0	0	2	0	0	0	0	0	0	0	0	0	0	0	0	d__Bacteria	p__Bacteroidetes	c__unclassified_Bacteroidetes	o__unclassified_Bacteroidetes	f__unclassified_Bacteroidetes	g__unclassified_Bacteroidetes
OTU742	0	0	18	0	3	0	0	0	0	0	0	1	0	0	0	d__Bacteria	p__Firmicutes	c__Clostridia	o__Clostridiales	f__unclassified_Clostridiales	g__unclassified_Clostridiales
OTU468	0	0	4	0	0	1	0	6	0	0	0	0	0	0	1	d__Bacteria	p__unclassified_Bacteria	c__unclassified_Bacteria	o__unclassified_Bacteria	f__unclassified_Bacteria	g__unclassified_Bacteria
OTU744	0	0	2	0	0	0	0	0	0	0	0	0	0	0	0	d__Bacteria	p__unclassified_Bacteria	c__unclassified_Bacteria	o__unclassified_Bacteria	f__unclassified_Bacteria	g__unclassified_Bacteria
OTU746	0	0	2	0	0	0	0	0	0	0	0	0	0	0	0	d__Bacteria	p__unclassified_Bacteria	c__unclassified_Bacteria	o__unclassified_Bacteria	f__unclassified_Bacteria	g__unclassified_Bacteria
OTU748	0	0	2	0	0	0	0	0	0	0	0	0	0	0	0	d__Bacteria	p__Bacteroidetes	c__Sphingobacteriia	o__Sphingobacteriales	f__Chitinophagaceae	g__unclassified_Chitinophagaceae
OTU747	0	0	3	0	0	0	0	0	0	0	0	0	0	0	0	d__Bacteria	p__unclassified_Bacteria	c__unclassified_Bacteria	o__unclassified_Bacteria	f__unclassified_Bacteria	g__unclassified_Bacteria
OTU749	0	0	2	0	0	2	0	0	0	0	0	0	0	0	0	d__Bacteria	p__Planctomycetes	c__Planctomycetia	o__Planctomycetales	f__Planctomycetaceae	g__Gemmata
OTU189	0	0	11	5	0	27	17	0	3	161	0	6	0	0	4	d__Bacteria	p__unclassified_Bacteria	c__unclassified_Bacteria	o__unclassified_Bacteria	f__unclassified_Bacteria	g__unclassified_Bacteria
OTU750	0	0	2	0	0	0	0	0	0	0	0	0	0	0	0	d__Bacteria	p__unclassified_Bacteria	c__unclassified_Bacteria	o__unclassified_Bacteria	f__unclassified_Bacteria	g__unclassified_Bacteria
OTU752	0	0	2	0	0	0	0	0	0	0	0	0	0	0	0	d__Bacteria	p__Bacteroidetes	c__unclassified_Bacteroidetes	o__unclassified_Bacteroidetes	f__unclassified_Bacteroidetes	g__unclassified_Bacteroidetes
OTU751	0	0	2	0	0	0	0	0	0	0	0	0	0	0	0	d__Bacteria	p__Firmicutes	c__Negativicutes	o__Selenomonadales	f__Veillonellaceae	g__unclassified_Veillonellaceae
OTU753	0	0	2	0	0	0	0	0	0	0	0	0	0	0	0	d__Bacteria	p__unclassified_Bacteria	c__unclassified_Bacteria	o__unclassified_Bacteria	f__unclassified_Bacteria	g__unclassified_Bacteria
OTU754	0	0	2	0	0	0	0	0	0	0	0	0	0	0	0	d__Bacteria	p__Bacteroidetes	c__Bacteroidia	o__Bacteroidales	f__unclassified_Bacteroidales	g__unclassified_Bacteroidales
OTU306	0	0	5	2	1	7	0	0	1	12	0	1	0	0	0	d__Bacteria	p__Firmicutes	c__Clostridia	o__Clostridiales	f__Ruminococcaceae	g__unclassified_Ruminococcaceae
OTU756	0	0	2	0	0	0	0	0	0	0	0	0	0	0	0	d__Bacteria	p__Bacteroidetes	c__Bacteroidia	o__Bacteroidales	f__Porphyromonadaceae	g__unclassified_Porphyromonadaceae
OTU757	0	0	3	0	0	0	0	0	0	0	0	0	0	0	0	d__Bacteria	p__Firmicutes	c__Clostridia	o__Clostridiales	f__unclassified_Clostridiales	g__unclassified_Clostridiales
OTU758	0	0	2	0	0	0	0	0	0	0	0	0	0	0	0	d__Bacteria	p__Chloroflexi	c__Anaerolineae	o__Anaerolineales	f__Anaerolineaceae	g__unclassified_Anaerolineaceae
OTU759	0	0	3	0	0	0	0	0	0	0	2	0	1	0	0	d__Bacteria	p__Actinobacteria	c__Actinobacteria	o__Coriobacteriales	f__Coriobacteriaceae	g__unclassified_Coriobacteriaceae
OTU760	0	0	2	0	0	0	0	0	0	0	0	0	0	0	0	d__Bacteria	p__Firmicutes	c__Clostridia	o__Clostridiales	f__unclassified_Clostridiales	g__unclassified_Clostridiales
OTU1038	0	0	1	0	0	0	0	0	2	0	0	0	0	0	0	d__Bacteria	p__unclassified_Bacteria	c__unclassified_Bacteria	o__unclassified_Bacteria	f__unclassified_Bacteria	g__unclassified_Bacteria
OTU513	0	0	1	0	2	0	0	4	0	0	2	1	0	1	0	d__Bacteria	p__Bacteroidetes	c__Sphingobacteriia	o__Sphingobacteriales	f__Chitinophagaceae	g__Ferruginibacter
OTU402	0	0	4	1	0	7	2	3	4	4	3	1	0	0	0	d__Bacteria	p__Firmicutes	c__Clostridia	o__Clostridiales	f__Ruminococcaceae	g__unclassified_Ruminococcaceae
OTU770	0	0	2	3	1	4	0	2	1	3	0	0	1	1	0	d__Bacteria	p__Firmicutes	c__Clostridia	o__Clostridiales	f__Ruminococcaceae	g__Clostridium_IV
OTU1126	0	0	2	0	0	5	3	2	2	3	1	1	2	1	2	d__Bacteria	p__Proteobacteria	c__Alphaproteobacteria	o__Rhizobiales	f__unclassified_Rhizobiales	g__unclassified_Rhizobiales
OTU814	0	0	2	0	8	2	5	3	0	1	2	1	1	1	1	d__Bacteria	p__Bacteroidetes	c__Sphingobacteriia	o__Sphingobacteriales	f__Chitinophagaceae	g__Niastella
OTU818	0	0	1	1	2	0	0	0	0	2	1	7	0	1	1	d__Bacteria	p__Bacteroidetes	c__Bacteroidia	o__Bacteroidales	f__unclassified_Bacteroidales	g__unclassified_Bacteroidales
OTU989	0	0	1	0	1	3	0	1	0	1	1	0	2	0	1	d__Bacteria	p__Proteobacteria	c__Deltaproteobacteria	o__Myxococcales	f__Kofleriaceae	g__Kofleria
OTU1118	0	0	1	0	2	1	0	1	0	1	3	0	0	0	0	d__Bacteria	p__unclassified_Bacteria	c__unclassified_Bacteria	o__unclassified_Bacteria	f__unclassified_Bacteria	g__unclassified_Bacteria
OTU471	0	0	5	0	0	5	2	1	0	1	0	0	0	0	0	d__Bacteria	p__Firmicutes	c__Clostridia	o__Clostridiales	f__unclassified_Clostridiales	g__unclassified_Clostridiales
OTU725	0	0	1	0	0	1	0	1	0	1	0	0	0	0	0	d__Bacteria	p__unclassified_Bacteria	c__unclassified_Bacteria	o__unclassified_Bacteria	f__unclassified_Bacteria	g__unclassified_Bacteria
OTU733	0	0	2	1	0	1	3	1	0	4	0	2	0	0	0	d__Bacteria	p__Bacteroidetes	c__Bacteroidia	o__Bacteroidales	f__Prolixibacteraceae	g__unclassified_Prolixibacteraceae
OTU473	0	0	2	1	2	1	0	1	2	0	2	0	2	1	3	d__Bacteria	p__Bacteroidetes	c__Bacteroidia	o__Bacteroidales	f__Marinilabiliaceae	g__unclassified_Marinilabiliaceae
OTU731	0	0	1	0	2	0	0	0	0	0	1	0	2	1	2	d__Bacteria	p__Bacteroidetes	c__Sphingobacteriia	o__Sphingobacteriales	f__Sphingobacteriaceae	g__Parapedobacter
OTU466	0	0	1	1	1	2	0	0	0	0	3	0	0	0	0	d__Bacteria	p__Actinobacteria	c__Actinobacteria	o__Coriobacteriales	f__Coriobacteriaceae	g__unclassified_Coriobacteriaceae
OTU800	0	0	2	2	1	0	0	0	0	0	1	0	0	0	0	d__Bacteria	p__Firmicutes	c__Negativicutes	o__Selenomonadales	f__Veillonellaceae	g__Megasphaera
OTU1128	0	0	1	0	0	0	0	0	0	0	0	2	0	1	0	d__Bacteria	p__Firmicutes	c__Clostridia	o__Clostridiales	f__unclassified_Clostridiales	g__unclassified_Clostridiales
OTU872	0	0	1	1	0	2	6	2	0	0	0	0	0	0	0	d__Bacteria	p__Firmicutes	c__Clostridia	o__Clostridiales	f__Ruminococcaceae	g__unclassified_Ruminococcaceae
OTU327	0	0	3	3	6	10	8	0	0	3	0	6	15	0	7	d__Bacteria	p__Firmicutes	c__unclassified_Firmicutes	o__unclassified_Firmicutes	f__unclassified_Firmicutes	g__unclassified_Firmicutes
OTU805	0	0	1	0	2	0	0	0	0	0	1	0	1	0	0	d__Bacteria	p__Proteobacteria	c__Epsilonproteobacteria	o__Campylobacterales	f__Campylobacteraceae	g__Arcobacter
OTU497	0	0	4	0	0	8	0	0	0	0	1	0	0	1	17	d__Bacteria	p__Firmicutes	c__unclassified_Firmicutes	o__unclassified_Firmicutes	f__unclassified_Firmicutes	g__unclassified_Firmicutes
OTU334	0	0	2	0	1	5	8	3	0	17	0	0	0	0	2	d__Bacteria	p__Proteobacteria	c__Alphaproteobacteria	o__Rhodospirillales	f__unclassified_Rhodospirillales	g__unclassified_Rhodospirillales
OTU820	0	0	1	1	1	0	0	1	1	0	0	1	2	0	2	d__Bacteria	p__Bacteroidetes	c__Flavobacteriia	o__Flavobacteriales	f__Flavobacteriaceae	g__Flavobacterium
OTU785	0	0	1	3	0	3	2	0	1	1	1	1	2	0	0	d__Bacteria	p__Proteobacteria	c__Betaproteobacteria	o__Burkholderiales	f__unclassified_Burkholderiales	g__unclassified_Burkholderiales
OTU948	0	0	1	0	0	0	2	0	0	0	1	2	0	0	0	d__Bacteria	p__unclassified_Bacteria	c__unclassified_Bacteria	o__unclassified_Bacteria	f__unclassified_Bacteria	g__unclassified_Bacteria
OTU798	0	0	2	2	4	3	3	0	0	1	4	0	1	1	3	d__Bacteria	p__Proteobacteria	c__Deltaproteobacteria	o__Myxococcales	f__unclassified_Myxococcales	g__unclassified_Myxococcales
OTU767	0	0	2	0	1	2	0	0	0	0	0	1	0	0	0	d__Bacteria	p__Bacteroidetes	c__Cytophagia	o__Cytophagales	f__norank_Cytophagales	g__Ohtaekwangia
OTU827	0	0	1	0	1	1	0	1	1	1	1	0	0	0	0	d__Bacteria	p__Bacteroidetes	c__unclassified_Bacteroidetes	o__unclassified_Bacteroidetes	f__unclassified_Bacteroidetes	g__unclassified_Bacteroidetes
OTU836	0	0	1	0	0	5	1	0	0	2	0	0	0	0	0	d__Bacteria	p__Firmicutes	c__Clostridia	o__Clostridiales	f__Ruminococcaceae	g__unclassified_Ruminococcaceae
OTU1076	0	0	1	0	0	1	1	0	1	3	0	0	0	1	0	d__Bacteria	p__Proteobacteria	c__Betaproteobacteria	o__unclassified_Betaproteobacteria	f__unclassified_Betaproteobacteria	g__unclassified_Betaproteobacteria
OTU1025	0	0	1	0	0	0	3	0	4	0	0	0	0	1	1	d__Bacteria	p__Proteobacteria	c__Betaproteobacteria	o__Burkholderiales	f__Comamonadaceae	g__Rhodoferax
OTU1182	0	0	1	1	0	0	1	1	2	0	1	0	0	2	0	d__Bacteria	p__Bacteroidetes	c__Flavobacteriia	o__Flavobacteriales	f__Flavobacteriaceae	g__Flavobacterium
OTU963	0	0	1	0	0	1	0	4	0	1	0	0	0	0	0	d__Bacteria	p__Actinobacteria	c__Actinobacteria	o__Actinomycetales	f__Nocardioidaceae	g__Marmoricola
OTU481	0	0	1	4	0	3	1	1	2	1	0	0	0	1	1	d__Bacteria	p__Firmicutes	c__Bacilli	o__Lactobacillales	f__Streptococcaceae	g__Streptococcus
OTU773	0	0	0	2	0	0	0	0	0	0	0	0	0	0	0	d__Bacteria	p__Actinobacteria	c__Actinobacteria	o__Acidimicrobiales	f__unclassified_Acidimicrobineae	g__unclassified_Acidimicrobineae
OTU774	0	0	0	2	0	0	0	0	0	1	0	1	0	4	1	d__Bacteria	p__Proteobacteria	c__Alphaproteobacteria	o__Rhizobiales	f__unclassified_Rhizobiales	g__unclassified_Rhizobiales
OTU775	0	0	0	2	0	0	0	0	0	0	0	0	0	0	0	d__Bacteria	p__Firmicutes	c__Clostridia	o__Clostridiales	f__Ruminococcaceae	g__unclassified_Ruminococcaceae
OTU776	0	0	0	7	0	0	0	0	0	0	0	0	0	0	0	d__Bacteria	p__Firmicutes	c__Clostridia	o__Clostridiales	f__Lachnospiraceae	g__unclassified_Lachnospiraceae
OTU778	0	0	0	2	0	0	0	0	0	0	0	0	0	0	0	d__Bacteria	p__Proteobacteria	c__Betaproteobacteria	o__Burkholderiales	f__Alcaligenaceae	g__Eoetvoesia
OTU779	0	0	0	3	0	0	0	0	0	0	0	0	0	0	0	d__Bacteria	p__Acidobacteria	c__Acidobacteria_Gp7	o__norank_Acidobacteria_Gp7	f__norank_Acidobacteria_Gp7	g__Gp7
OTU782	0	0	0	2	0	0	0	0	0	0	1	0	0	0	0	d__Bacteria	p__Firmicutes	c__Clostridia	o__Clostridiales	f__Lachnospiraceae	g__unclassified_Lachnospiraceae
OTU786	0	0	0	2	0	0	0	0	0	0	0	0	0	0	0	d__Bacteria	p__Chloroflexi	c__Anaerolineae	o__Anaerolineales	f__Anaerolineaceae	g__Longilinea
OTU787	0	0	0	3	0	0	0	0	0	0	0	0	0	0	0	d__Bacteria	p__Deferribacteres	c__Deferribacteres	o__Deferribacterales	f__Deferribacteraceae	g__Mucispirillum
OTU788	0	0	0	2	0	0	0	0	0	0	0	0	0	0	0	d__Bacteria	p__Proteobacteria	c__Alphaproteobacteria	o__Rhizobiales	f__Bradyrhizobiaceae	g__Rhodopseudomonas
OTU790	0	0	0	2	0	0	0	0	0	0	0	0	0	0	1	d__Bacteria	p__unclassified_Bacteria	c__unclassified_Bacteria	o__unclassified_Bacteria	f__unclassified_Bacteria	g__unclassified_Bacteria
OTU791	0	0	0	2	0	0	0	0	0	0	0	0	0	0	1	d__Bacteria	p__Firmicutes	c__Bacilli	o__Lactobacillales	f__Streptococcaceae	g__unclassified_Streptococcaceae
OTU793	0	0	0	2	1	0	0	0	0	0	0	0	0	0	0	d__Bacteria	p__Bacteroidetes	c__Bacteroidia	o__Bacteroidales	f__unclassified_Bacteroidales	g__unclassified_Bacteroidales
OTU795	0	0	0	2	0	0	0	0	0	0	0	0	0	0	0	d__Bacteria	p__Firmicutes	c__Clostridia	o__Clostridiales	f__unclassified_Clostridiales	g__unclassified_Clostridiales
OTU794	0	0	0	8	0	0	0	0	0	0	0	0	0	1	0	d__Bacteria	p__unclassified_Bacteria	c__unclassified_Bacteria	o__unclassified_Bacteria	f__unclassified_Bacteria	g__unclassified_Bacteria
OTU799	0	0	0	1	0	0	1	0	0	0	0	1	0	0	0	d__Bacteria	p__Chloroflexi	c__Anaerolineae	o__Anaerolineales	f__Anaerolineaceae	g__Pelolinea
OTU780	0	0	0	4	0	0	1	0	1	0	0	0	0	0	1	d__Bacteria	p__Firmicutes	c__unclassified_Firmicutes	o__unclassified_Firmicutes	f__unclassified_Firmicutes	g__unclassified_Firmicutes
OTU899	0	0	0	1	0	3	0	0	0	0	0	0	0	0	0	d__Bacteria	p__Firmicutes	c__Clostridia	o__Clostridiales	f__Lachnospiraceae	g__unclassified_Lachnospiraceae
OTU918	0	0	0	1	0	0	2	0	0	0	0	0	0	0	0	d__Bacteria	p__Firmicutes	c__Clostridia	o__Clostridiales	f__Ruminococcaceae	g__unclassified_Ruminococcaceae
OTU823	0	0	0	1	2	0	1	0	1	0	0	0	0	0	0	d__Bacteria	p__Firmicutes	c__unclassified_Firmicutes	o__unclassified_Firmicutes	f__unclassified_Firmicutes	g__unclassified_Firmicutes
OTU816	0	0	0	1	2	1	0	0	1	0	2	0	0	0	0	d__Bacteria	p__Firmicutes	c__Clostridia	o__Clostridiales	f__Ruminococcaceae	g__unclassified_Ruminococcaceae
OTU368	0	0	0	4	0	4	10	9	0	0	0	2	0	0	0	d__Bacteria	p__Firmicutes	c__Clostridia	o__Clostridiales	f__Lachnospiraceae	g__unclassified_Lachnospiraceae
OTU781	0	0	0	1	0	0	0	0	0	0	0	0	0	0	1	d__Bacteria	p__Firmicutes	c__unclassified_Firmicutes	o__unclassified_Firmicutes	f__unclassified_Firmicutes	g__unclassified_Firmicutes
OTU789	0	0	0	1	0	0	0	1	0	0	0	0	0	0	0	d__Bacteria	p__Actinobacteria	c__Actinobacteria	o__Bifidobacteriales	f__Bifidobacteriaceae	g__Bifidobacterium
OTU833	0	0	0	1	0	2	0	0	0	0	0	0	1	0	0	d__Bacteria	p__SR1	c__norank_SR1	o__norank_SR1	f__norank_SR1	g__SR1_genera_incertae_sedis
OTU914	0	0	0	2	0	0	3	1	0	0	0	1	0	0	0	d__Bacteria	p__Proteobacteria	c__Epsilonproteobacteria	o__Campylobacterales	f__Campylobacteraceae	g__unclassified_Campylobacteraceae
OTU1026	0	0	0	1	0	3	0	1	2	1	1	1	1	3	1	d__Bacteria	p__unclassified_Bacteria	c__unclassified_Bacteria	o__unclassified_Bacteria	f__unclassified_Bacteria	g__unclassified_Bacteria
OTU1189	0	0	0	1	0	0	0	0	0	0	0	0	0	2	0	d__Bacteria	p__unclassified_Bacteria	c__unclassified_Bacteria	o__unclassified_Bacteria	f__unclassified_Bacteria	g__unclassified_Bacteria
OTU982	0	0	0	1	0	1	0	3	1	3	0	0	0	0	0	d__Bacteria	p__unclassified_Bacteria	c__unclassified_Bacteria	o__unclassified_Bacteria	f__unclassified_Bacteria	g__unclassified_Bacteria
OTU1204	0	0	0	1	0	1	0	1	3	1	0	0	0	0	4	d__Bacteria	p__Actinobacteria	c__Actinobacteria	o__Actinomycetales	f__Micromonosporaceae	g__Rugosimonospora
OTU1083	0	0	0	1	0	2	0	1	0	6	0	2	1	0	0	d__Bacteria	p__Firmicutes	c__Clostridia	o__Clostridiales	f__unclassified_Clostridiales	g__unclassified_Clostridiales
OTU1133	0	0	0	1	0	1	0	0	0	0	0	2	0	0	1	d__Bacteria	p__Acidobacteria	c__Acidobacteria_Gp16	o__norank_Acidobacteria_Gp16	f__norank_Acidobacteria_Gp16	g__Gp16
OTU804	0	0	0	0	2	0	0	0	0	0	0	0	1	0	0	d__Bacteria	p__Proteobacteria	c__Alphaproteobacteria	o__Caulobacterales	f__Caulobacteraceae	g__Asticcacaulis
OTU806	0	0	0	0	2	0	0	0	0	0	0	0	0	0	0	d__Bacteria	p__Bacteroidetes	c__Bacteroidia	o__Bacteroidales	f__Bacteroidaceae	g__Bacteroides
OTU808	0	0	0	0	2	0	0	0	0	0	0	0	0	0	0	d__Bacteria	p__Bacteroidetes	c__Bacteroidia	o__Bacteroidales	f__unclassified_Bacteroidales	g__unclassified_Bacteroidales
OTU809	0	0	0	0	2	0	0	0	0	0	0	0	0	0	0	d__Bacteria	p__Planctomycetes	c__Planctomycetia	o__Planctomycetales	f__Planctomycetaceae	g__Pirellula
OTU810	0	0	0	0	2	0	0	0	0	0	0	0	0	0	0	d__Bacteria	p__Bacteroidetes	c__unclassified_Bacteroidetes	o__unclassified_Bacteroidetes	f__unclassified_Bacteroidetes	g__unclassified_Bacteroidetes
OTU815	0	0	0	0	3	3	1	26	0	5	0	2	0	0	0	d__Bacteria	p__Firmicutes	c__Clostridia	o__Clostridiales	f__Lachnospiraceae	g__unclassified_Lachnospiraceae
OTU819	0	0	0	0	3	2	0	0	0	0	0	0	1	0	0	d__Bacteria	p__Firmicutes	c__Clostridia	o__Clostridiales	f__Ruminococcaceae	g__Ethanoligenens
OTU821	0	0	0	0	2	0	0	0	0	0	0	0	0	0	0	d__Bacteria	p__Firmicutes	c__Bacilli	o__Lactobacillales	f__unclassified_Lactobacillales	g__unclassified_Lactobacillales
OTU422	0	0	0	0	4	0	14	1	1	3	0	9	23	15	58	d__Bacteria	p__Firmicutes	c__Clostridia	o__Clostridiales	f__unclassified_Clostridiales	g__unclassified_Clostridiales
OTU953	0	0	0	0	1	1	2	0	1	0	0	1	0	0	0	d__Bacteria	p__Bacteroidetes	c__Sphingobacteriia	o__Sphingobacteriales	f__Chitinophagaceae	g__Parasegetibacter
OTU1103	0	0	0	0	1	0	0	0	0	0	2	0	0	1	0	d__Bacteria	p__unclassified_Bacteria	c__unclassified_Bacteria	o__unclassified_Bacteria	f__unclassified_Bacteria	g__unclassified_Bacteria
OTU1139	0	0	0	0	1	0	0	0	0	0	0	2	0	0	0	d__Bacteria	p__unclassified_Bacteria	c__unclassified_Bacteria	o__unclassified_Bacteria	f__unclassified_Bacteria	g__unclassified_Bacteria
OTU825	0	0	0	0	1	1	1	0	0	0	0	1	0	0	0	d__Bacteria	p__Proteobacteria	c__Alphaproteobacteria	o__unclassified_Alphaproteobacteria	f__unclassified_Alphaproteobacteria	g__unclassified_Alphaproteobacteria
OTU1188	0	0	0	0	1	0	0	0	0	0	0	0	0	3	0	d__Bacteria	p__Proteobacteria	c__unclassified_Proteobacteria	o__unclassified_Proteobacteria	f__unclassified_Proteobacteria	g__unclassified_Proteobacteria
OTU522	0	0	0	0	1	1	0	0	0	2	2	2	0	2	0	d__Bacteria	p__Proteobacteria	c__Alphaproteobacteria	o__Rhizobiales	f__unclassified_Rhizobiales	g__unclassified_Rhizobiales
OTU492	0	0	0	0	0	3	0	0	0	0	0	0	0	0	0	d__Bacteria	p__Chloroflexi	c__Anaerolineae	o__Anaerolineales	f__Anaerolineaceae	g__unclassified_Anaerolineaceae
OTU838	0	0	0	0	0	2	0	0	0	0	0	0	0	0	0	d__Bacteria	p__Acidobacteria	c__Acidobacteria_Gp4	o__norank_Acidobacteria_Gp4	f__norank_Acidobacteria_Gp4	g__unclassified_Acidobacteria_Gp4
OTU839	0	0	0	0	0	2	0	0	0	0	0	0	0	0	0	d__Bacteria	p__unclassified_Bacteria	c__unclassified_Bacteria	o__unclassified_Bacteria	f__unclassified_Bacteria	g__unclassified_Bacteria
OTU843	0	0	0	0	0	3	0	0	1	0	0	0	0	0	0	d__Bacteria	p__Firmicutes	c__Clostridia	o__Clostridiales	f__unclassified_Clostridiales	g__unclassified_Clostridiales
OTU842	0	0	0	0	0	2	0	0	0	0	0	0	0	0	0	d__Bacteria	p__Firmicutes	c__Clostridia	o__Clostridiales	f__unclassified_Clostridiales	g__unclassified_Clostridiales
OTU845	0	0	0	0	0	2	0	0	0	0	0	0	0	0	0	d__Bacteria	p__Proteobacteria	c__Alphaproteobacteria	o__unclassified_Alphaproteobacteria	f__unclassified_Alphaproteobacteria	g__unclassified_Alphaproteobacteria
OTU846	0	0	0	0	0	2	0	0	0	0	0	0	0	0	0	d__Bacteria	p__Firmicutes	c__Clostridia	o__Clostridiales	f__unclassified_Clostridiales	g__unclassified_Clostridiales
OTU847	0	0	0	0	0	3	0	0	0	0	2	0	0	0	0	d__Bacteria	p__Firmicutes	c__Clostridia	o__Clostridiales	f__Lachnospiraceae	g__unclassified_Lachnospiraceae
OTU848	0	0	0	0	0	2	0	0	0	0	0	0	0	0	0	d__Bacteria	p__Bacteroidetes	c__unclassified_Bacteroidetes	o__unclassified_Bacteroidetes	f__unclassified_Bacteroidetes	g__unclassified_Bacteroidetes
OTU849	0	0	0	0	0	2	0	0	0	0	0	0	0	0	0	d__Bacteria	p__unclassified_Bacteria	c__unclassified_Bacteria	o__unclassified_Bacteria	f__unclassified_Bacteria	g__unclassified_Bacteria
OTU851	0	0	0	0	0	2	0	0	0	0	0	0	0	0	0	d__Bacteria	p__unclassified_Bacteria	c__unclassified_Bacteria	o__unclassified_Bacteria	f__unclassified_Bacteria	g__unclassified_Bacteria
OTU850	0	0	0	0	0	2	0	0	0	0	0	0	0	0	0	d__Bacteria	p__Chloroflexi	c__Anaerolineae	o__Anaerolineales	f__Anaerolineaceae	g__unclassified_Anaerolineaceae
OTU853	0	0	0	0	0	2	1	0	0	0	0	0	0	1	0	d__Bacteria	p__Proteobacteria	c__Alphaproteobacteria	o__Rhodospirillales	f__norank_Rhodospirillales	g__Reyranella
OTU855	0	0	0	0	0	3	0	0	0	1	0	0	0	0	0	d__Bacteria	p__Firmicutes	c__Clostridia	o__Clostridiales	f__Lachnospiraceae	g__unclassified_Lachnospiraceae
OTU857	0	0	0	0	0	2	0	0	0	0	0	0	0	0	0	d__Bacteria	p__Firmicutes	c__Clostridia	o__Clostridiales	f__Lachnospiraceae	g__unclassified_Lachnospiraceae
OTU856	0	0	0	0	0	2	0	0	0	1	0	0	0	0	0	d__Bacteria	p__Firmicutes	c__Erysipelotrichia	o__Erysipelotrichales	f__Erysipelotrichaceae	g__Turicibacter
OTU858	0	0	0	0	0	2	0	0	0	0	0	0	0	0	0	d__Bacteria	p__Firmicutes	c__Clostridia	o__Clostridiales	f__Lachnospiraceae	g__unclassified_Lachnospiraceae
OTU859	0	0	0	0	0	5	0	0	0	0	0	3	0	0	0	d__Bacteria	p__unclassified_Bacteria	c__unclassified_Bacteria	o__unclassified_Bacteria	f__unclassified_Bacteria	g__unclassified_Bacteria
OTU860	0	0	0	0	0	2	0	1	0	0	0	1	0	0	0	d__Bacteria	p__Proteobacteria	c__Betaproteobacteria	o__Rhodocyclales	f__Rhodocyclaceae	g__Thauera
OTU861	0	0	0	0	0	2	0	0	0	0	0	0	0	0	0	d__Bacteria	p__Proteobacteria	c__unclassified_Proteobacteria	o__unclassified_Proteobacteria	f__unclassified_Proteobacteria	g__unclassified_Proteobacteria
OTU862	0	0	0	0	0	2	0	0	0	0	0	0	0	0	0	d__Bacteria	p__Proteobacteria	c__Gammaproteobacteria	o__Xanthomonadales	f__Xanthomonadaceae	g__unclassified_Xanthomonadaceae
OTU863	0	0	0	0	0	2	0	0	0	0	0	0	0	0	0	d__Bacteria	p__unclassified_Bacteria	c__unclassified_Bacteria	o__unclassified_Bacteria	f__unclassified_Bacteria	g__unclassified_Bacteria
OTU865	0	0	0	0	0	2	0	0	0	0	0	0	0	0	0	d__Bacteria	p__Proteobacteria	c__Alphaproteobacteria	o__Sphingomonadales	f__Sphingomonadaceae	g__unclassified_Sphingomonadaceae
OTU869	0	0	0	0	0	2	0	0	0	0	0	0	0	0	0	d__Bacteria	p__unclassified_Bacteria	c__unclassified_Bacteria	o__unclassified_Bacteria	f__unclassified_Bacteria	g__unclassified_Bacteria
OTU870	0	0	0	0	0	2	0	0	0	0	0	0	0	0	0	d__Bacteria	p__Firmicutes	c__Clostridia	o__Clostridiales	f__Lachnospiraceae	g__unclassified_Lachnospiraceae
OTU868	0	0	0	0	0	3	0	0	0	0	0	0	0	0	0	d__Bacteria	p__Firmicutes	c__Clostridia	o__Clostridiales	f__Lachnospiraceae	g__unclassified_Lachnospiraceae
OTU871	0	0	0	0	0	2	0	0	0	0	0	0	0	0	0	d__Bacteria	p__Firmicutes	c__Clostridia	o__Clostridiales	f__unclassified_Clostridiales	g__unclassified_Clostridiales
OTU874	0	0	0	0	0	2	0	0	0	0	0	0	0	0	0	d__Bacteria	p__Firmicutes	c__Clostridia	o__Clostridiales	f__unclassified_Clostridiales	g__unclassified_Clostridiales
OTU875	0	0	0	0	0	3	0	0	0	0	0	0	0	0	0	d__Bacteria	p__Bacteroidetes	c__Cytophagia	o__Cytophagales	f__norank_Cytophagales	g__Ohtaekwangia
OTU876	0	0	0	0	0	2	0	0	2	0	0	0	0	0	0	d__Bacteria	p__Firmicutes	c__Clostridia	o__Clostridiales	f__unclassified_Clostridiales	g__unclassified_Clostridiales
OTU877	0	0	0	0	0	2	0	0	0	0	0	0	0	0	0	d__Bacteria	p__Proteobacteria	c__Alphaproteobacteria	o__unclassified_Alphaproteobacteria	f__unclassified_Alphaproteobacteria	g__unclassified_Alphaproteobacteria
OTU879	0	0	0	0	0	4	0	0	0	0	0	0	0	0	0	d__Bacteria	p__Proteobacteria	c__Alphaproteobacteria	o__Rhodobacterales	f__Rhodobacteraceae	g__Defluviimonas
OTU878	0	0	0	0	0	2	0	0	0	0	0	0	0	0	0	d__Bacteria	p__Firmicutes	c__Clostridia	o__Clostridiales	f__unclassified_Clostridiales	g__unclassified_Clostridiales
OTU880	0	0	0	0	0	2	0	0	0	0	0	0	0	0	0	d__Bacteria	p__Firmicutes	c__Clostridia	o__Clostridiales	f__unclassified_Clostridiales	g__unclassified_Clostridiales
OTU881	0	0	0	0	0	2	0	0	0	0	0	0	0	0	0	d__Bacteria	p__Firmicutes	c__Clostridia	o__Clostridiales	f__unclassified_Clostridiales	g__unclassified_Clostridiales
OTU884	0	0	0	0	0	2	0	0	0	0	0	0	0	0	0	d__Bacteria	p__Firmicutes	c__Clostridia	o__Clostridiales	f__unclassified_Clostridiales	g__unclassified_Clostridiales
OTU887	0	0	0	0	0	2	0	0	0	0	0	0	0	0	0	d__Bacteria	p__unclassified_Bacteria	c__unclassified_Bacteria	o__unclassified_Bacteria	f__unclassified_Bacteria	g__unclassified_Bacteria
OTU888	0	0	0	0	0	2	0	0	0	0	0	0	0	0	0	d__Bacteria	p__Firmicutes	c__Clostridia	o__Clostridiales	f__Ruminococcaceae	g__unclassified_Ruminococcaceae
OTU889	0	0	0	0	0	2	0	0	0	1	0	0	0	0	0	d__Bacteria	p__Bacteroidetes	c__unclassified_Bacteroidetes	o__unclassified_Bacteroidetes	f__unclassified_Bacteroidetes	g__unclassified_Bacteroidetes
OTU891	0	0	0	0	0	3	0	0	0	0	0	0	0	0	0	d__Bacteria	p__unclassified_Bacteria	c__unclassified_Bacteria	o__unclassified_Bacteria	f__unclassified_Bacteria	g__unclassified_Bacteria
OTU892	0	0	0	0	0	2	0	0	0	0	0	0	0	0	0	d__Bacteria	p__unclassified_Bacteria	c__unclassified_Bacteria	o__unclassified_Bacteria	f__unclassified_Bacteria	g__unclassified_Bacteria
OTU890	0	0	0	0	0	2	0	0	0	0	0	0	0	0	0	d__Bacteria	p__Firmicutes	c__Clostridia	o__Clostridiales	f__Lachnospiraceae	g__unclassified_Lachnospiraceae
OTU897	0	0	0	0	0	2	0	0	0	0	0	0	0	0	0	d__Bacteria	p__Proteobacteria	c__unclassified_Proteobacteria	o__unclassified_Proteobacteria	f__unclassified_Proteobacteria	g__unclassified_Proteobacteria
OTU901	0	0	0	0	0	2	0	0	0	0	0	0	0	0	0	d__Bacteria	p__Firmicutes	c__Clostridia	o__Clostridiales	f__Lachnospiraceae	g__unclassified_Lachnospiraceae
OTU902	0	0	0	0	0	2	0	0	0	0	0	0	0	0	0	d__Bacteria	p__Firmicutes	c__Clostridia	o__Clostridiales	f__Lachnospiraceae	g__unclassified_Lachnospiraceae
OTU903	0	0	0	0	0	2	0	0	0	0	0	0	0	0	0	d__Bacteria	p__Actinobacteria	c__Actinobacteria	o__Actinomycetales	f__Micromonosporaceae	g__unclassified_Micromonosporaceae
OTU904	0	0	0	0	0	2	0	0	0	0	0	0	0	0	0	d__Bacteria	p__Bacteroidetes	c__Bacteroidia	o__Bacteroidales	f__unclassified_Bacteroidales	g__unclassified_Bacteroidales
OTU832	0	0	0	0	0	1	0	0	0	0	0	0	0	0	10	d__Bacteria	p__unclassified_Bacteria	c__unclassified_Bacteria	o__unclassified_Bacteria	f__unclassified_Bacteria	g__unclassified_Bacteria
OTU957	0	0	0	0	0	3	1	1	1	0	0	0	0	0	0	d__Bacteria	p__Firmicutes	c__Clostridia	o__Clostridiales	f__Ruminococcaceae	g__Clostridium_IV
OTU933	0	0	0	0	0	2	2	1	0	0	0	0	0	0	0	d__Bacteria	p__Firmicutes	c__Clostridia	o__Clostridiales	f__Ruminococcaceae	g__unclassified_Ruminococcaceae
OTU1035	0	0	0	0	0	1	0	0	2	0	0	0	0	0	0	d__Bacteria	p__Proteobacteria	c__Alphaproteobacteria	o__unclassified_Alphaproteobacteria	f__unclassified_Alphaproteobacteria	g__unclassified_Alphaproteobacteria
OTU1152	0	0	0	0	0	1	1	0	0	0	0	2	0	0	0	d__Bacteria	p__Firmicutes	c__Clostridia	o__Clostridiales	f__unclassified_Clostridiales	g__unclassified_Clostridiales
OTU940	0	0	0	0	0	1	2	0	0	0	0	0	0	0	0	d__Bacteria	p__Fusobacteria	c__Fusobacteriia	o__Fusobacteriales	f__Fusobacteriaceae	g__Cetobacterium
OTU931	0	0	0	0	0	1	2	0	0	0	0	0	0	0	0	d__Bacteria	p__Firmicutes	c__Clostridia	o__Clostridiales	f__unclassified_Clostridiales	g__unclassified_Clostridiales
OTU967	0	0	0	0	0	2	0	2	0	1	0	0	0	0	0	d__Bacteria	p__Firmicutes	c__Clostridia	o__Clostridiales	f__unclassified_Clostridiales	g__unclassified_Clostridiales
OTU1048	0	0	0	0	0	2	0	0	2	0	0	0	0	0	0	d__Bacteria	p__Chloroflexi	c__Anaerolineae	o__Anaerolineales	f__Anaerolineaceae	g__unclassified_Anaerolineaceae
OTU1094	0	0	0	0	0	1	0	0	0	2	0	0	0	0	0	d__Bacteria	p__Firmicutes	c__Clostridia	o__Clostridiales	f__Lachnospiraceae	g__unclassified_Lachnospiraceae
OTU1004	0	0	0	0	0	1	0	3	0	0	1	0	0	0	0	d__Bacteria	p__Proteobacteria	c__Alphaproteobacteria	o__Sphingomonadales	f__unclassified_Sphingomonadales	g__unclassified_Sphingomonadales
OTU1087	0	0	0	0	0	1	0	0	0	2	0	0	0	0	0	d__Bacteria	p__Firmicutes	c__Clostridia	o__Clostridiales	f__Lachnospiraceae	g__unclassified_Lachnospiraceae
OTU420	0	0	0	0	0	1	0	0	6	5	14	0	0	0	6	d__Bacteria	p__unclassified_Bacteria	c__unclassified_Bacteria	o__unclassified_Bacteria	f__unclassified_Bacteria	g__unclassified_Bacteria
OTU910	0	0	0	0	0	0	2	0	0	0	0	0	0	0	0	d__Bacteria	p__Firmicutes	c__Clostridia	o__Clostridiales	f__Lachnospiraceae	g__unclassified_Lachnospiraceae
OTU911	0	0	0	0	0	0	3	0	0	0	0	0	0	0	0	d__Bacteria	p__Firmicutes	c__Clostridia	o__Clostridiales	f__unclassified_Clostridiales	g__unclassified_Clostridiales
OTU913	0	0	0	0	0	0	2	0	0	0	0	0	0	0	0	d__Bacteria	p__Proteobacteria	c__Alphaproteobacteria	o__Sphingomonadales	f__unclassified_Sphingomonadales	g__unclassified_Sphingomonadales
OTU916	0	0	0	0	0	0	2	1	1	1	0	1	0	0	0	d__Bacteria	p__Proteobacteria	c__Deltaproteobacteria	o__Bdellovibrionales	f__Bdellovibrionaceae	g__Bdellovibrio
OTU917	0	0	0	0	0	0	2	0	0	0	0	0	0	0	0	d__Bacteria	p__Proteobacteria	c__Alphaproteobacteria	o__Rhizobiales	f__Bradyrhizobiaceae	g__Oligotropha
OTU922	0	0	0	0	0	0	2	0	0	0	0	0	0	0	0	d__Bacteria	p__Firmicutes	c__unclassified_Firmicutes	o__unclassified_Firmicutes	f__unclassified_Firmicutes	g__unclassified_Firmicutes
OTU923	0	0	0	0	0	0	2	0	0	0	0	0	0	0	0	d__Bacteria	p__unclassified_Bacteria	c__unclassified_Bacteria	o__unclassified_Bacteria	f__unclassified_Bacteria	g__unclassified_Bacteria
OTU924	0	0	0	0	0	0	2	0	0	0	0	0	0	0	0	d__Bacteria	p__Chloroflexi	c__Anaerolineae	o__Anaerolineales	f__Anaerolineaceae	g__unclassified_Anaerolineaceae
OTU925	0	0	0	0	0	0	2	0	0	0	0	0	0	0	0	d__Bacteria	p__unclassified_Bacteria	c__unclassified_Bacteria	o__unclassified_Bacteria	f__unclassified_Bacteria	g__unclassified_Bacteria
OTU929	0	0	0	0	0	0	3	0	0	0	0	0	0	0	0	d__Bacteria	p__unclassified_Bacteria	c__unclassified_Bacteria	o__unclassified_Bacteria	f__unclassified_Bacteria	g__unclassified_Bacteria
OTU932	0	0	0	0	0	0	2	0	0	0	0	0	0	0	0	d__Bacteria	p__Proteobacteria	c__Gammaproteobacteria	o__Enterobacteriales	f__Enterobacteriaceae	g__Plesiomonas
OTU934	0	0	0	0	0	0	2	0	0	0	0	0	0	0	0	d__Bacteria	p__Proteobacteria	c__unclassified_Proteobacteria	o__unclassified_Proteobacteria	f__unclassified_Proteobacteria	g__unclassified_Proteobacteria
OTU939	0	0	0	0	0	0	2	0	0	0	0	0	0	0	0	d__Bacteria	p__Proteobacteria	c__Alphaproteobacteria	o__Sphingomonadales	f__Sphingomonadaceae	g__unclassified_Sphingomonadaceae
OTU943	0	0	0	0	0	0	2	0	0	0	0	0	0	0	1	d__Bacteria	p__unclassified_Bacteria	c__unclassified_Bacteria	o__unclassified_Bacteria	f__unclassified_Bacteria	g__unclassified_Bacteria
OTU945	0	0	0	0	0	0	2	0	0	0	0	0	0	0	0	d__Bacteria	p__Bacteroidetes	c__Sphingobacteriia	o__Sphingobacteriales	f__Chitinophagaceae	g__unclassified_Chitinophagaceae
OTU946	0	0	0	0	0	0	2	0	0	0	0	0	0	0	0	d__Bacteria	p__Firmicutes	c__Clostridia	o__Clostridiales	f__unclassified_Clostridiales	g__unclassified_Clostridiales
OTU950	0	0	0	0	0	0	3	0	0	0	0	0	0	0	0	d__Bacteria	p__unclassified_Bacteria	c__unclassified_Bacteria	o__unclassified_Bacteria	f__unclassified_Bacteria	g__unclassified_Bacteria
OTU973	0	0	0	0	0	0	3	23	0	0	0	1	0	0	0	d__Bacteria	p__Firmicutes	c__Clostridia	o__Clostridiales	f__Lachnospiraceae	g__Lachnospiracea_incertae_sedis
OTU1012	0	0	0	0	0	0	2	2	0	1	0	0	0	0	0	d__Bacteria	p__Acidobacteria	c__Acidobacteria_Gp4	o__norank_Acidobacteria_Gp4	f__norank_Acidobacteria_Gp4	g__unclassified_Acidobacteria_Gp4
OTU951	0	0	0	0	0	0	1	0	0	1	0	0	0	0	0	d__Bacteria	p__unclassified_Bacteria	c__unclassified_Bacteria	o__unclassified_Bacteria	f__unclassified_Bacteria	g__unclassified_Bacteria
OTU509	0	0	0	0	0	0	0	3	0	0	0	0	0	0	0	d__Bacteria	p__unclassified_Bacteria	c__unclassified_Bacteria	o__unclassified_Bacteria	f__unclassified_Bacteria	g__unclassified_Bacteria
OTU512	0	0	0	0	0	0	0	3	0	0	0	0	0	0	0	d__Bacteria	p__unclassified_Bacteria	c__unclassified_Bacteria	o__unclassified_Bacteria	f__unclassified_Bacteria	g__unclassified_Bacteria
OTU511	0	0	0	0	0	0	0	3	0	0	0	0	0	0	0	d__Bacteria	p__Firmicutes	c__Clostridia	o__Clostridiales	f__Lachnospiraceae	g__unclassified_Lachnospiraceae
OTU959	0	0	0	0	0	0	0	2	0	0	0	0	0	0	0	d__Bacteria	p__Proteobacteria	c__unclassified_Proteobacteria	o__unclassified_Proteobacteria	f__unclassified_Proteobacteria	g__unclassified_Proteobacteria
OTU960	0	0	0	0	0	0	0	2	0	0	0	0	0	0	0	d__Bacteria	p__Proteobacteria	c__Betaproteobacteria	o__Burkholderiales	f__Alcaligenaceae	g__unclassified_Alcaligenaceae
OTU962	0	0	0	0	0	0	0	2	0	0	0	0	0	0	0	d__Bacteria	p__unclassified_Bacteria	c__unclassified_Bacteria	o__unclassified_Bacteria	f__unclassified_Bacteria	g__unclassified_Bacteria
OTU969	0	0	0	0	0	0	0	2	0	0	0	0	0	0	0	d__Bacteria	p__Firmicutes	c__Clostridia	o__Clostridiales	f__Lachnospiraceae	g__unclassified_Lachnospiraceae
OTU968	0	0	0	0	0	0	0	2	0	0	0	0	0	0	0	d__Bacteria	p__unclassified_Bacteria	c__unclassified_Bacteria	o__unclassified_Bacteria	f__unclassified_Bacteria	g__unclassified_Bacteria
OTU971	0	0	0	0	0	0	0	2	0	0	0	0	0	0	0	d__Bacteria	p__unclassified_Bacteria	c__unclassified_Bacteria	o__unclassified_Bacteria	f__unclassified_Bacteria	g__unclassified_Bacteria
OTU974	0	0	0	0	0	0	0	3	0	0	0	0	0	0	0	d__Bacteria	p__Firmicutes	c__unclassified_Firmicutes	o__unclassified_Firmicutes	f__unclassified_Firmicutes	g__unclassified_Firmicutes
OTU972	0	0	0	0	0	0	0	2	0	0	0	0	0	0	0	d__Bacteria	p__unclassified_Bacteria	c__unclassified_Bacteria	o__unclassified_Bacteria	f__unclassified_Bacteria	g__unclassified_Bacteria
OTU975	0	0	0	0	0	0	0	2	0	0	0	0	0	1	0	d__Bacteria	p__Bacteroidetes	c__Bacteroidia	o__Bacteroidales	f__unclassified_Bacteroidales	g__unclassified_Bacteroidales
OTU976	0	0	0	0	0	0	0	2	0	0	0	0	0	0	0	d__Bacteria	p__unclassified_Bacteria	c__unclassified_Bacteria	o__unclassified_Bacteria	f__unclassified_Bacteria	g__unclassified_Bacteria
OTU979	0	0	0	0	0	0	0	2	0	0	0	0	0	0	0	d__Bacteria	p__Firmicutes	c__Clostridia	o__Clostridiales	f__Lachnospiraceae	g__unclassified_Lachnospiraceae
OTU978	0	0	0	0	0	0	0	2	0	0	0	0	0	0	0	d__Bacteria	p__Proteobacteria	c__Deltaproteobacteria	o__Desulfobacterales	f__unclassified_Desulfobacterales	g__unclassified_Desulfobacterales
OTU983	0	0	0	0	0	0	0	2	0	0	0	0	0	0	0	d__Bacteria	p__unclassified_Bacteria	c__unclassified_Bacteria	o__unclassified_Bacteria	f__unclassified_Bacteria	g__unclassified_Bacteria
OTU981	0	0	0	0	0	0	0	2	0	0	0	0	0	0	0	d__Bacteria	p__Actinobacteria	c__Actinobacteria	o__unclassified_Acidimicrobidae	f__unclassified_Acidimicrobidae	g__unclassified_Acidimicrobidae
OTU980	0	0	0	0	0	0	0	2	0	0	0	0	0	0	0	d__Bacteria	p__Firmicutes	c__Clostridia	o__Clostridiales	f__Lachnospiraceae	g__unclassified_Lachnospiraceae
OTU985	0	0	0	0	0	0	0	2	0	0	0	0	0	0	0	d__Bacteria	p__unclassified_Bacteria	c__unclassified_Bacteria	o__unclassified_Bacteria	f__unclassified_Bacteria	g__unclassified_Bacteria
OTU986	0	0	0	0	0	0	0	2	0	0	0	0	0	0	0	d__Bacteria	p__unclassified_Bacteria	c__unclassified_Bacteria	o__unclassified_Bacteria	f__unclassified_Bacteria	g__unclassified_Bacteria
OTU988	0	0	0	0	0	0	0	2	0	0	0	0	1	0	0	d__Bacteria	p__unclassified_Bacteria	c__unclassified_Bacteria	o__unclassified_Bacteria	f__unclassified_Bacteria	g__unclassified_Bacteria
OTU990	0	0	0	0	0	0	0	2	0	0	0	0	0	0	1	d__Bacteria	p__Firmicutes	c__unclassified_Firmicutes	o__unclassified_Firmicutes	f__unclassified_Firmicutes	g__unclassified_Firmicutes
OTU991	0	0	0	0	0	0	0	2	0	0	0	0	0	0	0	d__Bacteria	p__Firmicutes	c__Clostridia	o__Clostridiales	f__Lachnospiraceae	g__unclassified_Lachnospiraceae
OTU992	0	0	0	0	0	0	0	2	0	0	0	0	0	0	0	d__Bacteria	p__Firmicutes	c__Clostridia	o__Clostridiales	f__Ruminococcaceae	g__unclassified_Ruminococcaceae
OTU993	0	0	0	0	0	0	0	2	0	0	0	0	0	0	0	d__Bacteria	p__unclassified_Bacteria	c__unclassified_Bacteria	o__unclassified_Bacteria	f__unclassified_Bacteria	g__unclassified_Bacteria
OTU994	0	0	0	0	0	0	0	2	0	0	0	0	0	0	0	d__Bacteria	p__Bacteroidetes	c__Bacteroidia	o__Bacteroidales	f__Porphyromonadaceae	g__unclassified_Porphyromonadaceae
OTU995	0	0	0	0	0	0	0	2	0	0	0	0	0	0	0	d__Bacteria	p__Firmicutes	c__Clostridia	o__Clostridiales	f__Ruminococcaceae	g__unclassified_Ruminococcaceae
OTU996	0	0	0	0	0	0	0	2	0	0	0	0	0	0	0	d__Bacteria	p__unclassified_Bacteria	c__unclassified_Bacteria	o__unclassified_Bacteria	f__unclassified_Bacteria	g__unclassified_Bacteria
OTU997	0	0	0	0	0	0	0	2	1	1	0	0	0	0	0	d__Bacteria	p__Proteobacteria	c__Betaproteobacteria	o__unclassified_Betaproteobacteria	f__unclassified_Betaproteobacteria	g__unclassified_Betaproteobacteria
OTU1000	0	0	0	0	0	0	0	2	0	0	0	0	0	0	0	d__Bacteria	p__Firmicutes	c__Clostridia	o__Clostridiales	f__Lachnospiraceae	g__unclassified_Lachnospiraceae
OTU1002	0	0	0	0	0	0	0	2	0	0	0	0	0	0	0	d__Bacteria	p__Bacteroidetes	c__unclassified_Bacteroidetes	o__unclassified_Bacteroidetes	f__unclassified_Bacteroidetes	g__unclassified_Bacteroidetes
OTU1001	0	0	0	0	0	0	0	2	0	0	0	0	0	0	0	d__Bacteria	p__Firmicutes	c__Clostridia	o__Clostridiales	f__Lachnospiraceae	g__unclassified_Lachnospiraceae
OTU1003	0	0	0	0	0	0	0	2	0	0	0	0	0	0	0	d__Bacteria	p__Proteobacteria	c__Alphaproteobacteria	o__unclassified_Alphaproteobacteria	f__unclassified_Alphaproteobacteria	g__unclassified_Alphaproteobacteria
OTU1007	0	0	0	0	0	0	0	2	0	0	0	0	0	0	0	d__Bacteria	p__Firmicutes	c__Clostridia	o__Clostridiales	f__Lachnospiraceae	g__unclassified_Lachnospiraceae
OTU1005	0	0	0	0	0	0	0	2	0	0	0	0	0	0	0	d__Bacteria	p__Proteobacteria	c__Gammaproteobacteria	o__unclassified_Gammaproteobacteria	f__unclassified_Gammaproteobacteria	g__unclassified_Gammaproteobacteria
OTU1008	0	0	0	0	0	0	0	2	0	0	1	0	0	0	0	d__Bacteria	p__unclassified_Bacteria	c__unclassified_Bacteria	o__unclassified_Bacteria	f__unclassified_Bacteria	g__unclassified_Bacteria
OTU1009	0	0	0	0	0	0	0	2	0	0	0	0	0	0	0	d__Bacteria	p__unclassified_Bacteria	c__unclassified_Bacteria	o__unclassified_Bacteria	f__unclassified_Bacteria	g__unclassified_Bacteria
OTU1010	0	0	0	0	0	0	0	2	0	0	0	0	0	0	0	d__Bacteria	p__unclassified_Bacteria	c__unclassified_Bacteria	o__unclassified_Bacteria	f__unclassified_Bacteria	g__unclassified_Bacteria
OTU1011	0	0	0	0	0	0	0	2	0	0	0	0	0	0	0	d__Bacteria	p__Deferribacteres	c__Deferribacteres	o__Deferribacterales	f__Deferribacteraceae	g__Mucispirillum
OTU1013	0	0	0	0	0	0	0	2	0	0	0	0	0	0	0	d__Bacteria	p__Bacteroidetes	c__Bacteroidia	o__Bacteroidales	f__unclassified_Bacteroidales	g__unclassified_Bacteroidales
OTU1014	0	0	0	0	0	0	0	2	0	0	0	0	0	0	0	d__Bacteria	p__unclassified_Bacteria	c__unclassified_Bacteria	o__unclassified_Bacteria	f__unclassified_Bacteria	g__unclassified_Bacteria
OTU1187	0	0	0	0	0	0	0	1	0	1	0	0	0	2	0	d__Bacteria	p__Proteobacteria	c__Alphaproteobacteria	o__Rhizobiales	f__unclassified_Rhizobiales	g__unclassified_Rhizobiales
OTU1173	0	0	0	0	0	0	0	1	0	0	0	0	2	0	0	d__Bacteria	p__Actinobacteria	c__Actinobacteria	o__Acidimicrobiales	f__unclassified_Acidimicrobineae	g__unclassified_Acidimicrobineae
OTU1098	0	0	0	0	0	0	0	1	0	1	1	0	1	0	0	d__Bacteria	p__candidate_division_WPS-1	c__norank_candidate_division_WPS-1	o__norank_candidate_division_WPS-1	f__norank_candidate_division_WPS-1	g__WPS-1_genera_incertae_sedis
OTU1018	0	0	0	0	0	0	0	0	2	0	0	0	0	0	0	d__Bacteria	p__Firmicutes	c__Clostridia	o__Clostridiales	f__unclassified_Clostridiales	g__unclassified_Clostridiales
OTU1019	0	0	0	0	0	0	0	0	3	1	0	0	0	0	0	d__Bacteria	p__Firmicutes	c__Clostridia	o__Clostridiales	f__unclassified_Clostridiales	g__unclassified_Clostridiales
OTU1021	0	0	0	0	0	0	0	0	2	0	0	0	0	0	0	d__Bacteria	p__Cyanobacteria_Chloroplast	c__Chloroplast	o__norank_Chloroplast	f__Chloroplast	g__Streptophyta
OTU1022	0	0	0	0	0	0	0	0	2	0	0	0	0	0	0	d__Bacteria	p__Firmicutes	c__Clostridia	o__Clostridiales	f__Ruminococcaceae	g__unclassified_Ruminococcaceae
OTU1023	0	0	0	0	0	0	0	0	2	0	0	0	0	0	0	d__Bacteria	p__Firmicutes	c__Clostridia	o__Clostridiales	f__Lachnospiraceae	g__unclassified_Lachnospiraceae
OTU1024	0	0	0	0	0	0	0	0	2	0	0	1	1	0	0	d__Bacteria	p__Firmicutes	c__Clostridia	o__Clostridiales	f__unclassified_Clostridiales	g__unclassified_Clostridiales
OTU1029	0	0	0	0	0	0	0	0	2	0	0	0	0	0	0	d__Bacteria	p__unclassified_Bacteria	c__unclassified_Bacteria	o__unclassified_Bacteria	f__unclassified_Bacteria	g__unclassified_Bacteria
OTU1028	0	0	0	0	0	0	0	0	2	0	0	0	0	0	0	d__Bacteria	p__Firmicutes	c__Clostridia	o__Clostridiales	f__Lachnospiraceae	g__unclassified_Lachnospiraceae
OTU1031	0	0	0	0	0	0	0	0	3	0	0	0	0	0	0	d__Bacteria	p__Firmicutes	c__Clostridia	o__Clostridiales	f__Lachnospiraceae	g__unclassified_Lachnospiraceae
OTU1033	0	0	0	0	0	0	0	0	2	0	0	0	0	0	0	d__Bacteria	p__Actinobacteria	c__Actinobacteria	o__Acidimicrobiales	f__Iamiaceae	g__unclassified_Iamiaceae
OTU1034	0	0	0	0	0	0	0	0	2	0	0	0	0	0	0	d__Bacteria	p__Ignavibacteriae	c__Ignavibacteria	o__Ignavibacteriales	f__Ignavibacteriaceae	g__unclassified_Ignavibacteriaceae
OTU1036	0	0	0	0	0	0	0	0	2	0	0	0	0	0	0	d__Bacteria	p__unclassified_Bacteria	c__unclassified_Bacteria	o__unclassified_Bacteria	f__unclassified_Bacteria	g__unclassified_Bacteria
OTU1039	0	0	0	0	0	0	0	0	2	0	0	0	0	0	0	d__Bacteria	p__unclassified_Bacteria	c__unclassified_Bacteria	o__unclassified_Bacteria	f__unclassified_Bacteria	g__unclassified_Bacteria
OTU1040	0	0	0	0	0	0	0	0	2	0	0	0	0	0	0	d__Bacteria	p__Verrucomicrobia	c__Subdivision3	o__norank_Subdivision3	f__norank_Subdivision3	g__Subdivision3_genera_incertae_sedis
OTU1042	0	0	0	0	0	0	0	0	2	0	0	0	0	0	0	d__Bacteria	p__Firmicutes	c__unclassified_Firmicutes	o__unclassified_Firmicutes	f__unclassified_Firmicutes	g__unclassified_Firmicutes
OTU1045	0	0	0	0	0	0	0	0	3	1	1	0	0	0	1	d__Bacteria	p__Proteobacteria	c__Deltaproteobacteria	o__Myxococcales	f__Labilitrichaceae	g__Labilithrix
OTU1047	0	0	0	0	0	0	0	0	2	0	0	0	0	0	0	d__Bacteria	p__Chloroflexi	c__Caldilineae	o__Caldilineales	f__Caldilineaceae	g__Litorilinea
OTU1049	0	0	0	0	0	0	0	0	2	0	0	0	0	0	0	d__Bacteria	p__Bacteroidetes	c__Sphingobacteriia	o__Sphingobacteriales	f__Chitinophagaceae	g__unclassified_Chitinophagaceae
OTU1051	0	0	0	0	0	0	0	0	2	0	0	0	0	0	0	d__Bacteria	p__Acidobacteria	c__unclassified_Acidobacteria	o__unclassified_Acidobacteria	f__unclassified_Acidobacteria	g__unclassified_Acidobacteria
OTU1053	0	0	0	0	0	0	0	0	3	1	0	0	0	0	0	d__Bacteria	p__Firmicutes	c__Clostridia	o__Clostridiales	f__Lachnospiraceae	g__unclassified_Lachnospiraceae
OTU1054	0	0	0	0	0	0	0	0	2	0	0	0	0	0	0	d__Bacteria	p__Parcubacteria	c__norank_Parcubacteria	o__norank_Parcubacteria	f__norank_Parcubacteria	g__Parcubacteria_genera_incertae_sedis
OTU1056	0	0	0	0	0	0	0	0	2	0	0	0	0	0	0	d__Bacteria	p__Firmicutes	c__Clostridia	o__Clostridiales	f__Lachnospiraceae	g__unclassified_Lachnospiraceae
OTU1057	0	0	0	0	0	0	0	0	2	0	0	0	0	0	0	d__Bacteria	p__Firmicutes	c__unclassified_Firmicutes	o__unclassified_Firmicutes	f__unclassified_Firmicutes	g__unclassified_Firmicutes
OTU1058	0	0	0	0	0	0	0	0	2	0	0	0	0	0	0	d__Bacteria	p__unclassified_Bacteria	c__unclassified_Bacteria	o__unclassified_Bacteria	f__unclassified_Bacteria	g__unclassified_Bacteria
OTU1059	0	0	0	0	0	0	0	0	5	0	0	0	0	1	3	d__Bacteria	p__Firmicutes	c__unclassified_Firmicutes	o__unclassified_Firmicutes	f__unclassified_Firmicutes	g__unclassified_Firmicutes
OTU1129	0	0	0	0	0	0	0	0	1	0	0	2	0	0	0	d__Bacteria	p__unclassified_Bacteria	c__unclassified_Bacteria	o__unclassified_Bacteria	f__unclassified_Bacteria	g__unclassified_Bacteria
OTU143	0	0	0	0	0	0	0	0	0	302	0	0	0	0	0	d__Bacteria	p__Firmicutes	c__Clostridia	o__Clostridiales	f__Ruminococcaceae	g__Ruminococcus
OTU1064	0	0	0	0	0	0	0	0	0	2	0	0	0	0	0	d__Bacteria	p__Firmicutes	c__Clostridia	o__Clostridiales	f__unclassified_Clostridiales	g__unclassified_Clostridiales
OTU1065	0	0	0	0	0	0	0	0	0	2	0	0	0	0	0	d__Bacteria	p__Proteobacteria	c__Alphaproteobacteria	o__Rhizobiales	f__unclassified_Rhizobiales	g__unclassified_Rhizobiales
OTU1066	0	0	0	0	0	0	0	0	0	2	0	0	0	0	0	d__Bacteria	p__Chlamydiae	c__Chlamydiia	o__Chlamydiales	f__Parachlamydiaceae	g__Neochlamydia
OTU1067	0	0	0	0	0	0	0	0	0	2	0	0	0	0	0	d__Bacteria	p__unclassified_Bacteria	c__unclassified_Bacteria	o__unclassified_Bacteria	f__unclassified_Bacteria	g__unclassified_Bacteria
OTU1074	0	0	0	0	0	0	0	0	0	2	0	0	0	0	0	d__Bacteria	p__Firmicutes	c__Clostridia	o__Clostridiales	f__Lachnospiraceae	g__unclassified_Lachnospiraceae
OTU1075	0	0	0	0	0	0	0	0	0	2	0	0	0	0	0	d__Bacteria	p__Firmicutes	c__unclassified_Firmicutes	o__unclassified_Firmicutes	f__unclassified_Firmicutes	g__unclassified_Firmicutes
OTU1077	0	0	0	0	0	0	0	0	0	2	0	0	0	0	0	d__Bacteria	p__Bacteroidetes	c__Sphingobacteriia	o__Sphingobacteriales	f__Chitinophagaceae	g__Lacibacter
OTU1078	0	0	0	0	0	0	0	0	0	2	0	0	0	0	0	d__Bacteria	p__Firmicutes	c__Clostridia	o__Clostridiales	f__unclassified_Clostridiales	g__unclassified_Clostridiales
OTU1080	0	0	0	0	0	0	0	0	0	2	0	0	0	0	0	d__Bacteria	p__Proteobacteria	c__Alphaproteobacteria	o__Rhizobiales	f__unclassified_Rhizobiales	g__unclassified_Rhizobiales
OTU1081	0	0	0	0	0	0	0	0	0	2	0	0	0	0	0	d__Bacteria	p__Deferribacteres	c__Deferribacteres	o__Deferribacterales	f__Deferribacteraceae	g__Mucispirillum
OTU1084	0	0	0	0	0	0	0	0	0	2	0	0	0	0	0	d__Bacteria	p__Firmicutes	c__Clostridia	o__Clostridiales	f__Lachnospiraceae	g__unclassified_Lachnospiraceae
OTU1086	0	0	0	0	0	0	0	0	0	2	0	0	0	0	0	d__Bacteria	p__Verrucomicrobia	c__Verrucomicrobiae	o__Verrucomicrobiales	f__Verrucomicrobiaceae	g__Roseibacillus
OTU1088	0	0	0	0	0	0	0	0	0	2	0	0	0	0	0	d__Bacteria	p__Actinobacteria	c__Actinobacteria	o__Gaiellales	f__Gaiellaceae	g__Gaiella
OTU1093	0	0	0	0	0	0	0	0	0	2	0	0	0	0	0	d__Bacteria	p__unclassified_Bacteria	c__unclassified_Bacteria	o__unclassified_Bacteria	f__unclassified_Bacteria	g__unclassified_Bacteria
OTU1095	0	0	0	0	0	0	0	0	0	2	0	0	0	0	0	d__Bacteria	p__Acidobacteria	c__Acidobacteria_Gp4	o__norank_Acidobacteria_Gp4	f__norank_Acidobacteria_Gp4	g__Blastocatella
OTU1197	0	0	0	0	0	0	0	0	0	1	0	0	0	0	2	d__Bacteria	p__unclassified_Bacteria	c__unclassified_Bacteria	o__unclassified_Bacteria	f__unclassified_Bacteria	g__unclassified_Bacteria
OTU1158	0	0	0	0	0	0	0	0	0	2	0	2	7	0	0	d__Bacteria	p__Firmicutes	c__Clostridia	o__Clostridiales	f__unclassified_Clostridiales	g__unclassified_Clostridiales
OTU1131	0	0	0	0	0	0	0	0	0	2	0	2	0	0	0	d__Bacteria	p__Firmicutes	c__Negativicutes	o__Selenomonadales	f__Veillonellaceae	g__unclassified_Veillonellaceae
OTU525	0	0	0	0	0	0	0	0	0	0	3	0	0	0	0	d__Bacteria	p__unclassified_Bacteria	c__unclassified_Bacteria	o__unclassified_Bacteria	f__unclassified_Bacteria	g__unclassified_Bacteria
OTU1099	0	0	0	0	0	0	0	0	0	0	2	0	0	0	0	d__Bacteria	p__Firmicutes	c__unclassified_Firmicutes	o__unclassified_Firmicutes	f__unclassified_Firmicutes	g__unclassified_Firmicutes
OTU1100	0	0	0	0	0	0	0	0	0	0	2	0	0	0	0	d__Bacteria	p__Firmicutes	c__Clostridia	o__Clostridiales	f__unclassified_Clostridiales	g__unclassified_Clostridiales
OTU1105	0	0	0	0	0	0	0	0	0	0	2	0	0	0	0	d__Bacteria	p__unclassified_Bacteria	c__unclassified_Bacteria	o__unclassified_Bacteria	f__unclassified_Bacteria	g__unclassified_Bacteria
OTU1104	0	0	0	0	0	0	0	0	0	0	2	0	0	0	0	d__Bacteria	p__Firmicutes	c__Clostridia	o__Clostridiales	f__Ruminococcaceae	g__unclassified_Ruminococcaceae
OTU1107	0	0	0	0	0	0	0	0	0	0	2	0	0	0	0	d__Bacteria	p__unclassified_Bacteria	c__unclassified_Bacteria	o__unclassified_Bacteria	f__unclassified_Bacteria	g__unclassified_Bacteria
OTU1106	0	0	0	0	0	0	0	0	0	0	2	0	0	0	0	d__Bacteria	p__Firmicutes	c__Clostridia	o__Clostridiales	f__Ruminococcaceae	g__unclassified_Ruminococcaceae
OTU1108	0	0	0	0	0	0	0	0	0	0	2	0	0	0	0	d__Bacteria	p__unclassified_Bacteria	c__unclassified_Bacteria	o__unclassified_Bacteria	f__unclassified_Bacteria	g__unclassified_Bacteria
OTU1109	0	0	0	0	0	0	0	0	0	0	2	0	0	0	0	d__Bacteria	p__unclassified_Bacteria	c__unclassified_Bacteria	o__unclassified_Bacteria	f__unclassified_Bacteria	g__unclassified_Bacteria
OTU1112	0	0	0	0	0	0	0	0	0	0	2	0	0	0	0	d__Bacteria	p__unclassified_Bacteria	c__unclassified_Bacteria	o__unclassified_Bacteria	f__unclassified_Bacteria	g__unclassified_Bacteria
OTU1113	0	0	0	0	0	0	0	0	0	0	2	0	0	0	0	d__Bacteria	p__unclassified_Bacteria	c__unclassified_Bacteria	o__unclassified_Bacteria	f__unclassified_Bacteria	g__unclassified_Bacteria
OTU1114	0	0	0	0	0	0	0	0	0	0	2	0	0	0	0	d__Bacteria	p__unclassified_Bacteria	c__unclassified_Bacteria	o__unclassified_Bacteria	f__unclassified_Bacteria	g__unclassified_Bacteria
OTU1116	0	0	0	0	0	0	0	0	0	0	2	0	0	0	0	d__Bacteria	p__unclassified_Bacteria	c__unclassified_Bacteria	o__unclassified_Bacteria	f__unclassified_Bacteria	g__unclassified_Bacteria
OTU1117	0	0	0	0	0	0	0	0	0	0	2	0	0	0	0	d__Bacteria	p__Proteobacteria	c__Alphaproteobacteria	o__Rhizobiales	f__unclassified_Rhizobiales	g__unclassified_Rhizobiales
OTU1119	0	0	0	0	0	0	0	0	0	0	2	0	0	0	0	d__Bacteria	p__unclassified_Bacteria	c__unclassified_Bacteria	o__unclassified_Bacteria	f__unclassified_Bacteria	g__unclassified_Bacteria
OTU1121	0	0	0	0	0	0	0	0	0	0	2	0	0	0	0	d__Bacteria	p__unclassified_Bacteria	c__unclassified_Bacteria	o__unclassified_Bacteria	f__unclassified_Bacteria	g__unclassified_Bacteria
OTU1120	0	0	0	0	0	0	0	0	0	0	2	0	0	0	0	d__Bacteria	p__unclassified_Bacteria	c__unclassified_Bacteria	o__unclassified_Bacteria	f__unclassified_Bacteria	g__unclassified_Bacteria
OTU1122	0	0	0	0	0	0	0	0	0	0	2	0	0	0	0	d__Bacteria	p__Proteobacteria	c__Betaproteobacteria	o__unclassified_Betaproteobacteria	f__unclassified_Betaproteobacteria	g__unclassified_Betaproteobacteria
OTU1124	0	0	0	0	0	0	0	0	0	0	2	0	0	0	0	d__Bacteria	p__unclassified_Bacteria	c__unclassified_Bacteria	o__unclassified_Bacteria	f__unclassified_Bacteria	g__unclassified_Bacteria
OTU1125	0	0	0	0	0	0	0	0	0	0	2	0	0	0	0	d__Bacteria	p__unclassified_Bacteria	c__unclassified_Bacteria	o__unclassified_Bacteria	f__unclassified_Bacteria	g__unclassified_Bacteria
OTU1127	0	0	0	0	0	0	0	0	0	0	0	2	0	1	0	d__Bacteria	p__Chloroflexi	c__Thermomicrobia	o__Sphaerobacterales	f__Sphaerobacteraceae	g__unclassified_Sphaerobacteraceae
OTU1130	0	0	0	0	0	0	0	0	0	0	0	2	0	0	0	d__Bacteria	p__Proteobacteria	c__unclassified_Proteobacteria	o__unclassified_Proteobacteria	f__unclassified_Proteobacteria	g__unclassified_Proteobacteria
OTU1135	0	0	0	0	0	0	0	0	0	0	0	2	0	0	0	d__Bacteria	p__Firmicutes	c__unclassified_Firmicutes	o__unclassified_Firmicutes	f__unclassified_Firmicutes	g__unclassified_Firmicutes
OTU1136	0	0	0	0	0	0	0	0	0	0	0	2	0	0	0	d__Bacteria	p__Bacteroidetes	c__Bacteroidia	o__Bacteroidales	f__Porphyromonadaceae	g__unclassified_Porphyromonadaceae
OTU1137	0	0	0	0	0	0	0	0	0	0	0	2	0	0	0	d__Bacteria	p__Bacteroidetes	c__unclassified_Bacteroidetes	o__unclassified_Bacteroidetes	f__unclassified_Bacteroidetes	g__unclassified_Bacteroidetes
OTU1138	0	0	0	0	0	0	0	0	0	0	0	2	0	0	0	d__Bacteria	p__unclassified_Bacteria	c__unclassified_Bacteria	o__unclassified_Bacteria	f__unclassified_Bacteria	g__unclassified_Bacteria
OTU1141	0	0	0	0	0	0	0	0	0	0	0	2	0	0	0	d__Bacteria	p__Proteobacteria	c__Alphaproteobacteria	o__unclassified_Alphaproteobacteria	f__unclassified_Alphaproteobacteria	g__unclassified_Alphaproteobacteria
OTU1142	0	0	0	0	0	0	0	0	0	0	0	2	0	0	0	d__Bacteria	p__Firmicutes	c__Clostridia	o__Clostridiales	f__Ruminococcaceae	g__Oscillibacter
OTU1143	0	0	0	0	0	0	0	0	0	0	0	2	0	0	0	d__Bacteria	p__Bacteroidetes	c__Bacteroidia	o__Bacteroidales	f__unclassified_Bacteroidales	g__unclassified_Bacteroidales
OTU1144	0	0	0	0	0	0	0	0	0	0	0	2	0	0	0	d__Bacteria	p__unclassified_Bacteria	c__unclassified_Bacteria	o__unclassified_Bacteria	f__unclassified_Bacteria	g__unclassified_Bacteria
OTU1146	0	0	0	0	0	0	0	0	0	0	0	2	0	0	0	d__Bacteria	p__unclassified_Bacteria	c__unclassified_Bacteria	o__unclassified_Bacteria	f__unclassified_Bacteria	g__unclassified_Bacteria
OTU1147	0	0	0	0	0	0	0	0	0	0	0	2	0	0	0	d__Bacteria	p__unclassified_Bacteria	c__unclassified_Bacteria	o__unclassified_Bacteria	f__unclassified_Bacteria	g__unclassified_Bacteria
OTU1149	0	0	0	0	0	0	0	0	0	0	0	2	0	0	0	d__Bacteria	p__Bacteroidetes	c__unclassified_Bacteroidetes	o__unclassified_Bacteroidetes	f__unclassified_Bacteroidetes	g__unclassified_Bacteroidetes
OTU1148	0	0	0	0	0	0	0	0	0	0	0	2	0	0	0	d__Bacteria	p__Firmicutes	c__Clostridia	o__Clostridiales	f__unclassified_Clostridiales	g__unclassified_Clostridiales
OTU1150	0	0	0	0	0	0	0	0	0	0	0	2	0	0	0	d__Bacteria	p__Firmicutes	c__Clostridia	o__Clostridiales	f__Ruminococcaceae	g__Oscillibacter
OTU1151	0	0	0	0	0	0	0	0	0	0	0	2	0	0	0	d__Bacteria	p__Acidobacteria	c__Acidobacteria_Gp3	o__norank_Acidobacteria_Gp3	f__norank_Acidobacteria_Gp3	g__unclassified_Acidobacteria_Gp3
OTU1153	0	0	0	0	0	0	0	0	0	0	0	2	0	0	0	d__Bacteria	p__Chloroflexi	c__Anaerolineae	o__Anaerolineales	f__Anaerolineaceae	g__unclassified_Anaerolineaceae
OTU1155	0	0	0	0	0	0	0	0	0	0	0	2	0	0	0	d__Bacteria	p__Acidobacteria	c__Acidobacteria_Gp4	o__norank_Acidobacteria_Gp4	f__norank_Acidobacteria_Gp4	g__unclassified_Acidobacteria_Gp4
OTU1156	0	0	0	0	0	0	0	0	0	0	0	2	0	0	0	d__Bacteria	p__unclassified_Bacteria	c__unclassified_Bacteria	o__unclassified_Bacteria	f__unclassified_Bacteria	g__unclassified_Bacteria
OTU1159	0	0	0	0	0	0	0	0	0	0	0	2	0	0	0	d__Bacteria	p__unclassified_Bacteria	c__unclassified_Bacteria	o__unclassified_Bacteria	f__unclassified_Bacteria	g__unclassified_Bacteria
OTU1162	0	0	0	0	0	0	0	0	0	0	0	1	1	2	2	d__Bacteria	p__Bacteroidetes	c__unclassified_Bacteroidetes	o__unclassified_Bacteroidetes	f__unclassified_Bacteroidetes	g__unclassified_Bacteroidetes
OTU1196	0	0	0	0	0	0	0	0	0	0	0	1	0	2	3	d__Bacteria	p__Bacteroidetes	c__Bacteroidia	o__Bacteroidales	f__Rikenellaceae	g__unclassified_Rikenellaceae
OTU526	0	0	0	0	0	0	0	0	0	0	0	0	31	0	0	d__Bacteria	p__unclassified_Bacteria	c__unclassified_Bacteria	o__unclassified_Bacteria	f__unclassified_Bacteria	g__unclassified_Bacteria
OTU1163	0	0	0	0	0	0	0	0	0	0	0	0	2	0	0	d__Bacteria	p__unclassified_Bacteria	c__unclassified_Bacteria	o__unclassified_Bacteria	f__unclassified_Bacteria	g__unclassified_Bacteria
OTU1164	0	0	0	0	0	0	0	0	0	0	0	0	2	0	0	d__Bacteria	p__Proteobacteria	c__Alphaproteobacteria	o__Rhizobiales	f__Bradyrhizobiaceae	g__unclassified_Bradyrhizobiaceae
OTU1165	0	0	0	0	0	0	0	0	0	0	0	0	2	0	0	d__Bacteria	p__Actinobacteria	c__Actinobacteria	o__Acidimicrobiales	f__Acidimicrobiaceae	g__Ilumatobacter
OTU1166	0	0	0	0	0	0	0	0	0	0	0	0	2	0	0	d__Bacteria	p__unclassified_Bacteria	c__unclassified_Bacteria	o__unclassified_Bacteria	f__unclassified_Bacteria	g__unclassified_Bacteria
OTU1170	0	0	0	0	0	0	0	0	0	0	0	0	2	0	0	d__Bacteria	p__Proteobacteria	c__Gammaproteobacteria	o__Aeromonadales	f__Aeromonadaceae	g__Tolumonas
OTU1171	0	0	0	0	0	0	0	0	0	0	0	0	3	0	0	d__Bacteria	p__unclassified_Bacteria	c__unclassified_Bacteria	o__unclassified_Bacteria	f__unclassified_Bacteria	g__unclassified_Bacteria
OTU1175	0	0	0	0	0	0	0	0	0	0	0	0	2	0	0	d__Bacteria	p__Acidobacteria	c__Acidobacteria_Gp10	o__norank_Acidobacteria_Gp10	f__norank_Acidobacteria_Gp10	g__Gp10
OTU1174	0	0	0	0	0	0	0	0	0	0	0	0	2	0	0	d__Bacteria	p__Bacteroidetes	c__Bacteroidia	o__Bacteroidales	f__Porphyromonadaceae	g__unclassified_Porphyromonadaceae
OTU1176	0	0	0	0	0	0	0	0	0	0	0	0	2	0	0	d__Bacteria	p__Planctomycetes	c__Planctomycetia	o__Planctomycetales	f__Planctomycetaceae	g__unclassified_Planctomycetaceae
OTU1207	0	0	0	0	0	0	0	0	0	0	0	0	1	0	2	d__Bacteria	p__Proteobacteria	c__Epsilonproteobacteria	o__Campylobacterales	f__Helicobacteraceae	g__unclassified_Helicobacteraceae
OTU1184	0	0	0	0	0	0	0	0	0	0	0	0	0	2	0	d__Bacteria	p__Bacteroidetes	c__unclassified_Bacteroidetes	o__unclassified_Bacteroidetes	f__unclassified_Bacteroidetes	g__unclassified_Bacteroidetes
OTU1183	0	0	0	0	0	0	0	0	0	0	0	0	0	2	0	d__Bacteria	p__unclassified_Bacteria	c__unclassified_Bacteria	o__unclassified_Bacteria	f__unclassified_Bacteria	g__unclassified_Bacteria
OTU1186	0	0	0	0	0	0	0	0	0	0	0	0	0	2	0	d__Bacteria	p__unclassified_Bacteria	c__unclassified_Bacteria	o__unclassified_Bacteria	f__unclassified_Bacteria	g__unclassified_Bacteria
OTU1190	0	0	0	0	0	0	0	0	0	0	0	0	0	2	0	d__Bacteria	p__Proteobacteria	c__Epsilonproteobacteria	o__Campylobacterales	f__unclassified_Campylobacterales	g__unclassified_Campylobacterales
OTU1191	0	0	0	0	0	0	0	0	0	0	0	0	0	2	0	d__Bacteria	p__Bacteroidetes	c__Sphingobacteriia	o__Sphingobacteriales	f__Sphingobacteriaceae	g__unclassified_Sphingobacteriaceae
OTU1192	0	0	0	0	0	0	0	0	0	0	0	0	0	0	2	d__Bacteria	p__Firmicutes	c__Bacilli	o__Bacillales	f__Planococcaceae	g__Planomicrobium
OTU1193	0	0	0	0	0	0	0	0	0	0	0	0	0	0	2	d__Bacteria	p__unclassified_Bacteria	c__unclassified_Bacteria	o__unclassified_Bacteria	f__unclassified_Bacteria	g__unclassified_Bacteria
OTU1198	0	0	0	0	0	0	0	0	0	0	0	0	0	0	2	d__Bacteria	p__Proteobacteria	c__unclassified_Proteobacteria	o__unclassified_Proteobacteria	f__unclassified_Proteobacteria	g__unclassified_Proteobacteria
OTU1200	0	0	0	0	0	0	0	0	0	0	0	0	0	0	2	d__Bacteria	p__Bacteroidetes	c__unclassified_Bacteroidetes	o__unclassified_Bacteroidetes	f__unclassified_Bacteroidetes	g__unclassified_Bacteroidetes
OTU1201	0	0	0	0	0	0	0	0	0	0	0	0	0	0	2	d__Bacteria	p__Firmicutes	c__Clostridia	o__Clostridiales	f__Ruminococcaceae	g__unclassified_Ruminococcaceae
OTU1202	0	0	0	0	0	0	0	0	0	0	0	0	0	0	2	d__Bacteria	p__Deferribacteres	c__Deferribacteres	o__Deferribacterales	f__Deferribacteraceae	g__Mucispirillum
OTU1203	0	0	0	0	0	0	0	0	0	0	0	0	0	0	2	d__Bacteria	p__unclassified_Bacteria	c__unclassified_Bacteria	o__unclassified_Bacteria	f__unclassified_Bacteria	g__unclassified_Bacteria
OTU1205	0	0	0	0	0	0	0	0	0	0	0	0	0	0	2	d__Bacteria	p__Bacteroidetes	c__Bacteroidia	o__Bacteroidales	f__unclassified_Bacteroidales	g__unclassified_Bacteroidales
OTU1206	0	0	0	0	0	0	0	0	0	0	0	0	0	0	2	d__Bacteria	p__Firmicutes	c__Clostridia	o__Clostridiales	f__Lachnospiraceae	g__unclassified_Lachnospiraceae
OTU1208	0	0	0	0	0	0	0	0	0	0	0	0	0	0	2	d__Bacteria	p__Firmicutes	c__unclassified_Firmicutes	o__unclassified_Firmicutes	f__unclassified_Firmicutes	g__unclassified_Firmicutes
OTU1209	0	0	0	0	0	0	0	0	0	0	0	0	0	0	2	d__Bacteria	p__unclassified_Bacteria	c__unclassified_Bacteria	o__unclassified_Bacteria	f__unclassified_Bacteria	g__unclassified_Bacteria
OTU1210	0	0	0	0	0	0	0	0	0	0	0	0	0	0	2	d__Bacteria	p__Firmicutes	c__Clostridia	o__Clostridiales	f__Lachnospiraceae	g__unclassified_Lachnospiraceae
