# Supplementary material for: Comparative analysis of the effects of cyclophosphamide and dexamethasone on intestinal immunity and microbiota in delayed hypersensitivity mice
Source: PLoS One. 2024 Oct 17;19(10):e0312147. doi: 10.1371/journal.pone.0312147 (PMC11486373; doi:10.1371/journal.pone.0312147)
Supplement: S1 File — (ZIP) [file pone.0312147.s001.zip › 2_OTU_Taxa/OTU/otu_table_taxonomy.xls]

#OTU ID	A1	A2	A3	A4	A5	C1	C2	C3	C4	C5	D1	D2	D3	D4	D5	taxonomy
OTU6	3482	319	135	1079	296	424	1172	4042	179	299	3622	5953	2361	20787	5992	d__Bacteria;p__Proteobacteria;c__Epsilonproteobacteria;o__Campylobacterales;f__Helicobacteraceae;g__Helicobacter;
OTU13	3800	541	8161	404	1408	63	294	100	123	386	1931	230	263	479	1033	d__Bacteria;p__Firmicutes;c__Bacilli;o__Lactobacillales;f__Lactobacillaceae;g__Lactobacillus;
OTU4	3585	9743	94	135	245	10769	6859	673	614	9690	44	65	109	27	23	d__Bacteria;p__Firmicutes;c__Clostridia;o__Clostridiales;f__Lachnospiraceae;g__unclassified_Lachnospiraceae;
OTU15	4390	2722	3817	1010	5177	138	201	182	539	314	1518	666	1373	201	696	d__Bacteria;p__Bacteroidetes;c__Bacteroidia;o__Bacteroidales;f__Porphyromonadaceae;g__unclassified_Porphyromonadaceae;
OTU2	6019	1136	5294	4583	3395	1094	2361	1257	2317	2374	3300	3550	6239	977	3234	d__Bacteria;p__Bacteroidetes;c__Bacteroidia;o__Bacteroidales;f__Prevotellaceae;g__Alloprevotella;
OTU18	2024	732	10	23	37	297	1743	328	2185	2703	13	21	46	8	10	d__Bacteria;p__Firmicutes;c__Clostridia;o__Clostridiales;f__Lachnospiraceae;g__Clostridium_XlVa;
OTU9	1989	705	2089	4018	3633	594	2015	1739	953	337	1157	1807	1905	1303	1572	d__Bacteria;p__Bacteroidetes;c__Bacteroidia;o__Bacteroidales;f__Porphyromonadaceae;g__Parabacteroides;
OTU1	17173	7874	9295	11525	20063	3544	10438	7779	6416	8445	26371	35927	23717	25637	29017	d__Bacteria;p__Bacteroidetes;c__Bacteroidia;o__Bacteroidales;f__Bacteroidaceae;g__Bacteroides;
OTU8	2518	709	4002	629	2097	4016	4292	2644	2063	3711	3908	920	2358	674	2355	d__Bacteria;p__Bacteroidetes;c__Bacteroidia;o__Bacteroidales;f__Porphyromonadaceae;g__unclassified_Porphyromonadaceae;
OTU7	1613	297	1995	1089	7181	761	1436	6169	2632	527	2493	4496	3936	1325	1664	d__Bacteria;p__Bacteroidetes;c__Bacteroidia;o__Bacteroidales;f__Bacteroidaceae;g__Bacteroides;
OTU3	1432	1539	2975	2456	2212	3608	3404	180	762	3214	3995	2565	3427	3826	6024	d__Bacteria;p__Bacteroidetes;c__Bacteroidia;o__Bacteroidales;f__Rikenellaceae;g__Alistipes;
OTU14	1018	870	449	803	1284	404	945	590	289	239	738	454	1426	599	326	d__Bacteria;p__Bacteroidetes;c__unclassified_Bacteroidetes;o__unclassified_Bacteroidetes;f__unclassified_Bacteroidetes;g__unclassified_Bacteroidetes;
OTU12	1298	2606	103	1703	663	1611	2557	948	816	1518	936	536	960	296	766	d__Bacteria;p__Firmicutes;c__Clostridia;o__Clostridiales;f__Ruminococcaceae;g__unclassified_Ruminococcaceae;
OTU20	2266	678	2849	616	2212	4638	1441	2582	680	1819	1146	552	990	330	790	d__Bacteria;p__Bacteroidetes;c__Bacteroidia;o__Bacteroidales;f__Porphyromonadaceae;g__unclassified_Porphyromonadaceae;
OTU16	961	543	27	40	54	2588	2542	83	1194	1985	31	1331	367	412	212	d__Bacteria;p__Firmicutes;c__Clostridia;o__Clostridiales;f__Lachnospiraceae;g__unclassified_Lachnospiraceae;
OTU45	911	1119	301	108	1199	103	54	33	44	115	300	144	248	5	52	d__Bacteria;p__Firmicutes;c__Clostridia;o__Clostridiales;f__Lachnospiraceae;g__unclassified_Lachnospiraceae;
OTU37	837	362	293	372	11	1458	308	586	141	141	668	38	798	114	11	d__Bacteria;p__Firmicutes;c__Clostridia;o__Clostridiales;f__Lachnospiraceae;g__unclassified_Lachnospiraceae;
OTU17	943	777	1061	579	1168	1156	1255	429	739	1526	1002	983	2309	651	1779	d__Bacteria;p__Candidatus_Saccharibacteria;c__norank_Candidatus_Saccharibacteria;o__norank_Candidatus_Saccharibacteria;f__norank_Candidatus_Saccharibacteria;g__Saccharibacteria_genera_incertae_sedis;
OTU25	1203	340	389	1507	1635	51	1145	1551	268	5	930	28	642	28	21	d__Bacteria;p__Bacteroidetes;c__Bacteroidia;o__Bacteroidales;f__Bacteroidaceae;g__Bacteroides;
OTU59	522	19	1	36	62	172	61	10	343	136	450	162	54	49	108	d__Bacteria;p__Firmicutes;c__Clostridia;o__Clostridiales;f__unclassified_Clostridiales;g__unclassified_Clostridiales;
OTU10	512	547	2266	38	2363	30	3550	19	10	25	5977	2357	1844	333	4748	d__Bacteria;p__Firmicutes;c__Bacilli;o__Lactobacillales;f__Lactobacillaceae;g__Lactobacillus;
OTU102	719	13	100	14	46	27	25	15	5	14	32	10	38	17	9	d__Bacteria;p__Firmicutes;c__Bacilli;o__Bacillales;f__Staphylococcaceae;g__Staphylococcus;
OTU21	893	170	147	1587	1916	61	864	734	1640	137	573	828	356	204	51	d__Bacteria;p__Bacteroidetes;c__Bacteroidia;o__Bacteroidales;f__Bacteroidaceae;g__Bacteroides;
OTU39	618	2722	2	27	76	116	731	438	23	745	9	372	127	71	72	d__Bacteria;p__Firmicutes;c__Clostridia;o__Clostridiales;f__Lachnospiraceae;g__unclassified_Lachnospiraceae;
OTU22	420	856	139	354	127	210	411	862	408	611	228	399	171	78	140	d__Bacteria;p__Firmicutes;c__Clostridia;o__Clostridiales;f__Ruminococcaceae;g__unclassified_Ruminococcaceae;
OTU51	485	690	735	49	12	7	2	4	3	8	5	8	11	3	8	d__Bacteria;p__Bacteroidetes;c__Bacteroidia;o__Bacteroidales;f__Porphyromonadaceae;g__unclassified_Porphyromonadaceae;
OTU27	275	148	6	155	13	554	346	375	331	562	4	0	2	1	0	d__Bacteria;p__Verrucomicrobia;c__Verrucomicrobiae;o__Verrucomicrobiales;f__Verrucomicrobiaceae;g__Akkermansia;
OTU26	565	287	3314	54	45	1835	24	422	497	201	152	27	139	168	318	d__Bacteria;p__Bacteroidetes;c__Bacteroidia;o__Bacteroidales;f__Porphyromonadaceae;g__unclassified_Porphyromonadaceae;
OTU54	3154	576	2263	967	2367	110	546	506	252	94	1040	369	1381	235	506	d__Bacteria;p__Bacteroidetes;c__Bacteroidia;o__Bacteroidales;f__unclassified_Bacteroidales;g__unclassified_Bacteroidales;
OTU88	232	52	72	78	154	56	134	45	2	44	146	139	194	122	505	d__Bacteria;p__Firmicutes;c__Clostridia;o__Clostridiales;f__unclassified_Clostridiales;g__unclassified_Clostridiales;
OTU29	325	110	620	60	165	593	226	521	416	240	765	402	77	120	530	d__Bacteria;p__Bacteroidetes;c__Bacteroidia;o__Bacteroidales;f__Porphyromonadaceae;g__unclassified_Porphyromonadaceae;
OTU30	367	1622	25	213	164	396	294	1001	76	413	132	2339	51	410	380	d__Bacteria;p__Deferribacteres;c__Deferribacteres;o__Deferribacterales;f__Deferribacteraceae;g__Mucispirillum;
OTU34	375	118	100	250	870	58	391	165	14	96	596	1316	635	436	760	d__Bacteria;p__Bacteroidetes;c__Bacteroidia;o__Bacteroidales;f__Porphyromonadaceae;g__Barnesiella;
OTU43	301	228	554	31	26	229	5	6	3	148	453	50	28	59	598	d__Bacteria;p__Bacteroidetes;c__Bacteroidia;o__Bacteroidales;f__Prevotellaceae;g__Prevotella;
OTU11	184	968	431	625	176	3005	615	1119	1432	5198	91	244	507	84	98	d__Bacteria;p__Proteobacteria;c__Deltaproteobacteria;o__Desulfovibrionales;f__Desulfovibrionaceae;g__unclassified_Desulfovibrionaceae;
OTU31	301	124	202	175	351	286	177	129	134	203	474	229	421	420	275	d__Bacteria;p__Proteobacteria;c__Gammaproteobacteria;o__Enterobacteriales;f__Enterobacteriaceae;g__unclassified_Enterobacteriaceae;
OTU71	194	138	25	93	28	191	211	439	400	170	22	7	15	10	5	d__Bacteria;p__Firmicutes;c__Clostridia;o__Clostridiales;f__Ruminococcaceae;g__Clostridium_IV;
OTU47	170	36	160	191	82	41	185	45	54	138	167	124	334	187	104	d__Bacteria;p__Proteobacteria;c__Betaproteobacteria;o__Burkholderiales;f__Sutterellaceae;g__Parasutterella;
OTU104	236	17	9	0	0	99	17	3	85	251	60	0	51	14	2	d__Bacteria;p__Firmicutes;c__Clostridia;o__Clostridiales;f__unclassified_Clostridiales;g__unclassified_Clostridiales;
OTU89	229	158	144	108	28	280	206	33	73	561	65	69	195	48	35	d__Bacteria;p__Firmicutes;c__Clostridia;o__Clostridiales;f__unclassified_Clostridiales;g__unclassified_Clostridiales;
OTU79	177	11	83	6	1	4	10	144	240	461	47	1	16	2	1	d__Bacteria;p__Firmicutes;c__Clostridia;o__Clostridiales;f__Lachnospiraceae;g__unclassified_Lachnospiraceae;
OTU101	252	431	15	307	62	198	287	232	392	138	69	61	220	35	36	d__Bacteria;p__Firmicutes;c__Clostridia;o__Clostridiales;f__Lachnospiraceae;g__unclassified_Lachnospiraceae;
OTU78	155	5	131	78	97	120	35	52	54	131	362	116	113	8	162	d__Bacteria;p__Firmicutes;c__Clostridia;o__Clostridiales;f__unclassified_Clostridiales;g__unclassified_Clostridiales;
OTU98	100	22	34	51	48	43	84	88	51	33	160	16	118	29	21	d__Bacteria;p__Actinobacteria;c__Actinobacteria;o__Coriobacteriales;f__Coriobacteriaceae;g__unclassified_Coriobacteriaceae;
OTU93	167	184	64	148	42	47	182	49	158	15	36	29	29	9	28	d__Bacteria;p__Firmicutes;c__Clostridia;o__Clostridiales;f__Ruminococcaceae;g__unclassified_Ruminococcaceae;
OTU67	133	66	253	24	37	174	8	5	2	68	271	2	376	18	503	d__Bacteria;p__Bacteroidetes;c__Bacteroidia;o__Bacteroidales;f__Porphyromonadaceae;g__unclassified_Porphyromonadaceae;
OTU105	172	60	201	70	89	151	193	2	38	69	156	153	660	33	551	d__Bacteria;p__Firmicutes;c__Clostridia;o__Clostridiales;f__unclassified_Clostridiales;g__unclassified_Clostridiales;
OTU61	235	82	211	151	228	93	111	126	91	81	207	230	232	136	215	d__Bacteria;p__Bacteroidetes;c__Bacteroidia;o__Bacteroidales;f__Prevotellaceae;g__Prevotella;
OTU185	156	129	41	19	2	3	4	0	1	6	16	0	3	0	3	d__Bacteria;p__Bacteroidetes;c__Bacteroidia;o__Bacteroidales;f__Porphyromonadaceae;g__unclassified_Porphyromonadaceae;
OTU70	194	812	15	141	19	257	209	714	278	280	45	22	26	14	25	d__Bacteria;p__Firmicutes;c__Clostridia;o__Clostridiales;f__Lachnospiraceae;g__unclassified_Lachnospiraceae;
OTU710	114	185	40	414	27	545	426	476	170	266	61	269	56	17	15	d__Bacteria;p__Firmicutes;c__Clostridia;o__Clostridiales;f__Ruminococcaceae;g__unclassified_Ruminococcaceae;
OTU32	229	82	581	33	136	581	184	418	566	795	139	63	126	392	1018	d__Bacteria;p__Bacteroidetes;c__Bacteroidia;o__Bacteroidales;f__Porphyromonadaceae;g__unclassified_Porphyromonadaceae;
OTU42	93	540	71	713	57	304	202	261	318	213	99	137	143	46	180	d__Bacteria;p__Firmicutes;c__Clostridia;o__Clostridiales;f__Ruminococcaceae;g__Oscillibacter;
OTU44	66	2	9	390	40	111	633	87	49	320	240	104	182	0	72	d__Bacteria;p__Firmicutes;c__Clostridia;o__Clostridiales;f__Ruminococcaceae;g__Clostridium_IV;
OTU41	130	469	50	397	212	138	143	1091	207	312	160	58	359	14	121	d__Bacteria;p__Firmicutes;c__Clostridia;o__Clostridiales;f__Lachnospiraceae;g__unclassified_Lachnospiraceae;
OTU1161	60	9	3	24	8	37	14	9	57	22	12	21	5	16	16	d__Bacteria;p__Firmicutes;c__Clostridia;o__Clostridiales;f__Lachnospiraceae;g__Clostridium_XlVa;
OTU220	134	107	8	55	5	2	0	0	1	2	0	2	2	0	2	d__Bacteria;p__Bacteroidetes;c__Bacteroidia;o__Bacteroidales;f__Porphyromonadaceae;g__unclassified_Porphyromonadaceae;
OTU38	222	629	91	945	98	723	1051	1133	955	476	135	168	93	89	71	d__Bacteria;p__Firmicutes;c__Clostridia;o__Clostridiales;f__Ruminococcaceae;g__unclassified_Ruminococcaceae;
OTU738	97	17	9	6	16	2	3	1	0	7	36	21	0	11	25	d__Bacteria;p__Firmicutes;c__Clostridia;o__Clostridiales;f__unclassified_Clostridiales;g__unclassified_Clostridiales;
OTU100	49	10	50	56	54	121	68	24	58	65	77	15	62	28	53	d__Bacteria;p__Firmicutes;c__Clostridia;o__Clostridiales;f__Ruminococcaceae;g__unclassified_Ruminococcaceae;
OTU46	79	407	11	167	51	348	153	822	149	265	84	126	37	30	29	d__Bacteria;p__Firmicutes;c__Clostridia;o__Clostridiales;f__Ruminococcaceae;g__Flavonifractor;
OTU141	57	191	5	55	5	145	64	32	41	123	20	16	13	4	4	d__Bacteria;p__Firmicutes;c__Clostridia;o__Clostridiales;f__Lachnospiraceae;g__unclassified_Lachnospiraceae;
OTU76	182	92	194	149	239	97	102	117	81	103	200	197	185	123	210	d__Bacteria;p__Bacteroidetes;c__Bacteroidia;o__Bacteroidales;f__Prevotellaceae;g__Prevotella;
OTU19	126	102	722	325	3248	383	1334	1190	468	700	70	705	403	270	165	d__Bacteria;p__Bacteroidetes;c__Bacteroidia;o__Bacteroidales;f__Porphyromonadaceae;g__unclassified_Porphyromonadaceae;
OTU35	80	112	5	48	101	206	711	1297	169	106	83	26	193	6	3	d__Bacteria;p__Proteobacteria;c__Deltaproteobacteria;o__Desulfovibrionales;f__Desulfovibrionaceae;g__Desulfovibrio;
OTU83	204	87	490	38	152	58	29	44	10	66	160	143	75	66	353	d__Bacteria;p__Bacteroidetes;c__Bacteroidia;o__Bacteroidales;f__Porphyromonadaceae;g__unclassified_Porphyromonadaceae;
OTU77	47	17	2	12	1	57	37	2	22	1133	2	5	6	2	4	d__Bacteria;p__Firmicutes;c__Clostridia;o__Clostridiales;f__Lachnospiraceae;g__Clostridium_XlVa;
OTU50	65	174	13	176	50	144	466	340	192	63	65	130	295	34	14	d__Bacteria;p__Firmicutes;c__Clostridia;o__Clostridiales;f__Ruminococcaceae;g__unclassified_Ruminococcaceae;
OTU133	102	219	3	384	22	118	79	159	574	46	9	14	57	20	22	d__Bacteria;p__Firmicutes;c__Clostridia;o__Clostridiales;f__Lachnospiraceae;g__Clostridium_XlVa;
OTU40	99	343	52	265	40	309	476	242	472	1035	97	178	116	27	66	d__Bacteria;p__Firmicutes;c__Clostridia;o__Clostridiales;f__Ruminococcaceae;g__Oscillibacter;
OTU53	105	195	13	59	187	328	201	643	1173	377	49	21	5	5	20	d__Bacteria;p__Firmicutes;c__Clostridia;o__Clostridiales;f__Lachnospiraceae;g__unclassified_Lachnospiraceae;
OTU130	49	193	7	102	3	20	82	41	33	12	1	18	19	21	9	d__Bacteria;p__Firmicutes;c__Clostridia;o__Clostridiales;f__Ruminococcaceae;g__unclassified_Ruminococcaceae;
OTU55	142	84	319	31	139	209	62	14	219	21	143	192	127	443	1367	d__Bacteria;p__Firmicutes;c__Clostridia;o__Clostridiales;f__unclassified_Clostridiales;g__unclassified_Clostridiales;
OTU119	63	30	374	3	2	14	2	1	0	59	2	0	1	11	6	d__Bacteria;p__Bacteroidetes;c__Bacteroidia;o__Bacteroidales;f__Prevotellaceae;g__Prevotella;
OTU110	130	5	75	30	491	87	64	14	12	21	309	31	51	10	58	d__Bacteria;p__Firmicutes;c__Erysipelotrichia;o__Erysipelotrichales;f__Erysipelotrichaceae;g__Erysipelotrichaceae_incertae_sedis;
OTU97	59	670	53	1	0	1	3	0	0	0	0	0	0	0	0	d__Bacteria;p__Firmicutes;c__Clostridia;o__Clostridiales;f__Ruminococcaceae;g__Clostridium_IV;
OTU24	66	8	1	58	1	12	23	68	2	10	49	4336	20	52	82	d__Bacteria;p__Proteobacteria;c__Epsilonproteobacteria;o__Campylobacterales;f__Helicobacteraceae;g__Helicobacter;
OTU74	49	60	245	19	37	237	39	186	9	240	69	7	21	19	80	d__Bacteria;p__Bacteroidetes;c__Bacteroidia;o__Bacteroidales;f__Porphyromonadaceae;g__unclassified_Porphyromonadaceae;
OTU157	47	29	45	39	48	47	35	30	27	46	38	31	39	23	47	d__Bacteria;p__Bacteroidetes;c__Bacteroidia;o__Bacteroidales;f__unclassified_Bacteroidales;g__unclassified_Bacteroidales;
OTU195	150	269	120	69	5	2	2	3	1	1	5	4	32	1	0	d__Bacteria;p__Bacteroidetes;c__Bacteroidia;o__Bacteroidales;f__Porphyromonadaceae;g__unclassified_Porphyromonadaceae;
OTU48	91	414	59	163	29	243	223	509	529	107	39	27	85	35	264	d__Bacteria;p__Firmicutes;c__Clostridia;o__Clostridiales;f__Lachnospiraceae;g__Clostridium_XlVb;
OTU5	73	5308	165	107	161	8646	22	4152	1385	5325	37	98	42	174	73	d__Bacteria;p__Proteobacteria;c__Epsilonproteobacteria;o__Campylobacterales;f__Helicobacteraceae;g__Helicobacter;
OTU176	61	23	72	41	82	35	34	42	38	33	56	71	49	54	79	d__Bacteria;p__Bacteroidetes;c__Bacteroidia;o__Bacteroidales;f__Prevotellaceae;g__Prevotella;
OTU99	21	38	3	48	15	81	65	49	80	521	7	29	19	1	0	d__Bacteria;p__Firmicutes;c__Clostridia;o__Clostridiales;f__Lachnospiraceae;g__unclassified_Lachnospiraceae;
OTU57	86	145	18	105	70	127	586	858	218	113	81	304	61	71	35	d__Bacteria;p__Firmicutes;c__Clostridia;o__Clostridiales;f__Ruminococcaceae;g__unclassified_Ruminococcaceae;
OTU115	52	52	20	115	15	87	50	337	19	51	10	25	17	106	13	d__Bacteria;p__Firmicutes;c__Clostridia;o__Clostridiales;f__Lachnospiraceae;g__unclassified_Lachnospiraceae;
OTU539	77	1	7	1	1	5	0	1	1	3	6	0	1	1	0	d__Bacteria;p__Firmicutes;c__Bacilli;o__Bacillales;f__Staphylococcaceae;g__Staphylococcus;
OTU673	50	32	30	7	61	1	1	3	7	3	22	8	18	1	5	d__Bacteria;p__Bacteroidetes;c__Bacteroidia;o__Bacteroidales;f__Porphyromonadaceae;g__unclassified_Porphyromonadaceae;
OTU69	61	21	535	7	153	9	120	0	13	6	677	271	84	69	270	d__Bacteria;p__Firmicutes;c__Bacilli;o__Lactobacillales;f__Lactobacillaceae;g__Lactobacillus;
OTU75	43	108	326	341	167	50	82	144	43	121	65	8	188	4	2	d__Bacteria;p__Firmicutes;c__Clostridia;o__Clostridiales;f__Lachnospiraceae;g__unclassified_Lachnospiraceae;
OTU127	56	32	27	38	56	16	37	34	13	36	76	86	63	53	72	d__Bacteria;p__Bacteroidetes;c__Bacteroidia;o__Bacteroidales;f__Porphyromonadaceae;g__Parabacteroides;
OTU292	109	54	41	8	0	0	0	0	0	2	3	0	5	0	1	d__Bacteria;p__Bacteroidetes;c__Bacteroidia;o__Bacteroidales;f__Porphyromonadaceae;g__unclassified_Porphyromonadaceae;
OTU279	13	12	1	2	1	9	18	3	1	2	0	0	0	1	0	d__Bacteria;p__Firmicutes;c__Clostridia;o__Clostridiales;f__Lachnospiraceae;g__unclassified_Lachnospiraceae;
OTU23	93	168	1755	27	135	2460	228	492	58	49	58	15	160	65	754	d__Bacteria;p__Bacteroidetes;c__Bacteroidia;o__Bacteroidales;f__Porphyromonadaceae;g__unclassified_Porphyromonadaceae;
OTU62	75	59	378	16	12	520	152	143	3	646	41	13	17	9	62	d__Bacteria;p__Bacteroidetes;c__Bacteroidia;o__Bacteroidales;f__Porphyromonadaceae;g__unclassified_Porphyromonadaceae;
OTU152	76	218	168	3	2	3	2	0	1	2	0	2	3	1	1	d__Bacteria;p__Bacteroidetes;c__Bacteroidia;o__Bacteroidales;f__Porphyromonadaceae;g__unclassified_Porphyromonadaceae;
OTU111	14	116	8	48	5	199	58	13	6	149	22	8	5	1	5	d__Bacteria;p__Firmicutes;c__Clostridia;o__Clostridiales;f__Lachnospiraceae;g__unclassified_Lachnospiraceae;
OTU86	105	248	46	82	52	260	162	165	145	214	72	79	70	60	65	d__Bacteria;p__Firmicutes;c__Clostridia;o__Clostridiales;f__Ruminococcaceae;g__Ethanoligenens;
OTU190	43	103	15	24	12	62	51	78	61	65	12	14	18	2	7	d__Bacteria;p__Firmicutes;c__Clostridia;o__Clostridiales;f__Lachnospiraceae;g__unclassified_Lachnospiraceae;
OTU137	30	1	2	30	0	127	2	0	3	116	1	17	43	0	0	d__Bacteria;p__unclassified_Bacteria;c__unclassified_Bacteria;o__unclassified_Bacteria;f__unclassified_Bacteria;g__unclassified_Bacteria;
OTU289	28	20	0	14	3	5	17	56	10	129	0	3	0	0	15	d__Bacteria;p__Firmicutes;c__Clostridia;o__Clostridiales;f__Lachnospiraceae;g__unclassified_Lachnospiraceae;
OTU138	54	40	6	71	5	113	82	85	100	117	10	4	6	6	4	d__Bacteria;p__Firmicutes;c__Clostridia;o__Clostridiales;f__Ruminococcaceae;g__unclassified_Ruminococcaceae;
OTU103	30	181	3	127	11	135	934	44	41	76	39	62	58	24	6	d__Bacteria;p__Firmicutes;c__Clostridia;o__Clostridiales;f__Lachnospiraceae;g__unclassified_Lachnospiraceae;
OTU160	55	56	113	58	173	12	4	4	2	10	182	33	9	89	117	d__Bacteria;p__Bacteroidetes;c__Bacteroidia;o__Bacteroidales;f__Rikenellaceae;g__Alistipes;
OTU85	46	113	18	91	13	331	190	57	180	260	49	50	41	33	19	d__Bacteria;p__Firmicutes;c__Clostridia;o__unclassified_Clostridia;f__unclassified_Clostridia;g__unclassified_Clostridia;
OTU215	28	23	23	10	21	33	22	28	23	22	19	14	8	13	17	d__Bacteria;p__Proteobacteria;c__Alphaproteobacteria;o__Rhizobiales;f__Hyphomicrobiaceae;g__Hyphomicrobium;
OTU122	75	103	24	35	7	75	178	175	4	32	41	6	34	2	5	d__Bacteria;p__Firmicutes;c__Clostridia;o__Clostridiales;f__Lachnospiraceae;g__Acetatifactor;
OTU128	36	14	46	1	13	76	4	0	15	27	0	8	13	24	123	d__Bacteria;p__Firmicutes;c__Clostridia;o__Clostridiales;f__unclassified_Clostridiales;g__unclassified_Clostridiales;
OTU233	15	30	8	10	5	16	10	12	10	25	5	9	4	5	8	d__Bacteria;p__Proteobacteria;c__Alphaproteobacteria;o__Rhodospirillales;f__Rhodospirillaceae;g__unclassified_Rhodospirillaceae;
OTU63	88	695	54	98	18	877	178	125	388	51	73	50	270	41	8	d__Bacteria;p__Firmicutes;c__Clostridia;o__Clostridiales;f__Lachnospiraceae;g__unclassified_Lachnospiraceae;
OTU28	42	347	863	4	86	25	3	10	7	3	774	78	732	900	25	d__Bacteria;p__Firmicutes;c__Clostridia;o__Clostridiales;f__unclassified_Clostridiales;g__unclassified_Clostridiales;
OTU205	22	19	17	14	17	37	18	18	23	26	18	18	11	5	12	d__Bacteria;p__Fusobacteria;c__Fusobacteriia;o__Fusobacteriales;f__Fusobacteriaceae;g__Cetobacterium;
OTU116	26	1	40	71	0	101	2	1	2	1	1	307	4	1	70	d__Bacteria;p__Firmicutes;c__Clostridia;o__Clostridiales;f__unclassified_Clostridiales;g__unclassified_Clostridiales;
OTU268	9	0	29	0	19	3	0	0	0	0	37	9	7	5	7	d__Bacteria;p__unclassified_Bacteria;c__unclassified_Bacteria;o__unclassified_Bacteria;f__unclassified_Bacteria;g__unclassified_Bacteria;
OTU121	25	466	10	129	17	81	102	95	220	115	34	6	31	6	27	d__Bacteria;p__Firmicutes;c__Clostridia;o__Clostridiales;f__Lachnospiraceae;g__unclassified_Lachnospiraceae;
OTU417	15	11	9	22	12	42	8	182	17	40	11	38	6	13	63	d__Bacteria;p__Firmicutes;c__Clostridia;o__Clostridiales;f__Ruminococcaceae;g__unclassified_Ruminococcaceae;
OTU505	57	6	245	61	34	9	416	33	1	129	146	11	157	60	264	d__Bacteria;p__Firmicutes;c__Clostridia;o__Clostridiales;f__unclassified_Clostridiales;g__unclassified_Clostridiales;
OTU125	54	111	26	67	35	114	239	89	84	85	31	27	30	41	29	d__Bacteria;p__Firmicutes;c__Clostridia;o__Clostridiales;f__Clostridiaceae_1;g__Clostridium_sensu_stricto;
OTU184	60	41	51	40	31	60	72	57	29	75	42	24	27	26	40	d__Bacteria;p__Bacteroidetes;c__Bacteroidia;o__Bacteroidales;f__Porphyromonadaceae;g__Parabacteroides;
OTU239	28	3	36	12	7	5	0	0	12	8	16	5	65	1	67	d__Bacteria;p__Firmicutes;c__Clostridia;o__Clostridiales;f__unclassified_Clostridiales;g__unclassified_Clostridiales;
OTU163	50	107	15	44	18	104	97	79	73	102	29	43	35	23	27	d__Bacteria;p__Firmicutes;c__Clostridia;o__Clostridiales;f__Ruminococcaceae;g__Clostridium_IV;
OTU201	21	4	11	7	20	12	6	9	7	16	13	16	12	12	8	d__Bacteria;p__unclassified_Bacteria;c__unclassified_Bacteria;o__unclassified_Bacteria;f__unclassified_Bacteria;g__unclassified_Bacteria;
OTU284	53	184	76	172	20	80	196	119	368	67	25	40	14	20	94	d__Bacteria;p__Firmicutes;c__Clostridia;o__Clostridiales;f__Ruminococcaceae;g__Flavonifractor;
OTU335	7	6	0	14	0	0	0	0	0	0	0	0	5	0	0	d__Bacteria;p__Firmicutes;c__Clostridia;o__Clostridiales;f__unclassified_Clostridiales;g__unclassified_Clostridiales;
OTU361	20	63	14	236	9	68	278	185	244	74	52	37	17	10	19	d__Bacteria;p__Firmicutes;c__Clostridia;o__Clostridiales;f__Ruminococcaceae;g__unclassified_Ruminococcaceae;
OTU94	31	90	15	38	5	229	39	9	154	97	12	10	11	11	82	d__Bacteria;p__Firmicutes;c__Clostridia;o__Clostridiales;f__Ruminococcaceae;g__unclassified_Ruminococcaceae;
OTU308	14	1	16	0	0	30	16	3	7	12	0	0	0	0	4	d__Bacteria;p__Bacteroidetes;c__Bacteroidia;o__Bacteroidales;f__Porphyromonadaceae;g__unclassified_Porphyromonadaceae;
OTU149	43	36	1	64	8	15	64	15	17	190	9	43	22	3	23	d__Bacteria;p__Firmicutes;c__Clostridia;o__Clostridiales;f__Lachnospiraceae;g__unclassified_Lachnospiraceae;
OTU456	38	95	8	68	34	132	127	233	149	114	21	23	20	14	13	d__Bacteria;p__Firmicutes;c__Clostridia;o__Clostridiales;f__Ruminococcaceae;g__Pseudoflavonifractor;
OTU33	57	30	51	4	16	722	57	298	9	2498	33	6	11	9	13	d__Bacteria;p__Bacteroidetes;c__Bacteroidia;o__Bacteroidales;f__Porphyromonadaceae;g__unclassified_Porphyromonadaceae;
OTU236	17	8	11	6	7	10	17	7	3	6	15	12	11	4	6	d__Bacteria;p__Cyanobacteria_Chloroplast;c__Chloroplast;o__norank_Chloroplast;f__Chloroplast;g__Chlorophyta;
OTU168	21	17	32	15	51	9	81	24	17	27	0	2	2	3	10	d__Bacteria;p__Bacteroidetes;c__unclassified_Bacteroidetes;o__unclassified_Bacteroidetes;f__unclassified_Bacteroidetes;g__unclassified_Bacteroidetes;
OTU139	22	9	61	3	3	134	48	56	9	91	2	1	4	1	19	d__Bacteria;p__Bacteroidetes;c__Bacteroidia;o__Bacteroidales;f__Porphyromonadaceae;g__unclassified_Porphyromonadaceae;
OTU312	22	11	5	9	0	3	2	1	1	7	12	1	7	7	4	d__Bacteria;p__Bacteroidetes;c__Bacteroidia;o__Bacteroidales;f__Porphyromonadaceae;g__unclassified_Porphyromonadaceae;
OTU172	34	155	3	121	20	85	86	62	102	21	10	8	6	0	1	d__Bacteria;p__Firmicutes;c__Clostridia;o__Clostridiales;f__Lachnospiraceae;g__unclassified_Lachnospiraceae;
OTU197	10	44	2	34	4	4	109	70	15	8	1	2	6	3	0	d__Bacteria;p__Firmicutes;c__Clostridia;o__Clostridiales;f__Lachnospiraceae;g__unclassified_Lachnospiraceae;
OTU299	38	4	6	0	0	71	0	305	22	85	1	0	0	0	1	d__Bacteria;p__Firmicutes;c__Clostridia;o__Clostridiales;f__unclassified_Clostridiales;g__unclassified_Clostridiales;
OTU129	70	27	29	73	265	42	2	85	72	13	69	104	14	57	57	d__Bacteria;p__Firmicutes;c__Erysipelotrichia;o__Erysipelotrichales;f__Erysipelotrichaceae;g__Erysipelotrichaceae_incertae_sedis;
OTU984	24	116	4	47	5	162	127	63	38	18	3	15	21	2	7	d__Bacteria;p__Firmicutes;c__Clostridia;o__Clostridiales;f__Lachnospiraceae;g__unclassified_Lachnospiraceae;
OTU131	53	3	1	16	81	1	17	23	9	46	129	94	25	0	273	d__Bacteria;p__Firmicutes;c__Erysipelotrichia;o__Erysipelotrichales;f__Erysipelotrichaceae;g__unclassified_Erysipelotrichaceae;
OTU245	52	19	23	11	1	17	2	1	2	11	28	2	15	0	9	d__Bacteria;p__Bacteroidetes;c__Bacteroidia;o__Bacteroidales;f__Porphyromonadaceae;g__unclassified_Porphyromonadaceae;
OTU427	4	0	0	0	0	0	0	0	0	0	0	0	0	0	0	d__Bacteria;p__Bacteroidetes;c__Bacteroidia;o__Bacteroidales;f__unclassified_Bacteroidales;g__unclassified_Bacteroidales;
OTU90	29	18	37	34	56	9	29	23	10	32	55	61	85	45	340	d__Bacteria;p__Firmicutes;c__Erysipelotrichia;o__Erysipelotrichales;f__Erysipelotrichaceae;g__Clostridium_XVIII;
OTU221	9	15	4	8	6	11	9	19	3	15	5	2	3	7	7	d__Bacteria;p__Chloroflexi;c__Caldilineae;o__Caldilineales;f__Caldilineaceae;g__Litorilinea;
OTU144	41	50	0	15	2	87	8	5	77	7	21	0	21	17	0	d__Bacteria;p__Firmicutes;c__Clostridia;o__Clostridiales;f__Ruminococcaceae;g__unclassified_Ruminococcaceae;
OTU60	15	105	28	17	22	258	78	195	258	278	5	82	108	13	7	d__Bacteria;p__Firmicutes;c__Clostridia;o__Clostridiales;f__Ruminococcaceae;g__unclassified_Ruminococcaceae;
OTU124	21	9	28	9	21	313	48	15	0	35	20	26	19	22	21	d__Bacteria;p__unclassified_Bacteria;c__unclassified_Bacteria;o__unclassified_Bacteria;f__unclassified_Bacteria;g__unclassified_Bacteria;
OTU171	73	45	104	4	0	184	69	77	172	13	19	3	16	2	0	d__Bacteria;p__Bacteroidetes;c__Bacteroidia;o__Bacteroidales;f__Porphyromonadaceae;g__unclassified_Porphyromonadaceae;
OTU428	4	0	0	0	0	0	0	2	0	0	1	0	0	0	1	d__Bacteria;p__Bacteroidetes;c__Bacteroidia;o__Bacteroidales;f__Prevotellaceae;g__unclassified_Prevotellaceae;
OTU82	101	85	100	59	147	123	44	118	50	74	182	81	135	242	429	d__Bacteria;p__Firmicutes;c__Clostridia;o__Clostridiales;f__unclassified_Clostridiales;g__unclassified_Clostridiales;
OTU114	44	16	155	22	20	176	55	34	42	104	22	19	14	7	57	d__Bacteria;p__Bacteroidetes;c__Bacteroidia;o__Bacteroidales;f__Porphyromonadaceae;g__unclassified_Porphyromonadaceae;
OTU679	26	149	0	0	0	0	1	7	1	0	5	0	1	0	0	d__Bacteria;p__Firmicutes;c__Clostridia;o__Clostridiales;f__Lachnospiraceae;g__unclassified_Lachnospiraceae;
OTU166	32	49	10	26	14	55	41	30	40	48	17	14	17	21	19	d__Bacteria;p__Proteobacteria;c__Gammaproteobacteria;o__Aeromonadales;f__Aeromonadaceae;g__Tolumonas;
OTU186	33	22	13	14	15	30	27	21	17	25	8	18	9	7	9	d__Bacteria;p__Proteobacteria;c__Alphaproteobacteria;o__Rhodospirillales;f__norank_Rhodospirillales;g__Reyranella;
OTU126	48	29	8	250	10	123	238	2	29	41	31	37	6	5	0	d__Bacteria;p__Firmicutes;c__Clostridia;o__Clostridiales;f__Lachnospiraceae;g__unclassified_Lachnospiraceae;
OTU396	42	115	4	1137	4	74	134	241	16	48	2	8	29	0	0	d__Bacteria;p__Firmicutes;c__Clostridia;o__Clostridiales;f__Lachnospiraceae;g__unclassified_Lachnospiraceae;
OTU1090	10	4	13	6	4	41	19	19	1	36	7	11	5	1	4	d__Bacteria;p__Firmicutes;c__Clostridia;o__Clostridiales;f__unclassified_Clostridiales;g__unclassified_Clostridiales;
OTU153	55	28	29	38	64	13	34	32	28	22	78	80	64	75	82	d__Bacteria;p__Bacteroidetes;c__Bacteroidia;o__Bacteroidales;f__Bacteroidaceae;g__Bacteroides;
OTU113	22	35	76	32	52	23	44	29	88	104	48	41	124	76	62	d__Bacteria;p__Firmicutes;c__Clostridia;o__Clostridiales;f__unclassified_Clostridiales;g__unclassified_Clostridiales;
OTU388	25	373	0	7	26	6	97	154	4	32	3	73	0	0	3	d__Bacteria;p__Firmicutes;c__Clostridia;o__Clostridiales;f__Lachnospiraceae;g__unclassified_Lachnospiraceae;
OTU180	37	35	16	34	22	52	36	30	31	41	13	19	28	21	19	d__Bacteria;p__Proteobacteria;c__Gammaproteobacteria;o__Pseudomonadales;f__Moraxellaceae;g__Acinetobacter;
OTU528	2	0	4	0	0	0	0	0	0	0	0	0	0	0	2	d__Bacteria;p__Bacteroidetes;c__Bacteroidia;o__Bacteroidales;f__Porphyromonadaceae;g__unclassified_Porphyromonadaceae;
OTU403	26	74	7	65	18	116	126	48	54	78	2	13	13	0	17	d__Bacteria;p__Firmicutes;c__Clostridia;o__Clostridiales;f__Ruminococcaceae;g__Oscillibacter;
OTU240	12	10	4	1	5	29	31	22	36	23	4	1	3	0	3	d__Bacteria;p__Firmicutes;c__Clostridia;o__Clostridiales;f__unclassified_Clostridiales;g__unclassified_Clostridiales;
OTU840	38	338	111	141	19	469	519	201	67	223	66	25	28	13	31	d__Bacteria;p__Firmicutes;c__Clostridia;o__Clostridiales;f__Lachnospiraceae;g__Clostridium_XlVa;
OTU531	23	5	0	1	0	2	1	0	0	0	2	1	0	0	0	d__Bacteria;p__Bacteroidetes;c__Bacteroidia;o__Bacteroidales;f__Porphyromonadaceae;g__unclassified_Porphyromonadaceae;
OTU530	2	0	0	0	0	0	0	0	0	0	0	0	0	0	0	d__Bacteria;p__Firmicutes;c__Clostridia;o__Clostridiales;f__unclassified_Clostridiales;g__unclassified_Clostridiales;
OTU529	2	0	0	0	0	0	0	0	0	0	0	0	0	0	0	d__Bacteria;p__Firmicutes;c__Clostridia;o__Clostridiales;f__Lachnospiraceae;g__unclassified_Lachnospiraceae;
OTU882	34	13	26	25	42	8	14	30	19	7	30	48	22	16	36	d__Bacteria;p__Bacteroidetes;c__Bacteroidia;o__Bacteroidales;f__Bacteroidaceae;g__Bacteroides;
OTU217	18	192	0	1	1	0	1	0	1	2	0	0	0	0	0	d__Bacteria;p__Firmicutes;c__Clostridia;o__Clostridiales;f__Lachnospiraceae;g__unclassified_Lachnospiraceae;
OTU389	14	2	0	0	5	10	14	5	4	4	7	0	14	4	7	d__Bacteria;p__Firmicutes;c__Erysipelotrichia;o__Erysipelotrichales;f__Erysipelotrichaceae;g__unclassified_Erysipelotrichaceae;
OTU348	3	12	2	3	2	3	13	2	0	2	0	0	0	0	0	d__Bacteria;p__Proteobacteria;c__Deltaproteobacteria;o__Desulfovibrionales;f__unclassified_Desulfovibrionales;g__unclassified_Desulfovibrionales;
OTU136	30	35	0	5	18	2	38	36	23	173	5	8	3	0	5	d__Bacteria;p__Firmicutes;c__Clostridia;o__Clostridiales;f__Lachnospiraceae;g__unclassified_Lachnospiraceae;
OTU1172	13	8	18	0	6	19	34	8	0	112	4	10	35	10	4	d__Bacteria;p__Firmicutes;c__Clostridia;o__Clostridiales;f__unclassified_Clostridiales;g__unclassified_Clostridiales;
OTU95	52	253	11	102	28	278	464	403	148	253	19	27	28	62	30	d__Bacteria;p__Firmicutes;c__Clostridia;o__Clostridiales;f__Lachnospiraceae;g__unclassified_Lachnospiraceae;
OTU532	2	0	0	0	0	0	0	0	0	0	0	0	0	0	0	d__Bacteria;p__Firmicutes;c__Clostridia;o__Clostridiales;f__unclassified_Clostridiales;g__unclassified_Clostridiales;
OTU112	24	11	47	48	11	38	26	7	93	35	105	145	30	17	0	d__Bacteria;p__Firmicutes;c__Clostridia;o__Clostridiales;f__unclassified_Clostridiales;g__unclassified_Clostridiales;
OTU302	9	19	10	20	1	6	40	6	9	4	0	4	25	3	0	d__Bacteria;p__Firmicutes;c__Clostridia;o__Clostridiales;f__Lachnospiraceae;g__unclassified_Lachnospiraceae;
OTU534	2	0	0	0	0	0	0	0	0	0	0	0	0	0	0	d__Bacteria;p__Firmicutes;c__Clostridia;o__Clostridiales;f__Lachnospiraceae;g__unclassified_Lachnospiraceae;
OTU376	10	21	0	0	4	5	4	3	7	10	0	0	0	0	0	d__Bacteria;p__Firmicutes;c__Clostridia;o__Clostridiales;f__Lachnospiraceae;g__unclassified_Lachnospiraceae;
OTU430	3	0	3	0	0	0	0	0	0	0	1	0	0	2	0	d__Bacteria;p__Chloroflexi;c__Anaerolineae;o__Anaerolineales;f__Anaerolineaceae;g__unclassified_Anaerolineaceae;
OTU535	6	4	0	1	1	1	1	1	1	1	0	1	0	0	0	d__Bacteria;p__unclassified_Bacteria;c__unclassified_Bacteria;o__unclassified_Bacteria;f__unclassified_Bacteria;g__unclassified_Bacteria;
OTU533	5	14	0	10	0	6	3	8	7	3	0	1	0	0	0	d__Bacteria;p__Firmicutes;c__Clostridia;o__Clostridiales;f__unclassified_Clostridiales;g__unclassified_Clostridiales;
OTU536	2	0	0	0	0	0	0	0	0	0	0	0	0	0	0	d__Bacteria;p__Firmicutes;c__unclassified_Firmicutes;o__unclassified_Firmicutes;f__unclassified_Firmicutes;g__unclassified_Firmicutes;
OTU537	2	0	0	0	0	0	0	0	0	0	0	0	0	0	0	d__Bacteria;p__Proteobacteria;c__Alphaproteobacteria;o__unclassified_Alphaproteobacteria;f__unclassified_Alphaproteobacteria;g__unclassified_Alphaproteobacteria;
OTU538	2	0	1	0	0	3	0	0	0	0	0	0	0	0	0	d__Bacteria;p__Firmicutes;c__Clostridia;o__Clostridiales;f__Lachnospiraceae;g__unclassified_Lachnospiraceae;
OTU72	40	422	25	128	10	138	428	145	145	118	50	36	30	14	4	d__Bacteria;p__Firmicutes;c__Clostridia;o__Clostridiales;f__Lachnospiraceae;g__unclassified_Lachnospiraceae;
OTU540	3	1	0	0	0	0	0	0	0	0	0	0	0	0	0	d__Bacteria;p__unclassified_Bacteria;c__unclassified_Bacteria;o__unclassified_Bacteria;f__unclassified_Bacteria;g__unclassified_Bacteria;
OTU541	2	0	0	0	0	0	0	0	0	0	0	0	0	0	0	d__Bacteria;p__unclassified_Bacteria;c__unclassified_Bacteria;o__unclassified_Bacteria;f__unclassified_Bacteria;g__unclassified_Bacteria;
OTU333	20	10	1	15	0	29	12	4	3	9	0	1	10	2	0	d__Bacteria;p__Firmicutes;c__Clostridia;o__Clostridiales;f__Lachnospiraceae;g__unclassified_Lachnospiraceae;
OTU247	11	8	8	29	8	19	18	6	12	19	9	2	28	9	15	d__Bacteria;p__Firmicutes;c__unclassified_Firmicutes;o__unclassified_Firmicutes;f__unclassified_Firmicutes;g__unclassified_Firmicutes;
OTU784	2	0	0	11	0	0	4	8	2	0	0	2	0	2	0	d__Bacteria;p__Firmicutes;c__Clostridia;o__Clostridiales;f__unclassified_Clostridiales;g__unclassified_Clostridiales;
OTU542	2	3	0	1	0	4	0	5	0	3	1	6	1	8	4	d__Bacteria;p__Proteobacteria;c__Betaproteobacteria;o__Burkholderiales;f__Alcaligenaceae;g__unclassified_Alcaligenaceae;
OTU253	11	15	30	9	0	0	2	1	0	4	47	0	13	1	0	d__Bacteria;p__Bacteroidetes;c__Bacteroidia;o__Bacteroidales;f__Porphyromonadaceae;g__unclassified_Porphyromonadaceae;
OTU447	32	90	3	16	28	28	50	57	75	23	8	25	27	0	12	d__Bacteria;p__Firmicutes;c__Clostridia;o__Clostridiales;f__Lachnospiraceae;g__unclassified_Lachnospiraceae;
OTU543	2	0	0	0	0	0	0	0	0	0	0	0	0	0	0	d__Bacteria;p__unclassified_Bacteria;c__unclassified_Bacteria;o__unclassified_Bacteria;f__unclassified_Bacteria;g__unclassified_Bacteria;
OTU261	27	9	35	3	4	6	1	2	0	16	12	5	4	8	49	d__Bacteria;p__Bacteroidetes;c__Bacteroidia;o__Bacteroidales;f__Porphyromonadaceae;g__unclassified_Porphyromonadaceae;
OTU313	11	5	8	10	5	10	12	12	5	7	8	1	6	1	8	d__Bacteria;p__Proteobacteria;c__Alphaproteobacteria;o__unclassified_Alphaproteobacteria;f__unclassified_Alphaproteobacteria;g__unclassified_Alphaproteobacteria;
OTU140	19	282	24	58	2	0	44	11	0	4	0	0	9	0	1	d__Bacteria;p__Proteobacteria;c__Deltaproteobacteria;o__Desulfovibrionales;f__Desulfovibrionaceae;g__unclassified_Desulfovibrionaceae;
OTU377	7	2	7	1	15	5	0	3	0	2	9	6	5	5	10	d__Bacteria;p__Bacteroidetes;c__Sphingobacteriia;o__Sphingobacteriales;f__Saprospiraceae;g__unclassified_Saprospiraceae;
OTU589	25	13	2	20	0	23	2	1	29	8	8	0	9	0	0	d__Bacteria;p__Firmicutes;c__Clostridia;o__Clostridiales;f__Lachnospiraceae;g__unclassified_Lachnospiraceae;
OTU854	18	15	131	65	58	57	56	2	7	22	73	14	3	19	0	d__Bacteria;p__Firmicutes;c__Clostridia;o__Clostridiales;f__unclassified_Clostridiales;g__unclassified_Clostridiales;
OTU106	8	39	2	17	0	38	25	1081	6	30	0	61	5	3	39	d__Bacteria;p__Firmicutes;c__Clostridia;o__Clostridiales;f__Lachnospiraceae;g__unclassified_Lachnospiraceae;
OTU711	18	132	0	6	6	13	50	30	5	348	3	2	2	1	2	d__Bacteria;p__Firmicutes;c__Clostridia;o__Clostridiales;f__Lachnospiraceae;g__unclassified_Lachnospiraceae;
OTU248	7	6	10	4	7	5	12	9	11	6	16	8	10	2	9	d__Bacteria;p__Firmicutes;c__Clostridia;o__Clostridiales;f__unclassified_Clostridiales;g__unclassified_Clostridiales;
OTU73	23	141	4	3	15	639	36	2	182	45	1	0	4	42	22	d__Bacteria;p__Firmicutes;c__Clostridia;o__Clostridiales;f__Ruminococcaceae;g__unclassified_Ruminococcaceae;
OTU338	7	1	4	0	5	0	0	0	0	0	18	2	2	3	10	d__Bacteria;p__Proteobacteria;c__Gammaproteobacteria;o__Pasteurellales;f__Pasteurellaceae;g__unclassified_Pasteurellaceae;
OTU198	28	50	12	12	7	128	80	102	68	135	23	4	28	2	1	d__Bacteria;p__Firmicutes;c__Clostridia;o__Clostridiales;f__Lachnospiraceae;g__Dorea;
OTU546	2	0	0	0	0	0	0	0	0	0	0	0	0	0	0	d__Bacteria;p__Firmicutes;c__unclassified_Firmicutes;o__unclassified_Firmicutes;f__unclassified_Firmicutes;g__unclassified_Firmicutes;
OTU545	2	0	0	0	0	0	0	0	0	0	0	0	0	0	0	d__Bacteria;p__Planctomycetes;c__Planctomycetia;o__Planctomycetales;f__Planctomycetaceae;g__unclassified_Planctomycetaceae;
OTU547	2	2	0	3	0	0	1	0	0	2	0	1	0	1	0	d__Bacteria;p__Acidobacteria;c__Acidobacteria_Gp6;o__norank_Acidobacteria_Gp6;f__norank_Acidobacteria_Gp6;g__Gp6;
OTU274	5	6	6	5	7	17	13	5	9	23	2	0	2	4	23	d__Bacteria;p__Firmicutes;c__Clostridia;o__Clostridiales;f__Ruminococcaceae;g__unclassified_Ruminococcaceae;
OTU1091	11	3	3	4	1	5	0	3	11	6	7	0	6	0	0	d__Bacteria;p__Firmicutes;c__Clostridia;o__Clostridiales;f__Ruminococcaceae;g__Clostridium_IV;
OTU548	2	1	0	0	0	0	2	0	4	1	0	0	0	0	0	d__Bacteria;p__Firmicutes;c__Clostridia;o__Clostridiales;f__Lachnospiraceae;g__unclassified_Lachnospiraceae;
OTU210	40	11	27	14	106	21	29	29	7	19	218	72	36	46	94	d__Bacteria;p__Actinobacteria;c__Actinobacteria;o__Coriobacteriales;f__Coriobacteriaceae;g__Enterorhabdus;
OTU218	14	11	7	1	10	4	7	0	4	2	44	2	2	14	8	d__Bacteria;p__Firmicutes;c__Clostridia;o__Clostridiales;f__unclassified_Clostridiales;g__unclassified_Clostridiales;
OTU271	8	15	5	6	1	16	5	9	13	13	9	3	2	7	8	d__Bacteria;p__Firmicutes;c__Clostridia;o__Clostridiales;f__Clostridiaceae_1;g__Clostridium_sensu_stricto;
OTU550	2	0	0	0	0	0	1	0	0	1	1	1	0	0	0	d__Bacteria;p__Proteobacteria;c__Deltaproteobacteria;o__Myxococcales;f__unclassified_Nannocystineae;g__unclassified_Nannocystineae;
OTU549	2	0	0	0	0	0	0	0	0	0	0	0	0	0	0	d__Bacteria;p__unclassified_Bacteria;c__unclassified_Bacteria;o__unclassified_Bacteria;f__unclassified_Bacteria;g__unclassified_Bacteria;
OTU987	9	19	2	11	1	16	10	11	20	10	4	4	1	0	2	d__Bacteria;p__Firmicutes;c__Clostridia;o__Clostridiales;f__Ruminococcaceae;g__unclassified_Ruminococcaceae;
OTU170	17	4	118	1	13	0	2	5	1	0	0	0	0	120	118	d__Bacteria;p__Firmicutes;c__unclassified_Firmicutes;o__unclassified_Firmicutes;f__unclassified_Firmicutes;g__unclassified_Firmicutes;
OTU222	10	34	3	52	4	81	26	1	72	0	12	0	0	5	0	d__Bacteria;p__Firmicutes;c__Clostridia;o__Clostridiales;f__Lachnospiraceae;g__unclassified_Lachnospiraceae;
OTU339	3	3	2	2	0	11	6	5	2	10	4	1	2	4	3	d__Bacteria;p__Firmicutes;c__Clostridia;o__Clostridiales;f__Ruminococcaceae;g__Ethanoligenens;
OTU552	2	0	0	0	0	0	0	0	0	0	0	0	0	0	0	d__Bacteria;p__Firmicutes;c__Clostridia;o__Clostridiales;f__Clostridiaceae_1;g__Proteiniclasticum;
OTU553	2	0	0	0	0	0	0	0	0	0	0	0	0	0	0	d__Bacteria;p__Bacteroidetes;c__Sphingobacteriia;o__Sphingobacteriales;f__Chitinophagaceae;g__unclassified_Chitinophagaceae;
OTU135	19	17	119	6	21	70	23	31	41	43	5	5	1	6	12	d__Bacteria;p__Firmicutes;c__Clostridia;o__Clostridiales;f__unclassified_Clostridiales;g__unclassified_Clostridiales;
OTU817	25	6	7	21	10	4	16	5	1	7	10	2	16	2	2	d__Bacteria;p__Firmicutes;c__unclassified_Firmicutes;o__unclassified_Firmicutes;f__unclassified_Firmicutes;g__unclassified_Firmicutes;
OTU554	2	1	1	0	0	0	0	0	0	0	0	1	0	0	0	d__Bacteria;p__Deferribacteres;c__Deferribacteres;o__Deferribacterales;f__Deferribacteraceae;g__Mucispirillum;
OTU254	3	12	2	2	2	31	8	3	35	17	2	15	2	4	11	d__Bacteria;p__Firmicutes;c__Clostridia;o__Clostridiales;f__Ruminococcaceae;g__Intestinimonas;
OTU118	9	323	0	62	16	107	92	398	25	136	93	17	43	3	9	d__Bacteria;p__Firmicutes;c__Clostridia;o__Clostridiales;f__Lachnospiraceae;g__unclassified_Lachnospiraceae;
OTU1079	3	0	1	0	0	0	1	0	2	5	1	1	0	0	0	d__Bacteria;p__unclassified_Bacteria;c__unclassified_Bacteria;o__unclassified_Bacteria;f__unclassified_Bacteria;g__unclassified_Bacteria;
OTU524	5	0	0	0	0	0	0	0	0	0	14	0	0	0	0	d__Bacteria;p__unclassified_Bacteria;c__unclassified_Bacteria;o__unclassified_Bacteria;f__unclassified_Bacteria;g__unclassified_Bacteria;
OTU275	2	2	2	2	2	3	9	7	3	4	1	1	1	0	2	d__Bacteria;p__Firmicutes;c__Clostridia;o__Clostridiales;f__Ruminococcaceae;g__unclassified_Ruminococcaceae;
OTU36	9	26	1	3234	2	17	18	10	12	12	2	6	4	4	9	d__Bacteria;p__Firmicutes;c__Clostridia;o__Clostridiales;f__Lachnospiraceae;g__unclassified_Lachnospiraceae;
OTU556	2	0	0	0	0	0	0	0	0	0	0	0	0	0	0	d__Bacteria;p__Firmicutes;c__Clostridia;o__Clostridiales;f__Lachnospiraceae;g__unclassified_Lachnospiraceae;
OTU194	13	64	2	0	4	23	66	44	39	26	2	1	1	1	1	d__Bacteria;p__Firmicutes;c__Clostridia;o__Clostridiales;f__unclassified_Clostridiales;g__unclassified_Clostridiales;
OTU341	30	104	1	5	0	0	0	0	0	0	0	0	0	0	0	d__Bacteria;p__Bacteroidetes;c__Bacteroidia;o__Bacteroidales;f__Porphyromonadaceae;g__unclassified_Porphyromonadaceae;
OTU811	2	0	0	0	4	1	0	2	0	1	0	0	0	0	0	d__Bacteria;p__Firmicutes;c__Clostridia;o__Clostridiales;f__Lachnospiraceae;g__unclassified_Lachnospiraceae;
OTU496	34	129	3	78	13	29	42	24	75	6	6	14	54	4	0	d__Bacteria;p__Firmicutes;c__Clostridia;o__Clostridiales;f__Lachnospiraceae;g__unclassified_Lachnospiraceae;
OTU557	2	0	0	0	0	0	0	0	0	0	0	0	0	0	0	d__Bacteria;p__Firmicutes;c__Clostridia;o__Clostridiales;f__Lachnospiraceae;g__unclassified_Lachnospiraceae;
OTU558	2	0	0	0	0	0	0	0	0	0	0	0	0	0	0	d__Bacteria;p__unclassified_Bacteria;c__unclassified_Bacteria;o__unclassified_Bacteria;f__unclassified_Bacteria;g__unclassified_Bacteria;
OTU560	2	0	0	0	0	2	0	0	0	1	0	0	0	0	0	d__Bacteria;p__Bacteroidetes;c__Sphingobacteriia;o__Sphingobacteriales;f__Chitinophagaceae;g__Sediminibacterium;
OTU559	3	0	0	0	0	0	1	0	0	1	0	0	0	0	0	d__Bacteria;p__Proteobacteria;c__Gammaproteobacteria;o__Xanthomonadales;f__Sinobacteraceae;g__unclassified_Sinobacteraceae;
OTU561	2	0	0	0	0	0	0	0	0	0	0	0	0	0	1	d__Bacteria;p__Bacteroidetes;c__Bacteroidia;o__Bacteroidales;f__Bacteroidaceae;g__Bacteroides;
OTU562	2	1	0	0	0	0	0	0	0	0	0	0	0	0	0	d__Bacteria;p__unclassified_Bacteria;c__unclassified_Bacteria;o__unclassified_Bacteria;f__unclassified_Bacteria;g__unclassified_Bacteria;
OTU91	19	8	151	5	44	66	37	30	41	83	46	27	137	92	97	d__Bacteria;p__Firmicutes;c__Clostridia;o__Clostridiales;f__Lachnospiraceae;g__Lachnospiracea_incertae_sedis;
OTU563	2	0	0	0	0	0	0	0	0	0	0	0	0	0	0	d__Bacteria;p__unclassified_Bacteria;c__unclassified_Bacteria;o__unclassified_Bacteria;f__unclassified_Bacteria;g__unclassified_Bacteria;
OTU191	14	2	17	0	0	2	1	1	1	0	317	0	49	3	1	d__Bacteria;p__Bacteroidetes;c__Bacteroidia;o__Bacteroidales;f__Porphyromonadaceae;g__unclassified_Porphyromonadaceae;
OTU564	2	0	0	0	0	0	0	0	0	0	0	0	0	0	0	d__Bacteria;p__unclassified_Bacteria;c__unclassified_Bacteria;o__unclassified_Bacteria;f__unclassified_Bacteria;g__unclassified_Bacteria;
OTU565	2	0	0	0	0	0	0	0	0	0	0	0	0	0	0	d__Bacteria;p__Bacteroidetes;c__Bacteroidia;o__Bacteroidales;f__unclassified_Bacteroidales;g__unclassified_Bacteroidales;
OTU1096	3	0	0	0	0	6	1	3	2	4	0	3	0	1	0	d__Bacteria;p__Firmicutes;c__Clostridia;o__Clostridiales;f__Ruminococcaceae;g__unclassified_Ruminococcaceae;
OTU567	4	0	0	1	5	1	0	2	0	0	0	0	0	9	0	d__Bacteria;p__Proteobacteria;c__Gammaproteobacteria;o__Enterobacteriales;f__Enterobacteriaceae;g__Proteus;
OTU566	2	0	0	0	1	2	0	1	0	2	1	1	0	0	0	d__Bacteria;p__Acidobacteria;c__Acidobacteria_Gp1;o__norank_Acidobacteria_Gp1;f__norank_Acidobacteria_Gp1;g__Gp1;
OTU568	10	1	4	0	1	0	0	0	0	4	1	0	0	1	0	d__Bacteria;p__unclassified_Bacteria;c__unclassified_Bacteria;o__unclassified_Bacteria;f__unclassified_Bacteria;g__unclassified_Bacteria;
OTU263	10	4	8	3	4	19	3	2	8	56	3	1	2	0	0	d__Bacteria;p__Firmicutes;c__unclassified_Firmicutes;o__unclassified_Firmicutes;f__unclassified_Firmicutes;g__unclassified_Firmicutes;
OTU569	2	0	0	2	0	0	0	0	0	0	1	0	0	0	0	d__Bacteria;p__Firmicutes;c__Clostridia;o__Clostridiales;f__unclassified_Clostridiales;g__unclassified_Clostridiales;
OTU154	10	41	1	21	1	180	34	15	85	31	4	30	1	2	24	d__Bacteria;p__Firmicutes;c__Clostridia;o__Clostridiales;f__Ruminococcaceae;g__Anaerotruncus;
OTU159	15	99	9	25	9	83	39	10	71	30	22	15	17	3	66	d__Bacteria;p__Firmicutes;c__Clostridia;o__Clostridiales;f__Lachnospiraceae;g__unclassified_Lachnospiraceae;
OTU150	13	21	2	12	14	67	18	10	32	32	13	12	13	7	12	d__Bacteria;p__Firmicutes;c__Clostridia;o__Clostridiales;f__Ruminococcaceae;g__Clostridium_IV;
OTU570	2	0	1	0	4	0	0	0	0	0	0	2	1	2	1	d__Bacteria;p__Bacteroidetes;c__Sphingobacteriia;o__Sphingobacteriales;f__Sphingobacteriaceae;g__unclassified_Sphingobacteriaceae;
OTU155	12	22	43	107	3	47	15	104	6	115	106	42	0	0	5	d__Bacteria;p__Firmicutes;c__Clostridia;o__Clostridiales;f__Lachnospiraceae;g__unclassified_Lachnospiraceae;
OTU571	2	0	0	0	0	0	0	0	0	0	0	0	0	0	0	d__Bacteria;p__unclassified_Bacteria;c__unclassified_Bacteria;o__unclassified_Bacteria;f__unclassified_Bacteria;g__unclassified_Bacteria;
OTU574	2	0	0	0	0	0	1	0	0	0	0	0	0	0	0	d__Bacteria;p__unclassified_Bacteria;c__unclassified_Bacteria;o__unclassified_Bacteria;f__unclassified_Bacteria;g__unclassified_Bacteria;
OTU241	18	0	1	19	20	22	49	2	17	6	28	11	49	26	8	d__Bacteria;p__Firmicutes;c__Erysipelotrichia;o__Erysipelotrichales;f__Erysipelotrichaceae;g__Erysipelotrichaceae_incertae_sedis;
OTU117	17	19	1	70	21	45	67	125	11	136	6	36	0	5	3	d__Bacteria;p__Firmicutes;c__Clostridia;o__Clostridiales;f__Ruminococcaceae;g__unclassified_Ruminococcaceae;
OTU432	12	7	4	10	0	9	14	6	8	17	10	5	9	0	1	d__Bacteria;p__Firmicutes;c__Clostridia;o__Clostridiales;f__Lachnospiraceae;g__unclassified_Lachnospiraceae;
OTU575	2	1	0	0	0	0	0	0	0	1	0	0	0	0	0	d__Bacteria;p__Firmicutes;c__Clostridia;o__Clostridiales;f__Ruminococcaceae;g__unclassified_Ruminococcaceae;
OTU379	3	1	1	1	0	9	0	1	3	8	0	2	4	1	16	d__Bacteria;p__Firmicutes;c__unclassified_Firmicutes;o__unclassified_Firmicutes;f__unclassified_Firmicutes;g__unclassified_Firmicutes;
OTU576	2	0	0	0	0	0	0	0	0	0	0	0	0	0	0	d__Bacteria;p__unclassified_Bacteria;c__unclassified_Bacteria;o__unclassified_Bacteria;f__unclassified_Bacteria;g__unclassified_Bacteria;
OTU123	8	6	2	34	4	85	51	106	42	93	9	14	2	2	7	d__Bacteria;p__Firmicutes;c__Clostridia;o__Clostridiales;f__Ruminococcaceae;g__unclassified_Ruminococcaceae;
OTU297	19	21	25	14	23	21	12	25	19	14	16	18	13	8	17	d__Bacteria;p__Proteobacteria;c__Alphaproteobacteria;o__Sphingomonadales;f__Sphingomonadaceae;g__unclassified_Sphingomonadaceae;
OTU175	4	10	14	2	16	2	5	4	7	9	19	14	162	57	3	d__Bacteria;p__Firmicutes;c__unclassified_Firmicutes;o__unclassified_Firmicutes;f__unclassified_Firmicutes;g__unclassified_Firmicutes;
OTU577	2	0	0	0	0	0	0	0	0	0	0	0	0	0	0	d__Bacteria;p__unclassified_Bacteria;c__unclassified_Bacteria;o__unclassified_Bacteria;f__unclassified_Bacteria;g__unclassified_Bacteria;
OTU156	5	45	0	23	3	70	90	27	51	65	13	10	3	0	5	d__Bacteria;p__Firmicutes;c__Clostridia;o__Clostridiales;f__Lachnospiraceae;g__unclassified_Lachnospiraceae;
OTU578	5	73	1	1	5	0	18	13	2	8	1	1	0	0	1	d__Bacteria;p__Firmicutes;c__Clostridia;o__Clostridiales;f__Lachnospiraceae;g__unclassified_Lachnospiraceae;
OTU579	3	0	1	0	0	1	0	2	0	0	0	0	2	0	0	d__Bacteria;p__Firmicutes;c__unclassified_Firmicutes;o__unclassified_Firmicutes;f__unclassified_Firmicutes;g__unclassified_Firmicutes;
OTU249	29	0	0	0	0	24	17	0	42	0	0	0	3	0	0	d__Bacteria;p__Firmicutes;c__Clostridia;o__Clostridiales;f__Ruminococcaceae;g__unclassified_Ruminococcaceae;
OTU188	12	15	47	6	4	15	15	12	18	13	58	7	4	11	23	d__Bacteria;p__Firmicutes;c__Clostridia;o__Clostridiales;f__Lachnospiraceae;g__unclassified_Lachnospiraceae;
OTU581	5	1	2	1	1	3	0	0	2	3	1	1	1	2	1	d__Bacteria;p__Proteobacteria;c__Gammaproteobacteria;o__Xanthomonadales;f__Xanthomonadaceae;g__unclassified_Xanthomonadaceae;
OTU49	31	781	4	8	8	2084	156	60	10	1293	7	30	6	3	4	d__Bacteria;p__Firmicutes;c__Clostridia;o__Clostridiales;f__Lachnospiraceae;g__unclassified_Lachnospiraceae;
OTU582	2	0	0	0	0	0	0	1	0	0	0	0	0	1	0	d__Bacteria;p__unclassified_Bacteria;c__unclassified_Bacteria;o__unclassified_Bacteria;f__unclassified_Bacteria;g__unclassified_Bacteria;
OTU834	5	2	2	2	2	4	3	2	3	4	1	0	0	0	5	d__Bacteria;p__Proteobacteria;c__Alphaproteobacteria;o__Rhizobiales;f__Phyllobacteriaceae;g__unclassified_Phyllobacteriaceae;
OTU224	14	15	3	44	19	24	15	39	8	131	15	50	40	0	2	d__Bacteria;p__Firmicutes;c__Clostridia;o__Clostridiales;f__Lachnospiraceae;g__unclassified_Lachnospiraceae;
OTU264	8	7	6	4	6	5	4	9	3	2	3	19	8	7	10	d__Bacteria;p__Bacteroidetes;c__Sphingobacteriia;o__Sphingobacteriales;f__Chitinophagaceae;g__Lacibacter;
OTU255	12	13	5	10	6	15	7	7	19	10	2	6	8	9	5	d__Bacteria;p__Actinobacteria;c__Actinobacteria;o__Bifidobacteriales;f__Bifidobacteriaceae;g__Bifidobacterium;
OTU108	12	13	93	21	67	84	77	20	73	74	161	61	77	110	78	d__Bacteria;p__Firmicutes;c__Clostridia;o__Clostridiales;f__Ruminococcaceae;g__unclassified_Ruminococcaceae;
OTU96	14	8	8	2	30	304	65	79	76	146	596	1	15	22	118	d__Bacteria;p__Firmicutes;c__Clostridia;o__Clostridiales;f__Lachnospiraceae;g__unclassified_Lachnospiraceae;
OTU237	10	8	27	6	18	2	31	21	16	3	3	7	1	2	0	d__Bacteria;p__Bacteroidetes;c__Bacteroidia;o__Bacteroidales;f__Rikenellaceae;g__Alistipes;
OTU64	30	214	27	58	65	445	88	70	571	11	44	6	141	2	0	d__Bacteria;p__Firmicutes;c__Clostridia;o__Clostridiales;f__Lachnospiraceae;g__unclassified_Lachnospiraceae;
OTU259	3	11	0	5	2	12	11	3	6	8	1	5	3	3	5	d__Bacteria;p__Firmicutes;c__Clostridia;o__Clostridiales;f__Ruminococcaceae;g__Clostridium_IV;
OTU835	1	0	0	0	1	4	0	0	0	0	0	0	0	0	0	d__Bacteria;p__unclassified_Bacteria;c__unclassified_Bacteria;o__unclassified_Bacteria;f__unclassified_Bacteria;g__unclassified_Bacteria;
OTU294	10	0	1	0	0	25	0	0	0	11	21	0	2	0	1	d__Bacteria;p__Firmicutes;c__Clostridia;o__Clostridiales;f__unclassified_Clostridiales;g__unclassified_Clostridiales;
OTU207	6	132	1	6	6	33	27	18	30	21	5	1	2	0	2	d__Bacteria;p__Firmicutes;c__Clostridia;o__Clostridiales;f__Lachnospiraceae;g__unclassified_Lachnospiraceae;
OTU173	15	23	6	23	20	124	63	46	50	56	9	23	13	3	7	d__Bacteria;p__Firmicutes;c__Clostridia;o__Clostridiales;f__Ruminococcaceae;g__unclassified_Ruminococcaceae;
OTU230	9	8	8	4	11	12	28	8	7	10	21	5	15	9	16	d__Bacteria;p__Firmicutes;c__Clostridia;o__Clostridiales;f__Ruminococcaceae;g__unclassified_Ruminococcaceae;
OTU1111	2	5	1	2	1	1	2	2	1	3	2	2	2	0	2	d__Bacteria;p__Actinobacteria;c__Actinobacteria;o__Coriobacteriales;f__Coriobacteriaceae;g__unclassified_Coriobacteriaceae;
OTU162	34	19	140	4	2	106	43	77	59	67	41	0	12	8	32	d__Bacteria;p__Bacteroidetes;c__Bacteroidia;o__Bacteroidales;f__Porphyromonadaceae;g__unclassified_Porphyromonadaceae;
OTU639	2	3	2	0	1	4	3	1	1	4	0	1	0	1	0	d__Bacteria;p__Acidobacteria;c__Acidobacteria_Gp3;o__norank_Acidobacteria_Gp3;f__norank_Acidobacteria_Gp3;g__Gp3;
OTU260	6	34	7	4	0	28	3	0	0	22	5	0	1	2	0	d__Bacteria;p__Firmicutes;c__Clostridia;o__Clostridiales;f__Lachnospiraceae;g__unclassified_Lachnospiraceae;
OTU745	3	2	21	0	3	0	1	0	6	1	11	2	15	22	1	d__Bacteria;p__Firmicutes;c__Clostridia;o__Clostridiales;f__unclassified_Clostridiales;g__unclassified_Clostridiales;
OTU717	5	13	2	2	1	14	7	9	5	5	1	6	3	0	2	d__Bacteria;p__Acidobacteria;c__Acidobacteria_Gp3;o__norank_Acidobacteria_Gp3;f__norank_Acidobacteria_Gp3;g__Gp3;
OTU295	10	14	12	8	9	25	15	13	14	22	2	8	9	8	5	d__Bacteria;p__Planctomycetes;c__Planctomycetia;o__Planctomycetales;f__Planctomycetaceae;g__unclassified_Planctomycetaceae;
OTU329	7	2	6	4	9	0	2	6	2	4	10	7	15	5	16	d__Bacteria;p__Bacteroidetes;c__Bacteroidia;o__Bacteroidales;f__unclassified_Bacteroidales;g__unclassified_Bacteroidales;
OTU146	3	11	59	9	72	6	3	3	0	1	28	85	4	11	44	d__Bacteria;p__Bacteroidetes;c__Bacteroidia;o__Bacteroidales;f__Porphyromonadaceae;g__unclassified_Porphyromonadaceae;
OTU1030	1	0	1	0	0	1	1	0	3	1	0	0	0	0	0	d__Bacteria;p__Actinobacteria;c__Actinobacteria;o__Acidimicrobiales;f__Iamiaceae;g__Aquihabitans;
OTU483	22	50	5	94	4	20	80	69	68	37	8	6	10	6	5	d__Bacteria;p__Firmicutes;c__Clostridia;o__Clostridiales;f__Lachnospiraceae;g__Clostridium_XlVa;
OTU234	13	18	13	14	9	16	12	16	18	20	4	13	15	9	12	d__Bacteria;p__Proteobacteria;c__Alphaproteobacteria;o__Rhizobiales;f__Rhizobiaceae;g__Rhizobium;
OTU81	24	96	30	20	9	84	107	87	640	253	32	157	31	64	172	d__Bacteria;p__Bacteroidetes;c__Bacteroidia;o__Bacteroidales;f__Bacteroidaceae;g__Bacteroides;
OTU383	8	6	12	6	2	10	3	8	8	6	8	4	6	2	10	d__Bacteria;p__Proteobacteria;c__Betaproteobacteria;o__Burkholderiales;f__Comamonadaceae;g__Hydrogenophaga;
OTU280	5	8	1	6	3	8	7	6	10	8	2	8	1	5	2	d__Bacteria;p__Proteobacteria;c__Deltaproteobacteria;o__Myxococcales;f__unclassified_Cystobacterineae;g__unclassified_Cystobacterineae;
OTU1181	9	0	2	0	0	0	0	1	0	0	8	1	0	17	8	d__Bacteria;p__unclassified_Bacteria;c__unclassified_Bacteria;o__unclassified_Bacteria;f__unclassified_Bacteria;g__unclassified_Bacteria;
OTU659	14	434	6	6	14	27	176	27	18	40	5	88	41	7	14	d__Bacteria;p__Firmicutes;c__Clostridia;o__Clostridiales;f__Lachnospiraceae;g__unclassified_Lachnospiraceae;
OTU311	9	3	4	1	0	4	17	6	4	18	0	0	0	0	0	d__Bacteria;p__Firmicutes;c__Clostridia;o__Clostridiales;f__unclassified_Clostridiales;g__unclassified_Clostridiales;
OTU909	3	1	6	0	0	0	5	0	0	0	0	0	7	0	0	d__Bacteria;p__Actinobacteria;c__Actinobacteria;o__Coriobacteriales;f__Coriobacteriaceae;g__unclassified_Coriobacteriaceae;
OTU474	6	0	8	2	5	4	1	6	2	2	2	3	0	3	1	d__Bacteria;p__Proteobacteria;c__Deltaproteobacteria;o__Myxococcales;f__unclassified_Nannocystineae;g__unclassified_Nannocystineae;
OTU408	1	2	1	0	9	2	2	1	0	0	0	0	1	1	0	d__Bacteria;p__Firmicutes;c__Clostridia;o__Clostridiales;f__Eubacteriaceae;g__Anaerofustis;
OTU66	8	121	33	39	65	61	183	321	197	86	80	12	27	5	19	d__Bacteria;p__Firmicutes;c__Clostridia;o__Clostridiales;f__Lachnospiraceae;g__Clostridium_XlVb;
OTU181	10	85	0	11	5	102	12	14	13	62	3	2	2	0	1	d__Bacteria;p__Firmicutes;c__Clostridia;o__Clostridiales;f__Lachnospiraceae;g__unclassified_Lachnospiraceae;
OTU1072	3	1	1	1	1	1	3	2	3	4	2	3	2	0	2	d__Bacteria;p__Planctomycetes;c__Planctomycetia;o__Planctomycetales;f__Planctomycetaceae;g__unclassified_Planctomycetaceae;
OTU214	11	4	34	48	1	29	0	1	0	1	47	9	58	10	3	d__Bacteria;p__Firmicutes;c__unclassified_Firmicutes;o__unclassified_Firmicutes;f__unclassified_Firmicutes;g__unclassified_Firmicutes;
OTU84	5	256	4	12	5	22	15	4	1045	33	3	2	9	2	0	d__Bacteria;p__Firmicutes;c__Clostridia;o__Clostridiales;f__Lachnospiraceae;g__unclassified_Lachnospiraceae;
OTU431	7	0	1	1	1	5	4	5	5	1	0	2	7	3	0	d__Bacteria;p__Proteobacteria;c__Alphaproteobacteria;o__Rhizobiales;f__Bradyrhizobiaceae;g__Bradyrhizobium;
OTU373	1	0	0	1	0	1	0	0	0	9	23	0	0	0	11	d__Bacteria;p__Firmicutes;c__Erysipelotrichia;o__Erysipelotrichales;f__Erysipelotrichaceae;g__unclassified_Erysipelotrichaceae;
OTU1110	6	2	0	1	0	0	0	0	0	0	19	0	0	0	0	d__Bacteria;p__Bacteroidetes;c__Bacteroidia;o__Bacteroidales;f__Rikenellaceae;g__Alistipes;
OTU267	4	7	17	5	0	6	19	0	0	15	5	0	2	9	5	d__Bacteria;p__Firmicutes;c__unclassified_Firmicutes;o__unclassified_Firmicutes;f__unclassified_Firmicutes;g__unclassified_Firmicutes;
OTU1020	27	105	12	44	3	30	26	45	76	33	13	4	22	6	2	d__Bacteria;p__Firmicutes;c__Clostridia;o__Clostridiales;f__Lachnospiraceae;g__unclassified_Lachnospiraceae;
OTU358	2	3	6	0	0	0	19	1	0	11	0	0	0	0	0	d__Bacteria;p__Firmicutes;c__Clostridia;o__Clostridiales;f__unclassified_Clostridiales;g__unclassified_Clostridiales;
OTU352	12	16	4	9	4	17	11	12	15	12	5	3	5	5	4	d__Bacteria;p__Proteobacteria;c__Gammaproteobacteria;o__Aeromonadales;f__Aeromonadaceae;g__Aeromonas;
OTU320	3	7	20	0	9	40	0	3	0	76	5	1	0	0	3	d__Bacteria;p__Firmicutes;c__Clostridia;o__Clostridiales;f__unclassified_Clostridiales;g__unclassified_Clostridiales;
OTU448	1	2	3	3	5	0	3	2	0	2	4	3	6	4	6	d__Bacteria;p__Bacteroidetes;c__unclassified_Bacteroidetes;o__unclassified_Bacteroidetes;f__unclassified_Bacteroidetes;g__unclassified_Bacteroidetes;
OTU480	2	0	1	3	0	4	0	1	0	0	0	0	0	0	0	d__Bacteria;p__Chloroflexi;c__Caldilineae;o__Caldilineales;f__Caldilineaceae;g__unclassified_Caldilineaceae;
OTU246	8	39	11	33	16	114	38	74	31	63	10	8	15	7	18	d__Bacteria;p__Firmicutes;c__Clostridia;o__Clostridiales;f__Lachnospiraceae;g__unclassified_Lachnospiraceae;
OTU87	11	4	85	9	38	12	147	574	173	19	7	71	12	59	33	d__Bacteria;p__Bacteroidetes;c__Bacteroidia;o__Bacteroidales;f__Bacteroidaceae;g__Bacteroides;
OTU290	8	43	2	11	13	32	54	25	44	35	10	1	7	3	2	d__Bacteria;p__Firmicutes;c__Clostridia;o__Clostridiales;f__Lachnospiraceae;g__unclassified_Lachnospiraceae;
OTU347	16	25	1	19	10	4	17	18	44	7	4	14	4	3	2	d__Bacteria;p__Firmicutes;c__Clostridia;o__Clostridiales;f__Lachnospiraceae;g__unclassified_Lachnospiraceae;
OTU459	7	11	2	3	6	10	3	6	5	4	2	5	2	5	5	d__Bacteria;p__Firmicutes;c__Clostridia;o__Clostridiales;f__Peptostreptococcaceae;g__Romboutsia;
OTU416	8	60	3	12	2	21	116	12	73	22	2	3	6	0	4	d__Bacteria;p__Firmicutes;c__Clostridia;o__Clostridiales;f__Lachnospiraceae;g__Clostridium_XlVa;
OTU52	17	6	389	4	6	14	0	49	20	1	215	4	3	252	2093	d__Bacteria;p__Firmicutes;c__Clostridia;o__Clostridiales;f__unclassified_Clostridiales;g__unclassified_Clostridiales;
OTU216	8	43	0	13	2	61	9	2	19	25	4	0	2	1	0	d__Bacteria;p__Firmicutes;c__Clostridia;o__Clostridiales;f__Lachnospiraceae;g__unclassified_Lachnospiraceae;
OTU936	4	3	1	0	1	2	2	3	2	2	0	0	5	1	5	d__Bacteria;p__Bacteroidetes;c__unclassified_Bacteroidetes;o__unclassified_Bacteroidetes;f__unclassified_Bacteroidetes;g__unclassified_Bacteroidetes;
OTU301	10	13	7	7	11	26	26	14	5	19	28	23	17	17	16	d__Bacteria;p__Firmicutes;c__Bacilli;o__Lactobacillales;f__Streptococcaceae;g__Streptococcus;
OTU378	10	5	9	8	9	6	14	7	6	5	6	6	3	8	11	d__Bacteria;p__Proteobacteria;c__Alphaproteobacteria;o__Rhizobiales;f__unclassified_Rhizobiales;g__unclassified_Rhizobiales;
OTU423	4	3	1	0	2	3	2	1	2	2	2	0	6	0	5	d__Bacteria;p__Proteobacteria;c__Alphaproteobacteria;o__Sphingomonadales;f__Sphingomonadaceae;g__Sphingomonas;
OTU519	3	1	1	0	0	0	1	5	2	1	0	2	3	0	1	d__Bacteria;p__Proteobacteria;c__Gammaproteobacteria;o__Alteromonadales;f__Shewanellaceae;g__Shewanella;
OTU685	11	115	1	5	4	72	19	152	41	33	5	6	3	37	9	d__Bacteria;p__Firmicutes;c__Clostridia;o__Clostridiales;f__Lachnospiraceae;g__unclassified_Lachnospiraceae;
OTU231	10	924	1	14	63	32	324	61	17	106	2	237	188	54	91	d__Bacteria;p__Firmicutes;c__Clostridia;o__Clostridiales;f__Lachnospiraceae;g__unclassified_Lachnospiraceae;
OTU424	2	10	0	9	11	5	4	11	1	3	0	0	8	0	1	d__Bacteria;p__Proteobacteria;c__Betaproteobacteria;o__unclassified_Betaproteobacteria;f__unclassified_Betaproteobacteria;g__unclassified_Betaproteobacteria;
OTU908	1	2	1	1	0	3	1	2	0	1	0	0	1	2	0	d__Bacteria;p__Proteobacteria;c__Deltaproteobacteria;o__Myxococcales;f__unclassified_Nannocystineae;g__unclassified_Nannocystineae;
OTU303	4	7	4	3	0	42	18	17	8	5	0	0	4	1	0	d__Bacteria;p__Firmicutes;c__Clostridia;o__Clostridiales;f__Lachnospiraceae;g__unclassified_Lachnospiraceae;
OTU370	7	2	7	5	5	1	3	2	5	5	10	12	12	7	13	d__Bacteria;p__unclassified_Bacteria;c__unclassified_Bacteria;o__unclassified_Bacteria;f__unclassified_Bacteria;g__unclassified_Bacteria;
OTU486	1	0	0	0	4	0	0	0	0	0	0	0	1	0	0	d__Bacteria;p__unclassified_Bacteria;c__unclassified_Bacteria;o__unclassified_Bacteria;f__unclassified_Bacteria;g__unclassified_Bacteria;
OTU56	13	12	141	207	4	45	6	10	721	12	5	1	398	52	104	d__Bacteria;p__Firmicutes;c__Clostridia;o__Clostridiales;f__Lachnospiraceae;g__unclassified_Lachnospiraceae;
OTU489	2	0	1	0	1	4	0	12	0	10	0	0	0	0	1	d__Bacteria;p__Bacteroidetes;c__Bacteroidia;o__Bacteroidales;f__Porphyromonadaceae;g__unclassified_Porphyromonadaceae;
OTU514	1	0	1	0	0	2	0	2	2	0	0	1	0	0	1	d__Bacteria;p__unclassified_Bacteria;c__unclassified_Bacteria;o__unclassified_Bacteria;f__unclassified_Bacteria;g__unclassified_Bacteria;
OTU498	5	5	1	2	0	5	1	3	6	1	2	1	0	2	1	d__Bacteria;p__Acidobacteria;c__Acidobacteria_Gp1;o__norank_Acidobacteria_Gp1;f__norank_Acidobacteria_Gp1;g__Gp1;
OTU586	3	5	2	0	2	10	4	5	4	7	5	4	3	4	1	d__Bacteria;p__Acidobacteria;c__Acidobacteria_Gp1;o__norank_Acidobacteria_Gp1;f__norank_Acidobacteria_Gp1;g__Gp1;
OTU608	28	155	11	76	18	48	46	77	101	32	10	16	21	0	2	d__Bacteria;p__Firmicutes;c__Clostridia;o__Clostridiales;f__Lachnospiraceae;g__unclassified_Lachnospiraceae;
OTU317	10	2	4	6	7	9	4	4	2	5	11	5	4	5	7	d__Bacteria;p__Bacteroidetes;c__Sphingobacteriia;o__Sphingobacteriales;f__Chitinophagaceae;g__unclassified_Chitinophagaceae;
OTU797	5	18	2	15	3	11	9	18	5	24	2	2	2	1	2	d__Bacteria;p__Firmicutes;c__Clostridia;o__Clostridiales;f__Ruminococcaceae;g__unclassified_Ruminococcaceae;
OTU606	1	3	1	0	1	1	2	1	5	4	2	0	1	0	2	d__Bacteria;p__Planctomycetes;c__Planctomycetia;o__Planctomycetales;f__Planctomycetaceae;g__unclassified_Planctomycetaceae;
OTU269	15	7	11	12	25	3	13	12	7	9	22	26	11	28	33	d__Bacteria;p__Bacteroidetes;c__unclassified_Bacteroidetes;o__unclassified_Bacteroidetes;f__unclassified_Bacteroidetes;g__unclassified_Bacteroidetes;
OTU521	9	2	5	0	0	15	1	6	0	39	12	1	1	0	0	d__Bacteria;p__Bacteroidetes;c__Bacteroidia;o__Bacteroidales;f__Porphyromonadaceae;g__unclassified_Porphyromonadaceae;
OTU276	11	3	14	6	17	8	10	8	9	8	11	15	6	3	13	d__Bacteria;p__Bacteroidetes;c__unclassified_Bacteroidetes;o__unclassified_Bacteroidetes;f__unclassified_Bacteroidetes;g__unclassified_Bacteroidetes;
OTU477	3	2	2	3	2	2	4	2	1	5	2	2	5	4	6	d__Bacteria;p__Bacteroidetes;c__Sphingobacteriia;o__Sphingobacteriales;f__Chitinophagaceae;g__unclassified_Chitinophagaceae;
OTU654	2	6	2	2	3	2	3	6	1	7	7	3	6	0	3	d__Bacteria;p__Chloroflexi;c__Anaerolineae;o__Anaerolineales;f__Anaerolineaceae;g__unclassified_Anaerolineaceae;
OTU204	18	20	20	10	34	0	37	30	19	14	2	6	7	8	7	d__Bacteria;p__Bacteroidetes;c__Bacteroidia;o__Bacteroidales;f__Porphyromonadaceae;g__Parabacteroides;
OTU425	3	11	0	0	0	6	0	1	3	5	0	3	1	0	0	d__Bacteria;p__Firmicutes;c__Clostridia;o__Clostridiales;f__Lachnospiraceae;g__Clostridium_XlVb;
OTU158	17	104	14	50	16	54	60	31	26	32	29	16	40	14	35	d__Bacteria;p__Firmicutes;c__Clostridia;o__Clostridiales;f__Ruminococcaceae;g__Clostridium_IV;
OTU315	9	5	6	11	10	2	3	6	5	2	16	18	8	16	19	d__Bacteria;p__Bacteroidetes;c__Sphingobacteriia;o__Sphingobacteriales;f__Chitinophagaceae;g__Terrimonas;
OTU380	8	2	28	1	6	0	0	0	1	1	7	2	0	1	2	d__Bacteria;p__Firmicutes;c__Bacilli;o__Lactobacillales;f__Carnobacteriaceae;g__Granulicatella;
OTU309	3	7	5	1	0	16	10	5	10	22	0	0	21	1	0	d__Bacteria;p__Firmicutes;c__Clostridia;o__Clostridiales;f__Lachnospiraceae;g__unclassified_Lachnospiraceae;
OTU458	2	7	0	3	1	2	1	5	1	0	1	0	0	1	0	d__Bacteria;p__Firmicutes;c__Clostridia;o__Clostridiales;f__unclassified_Clostridiales;g__unclassified_Clostridiales;
OTU501	6	25	10	4	4	89	28	182	22	40	0	18	5	3	3	d__Bacteria;p__Firmicutes;c__Clostridia;o__Clostridiales;f__Lachnospiraceae;g__unclassified_Lachnospiraceae;
OTU357	20	11	54	2	13	35	5	1	0	11	7	0	7	0	26	d__Bacteria;p__Bacteroidetes;c__Bacteroidia;o__Bacteroidales;f__Porphyromonadaceae;g__unclassified_Porphyromonadaceae;
OTU1134	2	3	1	1	1	0	0	1	2	1	4	4	0	0	0	d__Bacteria;p__Verrucomicrobia;c__Opitutae;o__unclassified_Opitutae;f__unclassified_Opitutae;g__unclassified_Opitutae;
OTU866	1	2	0	0	0	2	1	0	0	1	0	0	0	0	0	d__Bacteria;p__Verrucomicrobia;c__Opitutae;o__Opitutales;f__Opitutaceae;g__Opitutus;
OTU772	4	0	3	2	5	1	1	2	0	1	4	2	1	1	3	d__Bacteria;p__Bacteroidetes;c__Sphingobacteriia;o__Sphingobacteriales;f__Chitinophagaceae;g__Flavisolibacter;
OTU142	24	46	108	1	3	128	12	25	10	173	51	0	23	18	7	d__Bacteria;p__Bacteroidetes;c__Bacteroidia;o__Bacteroidales;f__Porphyromonadaceae;g__unclassified_Porphyromonadaceae;
OTU527	7	2	0	5	1	8	3	2	3	4	5	2	2	5	3	d__Bacteria;p__Proteobacteria;c__Alphaproteobacteria;o__Sphingomonadales;f__Sphingomonadaceae;g__Blastomonas;
OTU346	7	18	21	1	0	0	0	0	0	0	2	0	0	0	0	d__Bacteria;p__Bacteroidetes;c__Bacteroidia;o__Bacteroidales;f__Prevotellaceae;g__Paraprevotella;
OTU369	16	16	6	3	23	43	53	449	3	156	25	14	13	8	12	d__Bacteria;p__Bacteroidetes;c__Bacteroidia;o__Bacteroidales;f__Bacteroidaceae;g__Bacteroides;
OTU475	2	0	2	1	1	1	1	5	2	4	0	2	2	0	1	d__Bacteria;p__Planctomycetes;c__Planctomycetia;o__Planctomycetales;f__Planctomycetaceae;g__unclassified_Planctomycetaceae;
OTU223	3	9	1	15	1	9	7	6	92	9	9	1	4	0	4	d__Bacteria;p__Firmicutes;c__Clostridia;o__Clostridiales;f__Lachnospiraceae;g__unclassified_Lachnospiraceae;
OTU183	7	15	2	69	1	24	30	44	19	22	29	10	62	1	4	d__Bacteria;p__Firmicutes;c__Clostridia;o__Clostridiales;f__Lachnospiraceae;g__Acetatifactor;
OTU256	2	26	0	1	0	22	2	8	71	11	0	2	0	1	0	d__Bacteria;p__Firmicutes;c__Clostridia;o__Clostridiales;f__Ruminococcaceae;g__Butyricicoccus;
OTU391	7	18	3	8	6	14	9	17	8	15	7	5	5	1	9	d__Bacteria;p__Firmicutes;c__Clostridia;o__Clostridiales;f__Ruminococcaceae;g__Clostridium_IV;
OTU460	2	1	3	3	3	0	0	0	2	1	2	2	3	2	4	d__Bacteria;p__Bacteroidetes;c__Sphingobacteriia;o__Sphingobacteriales;f__Chitinophagaceae;g__Terrimonas;
OTU518	3	6	0	6	7	4	1	6	5	7	3	6	1	4	2	d__Bacteria;p__Acidobacteria;c__Acidobacteria_Gp1;o__norank_Acidobacteria_Gp1;f__norank_Acidobacteria_Gp1;g__Gp1;
OTU250	3	35	0	17	1	19	3	6	19	9	0	0	0	0	1	d__Bacteria;p__Firmicutes;c__Clostridia;o__Clostridiales;f__Lachnospiraceae;g__unclassified_Lachnospiraceae;
OTU405	7	8	4	4	6	12	6	10	9	13	5	6	3	4	2	d__Bacteria;p__Firmicutes;c__Clostridia;o__Clostridiales;f__Clostridiaceae_1;g__Clostridium_sensu_stricto;
OTU360	5	7	8	7	2	11	5	4	4	6	2	3	5	7	6	d__Bacteria;p__Proteobacteria;c__Alphaproteobacteria;o__Rhizobiales;f__unclassified_Rhizobiales;g__unclassified_Rhizobiales;
OTU58	2	396	0	0	0	1	437	1	0	268	79	0	162	0	2	d__Bacteria;p__Tenericutes;c__Mollicutes;o__Anaeroplasmatales;f__Anaeroplasmataceae;g__Anaeroplasma;
OTU484	5	5	4	6	1	6	3	2	5	4	3	2	5	3	1	d__Bacteria;p__Proteobacteria;c__Alphaproteobacteria;o__Sphingomonadales;f__Erythrobacteraceae;g__Altererythrobacter;
OTU359	4	4	10	2	0	1	0	0	0	8	1	1	2	2	0	d__Bacteria;p__Firmicutes;c__Erysipelotrichia;o__Erysipelotrichales;f__Erysipelotrichaceae;g__unclassified_Erysipelotrichaceae;
OTU592	7	5	6	7	1	4	6	5	3	2	1	3	2	4	5	d__Bacteria;p__Proteobacteria;c__Gammaproteobacteria;o__Pseudomonadales;f__Pseudomonadaceae;g__Pseudomonas;
OTU454	1	4	2	0	0	0	0	0	0	0	0	0	0	0	7	d__Bacteria;p__Bacteroidetes;c__Bacteroidia;o__Bacteroidales;f__Porphyromonadaceae;g__unclassified_Porphyromonadaceae;
OTU1154	3	0	1	0	1	3	0	1	0	3	1	4	3	3	1	d__Bacteria;p__Nitrospirae;c__Nitrospira;o__Nitrospirales;f__Nitrospiraceae;g__Nitrospira;
OTU325	12	12	1	12	2	2	13	3	22	9	3	8	10	1	1	d__Bacteria;p__Firmicutes;c__Clostridia;o__Clostridiales;f__Lachnospiraceae;g__unclassified_Lachnospiraceae;
OTU650	13	97	19	2	94	11	140	8	54	19	1	0	0	0	23	d__Bacteria;p__Firmicutes;c__Clostridia;o__Clostridiales;f__Lachnospiraceae;g__unclassified_Lachnospiraceae;
OTU375	5	10	3	2	2	6	4	7	4	5	2	2	1	3	2	d__Bacteria;p__Firmicutes;c__Clostridia;o__Clostridiales;f__Clostridiaceae_1;g__Clostridium_sensu_stricto;
OTU1160	3	4	0	31	1	67	0	0	7	0	0	10	0	1	6	d__Bacteria;p__Firmicutes;c__Clostridia;o__Clostridiales;f__Lachnospiraceae;g__unclassified_Lachnospiraceae;
OTU637	1	2	0	0	0	0	0	0	0	0	0	0	0	0	0	d__Bacteria;p__unclassified_Bacteria;c__unclassified_Bacteria;o__unclassified_Bacteria;f__unclassified_Bacteria;g__unclassified_Bacteria;
OTU192	11	10	60	5	8	23	16	16	1	27	14	5	4	6	8	d__Bacteria;p__Bacteroidetes;c__Bacteroidia;o__Bacteroidales;f__Rikenellaceae;g__Alistipes;
OTU211	10	9	23	8	4	38	26	10	22	31	2	2	10	0	1	d__Bacteria;p__Firmicutes;c__unclassified_Firmicutes;o__unclassified_Firmicutes;f__unclassified_Firmicutes;g__unclassified_Firmicutes;
OTU283	5	10	29	0	9	0	0	1	0	0	0	0	0	3	0	d__Bacteria;p__Bacteroidetes;c__Bacteroidia;o__Bacteroidales;f__Rikenellaceae;g__Alistipes;
OTU729	2	1	8	1	4	2	3	2	1	1	3	4	3	2	8	d__Bacteria;p__Bacteroidetes;c__Sphingobacteriia;o__Sphingobacteriales;f__Chitinophagaceae;g__unclassified_Chitinophagaceae;
OTU243	7	46	0	0	30	16	1	0	12	12	15	0	23	24	37	d__Bacteria;p__Firmicutes;c__unclassified_Firmicutes;o__unclassified_Firmicutes;f__unclassified_Firmicutes;g__unclassified_Firmicutes;
OTU293	18	7	11	8	12	14	8	10	9	6	9	9	7	6	9	d__Bacteria;p__Proteobacteria;c__Alphaproteobacteria;o__Rhizobiales;f__unclassified_Rhizobiales;g__unclassified_Rhizobiales;
OTU167	5	24	9	16	3	72	14	20	113	93	9	18	33	5	2	d__Bacteria;p__Firmicutes;c__Clostridia;o__Clostridiales;f__Lachnospiraceae;g__unclassified_Lachnospiraceae;
OTU1199	1	1	0	0	0	0	0	0	0	0	0	0	0	1	2	d__Bacteria;p__Proteobacteria;c__unclassified_Proteobacteria;o__unclassified_Proteobacteria;f__unclassified_Proteobacteria;g__unclassified_Proteobacteria;
OTU208	1	87	1	6	0	36	7	19	26	28	1	1	1	0	1	d__Bacteria;p__Firmicutes;c__Clostridia;o__Clostridiales;f__Lachnospiraceae;g__unclassified_Lachnospiraceae;
OTU641	2	3	1	2	1	4	1	2	2	4	1	0	0	1	4	d__Bacteria;p__Proteobacteria;c__Alphaproteobacteria;o__Alphaproteobacteria_incertae_sedis;f__norank_Alphaproteobacteria_incertae_sedis;g__Rhizomicrobium;
OTU426	5	16	3	11	5	38	13	6	79	33	5	2	2	0	0	d__Bacteria;p__Firmicutes;c__Clostridia;o__Clostridiales;f__Lachnospiraceae;g__unclassified_Lachnospiraceae;
OTU281	6	36	2	10	1	5	72	16	29	7	5	3	12	1	5	d__Bacteria;p__Firmicutes;c__Clostridia;o__Clostridiales;f__Lachnospiraceae;g__Acetatifactor;
OTU596	2	0	0	4	6	3	0	3	2	1	3	2	1	2	4	d__Bacteria;p__Bacteroidetes;c__unclassified_Bacteroidetes;o__unclassified_Bacteroidetes;f__unclassified_Bacteroidetes;g__unclassified_Bacteroidetes;
OTU1115	2	0	20	6	1	1	0	0	0	0	14	0	12	5	3	d__Bacteria;p__Firmicutes;c__Clostridia;o__Clostridiales;f__unclassified_Clostridiales;g__unclassified_Clostridiales;
OTU365	4	5	0	4	0	11	3	9	4	7	4	1	0	2	2	d__Bacteria;p__Proteobacteria;c__Deltaproteobacteria;o__Desulfovibrionales;f__Desulfovibrionaceae;g__Desulfovibrio;
OTU262	12	20	7	10	10	18	8	10	8	14	12	13	16	9	13	d__Bacteria;p__Proteobacteria;c__Gammaproteobacteria;o__Enterobacteriales;f__Enterobacteriaceae;g__Escherichia_Shigella;
OTU212	16	16	21	13	11	21	13	20	14	22	56	17	12	5	8	d__Bacteria;p__Cyanobacteria_Chloroplast;c__Chloroplast;o__norank_Chloroplast;f__Chloroplast;g__Chlorophyta;
OTU343	6	8	31	0	0	3	1	6	0	0	1	0	0	0	0	d__Bacteria;p__Bacteroidetes;c__Bacteroidia;o__Bacteroidales;f__Porphyromonadaceae;g__Butyricimonas;
OTU670	6	18	2	2	7	8	4	11	7	11	0	0	1	1	0	d__Bacteria;p__Fusobacteria;c__Fusobacteriia;o__Fusobacteriales;f__Fusobacteriaceae;g__unclassified_Fusobacteriaceae;
OTU683	1	5	0	2	0	2	0	2	0	0	0	0	0	1	0	d__Bacteria;p__Deferribacteres;c__Deferribacteres;o__Deferribacterales;f__Deferribacteraceae;g__Mucispirillum;
OTU350	2	2	11	0	3	9	2	0	2	11	1	0	0	0	6	d__Bacteria;p__Firmicutes;c__Clostridia;o__unclassified_Clostridia;f__unclassified_Clostridia;g__unclassified_Clostridia;
OTU647	2	6	1	2	1	2	2	4	2	1	0	2	1	0	0	d__Bacteria;p__Chloroflexi;c__unclassified_Chloroflexi;o__unclassified_Chloroflexi;f__unclassified_Chloroflexi;g__unclassified_Chloroflexi;
OTU296	6	1	7	4	8	3	0	2	5	1	9	8	7	8	7	d__Bacteria;p__Bacteroidetes;c__unclassified_Bacteroidetes;o__unclassified_Bacteroidetes;f__unclassified_Bacteroidetes;g__unclassified_Bacteroidetes;
OTU364	11	2	8	36	0	17	7	4	16	11	9	1	21	5	14	d__Bacteria;p__unclassified_Bacteria;c__unclassified_Bacteria;o__unclassified_Bacteria;f__unclassified_Bacteria;g__unclassified_Bacteria;
OTU182	7	56	1	4	6	23	48	28	41	22	2	12	4	0	1	d__Bacteria;p__Firmicutes;c__Clostridia;o__Clostridiales;f__Lachnospiraceae;g__unclassified_Lachnospiraceae;
OTU145	6	12	7	79	1	25	12	50	12	14	36	11	87	0	5	d__Bacteria;p__Firmicutes;c__Clostridia;o__Clostridiales;f__Lachnospiraceae;g__Acetatifactor;
OTU440	6	12	0	2	0	0	0	0	0	0	0	0	0	0	0	d__Bacteria;p__Bacteroidetes;c__Bacteroidia;o__Bacteroidales;f__Porphyromonadaceae;g__unclassified_Porphyromonadaceae;
OTU802	4	1	1	2	6	2	1	0	1	0	3	1	0	2	4	d__Bacteria;p__Bacteroidetes;c__Bacteroidia;o__Bacteroidales;f__Marinilabiliaceae;g__Mangroviflexus;
OTU467	3	2	4	1	5	1	2	1	1	5	3	0	1	2	2	d__Bacteria;p__Bacteroidetes;c__Sphingobacteriia;o__Sphingobacteriales;f__Sphingobacteriaceae;g__Mucilaginibacter;
OTU307	12	1	10	4	8	8	3	7	5	11	8	7	10	10	11	d__Bacteria;p__Bacteroidetes;c__Sphingobacteriia;o__Sphingobacteriales;f__Chitinophagaceae;g__Taibaiella;
OTU291	8	7	7	5	6	5	8	6	8	8	17	4	3	3	4	d__Bacteria;p__Cyanobacteria_Chloroplast;c__Cyanobacteria;o__norank_Cyanobacteria;f__unclassified_Cyanobacteria;g__unclassified_Cyanobacteria;
OTU219	10	7	21	2	2	24	6	4	12	37	0	2	3	1	3	d__Bacteria;p__Firmicutes;c__Clostridia;o__Clostridiales;f__unclassified_Clostridiales;g__unclassified_Clostridiales;
OTU213	5	10	15	25	5	52	9	4	6	49	3	10	16	3	3	d__Bacteria;p__Proteobacteria;c__Deltaproteobacteria;o__Desulfovibrionales;f__unclassified_Desulfovibrionales;g__unclassified_Desulfovibrionales;
OTU270	3	9	0	3	2	6	3	10	40	5	0	0	1	6	1	d__Bacteria;p__Firmicutes;c__Clostridia;o__Clostridiales;f__Lachnospiraceae;g__unclassified_Lachnospiraceae;
OTU202	1	78	31	0	0	30	108	17	0	2	0	3	3	4	0	d__Bacteria;p__Firmicutes;c__Clostridia;o__Clostridiales;f__Lachnospiraceae;g__unclassified_Lachnospiraceae;
OTU413	4	2	3	0	1	2	3	0	0	6	3	4	3	2	4	d__Bacteria;p__unclassified_Bacteria;c__unclassified_Bacteria;o__unclassified_Bacteria;f__unclassified_Bacteria;g__unclassified_Bacteria;
OTU803	3	2	2	1	3	0	1	1	0	0	1	1	2	0	2	d__Bacteria;p__Bacteroidetes;c__Bacteroidia;o__Bacteroidales;f__Porphyromonadaceae;g__unclassified_Porphyromonadaceae;
OTU340	4	11	10	10	12	10	9	5	3	7	4	5	5	6	7	d__Bacteria;p__Bacteroidetes;c__Cytophagia;o__Cytophagales;f__unclassified_Cytophagales;g__unclassified_Cytophagales;
OTU310	2	16	0	0	1	1	66	2	2	16	1	4	0	0	6	d__Bacteria;p__Firmicutes;c__Clostridia;o__Clostridiales;f__Lachnospiraceae;g__unclassified_Lachnospiraceae;
OTU1050	2	0	0	0	0	0	0	0	2	0	0	1	0	1	0	d__Bacteria;p__unclassified_Bacteria;c__unclassified_Bacteria;o__unclassified_Bacteria;f__unclassified_Bacteria;g__unclassified_Bacteria;
OTU515	10	125	0	6	3	25	11	4	136	4	52	139	0	0	1	d__Bacteria;p__Firmicutes;c__Clostridia;o__Clostridiales;f__Lachnospiraceae;g__unclassified_Lachnospiraceae;
OTU1157	1	2	1	1	0	1	0	2	0	2	2	2	0	0	2	d__Bacteria;p__Bacteroidetes;c__Bacteroidia;o__Bacteroidales;f__unclassified_Bacteroidales;g__unclassified_Bacteroidales;
OTU273	3	9	2	0	0	68	26	0	1	8	0	0	1	0	0	d__Bacteria;p__Firmicutes;c__Clostridia;o__Clostridiales;f__Lachnospiraceae;g__unclassified_Lachnospiraceae;
OTU326	5	0	9	4	0	0	3	4	6	30	8	0	0	9	0	d__Bacteria;p__unclassified_Bacteria;c__unclassified_Bacteria;o__unclassified_Bacteria;f__unclassified_Bacteria;g__unclassified_Bacteria;
OTU68	5	85	118	16	23	255	90	37	11	135	104	179	158	43	56	d__Bacteria;p__Firmicutes;c__Clostridia;o__Clostridiales;f__unclassified_Clostridiales;g__unclassified_Clostridiales;
OTU693	1	3	0	0	1	0	1	0	0	1	0	0	0	0	0	d__Bacteria;p__Firmicutes;c__Clostridia;o__Clostridiales;f__unclassified_Clostridiales;g__unclassified_Clostridiales;
OTU251	3	9	5	0	4	28	24	9	0	21	5	0	2	0	20	d__Bacteria;p__Firmicutes;c__Clostridia;o__Clostridiales;f__Ruminococcaceae;g__unclassified_Ruminococcaceae;
OTU337	15	7	9	6	7	18	6	16	10	14	9	5	8	7	12	d__Bacteria;p__Bacteroidetes;c__Cytophagia;o__Cytophagales;f__Cytophagaceae;g__Emticicia;
OTU203	2	3	3	0	0	118	7	0	20	0	1	0	0	0	0	d__Bacteria;p__Firmicutes;c__Clostridia;o__Clostridiales;f__Ruminococcaceae;g__Ruminococcus;
OTU362	7	7	4	9	2	7	10	9	6	17	3	4	6	2	5	d__Bacteria;p__Proteobacteria;c__Alphaproteobacteria;o__Rhodobacterales;f__Rhodobacteraceae;g__unclassified_Rhodobacteraceae;
OTU287	2	14	5	62	5	45	2	2	25	11	1	11	2	0	2	d__Bacteria;p__Firmicutes;c__Clostridia;o__Clostridiales;f__Lachnospiraceae;g__unclassified_Lachnospiraceae;
OTU193	8	2	2	8	1	56	46	9	7	27	7	5	3	2	1	d__Bacteria;p__Firmicutes;c__Clostridia;o__Clostridiales;f__Ruminococcaceae;g__unclassified_Ruminococcaceae;
OTU761	1	3	3	0	1	2	3	3	0	0	1	0	1	1	0	d__Bacteria;p__Actinobacteria;c__Actinobacteria;o__Actinomycetales;f__Microbacteriaceae;g__unclassified_Microbacteriaceae;
OTU316	5	36	0	2	6	12	6	5	8	1	0	0	1	0	0	d__Bacteria;p__Firmicutes;c__Clostridia;o__Clostridiales;f__Lachnospiraceae;g__unclassified_Lachnospiraceae;
OTU229	3	30	2	7	1	35	7	17	16	32	3	2	0	1	0	d__Bacteria;p__Firmicutes;c__Clostridia;o__Clostridiales;f__Ruminococcaceae;g__unclassified_Ruminococcaceae;
OTU896	1	0	1	0	1	2	0	0	0	1	1	0	1	0	2	d__Bacteria;p__unclassified_Bacteria;c__unclassified_Bacteria;o__unclassified_Bacteria;f__unclassified_Bacteria;g__unclassified_Bacteria;
OTU429	2	0	1	1	0	2	1	2	1	4	0	1	1	0	1	d__Bacteria;p__Proteobacteria;c__Alphaproteobacteria;o__Rhizobiales;f__unclassified_Rhizobiales;g__unclassified_Rhizobiales;
OTU336	3	13	1	2	0	32	12	3	2	19	1	0	0	0	0	d__Bacteria;p__Proteobacteria;c__Deltaproteobacteria;o__Desulfovibrionales;f__Desulfovibrionaceae;g__unclassified_Desulfovibrionaceae;
OTU436	9	8	10	56	3	9	41	29	1	13	3	6	12	1	2	d__Bacteria;p__Firmicutes;c__Clostridia;o__Clostridiales;f__Lachnospiraceae;g__Acetatifactor;
OTU755	2	2	5	3	3	0	2	1	3	4	2	1	2	1	1	d__Bacteria;p__Proteobacteria;c__Alphaproteobacteria;o__Rhizobiales;f__unclassified_Rhizobiales;g__unclassified_Rhizobiales;
OTU1180	2	2	0	0	0	1	0	1	0	0	0	0	1	3	0	d__Bacteria;p__unclassified_Bacteria;c__unclassified_Bacteria;o__unclassified_Bacteria;f__unclassified_Bacteria;g__unclassified_Bacteria;
OTU419	2	8	4	5	3	11	5	6	6	10	4	6	2	6	4	d__Bacteria;p__Nitrospirae;c__Nitrospira;o__Nitrospirales;f__Nitrospiraceae;g__Nitrospira;
OTU164	4	42	3	17	7	54	13	30	56	35	1	0	25	0	4	d__Bacteria;p__Firmicutes;c__unclassified_Firmicutes;o__unclassified_Firmicutes;f__unclassified_Firmicutes;g__unclassified_Firmicutes;
OTU664	8	250	2	32	2	27	37	24	22	17	15	19	42	6	2	d__Bacteria;p__Firmicutes;c__Clostridia;o__Clostridiales;f__Lachnospiraceae;g__unclassified_Lachnospiraceae;
OTU227	6	18	3	46	0	95	57	62	26	23	1	5	4	6	2	d__Bacteria;p__Firmicutes;c__Clostridia;o__Clostridiales;f__Ruminococcaceae;g__Butyricicoccus;
OTU321	2	9	4	5	3	3	6	4	2	8	6	0	1	4	3	d__Bacteria;p__Synergistetes;c__Synergistia;o__Synergistales;f__Synergistaceae;g__Thermovirga;
OTU493	2	1	1	3	0	8	6	0	2	1	1	0	0	0	0	d__Bacteria;p__Firmicutes;c__Erysipelotrichia;o__Erysipelotrichales;f__Erysipelotrichaceae;g__Clostridium_XVIII;
OTU371	8	215	31	69	65	103	106	219	64	725	11	181	51	3	3	d__Bacteria;p__Firmicutes;c__Clostridia;o__Clostridiales;f__Lachnospiraceae;g__unclassified_Lachnospiraceae;
OTU709	1	1	1	0	1	0	0	0	0	0	0	1	0	0	0	d__Bacteria;p__Ignavibacteriae;c__Ignavibacteria;o__Ignavibacteriales;f__Ignavibacteriaceae;g__Ignavibacterium;
OTU319	3	3	8	2	1	53	22	44	2	33	1	1	2	0	4	d__Bacteria;p__Bacteroidetes;c__Bacteroidia;o__Bacteroidales;f__Porphyromonadaceae;g__unclassified_Porphyromonadaceae;
OTU196	2	27	4	25	5	57	50	31	23	17	1	17	16	1	4	d__Bacteria;p__Firmicutes;c__Clostridia;o__Clostridiales;f__Lachnospiraceae;g__unclassified_Lachnospiraceae;
OTU935	1	1	0	0	0	0	3	1	0	0	0	0	0	0	0	d__Bacteria;p__Actinobacteria;c__Actinobacteria;o__unclassified_Acidimicrobidae;f__unclassified_Acidimicrobidae;g__unclassified_Acidimicrobidae;
OTU572	5	5	3	2	5	3	2	1	2	2	4	1	3	1	3	d__Bacteria;p__Bacteroidetes;c__Cytophagia;o__Cytophagales;f__norank_Cytophagales;g__Chryseolinea;
OTU411	4	0	1	0	1	4	1	51	0	1	0	1	3	0	1	d__Bacteria;p__Bacteroidetes;c__Bacteroidia;o__Bacteroidales;f__Bacteroidaceae;g__Bacteroides;
OTU277	4	0	8	2	2	0	13	0	0	0	29	1	1	0	4	d__Bacteria;p__Actinobacteria;c__Actinobacteria;o__Coriobacteriales;f__Coriobacteriaceae;g__unclassified_Coriobacteriaceae;
OTU322	5	8	8	6	2	13	6	5	5	4	5	0	4	1	1	d__Bacteria;p__Proteobacteria;c__Alphaproteobacteria;o__Rhodospirillales;f__unclassified_Rhodospirillales;g__unclassified_Rhodospirillales;
OTU852	2	8	2	1	1	3	0	1	3	3	2	2	2	1	2	d__Bacteria;p__Chloroflexi;c__Anaerolineae;o__Anaerolineales;f__Anaerolineaceae;g__unclassified_Anaerolineaceae;
OTU314	9	10	13	10	11	8	10	13	12	10	8	6	12	7	7	d__Bacteria;p__Proteobacteria;c__Gammaproteobacteria;o__Pseudomonadales;f__Pseudomonadaceae;g__Pseudomonas;
OTU703	2	10	1	13	2	3	16	11	13	10	3	0	3	2	1	d__Bacteria;p__Firmicutes;c__Clostridia;o__Clostridiales;f__Lachnospiraceae;g__unclassified_Lachnospiraceae;
OTU209	1	0	16	0	2	327	3	17	0	0	0	0	0	4	1	d__Bacteria;p__Firmicutes;c__Clostridia;o__Clostridiales;f__Ruminococcaceae;g__Clostridium_IV;
OTU199	5	6	8	5	8	4	5	2	19	3	10	8	27	56	65	d__Bacteria;p__Actinobacteria;c__Actinobacteria;o__Coriobacteriales;f__Coriobacteriaceae;g__unclassified_Coriobacteriaceae;
OTU394	3	6	7	2	2	4	1	6	2	1	2	5	10	1	4	d__Bacteria;p__Bacteroidetes;c__Sphingobacteriia;o__Sphingobacteriales;f__Chitinophagaceae;g__unclassified_Chitinophagaceae;
OTU349	1	29	0	3	0	23	7	14	21	24	1	5	3	2	1	d__Bacteria;p__Firmicutes;c__Clostridia;o__Clostridiales;f__Ruminococcaceae;g__unclassified_Ruminococcaceae;
OTU80	8	141	0	2	86	311	53	85	612	45	24	19	6	8	20	d__Bacteria;p__Firmicutes;c__Clostridia;o__Clostridiales;f__Lachnospiraceae;g__Roseburia;
OTU961	4	3	2	2	6	9	2	33	4	1	5	7	3	5	9	d__Bacteria;p__unclassified_Bacteria;c__unclassified_Bacteria;o__unclassified_Bacteria;f__unclassified_Bacteria;g__unclassified_Bacteria;
OTU977	1	2	0	1	0	0	0	3	1	2	0	1	1	0	0	d__Bacteria;p__Acidobacteria;c__Acidobacteria_Gp3;o__norank_Acidobacteria_Gp3;f__norank_Acidobacteria_Gp3;g__Candidatus_Solibacter;
OTU721	2	24	4	22	4	6	5	14	9	1	8	3	8	4	1	d__Bacteria;p__Firmicutes;c__Clostridia;o__Clostridiales;f__Lachnospiraceae;g__unclassified_Lachnospiraceae;
OTU828	1	0	0	0	1	0	2	2	1	0	0	1	1	0	0	d__Bacteria;p__Proteobacteria;c__Alphaproteobacteria;o__Sphingomonadales;f__Sphingomonadaceae;g__Sphingorhabdus;
OTU174	4	37	17	2	2	34	12	46	233	59	58	2	0	9	0	d__Bacteria;p__Firmicutes;c__Clostridia;o__Clostridiales;f__Lachnospiraceae;g__unclassified_Lachnospiraceae;
OTU206	4	10	1	71	5	72	32	14	48	18	49	13	2	3	9	d__Bacteria;p__Firmicutes;c__Clostridia;o__Clostridiales;f__Lachnospiraceae;g__unclassified_Lachnospiraceae;
OTU544	2	3	3	0	0	5	0	5	1	5	2	0	1	0	1	d__Bacteria;p__Acidobacteria;c__Acidobacteria_Gp3;o__norank_Acidobacteria_Gp3;f__norank_Acidobacteria_Gp3;g__Gp3;
OTU177	9	1	6	9	0	12	25	3	69	26	18	1	8	7	7	d__Bacteria;p__Firmicutes;c__Clostridia;o__Clostridiales;f__Ruminococcaceae;g__unclassified_Ruminococcaceae;
OTU824	1	1	0	0	2	0	1	0	0	1	0	0	0	0	0	d__Bacteria;p__unclassified_Bacteria;c__unclassified_Bacteria;o__unclassified_Bacteria;f__unclassified_Bacteria;g__unclassified_Bacteria;
OTU1055	1	1	1	0	1	1	0	0	1	1	0	1	2	0	2	d__Bacteria;p__Bacteroidetes;c__Bacteroidia;o__Bacteroidales;f__unclassified_Bacteroidales;g__unclassified_Bacteroidales;
OTU844	1	0	1	0	0	4	0	0	0	1	0	0	0	0	0	d__Bacteria;p__Firmicutes;c__Clostridia;o__Clostridiales;f__unclassified_Clostridiales;g__unclassified_Clostridiales;
OTU707	3	2	2	3	1	3	1	3	1	5	2	2	2	1	4	d__Bacteria;p__Proteobacteria;c__Alphaproteobacteria;o__Rhizobiales;f__unclassified_Rhizobiales;g__unclassified_Rhizobiales;
OTU228	6	5	20	2	1	17	22	9	22	24	10	17	4	6	20	d__Bacteria;p__Firmicutes;c__Clostridia;o__Clostridiales;f__unclassified_Clostridiales;g__unclassified_Clostridiales;
OTU801	1	0	0	0	1	0	0	0	0	1	1	0	0	0	0	d__Bacteria;p__Bacteroidetes;c__Sphingobacteriia;o__Sphingobacteriales;f__Sphingobacteriaceae;g__unclassified_Sphingobacteriaceae;
OTU1194	1	1	0	0	1	1	1	0	1	0	0	3	0	5	2	d__Bacteria;p__Verrucomicrobia;c__Verrucomicrobiae;o__Verrucomicrobiales;f__Verrucomicrobiaceae;g__Luteolibacter;
OTU724	2	1	2	3	3	5	2	8	2	3	1	5	0	1	2	d__Bacteria;p__Planctomycetes;c__Planctomycetia;o__Planctomycetales;f__Planctomycetaceae;g__unclassified_Planctomycetaceae;
OTU437	5	2	6	0	0	1	0	0	0	0	32	0	4	1	0	d__Bacteria;p__Bacteroidetes;c__Bacteroidia;o__Bacteroidales;f__Porphyromonadaceae;g__unclassified_Porphyromonadaceae;
OTU330	10	13	2	475	34	18	403	132	475	10	3	5	3	1	146	d__Bacteria;p__Firmicutes;c__Clostridia;o__Clostridiales;f__Lachnospiraceae;g__unclassified_Lachnospiraceae;
OTU265	7	6	8	9	4	10	10	5	4	10	7	4	5	4	9	d__Bacteria;p__Fusobacteria;c__Fusobacteriia;o__Fusobacteriales;f__Fusobacteriaceae;g__unclassified_Fusobacteriaceae;
OTU598	3	0	2	1	2	0	1	1	2	1	0	2	2	0	0	d__Bacteria;p__Bacteroidetes;c__Bacteroidia;o__Bacteroidales;f__Prevotellaceae;g__Alloprevotella;
OTU1063	4	28	6	4	1	16	15	11	8	19	2	2	3	3	10	d__Bacteria;p__Firmicutes;c__Clostridia;o__Clostridiales;f__Ruminococcaceae;g__unclassified_Ruminococcaceae;
OTU715	3	2	4	2	1	0	4	2	1	1	1	0	1	0	1	d__Bacteria;p__Proteobacteria;c__Alphaproteobacteria;o__Rhizobiales;f__unclassified_Rhizobiales;g__unclassified_Rhizobiales;
OTU829	1	0	1	0	1	3	2	5	1	2	0	0	2	0	1	d__Bacteria;p__Proteobacteria;c__Gammaproteobacteria;o__Xanthomonadales;f__Xanthomonadaceae;g__Rhodanobacter;
OTU433	3	2	4	2	3	6	4	1	0	4	2	1	2	2	3	d__Bacteria;p__Bacteroidetes;c__Bacteroidia;o__Bacteroidales;f__Prolixibacteraceae;g__unclassified_Prolixibacteraceae;
OTU769	2	1	1	0	0	3	0	0	2	1	0	0	2	2	1	d__Bacteria;p__Chloroflexi;c__Anaerolineae;o__Anaerolineales;f__Anaerolineaceae;g__unclassified_Anaerolineaceae;
OTU200	6	11	8	24	0	97	14	79	29	48	7	21	23	2	11	d__Bacteria;p__Firmicutes;c__Clostridia;o__Clostridiales;f__Lachnospiraceae;g__unclassified_Lachnospiraceae;
OTU244	3	45	3	13	2	22	16	43	1	9	4	3	4	1	3	d__Bacteria;p__Firmicutes;c__Clostridia;o__Clostridiales;f__Ruminococcaceae;g__Clostridium_IV;
OTU355	5	4	19	1	1	1	3	0	2	4	3	0	62	0	32	d__Bacteria;p__unclassified_Bacteria;c__unclassified_Bacteria;o__unclassified_Bacteria;f__unclassified_Bacteria;g__unclassified_Bacteria;
OTU1061	1	0	0	1	1	0	0	0	1	1	1	2	2	0	0	d__Bacteria;p__Bacteroidetes;c__Bacteroidia;o__Bacteroidales;f__Porphyromonadaceae;g__Dysgonomonas;
OTU252	4	3	5	7	1	4	4	4	102	3	4	13	5	1	0	d__Bacteria;p__Firmicutes;c__Clostridia;o__Clostridiales;f__Lachnospiraceae;g__unclassified_Lachnospiraceae;
OTU354	2	1	0	0	1	2	4	3	3	4	0	1	2	1	3	d__Bacteria;p__Proteobacteria;c__Gammaproteobacteria;o__unclassified_Gammaproteobacteria;f__unclassified_Gammaproteobacteria;g__unclassified_Gammaproteobacteria;
OTU374	3	3	2	4	10	5	1	2	6	11	4	0	4	43	18	d__Bacteria;p__Firmicutes;c__unclassified_Firmicutes;o__unclassified_Firmicutes;f__unclassified_Firmicutes;g__unclassified_Firmicutes;
OTU1132	3	2	2	18	1	8	7	6	5	19	0	6	2	2	0	d__Bacteria;p__Firmicutes;c__Clostridia;o__Clostridiales;f__Lachnospiraceae;g__unclassified_Lachnospiraceae;
OTU551	2	2	1	0	1	1	2	0	4	1	0	1	1	0	1	d__Bacteria;p__Firmicutes;c__Clostridia;o__Clostridiales;f__Ruminococcaceae;g__Saccharofermentans;
OTU597	3	0	0	1	0	0	1	2	0	1	1	5	5	0	2	d__Bacteria;p__Candidatus_Saccharibacteria;c__norank_Candidatus_Saccharibacteria;o__norank_Candidatus_Saccharibacteria;f__norank_Candidatus_Saccharibacteria;g__Saccharibacteria_genera_incertae_sedis;
OTU455	1	3	7	3	2	2	1	1	0	3	1	1	1	2	8	d__Bacteria;p__Firmicutes;c__Bacilli;o__Lactobacillales;f__Lactobacillaceae;g__Lactobacillus;
OTU583	2	1	0	0	0	0	1	0	0	1	0	0	0	0	0	d__Bacteria;p__Actinobacteria;c__Actinobacteria;o__Acidimicrobiales;f__unclassified_Acidimicrobineae;g__unclassified_Acidimicrobineae;
OTU684	2	17	1	0	5	15	28	31	52	23	3	4	5	1	1	d__Bacteria;p__Firmicutes;c__Clostridia;o__Clostridiales;f__Ruminococcaceae;g__unclassified_Ruminococcaceae;
OTU178	4	105	4	11	2	96	20	76	18	26	5	1	2	0	0	d__Bacteria;p__Firmicutes;c__Clostridia;o__Clostridiales;f__Lachnospiraceae;g__Acetatifactor;
OTU235	2	6	54	0	10	36	7	22	23	21	3	3	2	2	0	d__Bacteria;p__Firmicutes;c__Clostridia;o__unclassified_Clostridia;f__unclassified_Clostridia;g__unclassified_Clostridia;
OTU966	1	0	0	2	1	1	1	2	0	1	1	4	0	0	2	d__Bacteria;p__Firmicutes;c__Clostridia;o__Clostridiales;f__Ruminococcaceae;g__Oscillibacter;
OTU627	1	5	0	1	0	0	0	1	2	1	0	0	1	0	0	d__Bacteria;p__Firmicutes;c__Clostridia;o__Clostridiales;f__Peptostreptococcaceae;g__unclassified_Peptostreptococcaceae;
OTU478	5	2	2	2	2	2	0	1	2	3	1	1	2	0	0	d__Bacteria;p__Actinobacteria;c__Actinobacteria;o__Actinomycetales;f__Nocardiaceae;g__Gordonia;
OTU643	1	2	0	0	0	1	0	0	1	1	0	0	0	0	0	d__Bacteria;p__Bacteroidetes;c__Sphingobacteriia;o__Sphingobacteriales;f__Chitinophagaceae;g__Parafilimonas;
OTU404	9	3	7	7	9	2	1	8	4	3	10	6	4	2	6	d__Bacteria;p__Bacteroidetes;c__Bacteroidia;o__Bacteroidales;f__unclassified_Bacteroidales;g__unclassified_Bacteroidales;
OTU305	2	6	6	2	13	3	1	0	2	13	0	0	1	0	20	d__Bacteria;p__Firmicutes;c__unclassified_Firmicutes;o__unclassified_Firmicutes;f__unclassified_Firmicutes;g__unclassified_Firmicutes;
OTU555	1	0	0	0	0	0	1	0	0	0	0	1	0	0	0	d__Bacteria;p__Proteobacteria;c__Gammaproteobacteria;o__unclassified_Gammaproteobacteria;f__unclassified_Gammaproteobacteria;g__unclassified_Gammaproteobacteria;
OTU225	2	1	2	1	2	32	6	9	9	103	2	4	26	2	0	d__Bacteria;p__Firmicutes;c__Clostridia;o__Clostridiales;f__unclassified_Clostridiales;g__unclassified_Clostridiales;
OTU372	2	0	0	1	1	1	5	4	4	25	3	0	1	5	6	d__Bacteria;p__Actinobacteria;c__Actinobacteria;o__Coriobacteriales;f__Coriobacteriaceae;g__unclassified_Coriobacteriaceae;
OTU266	9	14	19	7	4	25	15	8	6	11	8	7	6	6	6	d__Bacteria;p__Firmicutes;c__Negativicutes;o__Selenomonadales;f__Veillonellaceae;g__Pectinatus;
OTU722	4	6	0	3	0	3	4	4	4	5	1	2	1	1	2	d__Bacteria;p__Actinobacteria;c__Actinobacteria;o__Actinomycetales;f__Streptomycetaceae;g__Streptomyces;
OTU226	6	17	4	5	6	40	19	12	0	18	19	5	16	11	11	d__Bacteria;p__Firmicutes;c__unclassified_Firmicutes;o__unclassified_Firmicutes;f__unclassified_Firmicutes;g__unclassified_Firmicutes;
OTU507	2	0	13	2	0	4	1	2	0	3	0	0	2	0	0	d__Bacteria;p__Firmicutes;c__Clostridia;o__Clostridiales;f__Ruminococcaceae;g__unclassified_Ruminococcaceae;
OTU593	4	5	1	0	2	8	4	3	4	5	2	3	0	1	1	d__Bacteria;p__Proteobacteria;c__Alphaproteobacteria;o__unclassified_Alphaproteobacteria;f__unclassified_Alphaproteobacteria;g__unclassified_Alphaproteobacteria;
OTU120	2	2	0	0	0	155	10	3	376	76	0	0	1	0	0	d__Bacteria;p__Firmicutes;c__Clostridia;o__Clostridiales;f__Lachnospiraceae;g__unclassified_Lachnospiraceae;
OTU942	1	1	1	0	0	0	2	0	1	1	7	2	7	0	1	d__Bacteria;p__Firmicutes;c__Bacilli;o__Bacillales;f__Bacillaceae_1;g__Bacillus;
OTU465	1	1	20	0	0	0	0	0	0	0	5	0	1	0	1	d__Bacteria;p__Bacteroidetes;c__Bacteroidia;o__Bacteroidales;f__Porphyromonadaceae;g__unclassified_Porphyromonadaceae;
OTU363	2	4	14	1	0	0	1	0	0	50	0	1	0	0	0	d__Bacteria;p__Bacteroidetes;c__Bacteroidia;o__Bacteroidales;f__Porphyromonadaceae;g__unclassified_Porphyromonadaceae;
OTU499	4	6	3	3	1	4	4	7	6	8	4	2	0	3	1	d__Bacteria;p__Actinobacteria;c__Actinobacteria;o__Actinomycetales;f__Nocardiaceae;g__Rhodococcus;
OTU730	3	0	2	4	1	3	1	1	0	2	0	3	2	3	5	d__Bacteria;p__Bacteroidetes;c__Sphingobacteriia;o__Sphingobacteriales;f__Chitinophagaceae;g__unclassified_Chitinophagaceae;
OTU607	2	111	0	15	4	13	12	8	8	27	0	2	2	2	1	d__Bacteria;p__Firmicutes;c__Clostridia;o__Clostridiales;f__Lachnospiraceae;g__unclassified_Lachnospiraceae;
OTU726	1	0	2	0	0	0	1	0	0	1	0	0	0	0	0	d__Bacteria;p__Cyanobacteria_Chloroplast;c__Chloroplast;o__norank_Chloroplast;f__Chloroplast;g__Chlorophyta;
OTU132	2	128	23	28	16	81	6	17	60	18	6	39	1	34	21	d__Bacteria;p__Proteobacteria;c__Deltaproteobacteria;o__Desulfovibrionales;f__Desulfovibrionaceae;g__Desulfovibrio;
OTU344	3	57	2	1	6	0	2	0	0	1	1	1	1	2	7	d__Bacteria;p__Firmicutes;c__Clostridia;o__Clostridiales;f__Lachnospiraceae;g__unclassified_Lachnospiraceae;
OTU479	3	4	0	2	1	2	0	7	2	2	1	0	2	2	2	d__Bacteria;p__Chloroflexi;c__Anaerolineae;o__Anaerolineales;f__Anaerolineaceae;g__unclassified_Anaerolineaceae;
OTU165	4	21	0	1	0	5	28	84	118	65	4	0	8	1	10	d__Bacteria;p__Firmicutes;c__Clostridia;o__Clostridiales;f__Lachnospiraceae;g__unclassified_Lachnospiraceae;
OTU712	5	7	4	5	3	12	3	12	8	7	1	2	4	0	4	d__Bacteria;p__Actinobacteria;c__Actinobacteria;o__Actinomycetales;f__Mycobacteriaceae;g__Mycobacterium;
OTU666	1	2	0	0	0	0	0	0	0	0	0	0	0	0	1	d__Bacteria;p__Firmicutes;c__Clostridia;o__Clostridiales;f__Lachnospiraceae;g__unclassified_Lachnospiraceae;
OTU147	13	208	9	22	6	98	120	291	4	115	6	17	9	3	1	d__Bacteria;p__Firmicutes;c__Clostridia;o__Clostridiales;f__Lachnospiraceae;g__unclassified_Lachnospiraceae;
OTU187	14	59	9	12	4	71	73	28	39	38	10	6	27	3	20	d__Bacteria;p__Firmicutes;c__Clostridia;o__Clostridiales;f__Ruminococcaceae;g__Oscillibacter;
OTU1101	1	0	0	0	0	0	0	1	0	0	2	0	0	0	0	d__Bacteria;p__Firmicutes;c__Clostridia;o__Clostridiales;f__unclassified_Clostridiales;g__unclassified_Clostridiales;
OTU613	2	2	0	0	0	2	1	0	0	0	0	0	0	0	0	d__Bacteria;p__Bacteroidetes;c__Sphingobacteriia;o__Sphingobacteriales;f__Chitinophagaceae;g__Flavisolibacter;
OTU573	1	1	0	2	1	3	0	2	0	0	0	1	1	1	0	d__Bacteria;p__Chloroflexi;c__Caldilineae;o__Caldilineales;f__Caldilineaceae;g__Litorilinea;
OTU449	1	3	0	0	0	0	0	0	1	0	1	0	0	0	0	d__Bacteria;p__Proteobacteria;c__Betaproteobacteria;o__Rhodocyclales;f__Rhodocyclaceae;g__unclassified_Rhodocyclaceae;
OTU954	2	4	0	1	1	5	3	2	1	13	1	0	1	2	2	d__Bacteria;p__Proteobacteria;c__Deltaproteobacteria;o__Desulfovibrionales;f__Desulfovibrionaceae;g__Desulfovibrio;
OTU600	2	1	1	1	0	2	0	1	0	0	1	0	0	0	3	d__Bacteria;p__Proteobacteria;c__Deltaproteobacteria;o__Myxococcales;f__Nannocystaceae;g__Nannocystis;
OTU304	2	6	6	5	3	1	12	1	5	0	1	5	1	0	2	d__Bacteria;p__Firmicutes;c__Clostridia;o__Clostridiales;f__Ruminococcaceae;g__unclassified_Ruminococcaceae;
OTU494	2	1	0	1	0	2	2	0	0	0	2	2	1	1	0	d__Bacteria;p__Bacteroidetes;c__Sphingobacteriia;o__Sphingobacteriales;f__Chitinophagaceae;g__Sediminibacterium;
OTU864	3	0	4	0	0	11	1	0	1	1	4	0	6	0	0	d__Bacteria;p__Firmicutes;c__Clostridia;o__Clostridiales;f__Lachnospiraceae;g__unclassified_Lachnospiraceae;
OTU487	3	4	7	1	8	4	2	2	1	6	2	4	1	3	7	d__Bacteria;p__Chloroflexi;c__Anaerolineae;o__Anaerolineales;f__Anaerolineaceae;g__unclassified_Anaerolineaceae;
OTU1073	4	4	2	0	0	13	4	0	1	5	0	0	0	0	0	d__Bacteria;p__Firmicutes;c__Clostridia;o__Clostridiales;f__Lachnospiraceae;g__unclassified_Lachnospiraceae;
OTU381	3	3	10	3	4	5	10	3	5	12	13	5	2	5	14	d__Bacteria;p__Firmicutes;c__Bacilli;o__Lactobacillales;f__Streptococcaceae;g__Lactococcus;
OTU1185	1	0	0	0	0	0	0	0	0	0	0	0	1	2	1	d__Bacteria;p__Bacteroidetes;c__Sphingobacteriia;o__Sphingobacteriales;f__Chitinophagaceae;g__Flavihumibacter;
OTU594	6	3	7	3	1	3	2	0	1	4	9	3	3	0	8	d__Bacteria;p__Firmicutes;c__Bacilli;o__Lactobacillales;f__Lactobacillaceae;g__Lactobacillus;
OTU1041	1	0	0	4	0	1	2	0	2	0	0	0	2	0	0	d__Bacteria;p__Firmicutes;c__Clostridia;o__Clostridiales;f__Lachnospiraceae;g__unclassified_Lachnospiraceae;
OTU949	1	0	1	4	1	2	3	2	2	0	0	0	2	1	2	d__Bacteria;p__Bacteroidetes;c__Bacteroidia;o__Bacteroidales;f__unclassified_Bacteroidales;g__unclassified_Bacteroidales;
OTU288	3	9	0	4	0	8	39	0	21	3	2	1	1	2	4	d__Bacteria;p__Firmicutes;c__Erysipelotrichia;o__Erysipelotrichales;f__Erysipelotrichaceae;g__Erysipelotrichaceae_incertae_sedis;
OTU580	1	2	2	2	3	1	0	2	1	2	5	3	3	0	2	d__Bacteria;p__Bacteroidetes;c__Flavobacteriia;o__Flavobacteriales;f__Flavobacteriaceae;g__unclassified_Flavobacteriaceae;
OTU342	5	1	0	0	2	6	1	0	1	1	1	0	0	0	0	d__Bacteria;p__Actinobacteria;c__Actinobacteria;o__Coriobacteriales;f__Coriobacteriaceae;g__unclassified_Coriobacteriaceae;
OTU927	1	0	0	1	0	0	3	3	0	0	0	0	0	0	0	d__Bacteria;p__Firmicutes;c__Clostridia;o__Clostridiales;f__unclassified_Clostridiales;g__unclassified_Clostridiales;
OTU768	3	3	3	1	2	4	0	2	2	7	1	3	3	0	4	d__Bacteria;p__Firmicutes;c__Bacilli;o__Lactobacillales;f__Leuconostocaceae;g__Leuconostoc;
OTU919	1	0	0	0	0	0	2	0	0	0	0	0	0	0	0	d__Bacteria;p__Actinobacteria;c__Actinobacteria;o__Coriobacteriales;f__Coriobacteriaceae;g__unclassified_Coriobacteriaceae;
OTU482	2	3	0	1	0	0	3	1	2	1	2	1	1	2	4	d__Bacteria;p__Bacteroidetes;c__unclassified_Bacteroidetes;o__unclassified_Bacteroidetes;f__unclassified_Bacteroidetes;g__unclassified_Bacteroidetes;
OTU472	5	3	5	6	3	4	4	5	4	7	3	1	2	2	8	d__Bacteria;p__Proteobacteria;c__Gammaproteobacteria;o__Xanthomonadales;f__Xanthomonadaceae;g__unclassified_Xanthomonadaceae;
OTU517	3	2	2	7	6	3	1	2	3	0	1	3	0	0	3	d__Bacteria;p__Proteobacteria;c__Deltaproteobacteria;o__Myxococcales;f__Kofleriaceae;g__Kofleria;
OTU461	6	26	5	17	4	1	40	271	12	2	0	1	1	6	14	d__Bacteria;p__Firmicutes;c__Clostridia;o__Clostridiales;f__Lachnospiraceae;g__unclassified_Lachnospiraceae;
OTU1169	1	2	2	0	2	1	0	0	1	2	2	3	2	2	4	d__Bacteria;p__Bacteroidetes;c__Sphingobacteriia;o__Sphingobacteriales;f__Chitinophagaceae;g__Ferruginibacter;
OTU807	1	0	0	0	2	0	0	1	1	0	0	0	0	0	0	d__Bacteria;p__Bacteroidetes;c__Bacteroidia;o__Bacteroidales;f__Bacteroidaceae;g__Bacteroides;
OTU445	2	6	3	2	1	4	4	3	2	8	1	2	1	3	0	d__Bacteria;p__unclassified_Bacteria;c__unclassified_Bacteria;o__unclassified_Bacteria;f__unclassified_Bacteria;g__unclassified_Bacteria;
OTU356	2	4	9	0	8	11	3	0	1	17	5	3	13	6	0	d__Bacteria;p__Firmicutes;c__unclassified_Firmicutes;o__unclassified_Firmicutes;f__unclassified_Firmicutes;g__unclassified_Firmicutes;
OTU680	1	2	0	0	0	1	0	4	0	0	1	1	0	4	2	d__Bacteria;p__Proteobacteria;c__Deltaproteobacteria;o__Bdellovibrionales;f__Bacteriovoracaceae;g__Peredibacter;
OTU700	1	3	0	1	0	3	1	1	1	3	1	2	2	0	0	d__Bacteria;p__Thermotogae;c__Thermotogae;o__Kosmotogales;f__Kosmotogaceae;g__Mesotoga;
OTU151	1	2	2	19	0	5	3	1	14	5	87	3	320	58	44	d__Bacteria;p__Firmicutes;c__Clostridia;o__Clostridiales;f__Lachnospiraceae;g__unclassified_Lachnospiraceae;
OTU504	2	0	2	1	0	4	7	2	2	3	2	2	1	0	1	d__Bacteria;p__Actinobacteria;c__Actinobacteria;o__Actinomycetales;f__Micrococcaceae;g__Rothia;
OTU398	1	3	1	0	1	3	2	0	9	6	0	0	0	0	0	d__Bacteria;p__Firmicutes;c__Clostridia;o__unclassified_Clostridia;f__unclassified_Clostridia;g__unclassified_Clostridia;
OTU584	1	2	1	1	0	6	0	0	1	1	0	0	1	0	2	d__Bacteria;p__unclassified_Bacteria;c__unclassified_Bacteria;o__unclassified_Bacteria;f__unclassified_Bacteria;g__unclassified_Bacteria;
OTU366	1	3	2	0	0	22	10	3	3	13	1	0	1	0	0	d__Bacteria;p__unclassified_Bacteria;c__unclassified_Bacteria;o__unclassified_Bacteria;f__unclassified_Bacteria;g__unclassified_Bacteria;
OTU161	2	0	3	7	7	3	5	3	1	5	67	22	28	62	29	d__Bacteria;p__Actinobacteria;c__Actinobacteria;o__Coriobacteriales;f__Coriobacteriaceae;g__unclassified_Coriobacteriaceae;
OTU488	1	1	1	5	3	2	1	1	3	1	2	6	4	2	2	d__Bacteria;p__Bacteroidetes;c__unclassified_Bacteroidetes;o__unclassified_Bacteroidetes;f__unclassified_Bacteroidetes;g__unclassified_Bacteroidetes;
OTU242	2	35	1	22	1	0	4	16	2	3	6	4	7	2	2	d__Bacteria;p__Firmicutes;c__Clostridia;o__Clostridiales;f__Ruminococcaceae;g__Anaerotruncus;
OTU258	1	4	0	1	8	94	30	1	0	0	0	0	0	0	0	d__Bacteria;p__Firmicutes;c__Clostridia;o__Clostridiales;f__Lachnospiraceae;g__unclassified_Lachnospiraceae;
OTU585	1	0	2	4	4	4	0	1	1	2	2	4	2	1	0	d__Bacteria;p__Bacteroidetes;c__Flavobacteriia;o__Flavobacteriales;f__Flavobacteriaceae;g__Flavobacterium;
OTU382	3	3	2	2	1	2	1	4	1	2	2	4	3	2	2	d__Bacteria;p__unclassified_Bacteria;c__unclassified_Bacteria;o__unclassified_Bacteria;f__unclassified_Bacteria;g__unclassified_Bacteria;
OTU395	4	4	6	4	9	7	4	4	4	6	6	8	10	6	8	d__Bacteria;p__Bacteroidetes;c__Sphingobacteriia;o__Sphingobacteriales;f__Saprospiraceae;g__Haliscomenobacter;
OTU605	1	7	0	0	1	3	5	6	1	3	4	4	2	2	0	d__Bacteria;p__Proteobacteria;c__Deltaproteobacteria;o__Desulfovibrionales;f__Desulfovibrionaceae;g__Desulfovibrio;
OTU812	1	0	0	0	3	2	1	0	0	0	0	0	0	0	1	d__Bacteria;p__Planctomycetes;c__Planctomycetia;o__Planctomycetales;f__Planctomycetaceae;g__Gimesia;
OTU318	2	0	1	3	0	15	15	0	0	17	2	6	24	0	0	d__Bacteria;p__Firmicutes;c__unclassified_Firmicutes;o__unclassified_Firmicutes;f__unclassified_Firmicutes;g__unclassified_Firmicutes;
OTU508	3	4	0	1	0	4	3	2	4	3	3	0	2	1	3	d__Bacteria;p__Firmicutes;c__Negativicutes;o__Selenomonadales;f__Veillonellaceae;g__unclassified_Veillonellaceae;
OTU107	1	25	1	1	1	689	16	2	9	0	0	1	3	0	0	d__Bacteria;p__Firmicutes;c__Clostridia;o__Clostridiales;f__Lachnospiraceae;g__unclassified_Lachnospiraceae;
OTU1195	2	1	0	0	1	4	4	2	1	1	2	1	2	2	2	d__Bacteria;p__Firmicutes;c__Negativicutes;o__Selenomonadales;f__Veillonellaceae;g__Megasphaera;
OTU1037	1	0	0	0	0	0	1	1	4	0	0	0	0	0	0	d__Bacteria;p__Firmicutes;c__Clostridia;o__Clostridiales;f__Lachnospiraceae;g__unclassified_Lachnospiraceae;
OTU490	2	1	0	0	6	1	0	0	0	0	3	0	29	3	9	d__Bacteria;p__Firmicutes;c__Clostridia;o__Clostridiales;f__unclassified_Clostridiales;g__unclassified_Clostridiales;
OTU765	1	1	2	2	1	2	1	1	1	1	0	0	0	2	0	d__Bacteria;p__Proteobacteria;c__Betaproteobacteria;o__Burkholderiales;f__Comamonadaceae;g__Simplicispira;
OTU970	2	2	0	1	1	1	0	3	0	0	0	0	0	0	2	d__Bacteria;p__Bacteroidetes;c__unclassified_Bacteroidetes;o__unclassified_Bacteroidetes;f__unclassified_Bacteroidetes;g__unclassified_Bacteroidetes;
OTU491	2	1	0	1	0	4	2	0	3	3	1	1	0	0	0	d__Bacteria;p__Firmicutes;c__Clostridia;o__Clostridiales;f__unclassified_Clostridiales;g__unclassified_Clostridiales;
OTU587	2	1	2	0	0	0	0	1	1	0	0	0	1	0	0	d__Bacteria;p__Actinobacteria;c__Actinobacteria;o__unclassified_Acidimicrobidae;f__unclassified_Acidimicrobidae;g__unclassified_Acidimicrobidae;
OTU714	1	1	0	1	0	1	0	1	1	1	0	4	1	2	3	d__Bacteria;p__Verrucomicrobia;c__Spartobacteria;o__norank_Spartobacteria;f__norank_Spartobacteria;g__Spartobacteria_genera_incertae_sedis;
OTU148	1	16	37	13	9	49	70	37	25	106	6	40	24	19	11	d__Bacteria;p__Firmicutes;c__Clostridia;o__Clostridiales;f__unclassified_Clostridiales;g__unclassified_Clostridiales;
OTU516	2	1	2	1	1	0	2	0	2	1	1	2	2	1	1	d__Bacteria;p__Chloroflexi;c__Caldilineae;o__Caldilineales;f__Caldilineaceae;g__unclassified_Caldilineaceae;
OTU588	1	0	0	0	0	0	0	3	0	0	0	1	0	0	0	d__Bacteria;p__Proteobacteria;c__unclassified_Proteobacteria;o__unclassified_Proteobacteria;f__unclassified_Proteobacteria;g__unclassified_Proteobacteria;
OTU415	2	1	1	3	2	0	2	1	0	3	1	1	2	0	3	d__Bacteria;p__Firmicutes;c__Clostridia;o__Clostridiales;f__Ruminococcaceae;g__Oscillibacter;
OTU286	4	21	6	4	1	14	1	11	12	11	0	4	3	4	1	d__Bacteria;p__Firmicutes;c__Clostridia;o__Clostridiales;f__unclassified_Clostridiales;g__unclassified_Clostridiales;
OTU457	1	7	0	0	1	0	0	0	0	0	3	5	4	0	6	d__Bacteria;p__Firmicutes;c__Bacilli;o__Lactobacillales;f__Lactobacillaceae;g__Lactobacillus;
OTU1168	1	1	0	1	1	0	3	0	0	1	3	2	4	2	1	d__Bacteria;p__Bacteroidetes;c__unclassified_Bacteroidetes;o__unclassified_Bacteroidetes;f__unclassified_Bacteroidetes;g__unclassified_Bacteroidetes;
OTU169	1	14	16	7	4	69	23	9	1	30	1	13	4	3	2	d__Bacteria;p__Firmicutes;c__Clostridia;o__Clostridiales;f__unclassified_Clostridiales;g__unclassified_Clostridiales;
OTU476	2	1	11	1	0	0	0	0	3	1	0	10	3	0	10	d__Bacteria;p__Firmicutes;c__Erysipelotrichia;o__Erysipelotrichales;f__Erysipelotrichaceae;g__unclassified_Erysipelotrichaceae;
OTU690	1	3	0	0	1	0	0	2	1	1	0	0	0	0	0	d__Bacteria;p__Acidobacteria;c__Acidobacteria_Gp1;o__norank_Acidobacteria_Gp1;f__norank_Acidobacteria_Gp1;g__unclassified_Acidobacteria_Gp1;
OTU1178	1	1	1	1	1	2	1	1	0	2	0	2	1	0	2	d__Bacteria;p__Bacteroidetes;c__Sphingobacteriia;o__Sphingobacteriales;f__Chitinophagaceae;g__unclassified_Chitinophagaceae;
OTU941	1	0	0	0	0	0	4	0	0	0	0	0	0	0	1	d__Bacteria;p__Firmicutes;c__Clostridia;o__Clostridiales;f__Lachnospiraceae;g__unclassified_Lachnospiraceae;
OTU713	1	2	1	0	0	0	0	1	1	1	1	0	0	0	0	d__Bacteria;p__unclassified_Bacteria;c__unclassified_Bacteria;o__unclassified_Bacteria;f__unclassified_Bacteria;g__unclassified_Bacteria;
OTU764	1	1	3	0	1	0	0	0	1	0	1	1	1	0	2	d__Bacteria;p__Bacteroidetes;c__Sphingobacteriia;o__Sphingobacteriales;f__Sphingobacteriaceae;g__Mucilaginibacter;
OTU590	1	0	1	1	1	2	0	0	0	0	0	0	0	2	0	d__Bacteria;p__Bacteroidetes;c__unclassified_Bacteroidetes;o__unclassified_Bacteroidetes;f__unclassified_Bacteroidetes;g__unclassified_Bacteroidetes;
OTU743	4	1	3	4	2	1	0	0	1	4	3	4	1	1	2	d__Bacteria;p__Bacteroidetes;c__Cytophagia;o__Cytophagales;f__Cytophagaceae;g__Runella;
OTU328	2	3	1	14	2	1	7	15	2	1	0	0	0	0	0	d__Bacteria;p__Firmicutes;c__Clostridia;o__Clostridiales;f__Ruminococcaceae;g__unclassified_Ruminococcaceae;
OTU771	1	2	0	3	0	0	0	0	0	0	0	0	0	0	0	d__Bacteria;p__Proteobacteria;c__Alphaproteobacteria;o__Sphingomonadales;f__Sphingomonadaceae;g__Sphingorhabdus;
OTU332	2	1	5	17	14	16	36	37	17	0	0	0	1	0	0	d__Bacteria;p__unclassified_Bacteria;c__unclassified_Bacteria;o__unclassified_Bacteria;f__unclassified_Bacteria;g__unclassified_Bacteria;
OTU591	1	4	1	4	1	5	2	1	5	2	0	1	2	1	0	d__Bacteria;p__Acidobacteria;c__Acidobacteria_Gp1;o__norank_Acidobacteria_Gp1;f__norank_Acidobacteria_Gp1;g__unclassified_Acidobacteria_Gp1;
OTU762	1	3	2	0	0	0	0	0	0	0	0	0	0	0	0	d__Bacteria;p__Actinobacteria;c__Actinobacteria;o__Coriobacteriales;f__Coriobacteriaceae;g__unclassified_Coriobacteriaceae;
OTU1092	1	1	0	0	0	0	6	1	0	7	0	0	0	0	0	d__Bacteria;p__Firmicutes;c__Clostridia;o__Clostridiales;f__Ruminococcaceae;g__unclassified_Ruminococcaceae;
OTU410	1	8	2	3	3	6	3	5	5	3	0	2	1	1	3	d__Bacteria;p__Actinobacteria;c__Actinobacteria;o__Actinomycetales;f__Streptomycetaceae;g__unclassified_Streptomycetaceae;
OTU502	1	0	0	1	0	0	2	0	1	0	1	0	1	0	0	d__Bacteria;p__unclassified_Bacteria;c__unclassified_Bacteria;o__unclassified_Bacteria;f__unclassified_Bacteria;g__unclassified_Bacteria;
OTU421	1	1	1	1	3	0	3	2	2	2	4	11	2	6	4	d__Bacteria;p__Bacteroidetes;c__Bacteroidia;o__Bacteroidales;f__unclassified_Bacteroidales;g__unclassified_Bacteroidales;
OTU602	3	2	2	1	0	4	1	2	0	2	2	1	2	2	4	d__Bacteria;p__Proteobacteria;c__Betaproteobacteria;o__Burkholderiales;f__Comamonadaceae;g__Hydrogenophaga;
OTU442	2	4	0	0	0	1	0	1	1	1	0	0	0	0	0	d__Bacteria;p__Firmicutes;c__Clostridia;o__Clostridiales;f__unclassified_Clostridiales;g__unclassified_Clostridiales;
OTU418	1	2	7	0	0	1	1	12	0	35	3	0	0	0	0	d__Bacteria;p__Bacteroidetes;c__Bacteroidia;o__Bacteroidales;f__Porphyromonadaceae;g__Barnesiella;
OTU485	1	3	0	2	3	2	1	6	2	6	0	3	0	1	0	d__Bacteria;p__Chloroflexi;c__Anaerolineae;o__Anaerolineales;f__Anaerolineaceae;g__unclassified_Anaerolineaceae;
OTU682	6	4	1	3	2	2	0	1	2	1	0	1	0	1	1	d__Bacteria;p__Proteobacteria;c__Betaproteobacteria;o__Burkholderiales;f__Comamonadaceae;g__Acidovorax;
OTU999	1	0	0	0	1	0	1	2	0	0	0	0	0	0	0	d__Bacteria;p__Firmicutes;c__Bacilli;o__Bacillales;f__Bacillales_Incertae_Sedis_XI;g__Gemella;
OTU956	1	3	1	3	2	5	2	5	1	4	5	3	2	1	1	d__Bacteria;p__Proteobacteria;c__Gammaproteobacteria;o__Pseudomonadales;f__Moraxellaceae;g__Acinetobacter;
OTU298	3	0	3	1	0	3	4	0	2	3	29	0	5	0	1	d__Bacteria;p__Actinobacteria;c__Actinobacteria;o__Coriobacteriales;f__Coriobacteriaceae;g__unclassified_Coriobacteriaceae;
OTU434	3	2	3	2	4	2	1	1	1	1	7	4	6	5	3	d__Bacteria;p__unclassified_Bacteria;c__unclassified_Bacteria;o__unclassified_Bacteria;f__unclassified_Bacteria;g__unclassified_Bacteria;
OTU414	2	21	1	3	3	3	23	9	9	0	6	8	2	1	2	d__Bacteria;p__Firmicutes;c__Clostridia;o__Clostridiales;f__Lachnospiraceae;g__unclassified_Lachnospiraceae;
OTU406	1	0	0	1	0	6	0	2	13	0	0	0	0	0	0	d__Bacteria;p__Firmicutes;c__Clostridia;o__Clostridiales;f__Lachnospiraceae;g__unclassified_Lachnospiraceae;
OTU65	2	0	0	8	82	6	1	394	84	37	10	123	0	215	232	d__Bacteria;p__Tenericutes;c__Mollicutes;o__Anaeroplasmatales;f__Anaeroplasmataceae;g__Anaeroplasma;
OTU435	1	9	0	1	0	0	0	0	0	0	0	0	0	0	0	d__Bacteria;p__Proteobacteria;c__Betaproteobacteria;o__Burkholderiales;f__Sutterellaceae;g__Parasutterella;
OTU331	1	0	2	3	19	5	2	0	0	0	0	15	6	4	0	d__Bacteria;p__Actinobacteria;c__Actinobacteria;o__Coriobacteriales;f__Coriobacteriaceae;g__unclassified_Coriobacteriaceae;
OTU401	1	0	3	0	0	0	0	0	0	32	0	0	0	1	0	d__Bacteria;p__Proteobacteria;c__Deltaproteobacteria;o__unclassified_Deltaproteobacteria;f__unclassified_Deltaproteobacteria;g__unclassified_Deltaproteobacteria;
OTU691	1	6	2	1	2	6	0	2	3	3	0	0	2	1	1	d__Bacteria;p__Bacteroidetes;c__Bacteroidia;o__Bacteroidales;f__Porphyromonadaceae;g__unclassified_Porphyromonadaceae;
OTU777	1	0	0	1	2	0	0	1	0	0	0	1	3	0	1	d__Bacteria;p__Bacteroidetes;c__Sphingobacteriia;o__Sphingobacteriales;f__Chitinophagaceae;g__Flavisolibacter;
OTU179	1	38	0	8	2	99	43	10	48	61	2	0	14	4	1	d__Bacteria;p__Firmicutes;c__Clostridia;o__Clostridiales;f__unclassified_Clostridiales;g__unclassified_Clostridiales;
OTU766	1	0	4	0	0	0	4	2	2	3	0	0	0	1	0	d__Bacteria;p__Firmicutes;c__Clostridia;o__Clostridiales;f__unclassified_Clostridiales;g__unclassified_Clostridiales;
OTU998	1	0	0	1	0	1	2	5	0	0	1	2	0	6	0	d__Bacteria;p__Firmicutes;c__Clostridia;o__Clostridiales;f__Lachnospiraceae;g__unclassified_Lachnospiraceae;
OTU384	1	0	0	0	0	7	6	1	1	10	10	3	8	1	3	d__Bacteria;p__Actinobacteria;c__Actinobacteria;o__Coriobacteriales;f__Coriobacteriaceae;g__unclassified_Coriobacteriaceae;
OTU1177	1	0	0	1	0	0	0	0	0	0	0	1	2	2	2	d__Bacteria;p__unclassified_Bacteria;c__unclassified_Bacteria;o__unclassified_Bacteria;f__unclassified_Bacteria;g__unclassified_Bacteria;
OTU595	1	0	0	0	0	1	0	0	0	3	0	0	1	0	1	d__Bacteria;p__Proteobacteria;c__Alphaproteobacteria;o__unclassified_Alphaproteobacteria;f__unclassified_Alphaproteobacteria;g__unclassified_Alphaproteobacteria;
OTU937	1	1	0	0	0	2	2	3	0	1	0	0	1	0	2	d__Bacteria;p__Firmicutes;c__Clostridia;o__Clostridiales;f__Ruminococcaceae;g__unclassified_Ruminococcaceae;
OTU390	1	5	2	1	0	1	0	2	0	6	7	0	2	1	3	d__Bacteria;p__Cyanobacteria_Chloroplast;c__Cyanobacteria;o__norank_Cyanobacteria;f__Family_II;g__GpIIa;
OTU272	1	1	3	0	1	53	0	0	0	22	0	0	1	0	1	d__Bacteria;p__unclassified_Bacteria;c__unclassified_Bacteria;o__unclassified_Bacteria;f__unclassified_Bacteria;g__unclassified_Bacteria;
OTU893	1	0	0	0	0	1	0	0	0	0	1	0	0	0	0	d__Bacteria;p__Planctomycetes;c__Planctomycetia;o__Planctomycetales;f__Planctomycetaceae;g__Pirellula;
OTU1017	1	0	0	1	0	1	3	2	1	1	2	0	0	0	1	d__Bacteria;p__Proteobacteria;c__unclassified_Proteobacteria;o__unclassified_Proteobacteria;f__unclassified_Proteobacteria;g__unclassified_Proteobacteria;
OTU796	1	0	0	14	0	0	5	3	3	0	0	0	0	0	1	d__Bacteria;p__Firmicutes;c__Clostridia;o__Clostridiales;f__Ruminococcaceae;g__unclassified_Ruminococcaceae;
OTU1140	1	2	0	3	0	3	2	2	0	3	1	2	3	1	1	d__Bacteria;p__Aminicenantes;c__norank_Aminicenantes;o__norank_Aminicenantes;f__norank_Aminicenantes;g__Aminicenantes_genera_incertae_sedis;
OTU1046	1	20	1	1	0	21	12	3	11	3	0	3	4	0	0	d__Bacteria;p__Firmicutes;c__Clostridia;o__Clostridiales;f__Lachnospiraceae;g__unclassified_Lachnospiraceae;
OTU1123	1	0	0	0	0	1	0	0	0	0	2	0	0	1	1	d__Bacteria;p__Chloroflexi;c__Anaerolineae;o__Anaerolineales;f__Anaerolineaceae;g__unclassified_Anaerolineaceae;
OTU964	1	1	0	1	0	2	1	2	0	4	0	1	0	2	1	d__Bacteria;p__Acidobacteria;c__Acidobacteria_Gp1;o__norank_Acidobacteria_Gp1;f__norank_Acidobacteria_Gp1;g__unclassified_Acidobacteria_Gp1;
OTU813	1	1	0	0	3	1	0	0	0	0	1	0	0	0	0	d__Bacteria;p__Firmicutes;c__unclassified_Firmicutes;o__unclassified_Firmicutes;f__unclassified_Firmicutes;g__unclassified_Firmicutes;
OTU278	1	3	2	0	0	1	1	3	0	0	9	5	40	10	17	d__Bacteria;p__Actinobacteria;c__Actinobacteria;o__Coriobacteriales;f__Coriobacteriaceae;g__unclassified_Coriobacteriaceae;
OTU92	1	315	0	3	3	28	3	3	1570	16	1	2	7	1	0	d__Bacteria;p__Firmicutes;c__Clostridia;o__Clostridiales;f__Lachnospiraceae;g__unclassified_Lachnospiraceae;
OTU831	2	1	0	0	1	2	0	1	0	2	1	2	0	0	1	d__Bacteria;p__Bacteroidetes;c__Bacteroidia;o__Bacteroidales;f__unclassified_Bacteroidales;g__unclassified_Bacteroidales;
OTU900	1	3	1	3	0	7	4	3	0	4	1	2	0	2	1	d__Bacteria;p__Proteobacteria;c__Alphaproteobacteria;o__unclassified_Alphaproteobacteria;f__unclassified_Alphaproteobacteria;g__unclassified_Alphaproteobacteria;
OTU109	1	0	2	17	21	20	7	40	101	278	10	0	4	2	19	d__Bacteria;p__Firmicutes;c__Clostridia;o__Clostridiales;f__unclassified_Clostridiales;g__unclassified_Clostridiales;
OTU134	1	0	111	0	0	62	2	1	106	26	7	0	12	9	1	d__Bacteria;p__unclassified_Bacteria;c__unclassified_Bacteria;o__unclassified_Bacteria;f__unclassified_Bacteria;g__unclassified_Bacteria;
OTU599	1	0	0	0	0	0	0	0	0	0	1	1	0	0	0	d__Bacteria;p__Candidatus_Saccharibacteria;c__norank_Candidatus_Saccharibacteria;o__norank_Candidatus_Saccharibacteria;f__norank_Candidatus_Saccharibacteria;g__Saccharibacteria_genera_incertae_sedis;
OTU282	1	7	4	22	82	0	3	0	0	0	0	5	4	4	8	d__Bacteria;p__Firmicutes;c__Clostridia;o__Clostridiales;f__Clostridiaceae_1;g__Clostridium_sensu_stricto;
OTU601	1	0	1	1	0	0	0	1	0	0	1	1	0	1	0	d__Bacteria;p__unclassified_Bacteria;c__unclassified_Bacteria;o__unclassified_Bacteria;f__unclassified_Bacteria;g__unclassified_Bacteria;
OTU451	1	2	1	2	3	1	0	2	1	1	5	2	0	5	0	d__Bacteria;p__Bacteroidetes;c__Flavobacteriia;o__Flavobacteriales;f__Flavobacteriaceae;g__Chryseobacterium;
OTU353	0	16	0	2	1	0	5	0	0	0	0	0	1	0	14	d__Bacteria;p__Firmicutes;c__Clostridia;o__Clostridiales;f__Lachnospiraceae;g__unclassified_Lachnospiraceae;
OTU385	0	33	0	0	0	0	0	0	0	0	1	0	0	0	2	d__Bacteria;p__Firmicutes;c__Bacilli;o__Lactobacillales;f__Enterococcaceae;g__Enterococcus;
OTU386	0	32	0	0	5	0	5	2	0	0	0	0	0	0	0	d__Bacteria;p__Firmicutes;c__Clostridia;o__Clostridiales;f__Lachnospiraceae;g__Lachnospiracea_incertae_sedis;
OTU441	0	3	0	0	0	0	0	0	0	0	0	0	0	0	0	d__Bacteria;p__Firmicutes;c__Clostridia;o__Clostridiales;f__Ruminococcaceae;g__unclassified_Ruminococcaceae;
OTU443	0	4	0	0	0	0	0	0	0	0	0	0	0	0	0	d__Bacteria;p__unclassified_Bacteria;c__unclassified_Bacteria;o__unclassified_Bacteria;f__unclassified_Bacteria;g__unclassified_Bacteria;
OTU444	0	12	0	0	0	2	5	0	1	0	0	0	0	1	0	d__Bacteria;p__Firmicutes;c__unclassified_Firmicutes;o__unclassified_Firmicutes;f__unclassified_Firmicutes;g__unclassified_Firmicutes;
OTU898	0	25	0	9	1	37	19	9	8	15	4	1	6	0	1	d__Bacteria;p__Firmicutes;c__Clostridia;o__Clostridiales;f__Lachnospiraceae;g__unclassified_Lachnospiraceae;
OTU610	0	3	0	0	0	1	1	0	0	1	0	1	0	0	0	d__Bacteria;p__Chloroflexi;c__unclassified_Chloroflexi;o__unclassified_Chloroflexi;f__unclassified_Chloroflexi;g__unclassified_Chloroflexi;
OTU611	0	2	0	0	0	0	0	0	0	1	0	0	0	0	0	d__Bacteria;p__Firmicutes;c__Clostridia;o__Clostridiales;f__Lachnospiraceae;g__unclassified_Lachnospiraceae;
OTU614	0	4	0	2	1	0	0	2	2	0	1	0	0	0	0	d__Bacteria;p__Firmicutes;c__Clostridia;o__Clostridiales;f__Ruminococcaceae;g__Oscillibacter;
OTU615	0	2	0	0	0	0	0	0	0	0	0	0	0	0	0	d__Bacteria;p__unclassified_Bacteria;c__unclassified_Bacteria;o__unclassified_Bacteria;f__unclassified_Bacteria;g__unclassified_Bacteria;
OTU616	0	3	0	0	1	0	0	0	0	0	0	0	0	0	0	d__Bacteria;p__Firmicutes;c__Clostridia;o__Clostridiales;f__Lachnospiraceae;g__unclassified_Lachnospiraceae;
OTU617	0	2	0	0	0	0	0	0	0	0	0	0	0	0	0	d__Bacteria;p__Firmicutes;c__Clostridia;o__Clostridiales;f__unclassified_Clostridiales;g__unclassified_Clostridiales;
OTU618	0	9	1	0	0	3	2	1	0	2	0	6	0	1	1	d__Bacteria;p__Firmicutes;c__Clostridia;o__Clostridiales;f__Lachnospiraceae;g__unclassified_Lachnospiraceae;
OTU619	0	2	1	0	0	3	0	0	0	0	0	1	0	0	0	d__Bacteria;p__Proteobacteria;c__Alphaproteobacteria;o__unclassified_Alphaproteobacteria;f__unclassified_Alphaproteobacteria;g__unclassified_Alphaproteobacteria;
OTU621	0	2	0	0	0	0	0	0	0	0	0	0	0	0	0	d__Bacteria;p__Actinobacteria;c__Actinobacteria;o__Actinomycetales;f__Microbacteriaceae;g__unclassified_Microbacteriaceae;
OTU622	0	2	0	0	0	0	0	0	0	0	0	1	0	0	0	d__Bacteria;p__Aminicenantes;c__norank_Aminicenantes;o__norank_Aminicenantes;f__norank_Aminicenantes;g__Aminicenantes_genera_incertae_sedis;
OTU625	0	2	9	0	0	0	1	0	0	0	0	0	0	0	0	d__Bacteria;p__Bacteroidetes;c__Bacteroidia;o__Bacteroidales;f__Porphyromonadaceae;g__Butyricimonas;
OTU624	0	2	0	0	0	0	0	0	0	0	0	0	0	0	0	d__Bacteria;p__unclassified_Bacteria;c__unclassified_Bacteria;o__unclassified_Bacteria;f__unclassified_Bacteria;g__unclassified_Bacteria;
OTU626	0	2	0	0	0	0	0	0	0	0	0	0	0	0	0	d__Bacteria;p__Firmicutes;c__Clostridia;o__Clostridiales;f__Lachnospiraceae;g__Acetatifactor;
OTU628	0	2	0	0	0	0	0	0	0	0	0	0	0	0	1	d__Bacteria;p__Bacteroidetes;c__Bacteroidia;o__Bacteroidales;f__unclassified_Bacteroidales;g__unclassified_Bacteroidales;
OTU629	0	2	0	0	1	0	0	1	0	1	1	2	1	1	2	d__Bacteria;p__unclassified_Bacteria;c__unclassified_Bacteria;o__unclassified_Bacteria;f__unclassified_Bacteria;g__unclassified_Bacteria;
OTU630	0	3	0	0	0	0	1	0	0	1	0	0	0	0	0	d__Bacteria;p__Firmicutes;c__Clostridia;o__Clostridiales;f__Ruminococcaceae;g__unclassified_Ruminococcaceae;
OTU631	0	2	0	0	0	0	0	0	0	0	0	0	0	0	0	d__Bacteria;p__unclassified_Bacteria;c__unclassified_Bacteria;o__unclassified_Bacteria;f__unclassified_Bacteria;g__unclassified_Bacteria;
OTU633	0	2	0	0	0	0	0	0	0	0	0	0	0	0	0	d__Bacteria;p__Bacteroidetes;c__unclassified_Bacteroidetes;o__unclassified_Bacteroidetes;f__unclassified_Bacteroidetes;g__unclassified_Bacteroidetes;
OTU634	0	3	0	0	0	0	0	0	0	0	0	0	0	0	0	d__Bacteria;p__Bacteroidetes;c__Sphingobacteriia;o__Sphingobacteriales;f__Chitinophagaceae;g__unclassified_Chitinophagaceae;
OTU635	0	3	0	0	0	0	0	0	0	1	0	1	0	0	0	d__Bacteria;p__Proteobacteria;c__Alphaproteobacteria;o__Alphaproteobacteria_incertae_sedis;f__norank_Alphaproteobacteria_incertae_sedis;g__Geminicoccus;
OTU636	0	2	0	0	0	0	0	0	0	0	0	0	0	0	0	d__Bacteria;p__Bacteroidetes;c__Sphingobacteriia;o__Sphingobacteriales;f__Chitinophagaceae;g__Taibaiella;
OTU640	0	2	0	0	0	0	0	0	0	0	0	0	0	0	0	d__Bacteria;p__unclassified_Bacteria;c__unclassified_Bacteria;o__unclassified_Bacteria;f__unclassified_Bacteria;g__unclassified_Bacteria;
OTU642	0	3	0	0	0	0	0	0	0	1	0	0	0	0	0	d__Bacteria;p__unclassified_Bacteria;c__unclassified_Bacteria;o__unclassified_Bacteria;f__unclassified_Bacteria;g__unclassified_Bacteria;
OTU644	0	2	0	0	0	0	0	0	0	0	0	0	0	0	0	d__Bacteria;p__unclassified_Bacteria;c__unclassified_Bacteria;o__unclassified_Bacteria;f__unclassified_Bacteria;g__unclassified_Bacteria;
OTU392	0	4	15	0	0	0	0	0	0	0	0	0	0	0	0	d__Bacteria;p__unclassified_Bacteria;c__unclassified_Bacteria;o__unclassified_Bacteria;f__unclassified_Bacteria;g__unclassified_Bacteria;
OTU645	0	2	1	0	0	2	1	1	0	0	0	0	0	0	0	d__Bacteria;p__Proteobacteria;c__Alphaproteobacteria;o__Rhizobiales;f__unclassified_Rhizobiales;g__unclassified_Rhizobiales;
OTU646	0	2	0	0	0	0	1	0	0	2	0	0	0	0	0	d__Bacteria;p__Firmicutes;c__unclassified_Firmicutes;o__unclassified_Firmicutes;f__unclassified_Firmicutes;g__unclassified_Firmicutes;
OTU648	0	2	0	0	0	0	0	0	0	0	0	0	0	0	0	d__Bacteria;p__Bacteroidetes;c__Sphingobacteriia;o__Sphingobacteriales;f__Chitinophagaceae;g__Niastella;
OTU651	0	2	0	0	0	0	0	0	0	1	0	0	0	0	1	d__Bacteria;p__Proteobacteria;c__unclassified_Proteobacteria;o__unclassified_Proteobacteria;f__unclassified_Proteobacteria;g__unclassified_Proteobacteria;
OTU649	0	2	0	0	0	0	0	0	0	0	0	0	0	0	0	d__Bacteria;p__Bacteroidetes;c__unclassified_Bacteroidetes;o__unclassified_Bacteroidetes;f__unclassified_Bacteroidetes;g__unclassified_Bacteroidetes;
OTU655	0	2	0	0	0	1	0	0	0	2	0	0	0	0	0	d__Bacteria;p__unclassified_Bacteria;c__unclassified_Bacteria;o__unclassified_Bacteria;f__unclassified_Bacteria;g__unclassified_Bacteria;
OTU656	0	3	0	0	0	0	0	0	0	1	0	0	0	0	0	d__Bacteria;p__Firmicutes;c__Clostridia;o__Clostridiales;f__Lachnospiraceae;g__unclassified_Lachnospiraceae;
OTU657	0	2	0	1	0	1	0	0	0	0	1	2	1	1	0	d__Bacteria;p__unclassified_Bacteria;c__unclassified_Bacteria;o__unclassified_Bacteria;f__unclassified_Bacteria;g__unclassified_Bacteria;
OTU658	0	2	0	0	0	0	1	1	0	0	0	0	0	1	0	d__Bacteria;p__Firmicutes;c__Clostridia;o__Clostridiales;f__Ruminococcaceae;g__unclassified_Ruminococcaceae;
OTU661	0	2	0	0	0	0	0	0	0	0	0	0	0	0	0	d__Bacteria;p__Chloroflexi;c__unclassified_Chloroflexi;o__unclassified_Chloroflexi;f__unclassified_Chloroflexi;g__unclassified_Chloroflexi;
OTU660	0	2	0	0	0	0	0	0	0	0	0	0	0	0	0	d__Bacteria;p__unclassified_Bacteria;c__unclassified_Bacteria;o__unclassified_Bacteria;f__unclassified_Bacteria;g__unclassified_Bacteria;
OTU662	0	5	0	1	0	2	1	14	0	3	1	3	1	0	0	d__Bacteria;p__Firmicutes;c__Clostridia;o__Clostridiales;f__Lachnospiraceae;g__unclassified_Lachnospiraceae;
OTU663	0	3	0	0	0	0	0	0	1	2	1	0	0	1	1	d__Bacteria;p__Firmicutes;c__Negativicutes;o__Selenomonadales;f__Veillonellaceae;g__Anaeroarcus;
OTU665	0	2	0	0	0	0	0	0	0	0	0	0	0	0	0	d__Bacteria;p__Firmicutes;c__Clostridia;o__Clostridiales;f__unclassified_Clostridiales;g__unclassified_Clostridiales;
OTU668	0	6	0	0	0	0	0	0	0	0	0	0	0	0	0	d__Bacteria;p__Firmicutes;c__Clostridia;o__Clostridiales;f__unclassified_Clostridiales;g__unclassified_Clostridiales;
OTU671	0	2	0	0	0	0	0	0	0	0	0	0	0	0	0	d__Bacteria;p__unclassified_Bacteria;c__unclassified_Bacteria;o__unclassified_Bacteria;f__unclassified_Bacteria;g__unclassified_Bacteria;
OTU669	0	2	0	0	0	0	0	0	0	0	0	0	0	0	0	d__Bacteria;p__unclassified_Bacteria;c__unclassified_Bacteria;o__unclassified_Bacteria;f__unclassified_Bacteria;g__unclassified_Bacteria;
OTU672	0	4	0	0	0	2	0	0	0	2	0	1	0	0	1	d__Bacteria;p__Acidobacteria;c__Acidobacteria_Gp3;o__norank_Acidobacteria_Gp3;f__norank_Acidobacteria_Gp3;g__Gp3;
OTU667	0	2	0	0	0	0	0	0	0	0	0	0	0	0	0	d__Bacteria;p__Firmicutes;c__Clostridia;o__Clostridiales;f__unclassified_Clostridiales;g__unclassified_Clostridiales;
OTU674	0	2	0	0	0	0	0	0	0	0	0	0	0	0	0	d__Bacteria;p__Firmicutes;c__Clostridia;o__Clostridiales;f__Ruminococcaceae;g__unclassified_Ruminococcaceae;
OTU676	0	3	0	0	0	0	0	0	0	0	0	0	0	0	0	d__Bacteria;p__Firmicutes;c__Clostridia;o__Clostridiales;f__Lachnospiraceae;g__unclassified_Lachnospiraceae;
OTU675	0	2	0	0	0	0	0	0	0	0	0	0	0	0	0	d__Bacteria;p__Actinobacteria;c__Actinobacteria;o__Gaiellales;f__Gaiellaceae;g__Gaiella;
OTU678	0	2	0	0	0	0	0	0	0	0	0	0	0	0	0	d__Bacteria;p__Firmicutes;c__Clostridia;o__Clostridiales;f__Lachnospiraceae;g__unclassified_Lachnospiraceae;
OTU677	0	2	0	0	0	0	0	0	0	0	0	0	0	0	0	d__Bacteria;p__unclassified_Bacteria;c__unclassified_Bacteria;o__unclassified_Bacteria;f__unclassified_Bacteria;g__unclassified_Bacteria;
OTU285	0	14	0	1	0	18	7	8	23	17	0	5	0	0	0	d__Bacteria;p__Firmicutes;c__Clostridia;o__Clostridiales;f__Ruminococcaceae;g__Anaerotruncus;
OTU623	0	9	0	1	0	1	0	0	0	2	0	0	0	0	0	d__Bacteria;p__Firmicutes;c__Clostridia;o__Clostridiales;f__Lachnospiraceae;g__unclassified_Lachnospiraceae;
OTU323	0	4	0	8	1	26	7	5	3	12	0	0	2	1	0	d__Bacteria;p__Proteobacteria;c__Deltaproteobacteria;o__Desulfovibrionales;f__Desulfovibrionaceae;g__Desulfovibrio;
OTU681	0	2	0	0	0	1	0	0	0	0	0	0	0	0	0	d__Bacteria;p__Firmicutes;c__Clostridia;o__Clostridiales;f__Lachnospiraceae;g__unclassified_Lachnospiraceae;
OTU686	0	3	0	0	0	0	0	0	0	0	0	0	0	0	0	d__Bacteria;p__Firmicutes;c__unclassified_Firmicutes;o__unclassified_Firmicutes;f__unclassified_Firmicutes;g__unclassified_Firmicutes;
OTU687	0	2	1	1	0	0	0	1	0	0	1	2	0	0	1	d__Bacteria;p__Proteobacteria;c__Gammaproteobacteria;o__Pseudomonadales;f__Pseudomonadaceae;g__Cellvibrio;
OTU688	0	3	0	0	0	0	0	0	0	0	0	0	0	0	0	d__Bacteria;p__Acidobacteria;c__Acidobacteria_Gp3;o__norank_Acidobacteria_Gp3;f__norank_Acidobacteria_Gp3;g__Gp3;
OTU689	0	2	0	0	0	0	0	0	0	0	0	0	0	0	0	d__Bacteria;p__unclassified_Bacteria;c__unclassified_Bacteria;o__unclassified_Bacteria;f__unclassified_Bacteria;g__unclassified_Bacteria;
OTU450	0	4	0	1	24	1	7	0	0	3	1	0	1	0	0	d__Bacteria;p__Firmicutes;c__Clostridia;o__Clostridiales;f__Lachnospiraceae;g__unclassified_Lachnospiraceae;
OTU692	0	3	0	0	0	0	0	0	0	0	0	0	0	0	0	d__Bacteria;p__Chloroflexi;c__Anaerolineae;o__Anaerolineales;f__Anaerolineaceae;g__unclassified_Anaerolineaceae;
OTU387	0	9	0	0	0	0	2	0	0	36	0	0	0	0	0	d__Bacteria;p__Firmicutes;c__Clostridia;o__Clostridiales;f__unclassified_Clostridiales;g__unclassified_Clostridiales;
OTU695	0	3	0	0	0	0	0	0	0	0	0	0	0	0	0	d__Bacteria;p__Bacteroidetes;c__Sphingobacteriia;o__Sphingobacteriales;f__Chitinophagaceae;g__unclassified_Chitinophagaceae;
OTU694	0	2	0	0	0	0	0	0	0	0	0	0	0	0	0	d__Bacteria;p__Bacteroidetes;c__Bacteroidia;o__Bacteroidales;f__Porphyromonadaceae;g__unclassified_Porphyromonadaceae;
OTU696	0	2	0	0	0	0	0	0	0	0	0	0	0	0	0	d__Bacteria;p__Firmicutes;c__Clostridia;o__Clostridiales;f__unclassified_Clostridiales;g__unclassified_Clostridiales;
OTU697	0	2	0	0	0	0	0	0	0	0	0	0	0	0	0	d__Bacteria;p__Bacteroidetes;c__Bacteroidia;o__Bacteroidales;f__unclassified_Bacteroidales;g__unclassified_Bacteroidales;
OTU698	0	2	0	0	0	0	0	0	0	0	0	0	0	0	0	d__Bacteria;p__unclassified_Bacteria;c__unclassified_Bacteria;o__unclassified_Bacteria;f__unclassified_Bacteria;g__unclassified_Bacteria;
OTU699	0	2	0	0	0	0	0	0	0	0	0	0	0	0	0	d__Bacteria;p__Firmicutes;c__Clostridia;o__Clostridiales;f__unclassified_Clostridiales;g__unclassified_Clostridiales;
OTU701	0	2	0	0	0	0	0	0	0	0	0	0	0	0	0	d__Bacteria;p__Firmicutes;c__Clostridia;o__Clostridiales;f__Ruminococcaceae;g__unclassified_Ruminococcaceae;
OTU702	0	2	0	0	0	0	0	0	0	0	1	0	0	0	0	d__Bacteria;p__unclassified_Bacteria;c__unclassified_Bacteria;o__unclassified_Bacteria;f__unclassified_Bacteria;g__unclassified_Bacteria;
OTU704	0	2	0	0	0	0	0	0	0	0	0	0	0	0	0	d__Bacteria;p__Firmicutes;c__Clostridia;o__Clostridiales;f__unclassified_Clostridiales;g__unclassified_Clostridiales;
OTU906	0	1	2	2	0	3	4	2	0	2	1	2	1	0	4	d__Bacteria;p__Planctomycetes;c__Planctomycetia;o__Planctomycetales;f__Planctomycetaceae;g__Aquisphaera;
OTU520	0	4	0	0	0	3	4	0	2	12	5	0	5	0	1	d__Bacteria;p__Firmicutes;c__Clostridia;o__Clostridiales;f__Lachnospiraceae;g__unclassified_Lachnospiraceae;
OTU1069	0	3	0	0	0	3	0	1	3	7	0	0	0	0	0	d__Bacteria;p__unclassified_Bacteria;c__unclassified_Bacteria;o__unclassified_Bacteria;f__unclassified_Bacteria;g__unclassified_Bacteria;
OTU446	0	7	2	1	2	4	4	2	3	1	2	1	0	2	1	d__Bacteria;p__Cyanobacteria_Chloroplast;c__Cyanobacteria;o__norank_Cyanobacteria;f__Family_II;g__GpIIa;
OTU469	0	2	1	1	0	4	1	1	0	2	0	2	1	0	1	d__Bacteria;p__Planctomycetes;c__Planctomycetia;o__Planctomycetales;f__Planctomycetaceae;g__unclassified_Planctomycetaceae;
OTU920	0	5	1	1	0	3	4	5	0	3	0	0	1	0	0	d__Bacteria;p__Firmicutes;c__Clostridia;o__Clostridiales;f__Lachnospiraceae;g__unclassified_Lachnospiraceae;
OTU928	0	2	0	1	0	1	3	0	0	0	1	2	1	0	0	d__Bacteria;p__Acidobacteria;c__Acidobacteria_Gp1;o__norank_Acidobacteria_Gp1;f__norank_Acidobacteria_Gp1;g__Edaphobacter;
OTU947	0	1	0	0	0	0	2	0	0	0	0	0	0	0	0	d__Bacteria;p__Proteobacteria;c__Betaproteobacteria;o__Neisseriales;f__Neisseriaceae;g__unclassified_Neisseriaceae;
OTU397	0	6	0	0	1	2	0	2	2	0	1	0	1	0	0	d__Bacteria;p__Firmicutes;c__Clostridia;o__Clostridiales;f__Lachnospiraceae;g__unclassified_Lachnospiraceae;
OTU1089	0	1	0	0	0	0	0	0	0	2	0	0	0	0	0	d__Bacteria;p__Actinobacteria;c__Actinobacteria;o__Actinomycetales;f__Intrasporangiaceae;g__Oryzihumus;
OTU612	0	5	0	8	0	22	0	0	0	5	0	0	3	0	2	d__Bacteria;p__Firmicutes;c__Clostridia;o__Clostridiales;f__Lachnospiraceae;g__unclassified_Lachnospiraceae;
OTU926	0	4	0	3	0	0	3	2	0	0	0	0	1	0	0	d__Bacteria;p__Firmicutes;c__Clostridia;o__Clostridiales;f__Ruminococcaceae;g__unclassified_Ruminococcaceae;
OTU720	0	8	1	0	1	7	1	6	1	5	2	1	2	1	4	d__Bacteria;p__Firmicutes;c__Clostridia;o__Clostridiales;f__Ruminococcaceae;g__Clostridium_IV;
OTU523	0	2	0	2	0	0	0	0	1	0	32	0	0	9	0	d__Bacteria;p__Firmicutes;c__unclassified_Firmicutes;o__unclassified_Firmicutes;f__unclassified_Firmicutes;g__unclassified_Firmicutes;
OTU921	0	3	0	0	0	0	5	1	2	3	0	0	0	0	0	d__Bacteria;p__Acidobacteria;c__Acidobacteria_Gp4;o__norank_Acidobacteria_Gp4;f__norank_Acidobacteria_Gp4;g__Gp4;
OTU1016	0	4	0	1	0	0	0	1	0	3	1	0	0	0	1	d__Bacteria;p__Acidobacteria;c__Acidobacteria_Gp1;o__norank_Acidobacteria_Gp1;f__norank_Acidobacteria_Gp1;g__unclassified_Acidobacteria_Gp1;
OTU393	0	7	0	3	0	4	5	0	6	17	2	4	0	3	0	d__Bacteria;p__Firmicutes;c__Clostridia;o__Clostridiales;f__unclassified_Clostridiales;g__unclassified_Clostridiales;
OTU1097	0	3	0	0	1	2	0	1	25	7	0	0	0	0	0	d__Bacteria;p__Firmicutes;c__Clostridia;o__Clostridiales;f__Lachnospiraceae;g__Ruminococcus2;
OTU438	0	7	0	0	0	9	6	2	11	13	0	2	1	1	0	d__Bacteria;p__Firmicutes;c__Clostridia;o__Clostridiales;f__Ruminococcaceae;g__unclassified_Ruminococcaceae;
OTU439	0	4	1	0	0	14	2	2	0	13	0	0	0	0	0	d__Bacteria;p__Proteobacteria;c__Deltaproteobacteria;o__Desulfovibrionales;f__Desulfovibrionaceae;g__unclassified_Desulfovibrionaceae;
OTU603	0	1	1	5	1	1	1	1	4	3	1	3	1	0	2	d__Bacteria;p__Proteobacteria;c__Epsilonproteobacteria;o__Campylobacterales;f__Helicobacteraceae;g__Sulfurovum;
OTU1062	0	9	1	0	3	0	2	2	3	1	0	0	0	26	0	d__Bacteria;p__Firmicutes;c__unclassified_Firmicutes;o__unclassified_Firmicutes;f__unclassified_Firmicutes;g__unclassified_Firmicutes;
OTU783	0	1	2	4	0	0	4	1	0	4	1	1	3	5	1	d__Bacteria;p__Firmicutes;c__Clostridia;o__Clostridiales;f__unclassified_Clostridiales;g__unclassified_Clostridiales;
OTU604	0	2	0	2	0	1	1	1	0	2	0	1	0	0	0	d__Bacteria;p__Actinobacteria;c__Actinobacteria;o__Actinomycetales;f__Pseudonocardiaceae;g__Kutzneria;
OTU873	0	1	0	0	0	2	0	0	0	0	0	0	0	0	0	d__Bacteria;p__unclassified_Bacteria;c__unclassified_Bacteria;o__unclassified_Bacteria;f__unclassified_Bacteria;g__unclassified_Bacteria;
OTU1082	0	3	0	0	0	2	4	4	2	2	0	0	0	0	0	d__Bacteria;p__Firmicutes;c__Clostridia;o__Clostridiales;f__Lachnospiraceae;g__unclassified_Lachnospiraceae;
OTU609	0	5	0	0	0	1	3	0	2	1	0	3	0	0	1	d__Bacteria;p__Firmicutes;c__Clostridia;o__Clostridiales;f__Ruminococcaceae;g__Ethanoligenens;
OTU958	0	4	0	0	0	4	0	30	3	2	0	0	0	4	1	d__Bacteria;p__Firmicutes;c__Clostridia;o__Clostridiales;f__Lachnospiraceae;g__unclassified_Lachnospiraceae;
OTU500	0	8	1	0	8	11	0	5	8	1	4	6	2	1	2	d__Bacteria;p__Chloroflexi;c__Caldilineae;o__Caldilineales;f__Caldilineaceae;g__unclassified_Caldilineaceae;
OTU1070	0	1	0	0	0	0	0	0	1	2	0	0	0	0	1	d__Bacteria;p__Proteobacteria;c__Deltaproteobacteria;o__Syntrophobacterales;f__Syntrophaceae;g__Smithella;
OTU345	0	5	2	3	0	10	3	2	0	9	0	1	0	1	0	d__Bacteria;p__Firmicutes;c__unclassified_Firmicutes;o__unclassified_Firmicutes;f__unclassified_Firmicutes;g__unclassified_Firmicutes;
OTU1044	0	1	0	0	0	6	3	0	3	10	0	5	0	1	1	d__Bacteria;p__Firmicutes;c__Clostridia;o__Clostridiales;f__unclassified_Clostridiales;g__unclassified_Clostridiales;
OTU232	0	1	0	10	0	7	0	1	173	2	1	0	1	1	1	d__Bacteria;p__Firmicutes;c__Clostridia;o__Clostridiales;f__Lachnospiraceae;g__unclassified_Lachnospiraceae;
OTU300	0	5	0	0	1	53	1	10	20	11	2	4	0	4	1	d__Bacteria;p__Firmicutes;c__Clostridia;o__Clostridiales;f__Lachnospiraceae;g__unclassified_Lachnospiraceae;
OTU407	0	1	0	0	2	0	2	0	0	0	2	2	0	0	0	d__Bacteria;p__Bacteroidetes;c__Cytophagia;o__Cytophagales;f__norank_Cytophagales;g__unclassified_Cytophagales;
OTU257	0	1	1	4	0	25	8	9	6	10	2	1	0	1	1	d__Bacteria;p__Firmicutes;c__unclassified_Firmicutes;o__unclassified_Firmicutes;f__unclassified_Firmicutes;g__unclassified_Firmicutes;
OTU1145	0	4	0	0	1	1	0	0	4	0	0	4	0	0	0	d__Bacteria;p__Firmicutes;c__Clostridia;o__Clostridiales;f__Lachnospiraceae;g__unclassified_Lachnospiraceae;
OTU1085	0	1	0	0	0	2	0	1	1	5	0	0	0	0	0	d__Bacteria;p__Proteobacteria;c__Betaproteobacteria;o__unclassified_Betaproteobacteria;f__unclassified_Betaproteobacteria;g__unclassified_Betaproteobacteria;
OTU620	0	1	0	0	0	0	0	0	2	2	0	0	0	0	2	d__Bacteria;p__Firmicutes;c__Clostridia;o__Clostridiales;f__Lachnospiraceae;g__unclassified_Lachnospiraceae;
OTU1015	0	3	2	0	0	2	0	2	0	2	0	1	0	0	2	d__Bacteria;p__Chloroflexi;c__Anaerolineae;o__Anaerolineales;f__Anaerolineaceae;g__unclassified_Anaerolineaceae;
OTU905	0	1	0	1	1	10	0	0	1	0	0	0	0	1	0	d__Bacteria;p__Firmicutes;c__Clostridia;o__Clostridiales;f__Lachnospiraceae;g__unclassified_Lachnospiraceae;
OTU716	0	2	0	0	1	0	1	2	0	2	0	2	0	0	0	d__Bacteria;p__Proteobacteria;c__Alphaproteobacteria;o__unclassified_Alphaproteobacteria;f__unclassified_Alphaproteobacteria;g__unclassified_Alphaproteobacteria;
OTU412	0	3	6	21	4	13	2	2	3	2	0	9	8	2	5	d__Bacteria;p__unclassified_Bacteria;c__unclassified_Bacteria;o__unclassified_Bacteria;f__unclassified_Bacteria;g__unclassified_Bacteria;
OTU1060	0	1	0	0	1	2	1	1	5	3	2	0	1	4	1	d__Bacteria;p__Proteobacteria;c__Deltaproteobacteria;o__Bdellovibrionales;f__Bacteriovoracaceae;g__Peredibacter;
OTU1043	0	1	0	0	0	0	1	0	2	0	0	0	0	0	0	d__Bacteria;p__Firmicutes;c__Bacilli;o__Bacillales;f__Paenibacillaceae_1;g__Cohnella;
OTU792	0	1	0	2	0	0	0	0	0	0	0	0	0	0	0	d__Bacteria;p__Firmicutes;c__Clostridia;o__Clostridiales;f__unclassified_Clostridiales;g__unclassified_Clostridiales;
OTU1071	0	2	2	0	0	3	3	3	2	5	2	1	1	0	2	d__Bacteria;p__Bacteroidetes;c__Cytophagia;o__Cytophagales;f__norank_Cytophagales;g__unclassified_Cytophagales;
OTU1179	0	1	0	0	3	0	0	0	0	0	1	2	2	1	5	d__Bacteria;p__unclassified_Bacteria;c__unclassified_Bacteria;o__unclassified_Bacteria;f__unclassified_Bacteria;g__unclassified_Bacteria;
OTU822	0	4	0	2	2	2	7	5	9	4	0	0	6	0	2	d__Bacteria;p__Firmicutes;c__Clostridia;o__Clostridiales;f__Lachnospiraceae;g__unclassified_Lachnospiraceae;
OTU883	0	3	0	1	3	2	3	4	1	6	1	0	0	0	0	d__Bacteria;p__Firmicutes;c__Clostridia;o__Clostridiales;f__Lachnospiraceae;g__unclassified_Lachnospiraceae;
OTU632	0	2	0	1	0	0	0	0	0	1	0	0	0	0	0	d__Bacteria;p__Chlamydiae;c__Chlamydiia;o__Chlamydiales;f__unclassified_Chlamydiales;g__unclassified_Chlamydiales;
OTU638	0	2	0	0	0	0	1	0	0	2	0	0	0	0	0	d__Bacteria;p__Firmicutes;c__Clostridia;o__Clostridiales;f__Lachnospiraceae;g__Clostridium_XlVb;
OTU652	0	3	1	1	1	2	1	2	2	6	0	1	0	0	0	d__Bacteria;p__Firmicutes;c__Clostridia;o__Clostridiales;f__Ruminococcaceae;g__Ethanoligenens;
OTU653	0	1	0	0	1	0	1	0	0	0	0	0	0	0	0	d__Bacteria;p__Bacteroidetes;c__Bacteroidia;o__Bacteroidales;f__unclassified_Bacteroidales;g__unclassified_Bacteroidales;
OTU965	0	1	0	0	0	0	0	4	0	2	0	1	0	1	0	d__Bacteria;p__Firmicutes;c__Clostridia;o__Clostridiales;f__unclassified_Clostridiales;g__unclassified_Clostridiales;
OTU506	0	3	3	1	1	6	2	6	4	8	0	0	2	2	2	d__Bacteria;p__Proteobacteria;c__Gammaproteobacteria;o__Xanthomonadales;f__Xanthomonadaceae;g__unclassified_Xanthomonadaceae;
OTU708	0	4	0	0	0	2	0	1	0	0	0	0	0	1	1	d__Bacteria;p__Firmicutes;c__unclassified_Firmicutes;o__unclassified_Firmicutes;f__unclassified_Firmicutes;g__unclassified_Firmicutes;
OTU885	0	2	0	0	1	3	0	1	2	1	2	0	0	0	0	d__Bacteria;p__Acidobacteria;c__Acidobacteria_Gp3;o__norank_Acidobacteria_Gp3;f__norank_Acidobacteria_Gp3;g__Gp3;
OTU719	0	2	0	1	0	2	1	1	1	2	0	0	1	0	0	d__Bacteria;p__Firmicutes;c__Clostridia;o__Clostridiales;f__unclassified_Clostridiales;g__unclassified_Clostridiales;
OTU324	0	5	0	0	0	7	0	0	0	65	0	0	0	0	0	d__Bacteria;p__Firmicutes;c__unclassified_Firmicutes;o__unclassified_Firmicutes;f__unclassified_Firmicutes;g__unclassified_Firmicutes;
OTU503	0	1	12	0	6	8	9	1	7	6	2	0	4	3	10	d__Bacteria;p__Firmicutes;c__Clostridia;o__Clostridiales;f__Ruminococcaceae;g__unclassified_Ruminococcaceae;
OTU867	0	2	0	0	0	3	0	0	0	0	0	0	0	0	0	d__Bacteria;p__Firmicutes;c__Clostridia;o__Clostridiales;f__Lachnospiraceae;g__unclassified_Lachnospiraceae;
OTU495	0	2	0	0	0	18	0	0	1	4	0	0	0	0	1	d__Bacteria;p__Firmicutes;c__unclassified_Firmicutes;o__unclassified_Firmicutes;f__unclassified_Firmicutes;g__unclassified_Firmicutes;
OTU400	0	1	4	0	0	5	11	2	0	8	1	0	0	0	1	d__Bacteria;p__Firmicutes;c__Clostridia;o__Clostridiales;f__Ruminococcaceae;g__unclassified_Ruminococcaceae;
OTU367	0	1	0	0	0	1	2	0	12	0	0	2	10	0	0	d__Bacteria;p__Firmicutes;c__Clostridia;o__Clostridiales;f__Lachnospiraceae;g__Roseburia;
OTU938	0	2	0	0	0	0	2	0	0	0	0	1	0	0	1	d__Bacteria;p__Synergistetes;c__Synergistia;o__Synergistales;f__Synergistaceae;g__Aminivibrio;
OTU1068	0	2	1	0	1	3	0	4	2	1	1	1	0	0	0	d__Bacteria;p__Acidobacteria;c__Acidobacteria_Gp1;o__norank_Acidobacteria_Gp1;f__norank_Acidobacteria_Gp1;g__Gp1;
OTU452	0	4	1	2	0	0	1	0	5	0	2	4	0	0	1	d__Bacteria;p__Firmicutes;c__Clostridia;o__Clostridiales;f__Ruminococcaceae;g__Hydrogenoanaerobacterium;
OTU705	0	1	1	0	0	0	0	0	0	1	0	1	0	0	1	d__Bacteria;p__Actinobacteria;c__Actinobacteria;o__Actinomycetales;f__Nakamurellaceae;g__Nakamurella;
OTU826	0	1	1	0	2	1	0	0	0	0	0	0	0	0	0	d__Bacteria;p__Acidobacteria;c__Acidobacteria_Gp4;o__norank_Acidobacteria_Gp4;f__norank_Acidobacteria_Gp4;g__Gp4;
OTU453	0	1	8	0	0	4	2	5	0	39	6	0	0	0	1	d__Bacteria;p__Bacteroidetes;c__Bacteroidia;o__Bacteroidales;f__Porphyromonadaceae;g__unclassified_Porphyromonadaceae;
OTU1027	0	1	0	1	0	1	0	2	5	2	0	0	0	0	0	d__Bacteria;p__Firmicutes;c__Clostridia;o__Clostridiales;f__Lachnospiraceae;g__unclassified_Lachnospiraceae;
OTU706	0	1	0	0	1	0	0	0	3	1	0	0	1	1	1	d__Bacteria;p__Gemmatimonadetes;c__Gemmatimonadetes;o__Gemmatimonadales;f__Gemmatimonadaceae;g__Gemmatimonas;
OTU952	0	1	0	0	0	4	4	3	1	3	1	0	0	1	1	d__Bacteria;p__Actinobacteria;c__Actinobacteria;o__Actinomycetales;f__unclassified_Corynebacterineae;g__unclassified_Corynebacterineae;
OTU837	0	1	0	0	0	2	0	0	0	0	0	0	0	0	0	d__Bacteria;p__Firmicutes;c__Clostridia;o__Clostridiales;f__Ruminococcaceae;g__unclassified_Ruminococcaceae;
OTU510	0	2	0	2	0	2	1	9	6	1	1	0	0	0	0	d__Bacteria;p__Firmicutes;c__Clostridia;o__Clostridiales;f__Ruminococcaceae;g__unclassified_Ruminococcaceae;
OTU1006	0	1	0	0	0	0	0	2	0	0	0	0	0	0	0	d__Bacteria;p__Firmicutes;c__Clostridia;o__Clostridiales;f__Lachnospiraceae;g__unclassified_Lachnospiraceae;
OTU1052	0	2	0	2	0	0	1	1	3	3	0	2	2	0	0	d__Bacteria;p__Proteobacteria;c__Alphaproteobacteria;o__unclassified_Alphaproteobacteria;f__unclassified_Alphaproteobacteria;g__unclassified_Alphaproteobacteria;
OTU1032	0	1	0	1	0	12	1	0	10	2	0	2	0	0	0	d__Bacteria;p__Firmicutes;c__Clostridia;o__Clostridiales;f__Lachnospiraceae;g__unclassified_Lachnospiraceae;
OTU238	0	3	0	0	0	2	10	85	0	15	0	39	0	0	0	d__Bacteria;p__Firmicutes;c__Clostridia;o__Clostridiales;f__Ruminococcaceae;g__unclassified_Ruminococcaceae;
OTU1102	0	1	2	0	0	0	2	0	0	2	2	1	0	0	0	d__Bacteria;p__Proteobacteria;c__unclassified_Proteobacteria;o__unclassified_Proteobacteria;f__unclassified_Proteobacteria;g__unclassified_Proteobacteria;
OTU930	0	1	0	0	0	0	2	1	0	1	0	0	0	0	0	d__Bacteria;p__Firmicutes;c__Clostridia;o__Clostridiales;f__Clostridiaceae_1;g__unclassified_Clostridiaceae_1;
OTU409	0	1	1	4	7	0	0	0	1	0	4	0	1	4	0	d__Bacteria;p__Firmicutes;c__Clostridia;o__Clostridiales;f__Lachnospiraceae;g__unclassified_Lachnospiraceae;
OTU912	0	1	0	0	0	1	2	0	0	0	0	0	0	0	0	d__Bacteria;p__Firmicutes;c__Clostridia;o__Clostridiales;f__Lachnospiraceae;g__unclassified_Lachnospiraceae;
OTU915	0	1	0	0	1	1	3	0	0	1	1	4	1	2	6	d__Bacteria;p__Bacteroidetes;c__Bacteroidia;o__Bacteroidales;f__unclassified_Bacteroidales;g__unclassified_Bacteroidales;
OTU351	0	3	0	0	1	4	12	9	2	10	0	0	0	0	0	d__Bacteria;p__Firmicutes;c__Clostridia;o__Clostridiales;f__unclassified_Clostridiales;g__unclassified_Clostridiales;
OTU763	0	1	1	0	0	0	1	0	0	1	0	0	0	0	0	d__Bacteria;p__Proteobacteria;c__Gammaproteobacteria;o__unclassified_Gammaproteobacteria;f__unclassified_Gammaproteobacteria;g__unclassified_Gammaproteobacteria;
OTU718	0	1	0	0	0	0	0	0	0	0	0	0	1	0	0	d__Bacteria;p__Proteobacteria;c__Gammaproteobacteria;o__Legionellales;f__Coxiellaceae;g__Aquicella;
OTU895	0	1	0	0	0	2	1	0	0	0	2	0	1	0	0	d__Bacteria;p__Candidatus_Saccharibacteria;c__norank_Candidatus_Saccharibacteria;o__norank_Candidatus_Saccharibacteria;f__norank_Candidatus_Saccharibacteria;g__Saccharibacteria_genera_incertae_sedis;
OTU886	0	1	0	0	0	2	0	0	1	0	0	0	0	1	0	d__Bacteria;p__Firmicutes;c__Clostridia;o__Clostridiales;f__Ruminococcaceae;g__unclassified_Ruminococcaceae;
OTU470	0	2	5	1	2	0	3	2	0	1	4	0	2	1	1	d__Bacteria;p__Bacteroidetes;c__Bacteroidia;o__Bacteroidales;f__unclassified_Bacteroidales;g__unclassified_Bacteroidales;
OTU1167	0	1	0	1	0	1	0	2	2	1	0	0	3	0	0	d__Bacteria;p__Proteobacteria;c__Deltaproteobacteria;o__Syntrophobacterales;f__Syntrophaceae;g__unclassified_Syntrophaceae;
OTU907	0	2	2	3	1	2	2	0	1	2	0	0	1	0	2	d__Bacteria;p__Proteobacteria;c__Gammaproteobacteria;o__unclassified_Gammaproteobacteria;f__unclassified_Gammaproteobacteria;g__unclassified_Gammaproteobacteria;
OTU841	0	1	0	0	0	3	0	0	0	1	0	0	0	0	0	d__Bacteria;p__unclassified_Bacteria;c__unclassified_Bacteria;o__unclassified_Bacteria;f__unclassified_Bacteria;g__unclassified_Bacteria;
OTU955	0	1	0	1	0	4	4	0	0	3	0	0	0	0	0	d__Bacteria;p__Firmicutes;c__Clostridia;o__Clostridiales;f__Ruminococcaceae;g__unclassified_Ruminococcaceae;
OTU894	0	1	0	0	0	2	0	0	0	0	0	0	0	0	0	d__Bacteria;p__Firmicutes;c__Clostridia;o__Clostridiales;f__Lachnospiraceae;g__unclassified_Lachnospiraceae;
OTU944	0	1	0	2	0	0	4	0	1	6	0	0	1	0	0	d__Bacteria;p__Firmicutes;c__Clostridia;o__Clostridiales;f__Lachnospiraceae;g__unclassified_Lachnospiraceae;
OTU723	0	1	0	0	0	1	0	4	0	0	0	0	0	0	0	d__Bacteria;p__Proteobacteria;c__Betaproteobacteria;o__Burkholderiales;f__Burkholderiales_incertae_sedis;g__Aquabacterium;
OTU462	0	0	3	1	0	0	0	1	1	3	0	0	0	0	0	d__Bacteria;p__Firmicutes;c__unclassified_Firmicutes;o__unclassified_Firmicutes;f__unclassified_Firmicutes;g__unclassified_Firmicutes;
OTU463	0	0	3	0	0	0	0	0	0	0	0	0	0	0	0	d__Bacteria;p__Bacteroidetes;c__Bacteroidia;o__Bacteroidales;f__unclassified_Bacteroidales;g__unclassified_Bacteroidales;
OTU727	0	0	2	0	2	0	0	0	0	0	0	0	0	0	0	d__Bacteria;p__unclassified_Bacteria;c__unclassified_Bacteria;o__unclassified_Bacteria;f__unclassified_Bacteria;g__unclassified_Bacteria;
OTU728	0	0	2	0	0	1	0	0	0	0	0	0	0	0	0	d__Bacteria;p__unclassified_Bacteria;c__unclassified_Bacteria;o__unclassified_Bacteria;f__unclassified_Bacteria;g__unclassified_Bacteria;
OTU464	0	0	5	0	0	0	0	0	0	1	2	0	13	0	0	d__Bacteria;p__Firmicutes;c__unclassified_Firmicutes;o__unclassified_Firmicutes;f__unclassified_Firmicutes;g__unclassified_Firmicutes;
OTU732	0	0	2	0	0	0	0	0	0	0	0	0	0	0	0	d__Bacteria;p__Bacteroidetes;c__Bacteroidia;o__Bacteroidales;f__Prevotellaceae;g__Alloprevotella;
OTU399	0	0	16	1	0	0	1	3	18	3	0	3	1	0	0	d__Bacteria;p__Firmicutes;c__Clostridia;o__Clostridiales;f__Lachnospiraceae;g__unclassified_Lachnospiraceae;
OTU734	0	0	2	0	0	0	0	0	0	0	0	0	0	0	0	d__Bacteria;p__unclassified_Bacteria;c__unclassified_Bacteria;o__unclassified_Bacteria;f__unclassified_Bacteria;g__unclassified_Bacteria;
OTU736	0	0	2	0	0	0	0	0	0	0	0	0	0	0	0	d__Bacteria;p__unclassified_Bacteria;c__unclassified_Bacteria;o__unclassified_Bacteria;f__unclassified_Bacteria;g__unclassified_Bacteria;
OTU735	0	0	3	4	0	1	1	7	3	2	0	0	0	0	0	d__Bacteria;p__Firmicutes;c__Clostridia;o__Clostridiales;f__Ruminococcaceae;g__unclassified_Ruminococcaceae;
OTU737	0	0	2	0	0	0	0	0	0	0	0	0	0	0	0	d__Bacteria;p__unclassified_Bacteria;c__unclassified_Bacteria;o__unclassified_Bacteria;f__unclassified_Bacteria;g__unclassified_Bacteria;
OTU739	0	0	2	0	0	0	0	0	0	0	0	0	0	0	0	d__Bacteria;p__Firmicutes;c__Clostridia;o__unclassified_Clostridia;f__unclassified_Clostridia;g__unclassified_Clostridia;
OTU740	0	0	2	0	0	0	0	0	0	0	0	0	0	0	0	d__Bacteria;p__unclassified_Bacteria;c__unclassified_Bacteria;o__unclassified_Bacteria;f__unclassified_Bacteria;g__unclassified_Bacteria;
OTU741	0	0	2	0	0	0	0	0	0	0	0	0	0	0	0	d__Bacteria;p__Bacteroidetes;c__unclassified_Bacteroidetes;o__unclassified_Bacteroidetes;f__unclassified_Bacteroidetes;g__unclassified_Bacteroidetes;
OTU742	0	0	18	0	3	0	0	0	0	0	0	1	0	0	0	d__Bacteria;p__Firmicutes;c__Clostridia;o__Clostridiales;f__unclassified_Clostridiales;g__unclassified_Clostridiales;
OTU468	0	0	4	0	0	1	0	6	0	0	0	0	0	0	1	d__Bacteria;p__unclassified_Bacteria;c__unclassified_Bacteria;o__unclassified_Bacteria;f__unclassified_Bacteria;g__unclassified_Bacteria;
OTU744	0	0	2	0	0	0	0	0	0	0	0	0	0	0	0	d__Bacteria;p__unclassified_Bacteria;c__unclassified_Bacteria;o__unclassified_Bacteria;f__unclassified_Bacteria;g__unclassified_Bacteria;
OTU746	0	0	2	0	0	0	0	0	0	0	0	0	0	0	0	d__Bacteria;p__unclassified_Bacteria;c__unclassified_Bacteria;o__unclassified_Bacteria;f__unclassified_Bacteria;g__unclassified_Bacteria;
OTU748	0	0	2	0	0	0	0	0	0	0	0	0	0	0	0	d__Bacteria;p__Bacteroidetes;c__Sphingobacteriia;o__Sphingobacteriales;f__Chitinophagaceae;g__unclassified_Chitinophagaceae;
OTU747	0	0	3	0	0	0	0	0	0	0	0	0	0	0	0	d__Bacteria;p__unclassified_Bacteria;c__unclassified_Bacteria;o__unclassified_Bacteria;f__unclassified_Bacteria;g__unclassified_Bacteria;
OTU749	0	0	2	0	0	2	0	0	0	0	0	0	0	0	0	d__Bacteria;p__Planctomycetes;c__Planctomycetia;o__Planctomycetales;f__Planctomycetaceae;g__Gemmata;
OTU189	0	0	11	5	0	27	17	0	3	161	0	6	0	0	4	d__Bacteria;p__unclassified_Bacteria;c__unclassified_Bacteria;o__unclassified_Bacteria;f__unclassified_Bacteria;g__unclassified_Bacteria;
OTU750	0	0	2	0	0	0	0	0	0	0	0	0	0	0	0	d__Bacteria;p__unclassified_Bacteria;c__unclassified_Bacteria;o__unclassified_Bacteria;f__unclassified_Bacteria;g__unclassified_Bacteria;
OTU752	0	0	2	0	0	0	0	0	0	0	0	0	0	0	0	d__Bacteria;p__Bacteroidetes;c__unclassified_Bacteroidetes;o__unclassified_Bacteroidetes;f__unclassified_Bacteroidetes;g__unclassified_Bacteroidetes;
OTU751	0	0	2	0	0	0	0	0	0	0	0	0	0	0	0	d__Bacteria;p__Firmicutes;c__Negativicutes;o__Selenomonadales;f__Veillonellaceae;g__unclassified_Veillonellaceae;
OTU753	0	0	2	0	0	0	0	0	0	0	0	0	0	0	0	d__Bacteria;p__unclassified_Bacteria;c__unclassified_Bacteria;o__unclassified_Bacteria;f__unclassified_Bacteria;g__unclassified_Bacteria;
OTU754	0	0	2	0	0	0	0	0	0	0	0	0	0	0	0	d__Bacteria;p__Bacteroidetes;c__Bacteroidia;o__Bacteroidales;f__unclassified_Bacteroidales;g__unclassified_Bacteroidales;
OTU306	0	0	5	2	1	7	0	0	1	12	0	1	0	0	0	d__Bacteria;p__Firmicutes;c__Clostridia;o__Clostridiales;f__Ruminococcaceae;g__unclassified_Ruminococcaceae;
OTU756	0	0	2	0	0	0	0	0	0	0	0	0	0	0	0	d__Bacteria;p__Bacteroidetes;c__Bacteroidia;o__Bacteroidales;f__Porphyromonadaceae;g__unclassified_Porphyromonadaceae;
OTU757	0	0	3	0	0	0	0	0	0	0	0	0	0	0	0	d__Bacteria;p__Firmicutes;c__Clostridia;o__Clostridiales;f__unclassified_Clostridiales;g__unclassified_Clostridiales;
OTU758	0	0	2	0	0	0	0	0	0	0	0	0	0	0	0	d__Bacteria;p__Chloroflexi;c__Anaerolineae;o__Anaerolineales;f__Anaerolineaceae;g__unclassified_Anaerolineaceae;
OTU759	0	0	3	0	0	0	0	0	0	0	2	0	1	0	0	d__Bacteria;p__Actinobacteria;c__Actinobacteria;o__Coriobacteriales;f__Coriobacteriaceae;g__unclassified_Coriobacteriaceae;
OTU760	0	0	2	0	0	0	0	0	0	0	0	0	0	0	0	d__Bacteria;p__Firmicutes;c__Clostridia;o__Clostridiales;f__unclassified_Clostridiales;g__unclassified_Clostridiales;
OTU1038	0	0	1	0	0	0	0	0	2	0	0	0	0	0	0	d__Bacteria;p__unclassified_Bacteria;c__unclassified_Bacteria;o__unclassified_Bacteria;f__unclassified_Bacteria;g__unclassified_Bacteria;
OTU513	0	0	1	0	2	0	0	4	0	0	2	1	0	1	0	d__Bacteria;p__Bacteroidetes;c__Sphingobacteriia;o__Sphingobacteriales;f__Chitinophagaceae;g__Ferruginibacter;
OTU402	0	0	4	1	0	7	2	3	4	4	3	1	0	0	0	d__Bacteria;p__Firmicutes;c__Clostridia;o__Clostridiales;f__Ruminococcaceae;g__unclassified_Ruminococcaceae;
OTU770	0	0	2	3	1	4	0	2	1	3	0	0	1	1	0	d__Bacteria;p__Firmicutes;c__Clostridia;o__Clostridiales;f__Ruminococcaceae;g__Clostridium_IV;
OTU1126	0	0	2	0	0	5	3	2	2	3	1	1	2	1	2	d__Bacteria;p__Proteobacteria;c__Alphaproteobacteria;o__Rhizobiales;f__unclassified_Rhizobiales;g__unclassified_Rhizobiales;
OTU814	0	0	2	0	8	2	5	3	0	1	2	1	1	1	1	d__Bacteria;p__Bacteroidetes;c__Sphingobacteriia;o__Sphingobacteriales;f__Chitinophagaceae;g__Niastella;
OTU818	0	0	1	1	2	0	0	0	0	2	1	7	0	1	1	d__Bacteria;p__Bacteroidetes;c__Bacteroidia;o__Bacteroidales;f__unclassified_Bacteroidales;g__unclassified_Bacteroidales;
OTU989	0	0	1	0	1	3	0	1	0	1	1	0	2	0	1	d__Bacteria;p__Proteobacteria;c__Deltaproteobacteria;o__Myxococcales;f__Kofleriaceae;g__Kofleria;
OTU1118	0	0	1	0	2	1	0	1	0	1	3	0	0	0	0	d__Bacteria;p__unclassified_Bacteria;c__unclassified_Bacteria;o__unclassified_Bacteria;f__unclassified_Bacteria;g__unclassified_Bacteria;
OTU471	0	0	5	0	0	5	2	1	0	1	0	0	0	0	0	d__Bacteria;p__Firmicutes;c__Clostridia;o__Clostridiales;f__unclassified_Clostridiales;g__unclassified_Clostridiales;
OTU725	0	0	1	0	0	1	0	1	0	1	0	0	0	0	0	d__Bacteria;p__unclassified_Bacteria;c__unclassified_Bacteria;o__unclassified_Bacteria;f__unclassified_Bacteria;g__unclassified_Bacteria;
OTU733	0	0	2	1	0	1	3	1	0	4	0	2	0	0	0	d__Bacteria;p__Bacteroidetes;c__Bacteroidia;o__Bacteroidales;f__Prolixibacteraceae;g__unclassified_Prolixibacteraceae;
OTU473	0	0	2	1	2	1	0	1	2	0	2	0	2	1	3	d__Bacteria;p__Bacteroidetes;c__Bacteroidia;o__Bacteroidales;f__Marinilabiliaceae;g__unclassified_Marinilabiliaceae;
OTU731	0	0	1	0	2	0	0	0	0	0	1	0	2	1	2	d__Bacteria;p__Bacteroidetes;c__Sphingobacteriia;o__Sphingobacteriales;f__Sphingobacteriaceae;g__Parapedobacter;
OTU466	0	0	1	1	1	2	0	0	0	0	3	0	0	0	0	d__Bacteria;p__Actinobacteria;c__Actinobacteria;o__Coriobacteriales;f__Coriobacteriaceae;g__unclassified_Coriobacteriaceae;
OTU800	0	0	2	2	1	0	0	0	0	0	1	0	0	0	0	d__Bacteria;p__Firmicutes;c__Negativicutes;o__Selenomonadales;f__Veillonellaceae;g__Megasphaera;
OTU1128	0	0	1	0	0	0	0	0	0	0	0	2	0	1	0	d__Bacteria;p__Firmicutes;c__Clostridia;o__Clostridiales;f__unclassified_Clostridiales;g__unclassified_Clostridiales;
OTU872	0	0	1	1	0	2	6	2	0	0	0	0	0	0	0	d__Bacteria;p__Firmicutes;c__Clostridia;o__Clostridiales;f__Ruminococcaceae;g__unclassified_Ruminococcaceae;
OTU327	0	0	3	3	6	10	8	0	0	3	0	6	15	0	7	d__Bacteria;p__Firmicutes;c__unclassified_Firmicutes;o__unclassified_Firmicutes;f__unclassified_Firmicutes;g__unclassified_Firmicutes;
OTU805	0	0	1	0	2	0	0	0	0	0	1	0	1	0	0	d__Bacteria;p__Proteobacteria;c__Epsilonproteobacteria;o__Campylobacterales;f__Campylobacteraceae;g__Arcobacter;
OTU497	0	0	4	0	0	8	0	0	0	0	1	0	0	1	17	d__Bacteria;p__Firmicutes;c__unclassified_Firmicutes;o__unclassified_Firmicutes;f__unclassified_Firmicutes;g__unclassified_Firmicutes;
OTU334	0	0	2	0	1	5	8	3	0	17	0	0	0	0	2	d__Bacteria;p__Proteobacteria;c__Alphaproteobacteria;o__Rhodospirillales;f__unclassified_Rhodospirillales;g__unclassified_Rhodospirillales;
OTU820	0	0	1	1	1	0	0	1	1	0	0	1	2	0	2	d__Bacteria;p__Bacteroidetes;c__Flavobacteriia;o__Flavobacteriales;f__Flavobacteriaceae;g__Flavobacterium;
OTU785	0	0	1	3	0	3	2	0	1	1	1	1	2	0	0	d__Bacteria;p__Proteobacteria;c__Betaproteobacteria;o__Burkholderiales;f__unclassified_Burkholderiales;g__unclassified_Burkholderiales;
OTU948	0	0	1	0	0	0	2	0	0	0	1	2	0	0	0	d__Bacteria;p__unclassified_Bacteria;c__unclassified_Bacteria;o__unclassified_Bacteria;f__unclassified_Bacteria;g__unclassified_Bacteria;
OTU798	0	0	2	2	4	3	3	0	0	1	4	0	1	1	3	d__Bacteria;p__Proteobacteria;c__Deltaproteobacteria;o__Myxococcales;f__unclassified_Myxococcales;g__unclassified_Myxococcales;
OTU767	0	0	2	0	1	2	0	0	0	0	0	1	0	0	0	d__Bacteria;p__Bacteroidetes;c__Cytophagia;o__Cytophagales;f__norank_Cytophagales;g__Ohtaekwangia;
OTU827	0	0	1	0	1	1	0	1	1	1	1	0	0	0	0	d__Bacteria;p__Bacteroidetes;c__unclassified_Bacteroidetes;o__unclassified_Bacteroidetes;f__unclassified_Bacteroidetes;g__unclassified_Bacteroidetes;
OTU836	0	0	1	0	0	5	1	0	0	2	0	0	0	0	0	d__Bacteria;p__Firmicutes;c__Clostridia;o__Clostridiales;f__Ruminococcaceae;g__unclassified_Ruminococcaceae;
OTU1076	0	0	1	0	0	1	1	0	1	3	0	0	0	1	0	d__Bacteria;p__Proteobacteria;c__Betaproteobacteria;o__unclassified_Betaproteobacteria;f__unclassified_Betaproteobacteria;g__unclassified_Betaproteobacteria;
OTU1025	0	0	1	0	0	0	3	0	4	0	0	0	0	1	1	d__Bacteria;p__Proteobacteria;c__Betaproteobacteria;o__Burkholderiales;f__Comamonadaceae;g__Rhodoferax;
OTU1182	0	0	1	1	0	0	1	1	2	0	1	0	0	2	0	d__Bacteria;p__Bacteroidetes;c__Flavobacteriia;o__Flavobacteriales;f__Flavobacteriaceae;g__Flavobacterium;
OTU963	0	0	1	0	0	1	0	4	0	1	0	0	0	0	0	d__Bacteria;p__Actinobacteria;c__Actinobacteria;o__Actinomycetales;f__Nocardioidaceae;g__Marmoricola;
OTU481	0	0	1	4	0	3	1	1	2	1	0	0	0	1	1	d__Bacteria;p__Firmicutes;c__Bacilli;o__Lactobacillales;f__Streptococcaceae;g__Streptococcus;
OTU773	0	0	0	2	0	0	0	0	0	0	0	0	0	0	0	d__Bacteria;p__Actinobacteria;c__Actinobacteria;o__Acidimicrobiales;f__unclassified_Acidimicrobineae;g__unclassified_Acidimicrobineae;
OTU774	0	0	0	2	0	0	0	0	0	1	0	1	0	4	1	d__Bacteria;p__Proteobacteria;c__Alphaproteobacteria;o__Rhizobiales;f__unclassified_Rhizobiales;g__unclassified_Rhizobiales;
OTU775	0	0	0	2	0	0	0	0	0	0	0	0	0	0	0	d__Bacteria;p__Firmicutes;c__Clostridia;o__Clostridiales;f__Ruminococcaceae;g__unclassified_Ruminococcaceae;
OTU776	0	0	0	7	0	0	0	0	0	0	0	0	0	0	0	d__Bacteria;p__Firmicutes;c__Clostridia;o__Clostridiales;f__Lachnospiraceae;g__unclassified_Lachnospiraceae;
OTU778	0	0	0	2	0	0	0	0	0	0	0	0	0	0	0	d__Bacteria;p__Proteobacteria;c__Betaproteobacteria;o__Burkholderiales;f__Alcaligenaceae;g__Eoetvoesia;
OTU779	0	0	0	3	0	0	0	0	0	0	0	0	0	0	0	d__Bacteria;p__Acidobacteria;c__Acidobacteria_Gp7;o__norank_Acidobacteria_Gp7;f__norank_Acidobacteria_Gp7;g__Gp7;
OTU782	0	0	0	2	0	0	0	0	0	0	1	0	0	0	0	d__Bacteria;p__Firmicutes;c__Clostridia;o__Clostridiales;f__Lachnospiraceae;g__unclassified_Lachnospiraceae;
OTU786	0	0	0	2	0	0	0	0	0	0	0	0	0	0	0	d__Bacteria;p__Chloroflexi;c__Anaerolineae;o__Anaerolineales;f__Anaerolineaceae;g__Longilinea;
OTU787	0	0	0	3	0	0	0	0	0	0	0	0	0	0	0	d__Bacteria;p__Deferribacteres;c__Deferribacteres;o__Deferribacterales;f__Deferribacteraceae;g__Mucispirillum;
OTU788	0	0	0	2	0	0	0	0	0	0	0	0	0	0	0	d__Bacteria;p__Proteobacteria;c__Alphaproteobacteria;o__Rhizobiales;f__Bradyrhizobiaceae;g__Rhodopseudomonas;
OTU790	0	0	0	2	0	0	0	0	0	0	0	0	0	0	1	d__Bacteria;p__unclassified_Bacteria;c__unclassified_Bacteria;o__unclassified_Bacteria;f__unclassified_Bacteria;g__unclassified_Bacteria;
OTU791	0	0	0	2	0	0	0	0	0	0	0	0	0	0	1	d__Bacteria;p__Firmicutes;c__Bacilli;o__Lactobacillales;f__Streptococcaceae;g__unclassified_Streptococcaceae;
OTU793	0	0	0	2	1	0	0	0	0	0	0	0	0	0	0	d__Bacteria;p__Bacteroidetes;c__Bacteroidia;o__Bacteroidales;f__unclassified_Bacteroidales;g__unclassified_Bacteroidales;
OTU795	0	0	0	2	0	0	0	0	0	0	0	0	0	0	0	d__Bacteria;p__Firmicutes;c__Clostridia;o__Clostridiales;f__unclassified_Clostridiales;g__unclassified_Clostridiales;
OTU794	0	0	0	8	0	0	0	0	0	0	0	0	0	1	0	d__Bacteria;p__unclassified_Bacteria;c__unclassified_Bacteria;o__unclassified_Bacteria;f__unclassified_Bacteria;g__unclassified_Bacteria;
OTU799	0	0	0	1	0	0	1	0	0	0	0	1	0	0	0	d__Bacteria;p__Chloroflexi;c__Anaerolineae;o__Anaerolineales;f__Anaerolineaceae;g__Pelolinea;
OTU780	0	0	0	4	0	0	1	0	1	0	0	0	0	0	1	d__Bacteria;p__Firmicutes;c__unclassified_Firmicutes;o__unclassified_Firmicutes;f__unclassified_Firmicutes;g__unclassified_Firmicutes;
OTU899	0	0	0	1	0	3	0	0	0	0	0	0	0	0	0	d__Bacteria;p__Firmicutes;c__Clostridia;o__Clostridiales;f__Lachnospiraceae;g__unclassified_Lachnospiraceae;
OTU918	0	0	0	1	0	0	2	0	0	0	0	0	0	0	0	d__Bacteria;p__Firmicutes;c__Clostridia;o__Clostridiales;f__Ruminococcaceae;g__unclassified_Ruminococcaceae;
OTU823	0	0	0	1	2	0	1	0	1	0	0	0	0	0	0	d__Bacteria;p__Firmicutes;c__unclassified_Firmicutes;o__unclassified_Firmicutes;f__unclassified_Firmicutes;g__unclassified_Firmicutes;
OTU816	0	0	0	1	2	1	0	0	1	0	2	0	0	0	0	d__Bacteria;p__Firmicutes;c__Clostridia;o__Clostridiales;f__Ruminococcaceae;g__unclassified_Ruminococcaceae;
OTU368	0	0	0	4	0	4	10	9	0	0	0	2	0	0	0	d__Bacteria;p__Firmicutes;c__Clostridia;o__Clostridiales;f__Lachnospiraceae;g__unclassified_Lachnospiraceae;
OTU781	0	0	0	1	0	0	0	0	0	0	0	0	0	0	1	d__Bacteria;p__Firmicutes;c__unclassified_Firmicutes;o__unclassified_Firmicutes;f__unclassified_Firmicutes;g__unclassified_Firmicutes;
OTU789	0	0	0	1	0	0	0	1	0	0	0	0	0	0	0	d__Bacteria;p__Actinobacteria;c__Actinobacteria;o__Bifidobacteriales;f__Bifidobacteriaceae;g__Bifidobacterium;
OTU833	0	0	0	1	0	2	0	0	0	0	0	0	1	0	0	d__Bacteria;p__SR1;c__norank_SR1;o__norank_SR1;f__norank_SR1;g__SR1_genera_incertae_sedis;
OTU914	0	0	0	2	0	0	3	1	0	0	0	1	0	0	0	d__Bacteria;p__Proteobacteria;c__Epsilonproteobacteria;o__Campylobacterales;f__Campylobacteraceae;g__unclassified_Campylobacteraceae;
OTU1026	0	0	0	1	0	3	0	1	2	1	1	1	1	3	1	d__Bacteria;p__unclassified_Bacteria;c__unclassified_Bacteria;o__unclassified_Bacteria;f__unclassified_Bacteria;g__unclassified_Bacteria;
OTU1189	0	0	0	1	0	0	0	0	0	0	0	0	0	2	0	d__Bacteria;p__unclassified_Bacteria;c__unclassified_Bacteria;o__unclassified_Bacteria;f__unclassified_Bacteria;g__unclassified_Bacteria;
OTU982	0	0	0	1	0	1	0	3	1	3	0	0	0	0	0	d__Bacteria;p__unclassified_Bacteria;c__unclassified_Bacteria;o__unclassified_Bacteria;f__unclassified_Bacteria;g__unclassified_Bacteria;
OTU1204	0	0	0	1	0	1	0	1	3	1	0	0	0	0	4	d__Bacteria;p__Actinobacteria;c__Actinobacteria;o__Actinomycetales;f__Micromonosporaceae;g__Rugosimonospora;
OTU1083	0	0	0	1	0	2	0	1	0	6	0	2	1	0	0	d__Bacteria;p__Firmicutes;c__Clostridia;o__Clostridiales;f__unclassified_Clostridiales;g__unclassified_Clostridiales;
OTU1133	0	0	0	1	0	1	0	0	0	0	0	2	0	0	1	d__Bacteria;p__Acidobacteria;c__Acidobacteria_Gp16;o__norank_Acidobacteria_Gp16;f__norank_Acidobacteria_Gp16;g__Gp16;
OTU804	0	0	0	0	2	0	0	0	0	0	0	0	1	0	0	d__Bacteria;p__Proteobacteria;c__Alphaproteobacteria;o__Caulobacterales;f__Caulobacteraceae;g__Asticcacaulis;
OTU806	0	0	0	0	2	0	0	0	0	0	0	0	0	0	0	d__Bacteria;p__Bacteroidetes;c__Bacteroidia;o__Bacteroidales;f__Bacteroidaceae;g__Bacteroides;
OTU808	0	0	0	0	2	0	0	0	0	0	0	0	0	0	0	d__Bacteria;p__Bacteroidetes;c__Bacteroidia;o__Bacteroidales;f__unclassified_Bacteroidales;g__unclassified_Bacteroidales;
OTU809	0	0	0	0	2	0	0	0	0	0	0	0	0	0	0	d__Bacteria;p__Planctomycetes;c__Planctomycetia;o__Planctomycetales;f__Planctomycetaceae;g__Pirellula;
OTU810	0	0	0	0	2	0	0	0	0	0	0	0	0	0	0	d__Bacteria;p__Bacteroidetes;c__unclassified_Bacteroidetes;o__unclassified_Bacteroidetes;f__unclassified_Bacteroidetes;g__unclassified_Bacteroidetes;
OTU815	0	0	0	0	3	3	1	26	0	5	0	2	0	0	0	d__Bacteria;p__Firmicutes;c__Clostridia;o__Clostridiales;f__Lachnospiraceae;g__unclassified_Lachnospiraceae;
OTU819	0	0	0	0	3	2	0	0	0	0	0	0	1	0	0	d__Bacteria;p__Firmicutes;c__Clostridia;o__Clostridiales;f__Ruminococcaceae;g__Ethanoligenens;
OTU821	0	0	0	0	2	0	0	0	0	0	0	0	0	0	0	d__Bacteria;p__Firmicutes;c__Bacilli;o__Lactobacillales;f__unclassified_Lactobacillales;g__unclassified_Lactobacillales;
OTU422	0	0	0	0	4	0	14	1	1	3	0	9	23	15	58	d__Bacteria;p__Firmicutes;c__Clostridia;o__Clostridiales;f__unclassified_Clostridiales;g__unclassified_Clostridiales;
OTU953	0	0	0	0	1	1	2	0	1	0	0	1	0	0	0	d__Bacteria;p__Bacteroidetes;c__Sphingobacteriia;o__Sphingobacteriales;f__Chitinophagaceae;g__Parasegetibacter;
OTU1103	0	0	0	0	1	0	0	0	0	0	2	0	0	1	0	d__Bacteria;p__unclassified_Bacteria;c__unclassified_Bacteria;o__unclassified_Bacteria;f__unclassified_Bacteria;g__unclassified_Bacteria;
OTU1139	0	0	0	0	1	0	0	0	0	0	0	2	0	0	0	d__Bacteria;p__unclassified_Bacteria;c__unclassified_Bacteria;o__unclassified_Bacteria;f__unclassified_Bacteria;g__unclassified_Bacteria;
OTU825	0	0	0	0	1	1	1	0	0	0	0	1	0	0	0	d__Bacteria;p__Proteobacteria;c__Alphaproteobacteria;o__unclassified_Alphaproteobacteria;f__unclassified_Alphaproteobacteria;g__unclassified_Alphaproteobacteria;
OTU1188	0	0	0	0	1	0	0	0	0	0	0	0	0	3	0	d__Bacteria;p__Proteobacteria;c__unclassified_Proteobacteria;o__unclassified_Proteobacteria;f__unclassified_Proteobacteria;g__unclassified_Proteobacteria;
OTU522	0	0	0	0	1	1	0	0	0	2	2	2	0	2	0	d__Bacteria;p__Proteobacteria;c__Alphaproteobacteria;o__Rhizobiales;f__unclassified_Rhizobiales;g__unclassified_Rhizobiales;
OTU492	0	0	0	0	0	3	0	0	0	0	0	0	0	0	0	d__Bacteria;p__Chloroflexi;c__Anaerolineae;o__Anaerolineales;f__Anaerolineaceae;g__unclassified_Anaerolineaceae;
OTU838	0	0	0	0	0	2	0	0	0	0	0	0	0	0	0	d__Bacteria;p__Acidobacteria;c__Acidobacteria_Gp4;o__norank_Acidobacteria_Gp4;f__norank_Acidobacteria_Gp4;g__unclassified_Acidobacteria_Gp4;
OTU839	0	0	0	0	0	2	0	0	0	0	0	0	0	0	0	d__Bacteria;p__unclassified_Bacteria;c__unclassified_Bacteria;o__unclassified_Bacteria;f__unclassified_Bacteria;g__unclassified_Bacteria;
OTU843	0	0	0	0	0	3	0	0	1	0	0	0	0	0	0	d__Bacteria;p__Firmicutes;c__Clostridia;o__Clostridiales;f__unclassified_Clostridiales;g__unclassified_Clostridiales;
OTU842	0	0	0	0	0	2	0	0	0	0	0	0	0	0	0	d__Bacteria;p__Firmicutes;c__Clostridia;o__Clostridiales;f__unclassified_Clostridiales;g__unclassified_Clostridiales;
OTU845	0	0	0	0	0	2	0	0	0	0	0	0	0	0	0	d__Bacteria;p__Proteobacteria;c__Alphaproteobacteria;o__unclassified_Alphaproteobacteria;f__unclassified_Alphaproteobacteria;g__unclassified_Alphaproteobacteria;
OTU846	0	0	0	0	0	2	0	0	0	0	0	0	0	0	0	d__Bacteria;p__Firmicutes;c__Clostridia;o__Clostridiales;f__unclassified_Clostridiales;g__unclassified_Clostridiales;
OTU847	0	0	0	0	0	3	0	0	0	0	2	0	0	0	0	d__Bacteria;p__Firmicutes;c__Clostridia;o__Clostridiales;f__Lachnospiraceae;g__unclassified_Lachnospiraceae;
OTU848	0	0	0	0	0	2	0	0	0	0	0	0	0	0	0	d__Bacteria;p__Bacteroidetes;c__unclassified_Bacteroidetes;o__unclassified_Bacteroidetes;f__unclassified_Bacteroidetes;g__unclassified_Bacteroidetes;
OTU849	0	0	0	0	0	2	0	0	0	0	0	0	0	0	0	d__Bacteria;p__unclassified_Bacteria;c__unclassified_Bacteria;o__unclassified_Bacteria;f__unclassified_Bacteria;g__unclassified_Bacteria;
OTU851	0	0	0	0	0	2	0	0	0	0	0	0	0	0	0	d__Bacteria;p__unclassified_Bacteria;c__unclassified_Bacteria;o__unclassified_Bacteria;f__unclassified_Bacteria;g__unclassified_Bacteria;
OTU850	0	0	0	0	0	2	0	0	0	0	0	0	0	0	0	d__Bacteria;p__Chloroflexi;c__Anaerolineae;o__Anaerolineales;f__Anaerolineaceae;g__unclassified_Anaerolineaceae;
OTU853	0	0	0	0	0	2	1	0	0	0	0	0	0	1	0	d__Bacteria;p__Proteobacteria;c__Alphaproteobacteria;o__Rhodospirillales;f__norank_Rhodospirillales;g__Reyranella;
OTU855	0	0	0	0	0	3	0	0	0	1	0	0	0	0	0	d__Bacteria;p__Firmicutes;c__Clostridia;o__Clostridiales;f__Lachnospiraceae;g__unclassified_Lachnospiraceae;
OTU857	0	0	0	0	0	2	0	0	0	0	0	0	0	0	0	d__Bacteria;p__Firmicutes;c__Clostridia;o__Clostridiales;f__Lachnospiraceae;g__unclassified_Lachnospiraceae;
OTU856	0	0	0	0	0	2	0	0	0	1	0	0	0	0	0	d__Bacteria;p__Firmicutes;c__Erysipelotrichia;o__Erysipelotrichales;f__Erysipelotrichaceae;g__Turicibacter;
OTU858	0	0	0	0	0	2	0	0	0	0	0	0	0	0	0	d__Bacteria;p__Firmicutes;c__Clostridia;o__Clostridiales;f__Lachnospiraceae;g__unclassified_Lachnospiraceae;
OTU859	0	0	0	0	0	5	0	0	0	0	0	3	0	0	0	d__Bacteria;p__unclassified_Bacteria;c__unclassified_Bacteria;o__unclassified_Bacteria;f__unclassified_Bacteria;g__unclassified_Bacteria;
OTU860	0	0	0	0	0	2	0	1	0	0	0	1	0	0	0	d__Bacteria;p__Proteobacteria;c__Betaproteobacteria;o__Rhodocyclales;f__Rhodocyclaceae;g__Thauera;
OTU861	0	0	0	0	0	2	0	0	0	0	0	0	0	0	0	d__Bacteria;p__Proteobacteria;c__unclassified_Proteobacteria;o__unclassified_Proteobacteria;f__unclassified_Proteobacteria;g__unclassified_Proteobacteria;
OTU862	0	0	0	0	0	2	0	0	0	0	0	0	0	0	0	d__Bacteria;p__Proteobacteria;c__Gammaproteobacteria;o__Xanthomonadales;f__Xanthomonadaceae;g__unclassified_Xanthomonadaceae;
OTU863	0	0	0	0	0	2	0	0	0	0	0	0	0	0	0	d__Bacteria;p__unclassified_Bacteria;c__unclassified_Bacteria;o__unclassified_Bacteria;f__unclassified_Bacteria;g__unclassified_Bacteria;
OTU865	0	0	0	0	0	2	0	0	0	0	0	0	0	0	0	d__Bacteria;p__Proteobacteria;c__Alphaproteobacteria;o__Sphingomonadales;f__Sphingomonadaceae;g__unclassified_Sphingomonadaceae;
OTU869	0	0	0	0	0	2	0	0	0	0	0	0	0	0	0	d__Bacteria;p__unclassified_Bacteria;c__unclassified_Bacteria;o__unclassified_Bacteria;f__unclassified_Bacteria;g__unclassified_Bacteria;
OTU870	0	0	0	0	0	2	0	0	0	0	0	0	0	0	0	d__Bacteria;p__Firmicutes;c__Clostridia;o__Clostridiales;f__Lachnospiraceae;g__unclassified_Lachnospiraceae;
OTU868	0	0	0	0	0	3	0	0	0	0	0	0	0	0	0	d__Bacteria;p__Firmicutes;c__Clostridia;o__Clostridiales;f__Lachnospiraceae;g__unclassified_Lachnospiraceae;
OTU871	0	0	0	0	0	2	0	0	0	0	0	0	0	0	0	d__Bacteria;p__Firmicutes;c__Clostridia;o__Clostridiales;f__unclassified_Clostridiales;g__unclassified_Clostridiales;
OTU874	0	0	0	0	0	2	0	0	0	0	0	0	0	0	0	d__Bacteria;p__Firmicutes;c__Clostridia;o__Clostridiales;f__unclassified_Clostridiales;g__unclassified_Clostridiales;
OTU875	0	0	0	0	0	3	0	0	0	0	0	0	0	0	0	d__Bacteria;p__Bacteroidetes;c__Cytophagia;o__Cytophagales;f__norank_Cytophagales;g__Ohtaekwangia;
OTU876	0	0	0	0	0	2	0	0	2	0	0	0	0	0	0	d__Bacteria;p__Firmicutes;c__Clostridia;o__Clostridiales;f__unclassified_Clostridiales;g__unclassified_Clostridiales;
OTU877	0	0	0	0	0	2	0	0	0	0	0	0	0	0	0	d__Bacteria;p__Proteobacteria;c__Alphaproteobacteria;o__unclassified_Alphaproteobacteria;f__unclassified_Alphaproteobacteria;g__unclassified_Alphaproteobacteria;
OTU879	0	0	0	0	0	4	0	0	0	0	0	0	0	0	0	d__Bacteria;p__Proteobacteria;c__Alphaproteobacteria;o__Rhodobacterales;f__Rhodobacteraceae;g__Defluviimonas;
OTU878	0	0	0	0	0	2	0	0	0	0	0	0	0	0	0	d__Bacteria;p__Firmicutes;c__Clostridia;o__Clostridiales;f__unclassified_Clostridiales;g__unclassified_Clostridiales;
OTU880	0	0	0	0	0	2	0	0	0	0	0	0	0	0	0	d__Bacteria;p__Firmicutes;c__Clostridia;o__Clostridiales;f__unclassified_Clostridiales;g__unclassified_Clostridiales;
OTU881	0	0	0	0	0	2	0	0	0	0	0	0	0	0	0	d__Bacteria;p__Firmicutes;c__Clostridia;o__Clostridiales;f__unclassified_Clostridiales;g__unclassified_Clostridiales;
OTU884	0	0	0	0	0	2	0	0	0	0	0	0	0	0	0	d__Bacteria;p__Firmicutes;c__Clostridia;o__Clostridiales;f__unclassified_Clostridiales;g__unclassified_Clostridiales;
OTU887	0	0	0	0	0	2	0	0	0	0	0	0	0	0	0	d__Bacteria;p__unclassified_Bacteria;c__unclassified_Bacteria;o__unclassified_Bacteria;f__unclassified_Bacteria;g__unclassified_Bacteria;
OTU888	0	0	0	0	0	2	0	0	0	0	0	0	0	0	0	d__Bacteria;p__Firmicutes;c__Clostridia;o__Clostridiales;f__Ruminococcaceae;g__unclassified_Ruminococcaceae;
OTU889	0	0	0	0	0	2	0	0	0	1	0	0	0	0	0	d__Bacteria;p__Bacteroidetes;c__unclassified_Bacteroidetes;o__unclassified_Bacteroidetes;f__unclassified_Bacteroidetes;g__unclassified_Bacteroidetes;
OTU891	0	0	0	0	0	3	0	0	0	0	0	0	0	0	0	d__Bacteria;p__unclassified_Bacteria;c__unclassified_Bacteria;o__unclassified_Bacteria;f__unclassified_Bacteria;g__unclassified_Bacteria;
OTU892	0	0	0	0	0	2	0	0	0	0	0	0	0	0	0	d__Bacteria;p__unclassified_Bacteria;c__unclassified_Bacteria;o__unclassified_Bacteria;f__unclassified_Bacteria;g__unclassified_Bacteria;
OTU890	0	0	0	0	0	2	0	0	0	0	0	0	0	0	0	d__Bacteria;p__Firmicutes;c__Clostridia;o__Clostridiales;f__Lachnospiraceae;g__unclassified_Lachnospiraceae;
OTU897	0	0	0	0	0	2	0	0	0	0	0	0	0	0	0	d__Bacteria;p__Proteobacteria;c__unclassified_Proteobacteria;o__unclassified_Proteobacteria;f__unclassified_Proteobacteria;g__unclassified_Proteobacteria;
OTU901	0	0	0	0	0	2	0	0	0	0	0	0	0	0	0	d__Bacteria;p__Firmicutes;c__Clostridia;o__Clostridiales;f__Lachnospiraceae;g__unclassified_Lachnospiraceae;
OTU902	0	0	0	0	0	2	0	0	0	0	0	0	0	0	0	d__Bacteria;p__Firmicutes;c__Clostridia;o__Clostridiales;f__Lachnospiraceae;g__unclassified_Lachnospiraceae;
OTU903	0	0	0	0	0	2	0	0	0	0	0	0	0	0	0	d__Bacteria;p__Actinobacteria;c__Actinobacteria;o__Actinomycetales;f__Micromonosporaceae;g__unclassified_Micromonosporaceae;
OTU904	0	0	0	0	0	2	0	0	0	0	0	0	0	0	0	d__Bacteria;p__Bacteroidetes;c__Bacteroidia;o__Bacteroidales;f__unclassified_Bacteroidales;g__unclassified_Bacteroidales;
OTU832	0	0	0	0	0	1	0	0	0	0	0	0	0	0	10	d__Bacteria;p__unclassified_Bacteria;c__unclassified_Bacteria;o__unclassified_Bacteria;f__unclassified_Bacteria;g__unclassified_Bacteria;
OTU957	0	0	0	0	0	3	1	1	1	0	0	0	0	0	0	d__Bacteria;p__Firmicutes;c__Clostridia;o__Clostridiales;f__Ruminococcaceae;g__Clostridium_IV;
OTU933	0	0	0	0	0	2	2	1	0	0	0	0	0	0	0	d__Bacteria;p__Firmicutes;c__Clostridia;o__Clostridiales;f__Ruminococcaceae;g__unclassified_Ruminococcaceae;
OTU1035	0	0	0	0	0	1	0	0	2	0	0	0	0	0	0	d__Bacteria;p__Proteobacteria;c__Alphaproteobacteria;o__unclassified_Alphaproteobacteria;f__unclassified_Alphaproteobacteria;g__unclassified_Alphaproteobacteria;
OTU1152	0	0	0	0	0	1	1	0	0	0	0	2	0	0	0	d__Bacteria;p__Firmicutes;c__Clostridia;o__Clostridiales;f__unclassified_Clostridiales;g__unclassified_Clostridiales;
OTU940	0	0	0	0	0	1	2	0	0	0	0	0	0	0	0	d__Bacteria;p__Fusobacteria;c__Fusobacteriia;o__Fusobacteriales;f__Fusobacteriaceae;g__Cetobacterium;
OTU931	0	0	0	0	0	1	2	0	0	0	0	0	0	0	0	d__Bacteria;p__Firmicutes;c__Clostridia;o__Clostridiales;f__unclassified_Clostridiales;g__unclassified_Clostridiales;
OTU967	0	0	0	0	0	2	0	2	0	1	0	0	0	0	0	d__Bacteria;p__Firmicutes;c__Clostridia;o__Clostridiales;f__unclassified_Clostridiales;g__unclassified_Clostridiales;
OTU1048	0	0	0	0	0	2	0	0	2	0	0	0	0	0	0	d__Bacteria;p__Chloroflexi;c__Anaerolineae;o__Anaerolineales;f__Anaerolineaceae;g__unclassified_Anaerolineaceae;
OTU1094	0	0	0	0	0	1	0	0	0	2	0	0	0	0	0	d__Bacteria;p__Firmicutes;c__Clostridia;o__Clostridiales;f__Lachnospiraceae;g__unclassified_Lachnospiraceae;
OTU1004	0	0	0	0	0	1	0	3	0	0	1	0	0	0	0	d__Bacteria;p__Proteobacteria;c__Alphaproteobacteria;o__Sphingomonadales;f__unclassified_Sphingomonadales;g__unclassified_Sphingomonadales;
OTU1087	0	0	0	0	0	1	0	0	0	2	0	0	0	0	0	d__Bacteria;p__Firmicutes;c__Clostridia;o__Clostridiales;f__Lachnospiraceae;g__unclassified_Lachnospiraceae;
OTU420	0	0	0	0	0	1	0	0	6	5	14	0	0	0	6	d__Bacteria;p__unclassified_Bacteria;c__unclassified_Bacteria;o__unclassified_Bacteria;f__unclassified_Bacteria;g__unclassified_Bacteria;
OTU910	0	0	0	0	0	0	2	0	0	0	0	0	0	0	0	d__Bacteria;p__Firmicutes;c__Clostridia;o__Clostridiales;f__Lachnospiraceae;g__unclassified_Lachnospiraceae;
OTU911	0	0	0	0	0	0	3	0	0	0	0	0	0	0	0	d__Bacteria;p__Firmicutes;c__Clostridia;o__Clostridiales;f__unclassified_Clostridiales;g__unclassified_Clostridiales;
OTU913	0	0	0	0	0	0	2	0	0	0	0	0	0	0	0	d__Bacteria;p__Proteobacteria;c__Alphaproteobacteria;o__Sphingomonadales;f__unclassified_Sphingomonadales;g__unclassified_Sphingomonadales;
OTU916	0	0	0	0	0	0	2	1	1	1	0	1	0	0	0	d__Bacteria;p__Proteobacteria;c__Deltaproteobacteria;o__Bdellovibrionales;f__Bdellovibrionaceae;g__Bdellovibrio;
OTU917	0	0	0	0	0	0	2	0	0	0	0	0	0	0	0	d__Bacteria;p__Proteobacteria;c__Alphaproteobacteria;o__Rhizobiales;f__Bradyrhizobiaceae;g__Oligotropha;
OTU922	0	0	0	0	0	0	2	0	0	0	0	0	0	0	0	d__Bacteria;p__Firmicutes;c__unclassified_Firmicutes;o__unclassified_Firmicutes;f__unclassified_Firmicutes;g__unclassified_Firmicutes;
OTU923	0	0	0	0	0	0	2	0	0	0	0	0	0	0	0	d__Bacteria;p__unclassified_Bacteria;c__unclassified_Bacteria;o__unclassified_Bacteria;f__unclassified_Bacteria;g__unclassified_Bacteria;
OTU924	0	0	0	0	0	0	2	0	0	0	0	0	0	0	0	d__Bacteria;p__Chloroflexi;c__Anaerolineae;o__Anaerolineales;f__Anaerolineaceae;g__unclassified_Anaerolineaceae;
OTU925	0	0	0	0	0	0	2	0	0	0	0	0	0	0	0	d__Bacteria;p__unclassified_Bacteria;c__unclassified_Bacteria;o__unclassified_Bacteria;f__unclassified_Bacteria;g__unclassified_Bacteria;
OTU929	0	0	0	0	0	0	3	0	0	0	0	0	0	0	0	d__Bacteria;p__unclassified_Bacteria;c__unclassified_Bacteria;o__unclassified_Bacteria;f__unclassified_Bacteria;g__unclassified_Bacteria;
OTU932	0	0	0	0	0	0	2	0	0	0	0	0	0	0	0	d__Bacteria;p__Proteobacteria;c__Gammaproteobacteria;o__Enterobacteriales;f__Enterobacteriaceae;g__Plesiomonas;
OTU934	0	0	0	0	0	0	2	0	0	0	0	0	0	0	0	d__Bacteria;p__Proteobacteria;c__unclassified_Proteobacteria;o__unclassified_Proteobacteria;f__unclassified_Proteobacteria;g__unclassified_Proteobacteria;
OTU939	0	0	0	0	0	0	2	0	0	0	0	0	0	0	0	d__Bacteria;p__Proteobacteria;c__Alphaproteobacteria;o__Sphingomonadales;f__Sphingomonadaceae;g__unclassified_Sphingomonadaceae;
OTU943	0	0	0	0	0	0	2	0	0	0	0	0	0	0	1	d__Bacteria;p__unclassified_Bacteria;c__unclassified_Bacteria;o__unclassified_Bacteria;f__unclassified_Bacteria;g__unclassified_Bacteria;
OTU945	0	0	0	0	0	0	2	0	0	0	0	0	0	0	0	d__Bacteria;p__Bacteroidetes;c__Sphingobacteriia;o__Sphingobacteriales;f__Chitinophagaceae;g__unclassified_Chitinophagaceae;
OTU946	0	0	0	0	0	0	2	0	0	0	0	0	0	0	0	d__Bacteria;p__Firmicutes;c__Clostridia;o__Clostridiales;f__unclassified_Clostridiales;g__unclassified_Clostridiales;
OTU950	0	0	0	0	0	0	3	0	0	0	0	0	0	0	0	d__Bacteria;p__unclassified_Bacteria;c__unclassified_Bacteria;o__unclassified_Bacteria;f__unclassified_Bacteria;g__unclassified_Bacteria;
OTU973	0	0	0	0	0	0	3	23	0	0	0	1	0	0	0	d__Bacteria;p__Firmicutes;c__Clostridia;o__Clostridiales;f__Lachnospiraceae;g__Lachnospiracea_incertae_sedis;
OTU1012	0	0	0	0	0	0	2	2	0	1	0	0	0	0	0	d__Bacteria;p__Acidobacteria;c__Acidobacteria_Gp4;o__norank_Acidobacteria_Gp4;f__norank_Acidobacteria_Gp4;g__unclassified_Acidobacteria_Gp4;
OTU951	0	0	0	0	0	0	1	0	0	1	0	0	0	0	0	d__Bacteria;p__unclassified_Bacteria;c__unclassified_Bacteria;o__unclassified_Bacteria;f__unclassified_Bacteria;g__unclassified_Bacteria;
OTU509	0	0	0	0	0	0	0	3	0	0	0	0	0	0	0	d__Bacteria;p__unclassified_Bacteria;c__unclassified_Bacteria;o__unclassified_Bacteria;f__unclassified_Bacteria;g__unclassified_Bacteria;
OTU512	0	0	0	0	0	0	0	3	0	0	0	0	0	0	0	d__Bacteria;p__unclassified_Bacteria;c__unclassified_Bacteria;o__unclassified_Bacteria;f__unclassified_Bacteria;g__unclassified_Bacteria;
OTU511	0	0	0	0	0	0	0	3	0	0	0	0	0	0	0	d__Bacteria;p__Firmicutes;c__Clostridia;o__Clostridiales;f__Lachnospiraceae;g__unclassified_Lachnospiraceae;
OTU959	0	0	0	0	0	0	0	2	0	0	0	0	0	0	0	d__Bacteria;p__Proteobacteria;c__unclassified_Proteobacteria;o__unclassified_Proteobacteria;f__unclassified_Proteobacteria;g__unclassified_Proteobacteria;
OTU960	0	0	0	0	0	0	0	2	0	0	0	0	0	0	0	d__Bacteria;p__Proteobacteria;c__Betaproteobacteria;o__Burkholderiales;f__Alcaligenaceae;g__unclassified_Alcaligenaceae;
OTU962	0	0	0	0	0	0	0	2	0	0	0	0	0	0	0	d__Bacteria;p__unclassified_Bacteria;c__unclassified_Bacteria;o__unclassified_Bacteria;f__unclassified_Bacteria;g__unclassified_Bacteria;
OTU969	0	0	0	0	0	0	0	2	0	0	0	0	0	0	0	d__Bacteria;p__Firmicutes;c__Clostridia;o__Clostridiales;f__Lachnospiraceae;g__unclassified_Lachnospiraceae;
OTU968	0	0	0	0	0	0	0	2	0	0	0	0	0	0	0	d__Bacteria;p__unclassified_Bacteria;c__unclassified_Bacteria;o__unclassified_Bacteria;f__unclassified_Bacteria;g__unclassified_Bacteria;
OTU971	0	0	0	0	0	0	0	2	0	0	0	0	0	0	0	d__Bacteria;p__unclassified_Bacteria;c__unclassified_Bacteria;o__unclassified_Bacteria;f__unclassified_Bacteria;g__unclassified_Bacteria;
OTU974	0	0	0	0	0	0	0	3	0	0	0	0	0	0	0	d__Bacteria;p__Firmicutes;c__unclassified_Firmicutes;o__unclassified_Firmicutes;f__unclassified_Firmicutes;g__unclassified_Firmicutes;
OTU972	0	0	0	0	0	0	0	2	0	0	0	0	0	0	0	d__Bacteria;p__unclassified_Bacteria;c__unclassified_Bacteria;o__unclassified_Bacteria;f__unclassified_Bacteria;g__unclassified_Bacteria;
OTU975	0	0	0	0	0	0	0	2	0	0	0	0	0	1	0	d__Bacteria;p__Bacteroidetes;c__Bacteroidia;o__Bacteroidales;f__unclassified_Bacteroidales;g__unclassified_Bacteroidales;
OTU976	0	0	0	0	0	0	0	2	0	0	0	0	0	0	0	d__Bacteria;p__unclassified_Bacteria;c__unclassified_Bacteria;o__unclassified_Bacteria;f__unclassified_Bacteria;g__unclassified_Bacteria;
OTU979	0	0	0	0	0	0	0	2	0	0	0	0	0	0	0	d__Bacteria;p__Firmicutes;c__Clostridia;o__Clostridiales;f__Lachnospiraceae;g__unclassified_Lachnospiraceae;
OTU978	0	0	0	0	0	0	0	2	0	0	0	0	0	0	0	d__Bacteria;p__Proteobacteria;c__Deltaproteobacteria;o__Desulfobacterales;f__unclassified_Desulfobacterales;g__unclassified_Desulfobacterales;
OTU983	0	0	0	0	0	0	0	2	0	0	0	0	0	0	0	d__Bacteria;p__unclassified_Bacteria;c__unclassified_Bacteria;o__unclassified_Bacteria;f__unclassified_Bacteria;g__unclassified_Bacteria;
OTU981	0	0	0	0	0	0	0	2	0	0	0	0	0	0	0	d__Bacteria;p__Actinobacteria;c__Actinobacteria;o__unclassified_Acidimicrobidae;f__unclassified_Acidimicrobidae;g__unclassified_Acidimicrobidae;
OTU980	0	0	0	0	0	0	0	2	0	0	0	0	0	0	0	d__Bacteria;p__Firmicutes;c__Clostridia;o__Clostridiales;f__Lachnospiraceae;g__unclassified_Lachnospiraceae;
OTU985	0	0	0	0	0	0	0	2	0	0	0	0	0	0	0	d__Bacteria;p__unclassified_Bacteria;c__unclassified_Bacteria;o__unclassified_Bacteria;f__unclassified_Bacteria;g__unclassified_Bacteria;
OTU986	0	0	0	0	0	0	0	2	0	0	0	0	0	0	0	d__Bacteria;p__unclassified_Bacteria;c__unclassified_Bacteria;o__unclassified_Bacteria;f__unclassified_Bacteria;g__unclassified_Bacteria;
OTU988	0	0	0	0	0	0	0	2	0	0	0	0	1	0	0	d__Bacteria;p__unclassified_Bacteria;c__unclassified_Bacteria;o__unclassified_Bacteria;f__unclassified_Bacteria;g__unclassified_Bacteria;
OTU990	0	0	0	0	0	0	0	2	0	0	0	0	0	0	1	d__Bacteria;p__Firmicutes;c__unclassified_Firmicutes;o__unclassified_Firmicutes;f__unclassified_Firmicutes;g__unclassified_Firmicutes;
OTU991	0	0	0	0	0	0	0	2	0	0	0	0	0	0	0	d__Bacteria;p__Firmicutes;c__Clostridia;o__Clostridiales;f__Lachnospiraceae;g__unclassified_Lachnospiraceae;
OTU992	0	0	0	0	0	0	0	2	0	0	0	0	0	0	0	d__Bacteria;p__Firmicutes;c__Clostridia;o__Clostridiales;f__Ruminococcaceae;g__unclassified_Ruminococcaceae;
OTU993	0	0	0	0	0	0	0	2	0	0	0	0	0	0	0	d__Bacteria;p__unclassified_Bacteria;c__unclassified_Bacteria;o__unclassified_Bacteria;f__unclassified_Bacteria;g__unclassified_Bacteria;
OTU994	0	0	0	0	0	0	0	2	0	0	0	0	0	0	0	d__Bacteria;p__Bacteroidetes;c__Bacteroidia;o__Bacteroidales;f__Porphyromonadaceae;g__unclassified_Porphyromonadaceae;
OTU995	0	0	0	0	0	0	0	2	0	0	0	0	0	0	0	d__Bacteria;p__Firmicutes;c__Clostridia;o__Clostridiales;f__Ruminococcaceae;g__unclassified_Ruminococcaceae;
OTU996	0	0	0	0	0	0	0	2	0	0	0	0	0	0	0	d__Bacteria;p__unclassified_Bacteria;c__unclassified_Bacteria;o__unclassified_Bacteria;f__unclassified_Bacteria;g__unclassified_Bacteria;
OTU997	0	0	0	0	0	0	0	2	1	1	0	0	0	0	0	d__Bacteria;p__Proteobacteria;c__Betaproteobacteria;o__unclassified_Betaproteobacteria;f__unclassified_Betaproteobacteria;g__unclassified_Betaproteobacteria;
OTU1000	0	0	0	0	0	0	0	2	0	0	0	0	0	0	0	d__Bacteria;p__Firmicutes;c__Clostridia;o__Clostridiales;f__Lachnospiraceae;g__unclassified_Lachnospiraceae;
OTU1002	0	0	0	0	0	0	0	2	0	0	0	0	0	0	0	d__Bacteria;p__Bacteroidetes;c__unclassified_Bacteroidetes;o__unclassified_Bacteroidetes;f__unclassified_Bacteroidetes;g__unclassified_Bacteroidetes;
OTU1001	0	0	0	0	0	0	0	2	0	0	0	0	0	0	0	d__Bacteria;p__Firmicutes;c__Clostridia;o__Clostridiales;f__Lachnospiraceae;g__unclassified_Lachnospiraceae;
OTU1003	0	0	0	0	0	0	0	2	0	0	0	0	0	0	0	d__Bacteria;p__Proteobacteria;c__Alphaproteobacteria;o__unclassified_Alphaproteobacteria;f__unclassified_Alphaproteobacteria;g__unclassified_Alphaproteobacteria;
OTU1007	0	0	0	0	0	0	0	2	0	0	0	0	0	0	0	d__Bacteria;p__Firmicutes;c__Clostridia;o__Clostridiales;f__Lachnospiraceae;g__unclassified_Lachnospiraceae;
OTU1005	0	0	0	0	0	0	0	2	0	0	0	0	0	0	0	d__Bacteria;p__Proteobacteria;c__Gammaproteobacteria;o__unclassified_Gammaproteobacteria;f__unclassified_Gammaproteobacteria;g__unclassified_Gammaproteobacteria;
OTU1008	0	0	0	0	0	0	0	2	0	0	1	0	0	0	0	d__Bacteria;p__unclassified_Bacteria;c__unclassified_Bacteria;o__unclassified_Bacteria;f__unclassified_Bacteria;g__unclassified_Bacteria;
OTU1009	0	0	0	0	0	0	0	2	0	0	0	0	0	0	0	d__Bacteria;p__unclassified_Bacteria;c__unclassified_Bacteria;o__unclassified_Bacteria;f__unclassified_Bacteria;g__unclassified_Bacteria;
OTU1010	0	0	0	0	0	0	0	2	0	0	0	0	0	0	0	d__Bacteria;p__unclassified_Bacteria;c__unclassified_Bacteria;o__unclassified_Bacteria;f__unclassified_Bacteria;g__unclassified_Bacteria;
OTU1011	0	0	0	0	0	0	0	2	0	0	0	0	0	0	0	d__Bacteria;p__Deferribacteres;c__Deferribacteres;o__Deferribacterales;f__Deferribacteraceae;g__Mucispirillum;
OTU1013	0	0	0	0	0	0	0	2	0	0	0	0	0	0	0	d__Bacteria;p__Bacteroidetes;c__Bacteroidia;o__Bacteroidales;f__unclassified_Bacteroidales;g__unclassified_Bacteroidales;
OTU1014	0	0	0	0	0	0	0	2	0	0	0	0	0	0	0	d__Bacteria;p__unclassified_Bacteria;c__unclassified_Bacteria;o__unclassified_Bacteria;f__unclassified_Bacteria;g__unclassified_Bacteria;
OTU1187	0	0	0	0	0	0	0	1	0	1	0	0	0	2	0	d__Bacteria;p__Proteobacteria;c__Alphaproteobacteria;o__Rhizobiales;f__unclassified_Rhizobiales;g__unclassified_Rhizobiales;
OTU1173	0	0	0	0	0	0	0	1	0	0	0	0	2	0	0	d__Bacteria;p__Actinobacteria;c__Actinobacteria;o__Acidimicrobiales;f__unclassified_Acidimicrobineae;g__unclassified_Acidimicrobineae;
OTU1098	0	0	0	0	0	0	0	1	0	1	1	0	1	0	0	d__Bacteria;p__candidate_division_WPS-1;c__norank_candidate_division_WPS-1;o__norank_candidate_division_WPS-1;f__norank_candidate_division_WPS-1;g__WPS-1_genera_incertae_sedis;
OTU1018	0	0	0	0	0	0	0	0	2	0	0	0	0	0	0	d__Bacteria;p__Firmicutes;c__Clostridia;o__Clostridiales;f__unclassified_Clostridiales;g__unclassified_Clostridiales;
OTU1019	0	0	0	0	0	0	0	0	3	1	0	0	0	0	0	d__Bacteria;p__Firmicutes;c__Clostridia;o__Clostridiales;f__unclassified_Clostridiales;g__unclassified_Clostridiales;
OTU1021	0	0	0	0	0	0	0	0	2	0	0	0	0	0	0	d__Bacteria;p__Cyanobacteria_Chloroplast;c__Chloroplast;o__norank_Chloroplast;f__Chloroplast;g__Streptophyta;
OTU1022	0	0	0	0	0	0	0	0	2	0	0	0	0	0	0	d__Bacteria;p__Firmicutes;c__Clostridia;o__Clostridiales;f__Ruminococcaceae;g__unclassified_Ruminococcaceae;
OTU1023	0	0	0	0	0	0	0	0	2	0	0	0	0	0	0	d__Bacteria;p__Firmicutes;c__Clostridia;o__Clostridiales;f__Lachnospiraceae;g__unclassified_Lachnospiraceae;
OTU1024	0	0	0	0	0	0	0	0	2	0	0	1	1	0	0	d__Bacteria;p__Firmicutes;c__Clostridia;o__Clostridiales;f__unclassified_Clostridiales;g__unclassified_Clostridiales;
OTU1029	0	0	0	0	0	0	0	0	2	0	0	0	0	0	0	d__Bacteria;p__unclassified_Bacteria;c__unclassified_Bacteria;o__unclassified_Bacteria;f__unclassified_Bacteria;g__unclassified_Bacteria;
OTU1028	0	0	0	0	0	0	0	0	2	0	0	0	0	0	0	d__Bacteria;p__Firmicutes;c__Clostridia;o__Clostridiales;f__Lachnospiraceae;g__unclassified_Lachnospiraceae;
OTU1031	0	0	0	0	0	0	0	0	3	0	0	0	0	0	0	d__Bacteria;p__Firmicutes;c__Clostridia;o__Clostridiales;f__Lachnospiraceae;g__unclassified_Lachnospiraceae;
OTU1033	0	0	0	0	0	0	0	0	2	0	0	0	0	0	0	d__Bacteria;p__Actinobacteria;c__Actinobacteria;o__Acidimicrobiales;f__Iamiaceae;g__unclassified_Iamiaceae;
OTU1034	0	0	0	0	0	0	0	0	2	0	0	0	0	0	0	d__Bacteria;p__Ignavibacteriae;c__Ignavibacteria;o__Ignavibacteriales;f__Ignavibacteriaceae;g__unclassified_Ignavibacteriaceae;
OTU1036	0	0	0	0	0	0	0	0	2	0	0	0	0	0	0	d__Bacteria;p__unclassified_Bacteria;c__unclassified_Bacteria;o__unclassified_Bacteria;f__unclassified_Bacteria;g__unclassified_Bacteria;
OTU1039	0	0	0	0	0	0	0	0	2	0	0	0	0	0	0	d__Bacteria;p__unclassified_Bacteria;c__unclassified_Bacteria;o__unclassified_Bacteria;f__unclassified_Bacteria;g__unclassified_Bacteria;
OTU1040	0	0	0	0	0	0	0	0	2	0	0	0	0	0	0	d__Bacteria;p__Verrucomicrobia;c__Subdivision3;o__norank_Subdivision3;f__norank_Subdivision3;g__Subdivision3_genera_incertae_sedis;
OTU1042	0	0	0	0	0	0	0	0	2	0	0	0	0	0	0	d__Bacteria;p__Firmicutes;c__unclassified_Firmicutes;o__unclassified_Firmicutes;f__unclassified_Firmicutes;g__unclassified_Firmicutes;
OTU1045	0	0	0	0	0	0	0	0	3	1	1	0	0	0	1	d__Bacteria;p__Proteobacteria;c__Deltaproteobacteria;o__Myxococcales;f__Labilitrichaceae;g__Labilithrix;
OTU1047	0	0	0	0	0	0	0	0	2	0	0	0	0	0	0	d__Bacteria;p__Chloroflexi;c__Caldilineae;o__Caldilineales;f__Caldilineaceae;g__Litorilinea;
OTU1049	0	0	0	0	0	0	0	0	2	0	0	0	0	0	0	d__Bacteria;p__Bacteroidetes;c__Sphingobacteriia;o__Sphingobacteriales;f__Chitinophagaceae;g__unclassified_Chitinophagaceae;
OTU1051	0	0	0	0	0	0	0	0	2	0	0	0	0	0	0	d__Bacteria;p__Acidobacteria;c__unclassified_Acidobacteria;o__unclassified_Acidobacteria;f__unclassified_Acidobacteria;g__unclassified_Acidobacteria;
OTU1053	0	0	0	0	0	0	0	0	3	1	0	0	0	0	0	d__Bacteria;p__Firmicutes;c__Clostridia;o__Clostridiales;f__Lachnospiraceae;g__unclassified_Lachnospiraceae;
OTU1054	0	0	0	0	0	0	0	0	2	0	0	0	0	0	0	d__Bacteria;p__Parcubacteria;c__norank_Parcubacteria;o__norank_Parcubacteria;f__norank_Parcubacteria;g__Parcubacteria_genera_incertae_sedis;
OTU1056	0	0	0	0	0	0	0	0	2	0	0	0	0	0	0	d__Bacteria;p__Firmicutes;c__Clostridia;o__Clostridiales;f__Lachnospiraceae;g__unclassified_Lachnospiraceae;
OTU1057	0	0	0	0	0	0	0	0	2	0	0	0	0	0	0	d__Bacteria;p__Firmicutes;c__unclassified_Firmicutes;o__unclassified_Firmicutes;f__unclassified_Firmicutes;g__unclassified_Firmicutes;
OTU1058	0	0	0	0	0	0	0	0	2	0	0	0	0	0	0	d__Bacteria;p__unclassified_Bacteria;c__unclassified_Bacteria;o__unclassified_Bacteria;f__unclassified_Bacteria;g__unclassified_Bacteria;
OTU1059	0	0	0	0	0	0	0	0	5	0	0	0	0	1	3	d__Bacteria;p__Firmicutes;c__unclassified_Firmicutes;o__unclassified_Firmicutes;f__unclassified_Firmicutes;g__unclassified_Firmicutes;
OTU1129	0	0	0	0	0	0	0	0	1	0	0	2	0	0	0	d__Bacteria;p__unclassified_Bacteria;c__unclassified_Bacteria;o__unclassified_Bacteria;f__unclassified_Bacteria;g__unclassified_Bacteria;
OTU143	0	0	0	0	0	0	0	0	0	302	0	0	0	0	0	d__Bacteria;p__Firmicutes;c__Clostridia;o__Clostridiales;f__Ruminococcaceae;g__Ruminococcus;
OTU1064	0	0	0	0	0	0	0	0	0	2	0	0	0	0	0	d__Bacteria;p__Firmicutes;c__Clostridia;o__Clostridiales;f__unclassified_Clostridiales;g__unclassified_Clostridiales;
OTU1065	0	0	0	0	0	0	0	0	0	2	0	0	0	0	0	d__Bacteria;p__Proteobacteria;c__Alphaproteobacteria;o__Rhizobiales;f__unclassified_Rhizobiales;g__unclassified_Rhizobiales;
OTU1066	0	0	0	0	0	0	0	0	0	2	0	0	0	0	0	d__Bacteria;p__Chlamydiae;c__Chlamydiia;o__Chlamydiales;f__Parachlamydiaceae;g__Neochlamydia;
OTU1067	0	0	0	0	0	0	0	0	0	2	0	0	0	0	0	d__Bacteria;p__unclassified_Bacteria;c__unclassified_Bacteria;o__unclassified_Bacteria;f__unclassified_Bacteria;g__unclassified_Bacteria;
OTU1074	0	0	0	0	0	0	0	0	0	2	0	0	0	0	0	d__Bacteria;p__Firmicutes;c__Clostridia;o__Clostridiales;f__Lachnospiraceae;g__unclassified_Lachnospiraceae;
OTU1075	0	0	0	0	0	0	0	0	0	2	0	0	0	0	0	d__Bacteria;p__Firmicutes;c__unclassified_Firmicutes;o__unclassified_Firmicutes;f__unclassified_Firmicutes;g__unclassified_Firmicutes;
OTU1077	0	0	0	0	0	0	0	0	0	2	0	0	0	0	0	d__Bacteria;p__Bacteroidetes;c__Sphingobacteriia;o__Sphingobacteriales;f__Chitinophagaceae;g__Lacibacter;
OTU1078	0	0	0	0	0	0	0	0	0	2	0	0	0	0	0	d__Bacteria;p__Firmicutes;c__Clostridia;o__Clostridiales;f__unclassified_Clostridiales;g__unclassified_Clostridiales;
OTU1080	0	0	0	0	0	0	0	0	0	2	0	0	0	0	0	d__Bacteria;p__Proteobacteria;c__Alphaproteobacteria;o__Rhizobiales;f__unclassified_Rhizobiales;g__unclassified_Rhizobiales;
OTU1081	0	0	0	0	0	0	0	0	0	2	0	0	0	0	0	d__Bacteria;p__Deferribacteres;c__Deferribacteres;o__Deferribacterales;f__Deferribacteraceae;g__Mucispirillum;
OTU1084	0	0	0	0	0	0	0	0	0	2	0	0	0	0	0	d__Bacteria;p__Firmicutes;c__Clostridia;o__Clostridiales;f__Lachnospiraceae;g__unclassified_Lachnospiraceae;
OTU1086	0	0	0	0	0	0	0	0	0	2	0	0	0	0	0	d__Bacteria;p__Verrucomicrobia;c__Verrucomicrobiae;o__Verrucomicrobiales;f__Verrucomicrobiaceae;g__Roseibacillus;
OTU1088	0	0	0	0	0	0	0	0	0	2	0	0	0	0	0	d__Bacteria;p__Actinobacteria;c__Actinobacteria;o__Gaiellales;f__Gaiellaceae;g__Gaiella;
OTU1093	0	0	0	0	0	0	0	0	0	2	0	0	0	0	0	d__Bacteria;p__unclassified_Bacteria;c__unclassified_Bacteria;o__unclassified_Bacteria;f__unclassified_Bacteria;g__unclassified_Bacteria;
OTU1095	0	0	0	0	0	0	0	0	0	2	0	0	0	0	0	d__Bacteria;p__Acidobacteria;c__Acidobacteria_Gp4;o__norank_Acidobacteria_Gp4;f__norank_Acidobacteria_Gp4;g__Blastocatella;
OTU1197	0	0	0	0	0	0	0	0	0	1	0	0	0	0	2	d__Bacteria;p__unclassified_Bacteria;c__unclassified_Bacteria;o__unclassified_Bacteria;f__unclassified_Bacteria;g__unclassified_Bacteria;
OTU1158	0	0	0	0	0	0	0	0	0	2	0	2	7	0	0	d__Bacteria;p__Firmicutes;c__Clostridia;o__Clostridiales;f__unclassified_Clostridiales;g__unclassified_Clostridiales;
OTU1131	0	0	0	0	0	0	0	0	0	2	0	2	0	0	0	d__Bacteria;p__Firmicutes;c__Negativicutes;o__Selenomonadales;f__Veillonellaceae;g__unclassified_Veillonellaceae;
OTU525	0	0	0	0	0	0	0	0	0	0	3	0	0	0	0	d__Bacteria;p__unclassified_Bacteria;c__unclassified_Bacteria;o__unclassified_Bacteria;f__unclassified_Bacteria;g__unclassified_Bacteria;
OTU1099	0	0	0	0	0	0	0	0	0	0	2	0	0	0	0	d__Bacteria;p__Firmicutes;c__unclassified_Firmicutes;o__unclassified_Firmicutes;f__unclassified_Firmicutes;g__unclassified_Firmicutes;
OTU1100	0	0	0	0	0	0	0	0	0	0	2	0	0	0	0	d__Bacteria;p__Firmicutes;c__Clostridia;o__Clostridiales;f__unclassified_Clostridiales;g__unclassified_Clostridiales;
OTU1105	0	0	0	0	0	0	0	0	0	0	2	0	0	0	0	d__Bacteria;p__unclassified_Bacteria;c__unclassified_Bacteria;o__unclassified_Bacteria;f__unclassified_Bacteria;g__unclassified_Bacteria;
OTU1104	0	0	0	0	0	0	0	0	0	0	2	0	0	0	0	d__Bacteria;p__Firmicutes;c__Clostridia;o__Clostridiales;f__Ruminococcaceae;g__unclassified_Ruminococcaceae;
OTU1107	0	0	0	0	0	0	0	0	0	0	2	0	0	0	0	d__Bacteria;p__unclassified_Bacteria;c__unclassified_Bacteria;o__unclassified_Bacteria;f__unclassified_Bacteria;g__unclassified_Bacteria;
OTU1106	0	0	0	0	0	0	0	0	0	0	2	0	0	0	0	d__Bacteria;p__Firmicutes;c__Clostridia;o__Clostridiales;f__Ruminococcaceae;g__unclassified_Ruminococcaceae;
OTU1108	0	0	0	0	0	0	0	0	0	0	2	0	0	0	0	d__Bacteria;p__unclassified_Bacteria;c__unclassified_Bacteria;o__unclassified_Bacteria;f__unclassified_Bacteria;g__unclassified_Bacteria;
OTU1109	0	0	0	0	0	0	0	0	0	0	2	0	0	0	0	d__Bacteria;p__unclassified_Bacteria;c__unclassified_Bacteria;o__unclassified_Bacteria;f__unclassified_Bacteria;g__unclassified_Bacteria;
OTU1112	0	0	0	0	0	0	0	0	0	0	2	0	0	0	0	d__Bacteria;p__unclassified_Bacteria;c__unclassified_Bacteria;o__unclassified_Bacteria;f__unclassified_Bacteria;g__unclassified_Bacteria;
OTU1113	0	0	0	0	0	0	0	0	0	0	2	0	0	0	0	d__Bacteria;p__unclassified_Bacteria;c__unclassified_Bacteria;o__unclassified_Bacteria;f__unclassified_Bacteria;g__unclassified_Bacteria;
OTU1114	0	0	0	0	0	0	0	0	0	0	2	0	0	0	0	d__Bacteria;p__unclassified_Bacteria;c__unclassified_Bacteria;o__unclassified_Bacteria;f__unclassified_Bacteria;g__unclassified_Bacteria;
OTU1116	0	0	0	0	0	0	0	0	0	0	2	0	0	0	0	d__Bacteria;p__unclassified_Bacteria;c__unclassified_Bacteria;o__unclassified_Bacteria;f__unclassified_Bacteria;g__unclassified_Bacteria;
OTU1117	0	0	0	0	0	0	0	0	0	0	2	0	0	0	0	d__Bacteria;p__Proteobacteria;c__Alphaproteobacteria;o__Rhizobiales;f__unclassified_Rhizobiales;g__unclassified_Rhizobiales;
OTU1119	0	0	0	0	0	0	0	0	0	0	2	0	0	0	0	d__Bacteria;p__unclassified_Bacteria;c__unclassified_Bacteria;o__unclassified_Bacteria;f__unclassified_Bacteria;g__unclassified_Bacteria;
OTU1121	0	0	0	0	0	0	0	0	0	0	2	0	0	0	0	d__Bacteria;p__unclassified_Bacteria;c__unclassified_Bacteria;o__unclassified_Bacteria;f__unclassified_Bacteria;g__unclassified_Bacteria;
OTU1120	0	0	0	0	0	0	0	0	0	0	2	0	0	0	0	d__Bacteria;p__unclassified_Bacteria;c__unclassified_Bacteria;o__unclassified_Bacteria;f__unclassified_Bacteria;g__unclassified_Bacteria;
OTU1122	0	0	0	0	0	0	0	0	0	0	2	0	0	0	0	d__Bacteria;p__Proteobacteria;c__Betaproteobacteria;o__unclassified_Betaproteobacteria;f__unclassified_Betaproteobacteria;g__unclassified_Betaproteobacteria;
OTU1124	0	0	0	0	0	0	0	0	0	0	2	0	0	0	0	d__Bacteria;p__unclassified_Bacteria;c__unclassified_Bacteria;o__unclassified_Bacteria;f__unclassified_Bacteria;g__unclassified_Bacteria;
OTU1125	0	0	0	0	0	0	0	0	0	0	2	0	0	0	0	d__Bacteria;p__unclassified_Bacteria;c__unclassified_Bacteria;o__unclassified_Bacteria;f__unclassified_Bacteria;g__unclassified_Bacteria;
OTU1127	0	0	0	0	0	0	0	0	0	0	0	2	0	1	0	d__Bacteria;p__Chloroflexi;c__Thermomicrobia;o__Sphaerobacterales;f__Sphaerobacteraceae;g__unclassified_Sphaerobacteraceae;
OTU1130	0	0	0	0	0	0	0	0	0	0	0	2	0	0	0	d__Bacteria;p__Proteobacteria;c__unclassified_Proteobacteria;o__unclassified_Proteobacteria;f__unclassified_Proteobacteria;g__unclassified_Proteobacteria;
OTU1135	0	0	0	0	0	0	0	0	0	0	0	2	0	0	0	d__Bacteria;p__Firmicutes;c__unclassified_Firmicutes;o__unclassified_Firmicutes;f__unclassified_Firmicutes;g__unclassified_Firmicutes;
OTU1136	0	0	0	0	0	0	0	0	0	0	0	2	0	0	0	d__Bacteria;p__Bacteroidetes;c__Bacteroidia;o__Bacteroidales;f__Porphyromonadaceae;g__unclassified_Porphyromonadaceae;
OTU1137	0	0	0	0	0	0	0	0	0	0	0	2	0	0	0	d__Bacteria;p__Bacteroidetes;c__unclassified_Bacteroidetes;o__unclassified_Bacteroidetes;f__unclassified_Bacteroidetes;g__unclassified_Bacteroidetes;
OTU1138	0	0	0	0	0	0	0	0	0	0	0	2	0	0	0	d__Bacteria;p__unclassified_Bacteria;c__unclassified_Bacteria;o__unclassified_Bacteria;f__unclassified_Bacteria;g__unclassified_Bacteria;
OTU1141	0	0	0	0	0	0	0	0	0	0	0	2	0	0	0	d__Bacteria;p__Proteobacteria;c__Alphaproteobacteria;o__unclassified_Alphaproteobacteria;f__unclassified_Alphaproteobacteria;g__unclassified_Alphaproteobacteria;
OTU1142	0	0	0	0	0	0	0	0	0	0	0	2	0	0	0	d__Bacteria;p__Firmicutes;c__Clostridia;o__Clostridiales;f__Ruminococcaceae;g__Oscillibacter;
OTU1143	0	0	0	0	0	0	0	0	0	0	0	2	0	0	0	d__Bacteria;p__Bacteroidetes;c__Bacteroidia;o__Bacteroidales;f__unclassified_Bacteroidales;g__unclassified_Bacteroidales;
OTU1144	0	0	0	0	0	0	0	0	0	0	0	2	0	0	0	d__Bacteria;p__unclassified_Bacteria;c__unclassified_Bacteria;o__unclassified_Bacteria;f__unclassified_Bacteria;g__unclassified_Bacteria;
OTU1146	0	0	0	0	0	0	0	0	0	0	0	2	0	0	0	d__Bacteria;p__unclassified_Bacteria;c__unclassified_Bacteria;o__unclassified_Bacteria;f__unclassified_Bacteria;g__unclassified_Bacteria;
OTU1147	0	0	0	0	0	0	0	0	0	0	0	2	0	0	0	d__Bacteria;p__unclassified_Bacteria;c__unclassified_Bacteria;o__unclassified_Bacteria;f__unclassified_Bacteria;g__unclassified_Bacteria;
OTU1149	0	0	0	0	0	0	0	0	0	0	0	2	0	0	0	d__Bacteria;p__Bacteroidetes;c__unclassified_Bacteroidetes;o__unclassified_Bacteroidetes;f__unclassified_Bacteroidetes;g__unclassified_Bacteroidetes;
OTU1148	0	0	0	0	0	0	0	0	0	0	0	2	0	0	0	d__Bacteria;p__Firmicutes;c__Clostridia;o__Clostridiales;f__unclassified_Clostridiales;g__unclassified_Clostridiales;
OTU1150	0	0	0	0	0	0	0	0	0	0	0	2	0	0	0	d__Bacteria;p__Firmicutes;c__Clostridia;o__Clostridiales;f__Ruminococcaceae;g__Oscillibacter;
OTU1151	0	0	0	0	0	0	0	0	0	0	0	2	0	0	0	d__Bacteria;p__Acidobacteria;c__Acidobacteria_Gp3;o__norank_Acidobacteria_Gp3;f__norank_Acidobacteria_Gp3;g__unclassified_Acidobacteria_Gp3;
OTU1153	0	0	0	0	0	0	0	0	0	0	0	2	0	0	0	d__Bacteria;p__Chloroflexi;c__Anaerolineae;o__Anaerolineales;f__Anaerolineaceae;g__unclassified_Anaerolineaceae;
OTU1155	0	0	0	0	0	0	0	0	0	0	0	2	0	0	0	d__Bacteria;p__Acidobacteria;c__Acidobacteria_Gp4;o__norank_Acidobacteria_Gp4;f__norank_Acidobacteria_Gp4;g__unclassified_Acidobacteria_Gp4;
OTU1156	0	0	0	0	0	0	0	0	0	0	0	2	0	0	0	d__Bacteria;p__unclassified_Bacteria;c__unclassified_Bacteria;o__unclassified_Bacteria;f__unclassified_Bacteria;g__unclassified_Bacteria;
OTU1159	0	0	0	0	0	0	0	0	0	0	0	2	0	0	0	d__Bacteria;p__unclassified_Bacteria;c__unclassified_Bacteria;o__unclassified_Bacteria;f__unclassified_Bacteria;g__unclassified_Bacteria;
OTU1162	0	0	0	0	0	0	0	0	0	0	0	1	1	2	2	d__Bacteria;p__Bacteroidetes;c__unclassified_Bacteroidetes;o__unclassified_Bacteroidetes;f__unclassified_Bacteroidetes;g__unclassified_Bacteroidetes;
OTU1196	0	0	0	0	0	0	0	0	0	0	0	1	0	2	3	d__Bacteria;p__Bacteroidetes;c__Bacteroidia;o__Bacteroidales;f__Rikenellaceae;g__unclassified_Rikenellaceae;
OTU526	0	0	0	0	0	0	0	0	0	0	0	0	31	0	0	d__Bacteria;p__unclassified_Bacteria;c__unclassified_Bacteria;o__unclassified_Bacteria;f__unclassified_Bacteria;g__unclassified_Bacteria;
OTU1163	0	0	0	0	0	0	0	0	0	0	0	0	2	0	0	d__Bacteria;p__unclassified_Bacteria;c__unclassified_Bacteria;o__unclassified_Bacteria;f__unclassified_Bacteria;g__unclassified_Bacteria;
OTU1164	0	0	0	0	0	0	0	0	0	0	0	0	2	0	0	d__Bacteria;p__Proteobacteria;c__Alphaproteobacteria;o__Rhizobiales;f__Bradyrhizobiaceae;g__unclassified_Bradyrhizobiaceae;
OTU1165	0	0	0	0	0	0	0	0	0	0	0	0	2	0	0	d__Bacteria;p__Actinobacteria;c__Actinobacteria;o__Acidimicrobiales;f__Acidimicrobiaceae;g__Ilumatobacter;
OTU1166	0	0	0	0	0	0	0	0	0	0	0	0	2	0	0	d__Bacteria;p__unclassified_Bacteria;c__unclassified_Bacteria;o__unclassified_Bacteria;f__unclassified_Bacteria;g__unclassified_Bacteria;
OTU1170	0	0	0	0	0	0	0	0	0	0	0	0	2	0	0	d__Bacteria;p__Proteobacteria;c__Gammaproteobacteria;o__Aeromonadales;f__Aeromonadaceae;g__Tolumonas;
OTU1171	0	0	0	0	0	0	0	0	0	0	0	0	3	0	0	d__Bacteria;p__unclassified_Bacteria;c__unclassified_Bacteria;o__unclassified_Bacteria;f__unclassified_Bacteria;g__unclassified_Bacteria;
OTU1175	0	0	0	0	0	0	0	0	0	0	0	0	2	0	0	d__Bacteria;p__Acidobacteria;c__Acidobacteria_Gp10;o__norank_Acidobacteria_Gp10;f__norank_Acidobacteria_Gp10;g__Gp10;
OTU1174	0	0	0	0	0	0	0	0	0	0	0	0	2	0	0	d__Bacteria;p__Bacteroidetes;c__Bacteroidia;o__Bacteroidales;f__Porphyromonadaceae;g__unclassified_Porphyromonadaceae;
OTU1176	0	0	0	0	0	0	0	0	0	0	0	0	2	0	0	d__Bacteria;p__Planctomycetes;c__Planctomycetia;o__Planctomycetales;f__Planctomycetaceae;g__unclassified_Planctomycetaceae;
OTU1207	0	0	0	0	0	0	0	0	0	0	0	0	1	0	2	d__Bacteria;p__Proteobacteria;c__Epsilonproteobacteria;o__Campylobacterales;f__Helicobacteraceae;g__unclassified_Helicobacteraceae;
OTU1184	0	0	0	0	0	0	0	0	0	0	0	0	0	2	0	d__Bacteria;p__Bacteroidetes;c__unclassified_Bacteroidetes;o__unclassified_Bacteroidetes;f__unclassified_Bacteroidetes;g__unclassified_Bacteroidetes;
OTU1183	0	0	0	0	0	0	0	0	0	0	0	0	0	2	0	d__Bacteria;p__unclassified_Bacteria;c__unclassified_Bacteria;o__unclassified_Bacteria;f__unclassified_Bacteria;g__unclassified_Bacteria;
OTU1186	0	0	0	0	0	0	0	0	0	0	0	0	0	2	0	d__Bacteria;p__unclassified_Bacteria;c__unclassified_Bacteria;o__unclassified_Bacteria;f__unclassified_Bacteria;g__unclassified_Bacteria;
OTU1190	0	0	0	0	0	0	0	0	0	0	0	0	0	2	0	d__Bacteria;p__Proteobacteria;c__Epsilonproteobacteria;o__Campylobacterales;f__unclassified_Campylobacterales;g__unclassified_Campylobacterales;
OTU1191	0	0	0	0	0	0	0	0	0	0	0	0	0	2	0	d__Bacteria;p__Bacteroidetes;c__Sphingobacteriia;o__Sphingobacteriales;f__Sphingobacteriaceae;g__unclassified_Sphingobacteriaceae;
OTU1192	0	0	0	0	0	0	0	0	0	0	0	0	0	0	2	d__Bacteria;p__Firmicutes;c__Bacilli;o__Bacillales;f__Planococcaceae;g__Planomicrobium;
OTU1193	0	0	0	0	0	0	0	0	0	0	0	0	0	0	2	d__Bacteria;p__unclassified_Bacteria;c__unclassified_Bacteria;o__unclassified_Bacteria;f__unclassified_Bacteria;g__unclassified_Bacteria;
OTU1198	0	0	0	0	0	0	0	0	0	0	0	0	0	0	2	d__Bacteria;p__Proteobacteria;c__unclassified_Proteobacteria;o__unclassified_Proteobacteria;f__unclassified_Proteobacteria;g__unclassified_Proteobacteria;
OTU1200	0	0	0	0	0	0	0	0	0	0	0	0	0	0	2	d__Bacteria;p__Bacteroidetes;c__unclassified_Bacteroidetes;o__unclassified_Bacteroidetes;f__unclassified_Bacteroidetes;g__unclassified_Bacteroidetes;
OTU1201	0	0	0	0	0	0	0	0	0	0	0	0	0	0	2	d__Bacteria;p__Firmicutes;c__Clostridia;o__Clostridiales;f__Ruminococcaceae;g__unclassified_Ruminococcaceae;
OTU1202	0	0	0	0	0	0	0	0	0	0	0	0	0	0	2	d__Bacteria;p__Deferribacteres;c__Deferribacteres;o__Deferribacterales;f__Deferribacteraceae;g__Mucispirillum;
OTU1203	0	0	0	0	0	0	0	0	0	0	0	0	0	0	2	d__Bacteria;p__unclassified_Bacteria;c__unclassified_Bacteria;o__unclassified_Bacteria;f__unclassified_Bacteria;g__unclassified_Bacteria;
OTU1205	0	0	0	0	0	0	0	0	0	0	0	0	0	0	2	d__Bacteria;p__Bacteroidetes;c__Bacteroidia;o__Bacteroidales;f__unclassified_Bacteroidales;g__unclassified_Bacteroidales;
OTU1206	0	0	0	0	0	0	0	0	0	0	0	0	0	0	2	d__Bacteria;p__Firmicutes;c__Clostridia;o__Clostridiales;f__Lachnospiraceae;g__unclassified_Lachnospiraceae;
OTU1208	0	0	0	0	0	0	0	0	0	0	0	0	0	0	2	d__Bacteria;p__Firmicutes;c__unclassified_Firmicutes;o__unclassified_Firmicutes;f__unclassified_Firmicutes;g__unclassified_Firmicutes;
OTU1209	0	0	0	0	0	0	0	0	0	0	0	0	0	0	2	d__Bacteria;p__unclassified_Bacteria;c__unclassified_Bacteria;o__unclassified_Bacteria;f__unclassified_Bacteria;g__unclassified_Bacteria;
OTU1210	0	0	0	0	0	0	0	0	0	0	0	0	0	0	2	d__Bacteria;p__Firmicutes;c__Clostridia;o__Clostridiales;f__Lachnospiraceae;g__unclassified_Lachnospiraceae;
