# Supplementary material for: Comparative analysis of the effects of cyclophosphamide and dexamethasone on intestinal immunity and microbiota in delayed hypersensitivity mice
Source: PLoS One. 2024 Oct 17;19(10):e0312147. doi: 10.1371/journal.pone.0312147 (PMC11486373; doi:10.1371/journal.pone.0312147)
Supplement: S1 File — (ZIP) [file pone.0312147.s001.zip › 2_OTU_Taxa/OTU/otu_taxonomy.xls]

#OTU ID	taxonomy
OTU6	d__Bacteria;p__Proteobacteria;c__Epsilonproteobacteria;o__Campylobacterales;f__Helicobacteraceae;g__Helicobacter;
OTU13	d__Bacteria;p__Firmicutes;c__Bacilli;o__Lactobacillales;f__Lactobacillaceae;g__Lactobacillus;
OTU4	d__Bacteria;p__Firmicutes;c__Clostridia;o__Clostridiales;f__Lachnospiraceae;g__unclassified_Lachnospiraceae;
OTU15	d__Bacteria;p__Bacteroidetes;c__Bacteroidia;o__Bacteroidales;f__Porphyromonadaceae;g__unclassified_Porphyromonadaceae;
OTU2	d__Bacteria;p__Bacteroidetes;c__Bacteroidia;o__Bacteroidales;f__Prevotellaceae;g__Alloprevotella;
OTU18	d__Bacteria;p__Firmicutes;c__Clostridia;o__Clostridiales;f__Lachnospiraceae;g__Clostridium_XlVa;
OTU9	d__Bacteria;p__Bacteroidetes;c__Bacteroidia;o__Bacteroidales;f__Porphyromonadaceae;g__Parabacteroides;
OTU1	d__Bacteria;p__Bacteroidetes;c__Bacteroidia;o__Bacteroidales;f__Bacteroidaceae;g__Bacteroides;
OTU8	d__Bacteria;p__Bacteroidetes;c__Bacteroidia;o__Bacteroidales;f__Porphyromonadaceae;g__unclassified_Porphyromonadaceae;
OTU7	d__Bacteria;p__Bacteroidetes;c__Bacteroidia;o__Bacteroidales;f__Bacteroidaceae;g__Bacteroides;
OTU3	d__Bacteria;p__Bacteroidetes;c__Bacteroidia;o__Bacteroidales;f__Rikenellaceae;g__Alistipes;
OTU14	d__Bacteria;p__Bacteroidetes;c__unclassified_Bacteroidetes;o__unclassified_Bacteroidetes;f__unclassified_Bacteroidetes;g__unclassified_Bacteroidetes;
OTU12	d__Bacteria;p__Firmicutes;c__Clostridia;o__Clostridiales;f__Ruminococcaceae;g__unclassified_Ruminococcaceae;
OTU20	d__Bacteria;p__Bacteroidetes;c__Bacteroidia;o__Bacteroidales;f__Porphyromonadaceae;g__unclassified_Porphyromonadaceae;
OTU16	d__Bacteria;p__Firmicutes;c__Clostridia;o__Clostridiales;f__Lachnospiraceae;g__unclassified_Lachnospiraceae;
OTU45	d__Bacteria;p__Firmicutes;c__Clostridia;o__Clostridiales;f__Lachnospiraceae;g__unclassified_Lachnospiraceae;
OTU37	d__Bacteria;p__Firmicutes;c__Clostridia;o__Clostridiales;f__Lachnospiraceae;g__unclassified_Lachnospiraceae;
OTU17	d__Bacteria;p__Candidatus_Saccharibacteria;c__norank_Candidatus_Saccharibacteria;o__norank_Candidatus_Saccharibacteria;f__norank_Candidatus_Saccharibacteria;g__Saccharibacteria_genera_incertae_sedis;
OTU25	d__Bacteria;p__Bacteroidetes;c__Bacteroidia;o__Bacteroidales;f__Bacteroidaceae;g__Bacteroides;
OTU59	d__Bacteria;p__Firmicutes;c__Clostridia;o__Clostridiales;f__unclassified_Clostridiales;g__unclassified_Clostridiales;
OTU10	d__Bacteria;p__Firmicutes;c__Bacilli;o__Lactobacillales;f__Lactobacillaceae;g__Lactobacillus;
OTU102	d__Bacteria;p__Firmicutes;c__Bacilli;o__Bacillales;f__Staphylococcaceae;g__Staphylococcus;
OTU21	d__Bacteria;p__Bacteroidetes;c__Bacteroidia;o__Bacteroidales;f__Bacteroidaceae;g__Bacteroides;
OTU39	d__Bacteria;p__Firmicutes;c__Clostridia;o__Clostridiales;f__Lachnospiraceae;g__unclassified_Lachnospiraceae;
OTU22	d__Bacteria;p__Firmicutes;c__Clostridia;o__Clostridiales;f__Ruminococcaceae;g__unclassified_Ruminococcaceae;
OTU51	d__Bacteria;p__Bacteroidetes;c__Bacteroidia;o__Bacteroidales;f__Porphyromonadaceae;g__unclassified_Porphyromonadaceae;
OTU27	d__Bacteria;p__Verrucomicrobia;c__Verrucomicrobiae;o__Verrucomicrobiales;f__Verrucomicrobiaceae;g__Akkermansia;
OTU26	d__Bacteria;p__Bacteroidetes;c__Bacteroidia;o__Bacteroidales;f__Porphyromonadaceae;g__unclassified_Porphyromonadaceae;
OTU54	d__Bacteria;p__Bacteroidetes;c__Bacteroidia;o__Bacteroidales;f__unclassified_Bacteroidales;g__unclassified_Bacteroidales;
OTU88	d__Bacteria;p__Firmicutes;c__Clostridia;o__Clostridiales;f__unclassified_Clostridiales;g__unclassified_Clostridiales;
OTU29	d__Bacteria;p__Bacteroidetes;c__Bacteroidia;o__Bacteroidales;f__Porphyromonadaceae;g__unclassified_Porphyromonadaceae;
OTU30	d__Bacteria;p__Deferribacteres;c__Deferribacteres;o__Deferribacterales;f__Deferribacteraceae;g__Mucispirillum;
OTU34	d__Bacteria;p__Bacteroidetes;c__Bacteroidia;o__Bacteroidales;f__Porphyromonadaceae;g__Barnesiella;
OTU43	d__Bacteria;p__Bacteroidetes;c__Bacteroidia;o__Bacteroidales;f__Prevotellaceae;g__Prevotella;
OTU11	d__Bacteria;p__Proteobacteria;c__Deltaproteobacteria;o__Desulfovibrionales;f__Desulfovibrionaceae;g__unclassified_Desulfovibrionaceae;
OTU31	d__Bacteria;p__Proteobacteria;c__Gammaproteobacteria;o__Enterobacteriales;f__Enterobacteriaceae;g__unclassified_Enterobacteriaceae;
OTU71	d__Bacteria;p__Firmicutes;c__Clostridia;o__Clostridiales;f__Ruminococcaceae;g__Clostridium_IV;
OTU47	d__Bacteria;p__Proteobacteria;c__Betaproteobacteria;o__Burkholderiales;f__Sutterellaceae;g__Parasutterella;
OTU104	d__Bacteria;p__Firmicutes;c__Clostridia;o__Clostridiales;f__unclassified_Clostridiales;g__unclassified_Clostridiales;
OTU89	d__Bacteria;p__Firmicutes;c__Clostridia;o__Clostridiales;f__unclassified_Clostridiales;g__unclassified_Clostridiales;
OTU79	d__Bacteria;p__Firmicutes;c__Clostridia;o__Clostridiales;f__Lachnospiraceae;g__unclassified_Lachnospiraceae;
OTU101	d__Bacteria;p__Firmicutes;c__Clostridia;o__Clostridiales;f__Lachnospiraceae;g__unclassified_Lachnospiraceae;
OTU78	d__Bacteria;p__Firmicutes;c__Clostridia;o__Clostridiales;f__unclassified_Clostridiales;g__unclassified_Clostridiales;
OTU98	d__Bacteria;p__Actinobacteria;c__Actinobacteria;o__Coriobacteriales;f__Coriobacteriaceae;g__unclassified_Coriobacteriaceae;
OTU93	d__Bacteria;p__Firmicutes;c__Clostridia;o__Clostridiales;f__Ruminococcaceae;g__unclassified_Ruminococcaceae;
OTU67	d__Bacteria;p__Bacteroidetes;c__Bacteroidia;o__Bacteroidales;f__Porphyromonadaceae;g__unclassified_Porphyromonadaceae;
OTU105	d__Bacteria;p__Firmicutes;c__Clostridia;o__Clostridiales;f__unclassified_Clostridiales;g__unclassified_Clostridiales;
OTU61	d__Bacteria;p__Bacteroidetes;c__Bacteroidia;o__Bacteroidales;f__Prevotellaceae;g__Prevotella;
OTU185	d__Bacteria;p__Bacteroidetes;c__Bacteroidia;o__Bacteroidales;f__Porphyromonadaceae;g__unclassified_Porphyromonadaceae;
OTU70	d__Bacteria;p__Firmicutes;c__Clostridia;o__Clostridiales;f__Lachnospiraceae;g__unclassified_Lachnospiraceae;
OTU710	d__Bacteria;p__Firmicutes;c__Clostridia;o__Clostridiales;f__Ruminococcaceae;g__unclassified_Ruminococcaceae;
OTU32	d__Bacteria;p__Bacteroidetes;c__Bacteroidia;o__Bacteroidales;f__Porphyromonadaceae;g__unclassified_Porphyromonadaceae;
OTU42	d__Bacteria;p__Firmicutes;c__Clostridia;o__Clostridiales;f__Ruminococcaceae;g__Oscillibacter;
OTU44	d__Bacteria;p__Firmicutes;c__Clostridia;o__Clostridiales;f__Ruminococcaceae;g__Clostridium_IV;
OTU41	d__Bacteria;p__Firmicutes;c__Clostridia;o__Clostridiales;f__Lachnospiraceae;g__unclassified_Lachnospiraceae;
OTU1161	d__Bacteria;p__Firmicutes;c__Clostridia;o__Clostridiales;f__Lachnospiraceae;g__Clostridium_XlVa;
OTU220	d__Bacteria;p__Bacteroidetes;c__Bacteroidia;o__Bacteroidales;f__Porphyromonadaceae;g__unclassified_Porphyromonadaceae;
OTU38	d__Bacteria;p__Firmicutes;c__Clostridia;o__Clostridiales;f__Ruminococcaceae;g__unclassified_Ruminococcaceae;
OTU738	d__Bacteria;p__Firmicutes;c__Clostridia;o__Clostridiales;f__unclassified_Clostridiales;g__unclassified_Clostridiales;
OTU100	d__Bacteria;p__Firmicutes;c__Clostridia;o__Clostridiales;f__Ruminococcaceae;g__unclassified_Ruminococcaceae;
OTU46	d__Bacteria;p__Firmicutes;c__Clostridia;o__Clostridiales;f__Ruminococcaceae;g__Flavonifractor;
OTU141	d__Bacteria;p__Firmicutes;c__Clostridia;o__Clostridiales;f__Lachnospiraceae;g__unclassified_Lachnospiraceae;
OTU76	d__Bacteria;p__Bacteroidetes;c__Bacteroidia;o__Bacteroidales;f__Prevotellaceae;g__Prevotella;
OTU19	d__Bacteria;p__Bacteroidetes;c__Bacteroidia;o__Bacteroidales;f__Porphyromonadaceae;g__unclassified_Porphyromonadaceae;
OTU35	d__Bacteria;p__Proteobacteria;c__Deltaproteobacteria;o__Desulfovibrionales;f__Desulfovibrionaceae;g__Desulfovibrio;
OTU83	d__Bacteria;p__Bacteroidetes;c__Bacteroidia;o__Bacteroidales;f__Porphyromonadaceae;g__unclassified_Porphyromonadaceae;
OTU77	d__Bacteria;p__Firmicutes;c__Clostridia;o__Clostridiales;f__Lachnospiraceae;g__Clostridium_XlVa;
OTU50	d__Bacteria;p__Firmicutes;c__Clostridia;o__Clostridiales;f__Ruminococcaceae;g__unclassified_Ruminococcaceae;
OTU133	d__Bacteria;p__Firmicutes;c__Clostridia;o__Clostridiales;f__Lachnospiraceae;g__Clostridium_XlVa;
OTU40	d__Bacteria;p__Firmicutes;c__Clostridia;o__Clostridiales;f__Ruminococcaceae;g__Oscillibacter;
OTU53	d__Bacteria;p__Firmicutes;c__Clostridia;o__Clostridiales;f__Lachnospiraceae;g__unclassified_Lachnospiraceae;
OTU130	d__Bacteria;p__Firmicutes;c__Clostridia;o__Clostridiales;f__Ruminococcaceae;g__unclassified_Ruminococcaceae;
OTU55	d__Bacteria;p__Firmicutes;c__Clostridia;o__Clostridiales;f__unclassified_Clostridiales;g__unclassified_Clostridiales;
OTU119	d__Bacteria;p__Bacteroidetes;c__Bacteroidia;o__Bacteroidales;f__Prevotellaceae;g__Prevotella;
OTU110	d__Bacteria;p__Firmicutes;c__Erysipelotrichia;o__Erysipelotrichales;f__Erysipelotrichaceae;g__Erysipelotrichaceae_incertae_sedis;
OTU97	d__Bacteria;p__Firmicutes;c__Clostridia;o__Clostridiales;f__Ruminococcaceae;g__Clostridium_IV;
OTU24	d__Bacteria;p__Proteobacteria;c__Epsilonproteobacteria;o__Campylobacterales;f__Helicobacteraceae;g__Helicobacter;
OTU74	d__Bacteria;p__Bacteroidetes;c__Bacteroidia;o__Bacteroidales;f__Porphyromonadaceae;g__unclassified_Porphyromonadaceae;
OTU157	d__Bacteria;p__Bacteroidetes;c__Bacteroidia;o__Bacteroidales;f__unclassified_Bacteroidales;g__unclassified_Bacteroidales;
OTU195	d__Bacteria;p__Bacteroidetes;c__Bacteroidia;o__Bacteroidales;f__Porphyromonadaceae;g__unclassified_Porphyromonadaceae;
OTU48	d__Bacteria;p__Firmicutes;c__Clostridia;o__Clostridiales;f__Lachnospiraceae;g__Clostridium_XlVb;
OTU5	d__Bacteria;p__Proteobacteria;c__Epsilonproteobacteria;o__Campylobacterales;f__Helicobacteraceae;g__Helicobacter;
OTU176	d__Bacteria;p__Bacteroidetes;c__Bacteroidia;o__Bacteroidales;f__Prevotellaceae;g__Prevotella;
OTU99	d__Bacteria;p__Firmicutes;c__Clostridia;o__Clostridiales;f__Lachnospiraceae;g__unclassified_Lachnospiraceae;
OTU57	d__Bacteria;p__Firmicutes;c__Clostridia;o__Clostridiales;f__Ruminococcaceae;g__unclassified_Ruminococcaceae;
OTU115	d__Bacteria;p__Firmicutes;c__Clostridia;o__Clostridiales;f__Lachnospiraceae;g__unclassified_Lachnospiraceae;
OTU539	d__Bacteria;p__Firmicutes;c__Bacilli;o__Bacillales;f__Staphylococcaceae;g__Staphylococcus;
OTU673	d__Bacteria;p__Bacteroidetes;c__Bacteroidia;o__Bacteroidales;f__Porphyromonadaceae;g__unclassified_Porphyromonadaceae;
OTU69	d__Bacteria;p__Firmicutes;c__Bacilli;o__Lactobacillales;f__Lactobacillaceae;g__Lactobacillus;
OTU75	d__Bacteria;p__Firmicutes;c__Clostridia;o__Clostridiales;f__Lachnospiraceae;g__unclassified_Lachnospiraceae;
OTU127	d__Bacteria;p__Bacteroidetes;c__Bacteroidia;o__Bacteroidales;f__Porphyromonadaceae;g__Parabacteroides;
OTU292	d__Bacteria;p__Bacteroidetes;c__Bacteroidia;o__Bacteroidales;f__Porphyromonadaceae;g__unclassified_Porphyromonadaceae;
OTU279	d__Bacteria;p__Firmicutes;c__Clostridia;o__Clostridiales;f__Lachnospiraceae;g__unclassified_Lachnospiraceae;
OTU23	d__Bacteria;p__Bacteroidetes;c__Bacteroidia;o__Bacteroidales;f__Porphyromonadaceae;g__unclassified_Porphyromonadaceae;
OTU62	d__Bacteria;p__Bacteroidetes;c__Bacteroidia;o__Bacteroidales;f__Porphyromonadaceae;g__unclassified_Porphyromonadaceae;
OTU152	d__Bacteria;p__Bacteroidetes;c__Bacteroidia;o__Bacteroidales;f__Porphyromonadaceae;g__unclassified_Porphyromonadaceae;
OTU111	d__Bacteria;p__Firmicutes;c__Clostridia;o__Clostridiales;f__Lachnospiraceae;g__unclassified_Lachnospiraceae;
OTU86	d__Bacteria;p__Firmicutes;c__Clostridia;o__Clostridiales;f__Ruminococcaceae;g__Ethanoligenens;
OTU190	d__Bacteria;p__Firmicutes;c__Clostridia;o__Clostridiales;f__Lachnospiraceae;g__unclassified_Lachnospiraceae;
OTU137	d__Bacteria;p__unclassified_Bacteria;c__unclassified_Bacteria;o__unclassified_Bacteria;f__unclassified_Bacteria;g__unclassified_Bacteria;
OTU289	d__Bacteria;p__Firmicutes;c__Clostridia;o__Clostridiales;f__Lachnospiraceae;g__unclassified_Lachnospiraceae;
OTU138	d__Bacteria;p__Firmicutes;c__Clostridia;o__Clostridiales;f__Ruminococcaceae;g__unclassified_Ruminococcaceae;
OTU103	d__Bacteria;p__Firmicutes;c__Clostridia;o__Clostridiales;f__Lachnospiraceae;g__unclassified_Lachnospiraceae;
OTU160	d__Bacteria;p__Bacteroidetes;c__Bacteroidia;o__Bacteroidales;f__Rikenellaceae;g__Alistipes;
OTU85	d__Bacteria;p__Firmicutes;c__Clostridia;o__unclassified_Clostridia;f__unclassified_Clostridia;g__unclassified_Clostridia;
OTU215	d__Bacteria;p__Proteobacteria;c__Alphaproteobacteria;o__Rhizobiales;f__Hyphomicrobiaceae;g__Hyphomicrobium;
OTU122	d__Bacteria;p__Firmicutes;c__Clostridia;o__Clostridiales;f__Lachnospiraceae;g__Acetatifactor;
OTU128	d__Bacteria;p__Firmicutes;c__Clostridia;o__Clostridiales;f__unclassified_Clostridiales;g__unclassified_Clostridiales;
OTU233	d__Bacteria;p__Proteobacteria;c__Alphaproteobacteria;o__Rhodospirillales;f__Rhodospirillaceae;g__unclassified_Rhodospirillaceae;
OTU63	d__Bacteria;p__Firmicutes;c__Clostridia;o__Clostridiales;f__Lachnospiraceae;g__unclassified_Lachnospiraceae;
OTU28	d__Bacteria;p__Firmicutes;c__Clostridia;o__Clostridiales;f__unclassified_Clostridiales;g__unclassified_Clostridiales;
OTU205	d__Bacteria;p__Fusobacteria;c__Fusobacteriia;o__Fusobacteriales;f__Fusobacteriaceae;g__Cetobacterium;
OTU116	d__Bacteria;p__Firmicutes;c__Clostridia;o__Clostridiales;f__unclassified_Clostridiales;g__unclassified_Clostridiales;
OTU268	d__Bacteria;p__unclassified_Bacteria;c__unclassified_Bacteria;o__unclassified_Bacteria;f__unclassified_Bacteria;g__unclassified_Bacteria;
OTU121	d__Bacteria;p__Firmicutes;c__Clostridia;o__Clostridiales;f__Lachnospiraceae;g__unclassified_Lachnospiraceae;
OTU417	d__Bacteria;p__Firmicutes;c__Clostridia;o__Clostridiales;f__Ruminococcaceae;g__unclassified_Ruminococcaceae;
OTU505	d__Bacteria;p__Firmicutes;c__Clostridia;o__Clostridiales;f__unclassified_Clostridiales;g__unclassified_Clostridiales;
OTU125	d__Bacteria;p__Firmicutes;c__Clostridia;o__Clostridiales;f__Clostridiaceae_1;g__Clostridium_sensu_stricto;
OTU184	d__Bacteria;p__Bacteroidetes;c__Bacteroidia;o__Bacteroidales;f__Porphyromonadaceae;g__Parabacteroides;
OTU239	d__Bacteria;p__Firmicutes;c__Clostridia;o__Clostridiales;f__unclassified_Clostridiales;g__unclassified_Clostridiales;
OTU163	d__Bacteria;p__Firmicutes;c__Clostridia;o__Clostridiales;f__Ruminococcaceae;g__Clostridium_IV;
OTU201	d__Bacteria;p__unclassified_Bacteria;c__unclassified_Bacteria;o__unclassified_Bacteria;f__unclassified_Bacteria;g__unclassified_Bacteria;
OTU284	d__Bacteria;p__Firmicutes;c__Clostridia;o__Clostridiales;f__Ruminococcaceae;g__Flavonifractor;
OTU335	d__Bacteria;p__Firmicutes;c__Clostridia;o__Clostridiales;f__unclassified_Clostridiales;g__unclassified_Clostridiales;
OTU361	d__Bacteria;p__Firmicutes;c__Clostridia;o__Clostridiales;f__Ruminococcaceae;g__unclassified_Ruminococcaceae;
OTU94	d__Bacteria;p__Firmicutes;c__Clostridia;o__Clostridiales;f__Ruminococcaceae;g__unclassified_Ruminococcaceae;
OTU308	d__Bacteria;p__Bacteroidetes;c__Bacteroidia;o__Bacteroidales;f__Porphyromonadaceae;g__unclassified_Porphyromonadaceae;
OTU149	d__Bacteria;p__Firmicutes;c__Clostridia;o__Clostridiales;f__Lachnospiraceae;g__unclassified_Lachnospiraceae;
OTU456	d__Bacteria;p__Firmicutes;c__Clostridia;o__Clostridiales;f__Ruminococcaceae;g__Pseudoflavonifractor;
OTU33	d__Bacteria;p__Bacteroidetes;c__Bacteroidia;o__Bacteroidales;f__Porphyromonadaceae;g__unclassified_Porphyromonadaceae;
OTU236	d__Bacteria;p__Cyanobacteria_Chloroplast;c__Chloroplast;o__norank_Chloroplast;f__Chloroplast;g__Chlorophyta;
OTU168	d__Bacteria;p__Bacteroidetes;c__unclassified_Bacteroidetes;o__unclassified_Bacteroidetes;f__unclassified_Bacteroidetes;g__unclassified_Bacteroidetes;
OTU139	d__Bacteria;p__Bacteroidetes;c__Bacteroidia;o__Bacteroidales;f__Porphyromonadaceae;g__unclassified_Porphyromonadaceae;
OTU312	d__Bacteria;p__Bacteroidetes;c__Bacteroidia;o__Bacteroidales;f__Porphyromonadaceae;g__unclassified_Porphyromonadaceae;
OTU172	d__Bacteria;p__Firmicutes;c__Clostridia;o__Clostridiales;f__Lachnospiraceae;g__unclassified_Lachnospiraceae;
OTU197	d__Bacteria;p__Firmicutes;c__Clostridia;o__Clostridiales;f__Lachnospiraceae;g__unclassified_Lachnospiraceae;
OTU299	d__Bacteria;p__Firmicutes;c__Clostridia;o__Clostridiales;f__unclassified_Clostridiales;g__unclassified_Clostridiales;
OTU129	d__Bacteria;p__Firmicutes;c__Erysipelotrichia;o__Erysipelotrichales;f__Erysipelotrichaceae;g__Erysipelotrichaceae_incertae_sedis;
OTU984	d__Bacteria;p__Firmicutes;c__Clostridia;o__Clostridiales;f__Lachnospiraceae;g__unclassified_Lachnospiraceae;
OTU131	d__Bacteria;p__Firmicutes;c__Erysipelotrichia;o__Erysipelotrichales;f__Erysipelotrichaceae;g__unclassified_Erysipelotrichaceae;
OTU245	d__Bacteria;p__Bacteroidetes;c__Bacteroidia;o__Bacteroidales;f__Porphyromonadaceae;g__unclassified_Porphyromonadaceae;
OTU427	d__Bacteria;p__Bacteroidetes;c__Bacteroidia;o__Bacteroidales;f__unclassified_Bacteroidales;g__unclassified_Bacteroidales;
OTU90	d__Bacteria;p__Firmicutes;c__Erysipelotrichia;o__Erysipelotrichales;f__Erysipelotrichaceae;g__Clostridium_XVIII;
OTU221	d__Bacteria;p__Chloroflexi;c__Caldilineae;o__Caldilineales;f__Caldilineaceae;g__Litorilinea;
OTU144	d__Bacteria;p__Firmicutes;c__Clostridia;o__Clostridiales;f__Ruminococcaceae;g__unclassified_Ruminococcaceae;
OTU60	d__Bacteria;p__Firmicutes;c__Clostridia;o__Clostridiales;f__Ruminococcaceae;g__unclassified_Ruminococcaceae;
OTU124	d__Bacteria;p__unclassified_Bacteria;c__unclassified_Bacteria;o__unclassified_Bacteria;f__unclassified_Bacteria;g__unclassified_Bacteria;
OTU171	d__Bacteria;p__Bacteroidetes;c__Bacteroidia;o__Bacteroidales;f__Porphyromonadaceae;g__unclassified_Porphyromonadaceae;
OTU428	d__Bacteria;p__Bacteroidetes;c__Bacteroidia;o__Bacteroidales;f__Prevotellaceae;g__unclassified_Prevotellaceae;
OTU82	d__Bacteria;p__Firmicutes;c__Clostridia;o__Clostridiales;f__unclassified_Clostridiales;g__unclassified_Clostridiales;
OTU114	d__Bacteria;p__Bacteroidetes;c__Bacteroidia;o__Bacteroidales;f__Porphyromonadaceae;g__unclassified_Porphyromonadaceae;
OTU679	d__Bacteria;p__Firmicutes;c__Clostridia;o__Clostridiales;f__Lachnospiraceae;g__unclassified_Lachnospiraceae;
OTU166	d__Bacteria;p__Proteobacteria;c__Gammaproteobacteria;o__Aeromonadales;f__Aeromonadaceae;g__Tolumonas;
OTU186	d__Bacteria;p__Proteobacteria;c__Alphaproteobacteria;o__Rhodospirillales;f__norank_Rhodospirillales;g__Reyranella;
OTU126	d__Bacteria;p__Firmicutes;c__Clostridia;o__Clostridiales;f__Lachnospiraceae;g__unclassified_Lachnospiraceae;
OTU396	d__Bacteria;p__Firmicutes;c__Clostridia;o__Clostridiales;f__Lachnospiraceae;g__unclassified_Lachnospiraceae;
OTU1090	d__Bacteria;p__Firmicutes;c__Clostridia;o__Clostridiales;f__unclassified_Clostridiales;g__unclassified_Clostridiales;
OTU153	d__Bacteria;p__Bacteroidetes;c__Bacteroidia;o__Bacteroidales;f__Bacteroidaceae;g__Bacteroides;
OTU113	d__Bacteria;p__Firmicutes;c__Clostridia;o__Clostridiales;f__unclassified_Clostridiales;g__unclassified_Clostridiales;
OTU388	d__Bacteria;p__Firmicutes;c__Clostridia;o__Clostridiales;f__Lachnospiraceae;g__unclassified_Lachnospiraceae;
OTU180	d__Bacteria;p__Proteobacteria;c__Gammaproteobacteria;o__Pseudomonadales;f__Moraxellaceae;g__Acinetobacter;
OTU528	d__Bacteria;p__Bacteroidetes;c__Bacteroidia;o__Bacteroidales;f__Porphyromonadaceae;g__unclassified_Porphyromonadaceae;
OTU403	d__Bacteria;p__Firmicutes;c__Clostridia;o__Clostridiales;f__Ruminococcaceae;g__Oscillibacter;
OTU240	d__Bacteria;p__Firmicutes;c__Clostridia;o__Clostridiales;f__unclassified_Clostridiales;g__unclassified_Clostridiales;
OTU840	d__Bacteria;p__Firmicutes;c__Clostridia;o__Clostridiales;f__Lachnospiraceae;g__Clostridium_XlVa;
OTU531	d__Bacteria;p__Bacteroidetes;c__Bacteroidia;o__Bacteroidales;f__Porphyromonadaceae;g__unclassified_Porphyromonadaceae;
OTU530	d__Bacteria;p__Firmicutes;c__Clostridia;o__Clostridiales;f__unclassified_Clostridiales;g__unclassified_Clostridiales;
OTU529	d__Bacteria;p__Firmicutes;c__Clostridia;o__Clostridiales;f__Lachnospiraceae;g__unclassified_Lachnospiraceae;
OTU882	d__Bacteria;p__Bacteroidetes;c__Bacteroidia;o__Bacteroidales;f__Bacteroidaceae;g__Bacteroides;
OTU217	d__Bacteria;p__Firmicutes;c__Clostridia;o__Clostridiales;f__Lachnospiraceae;g__unclassified_Lachnospiraceae;
OTU389	d__Bacteria;p__Firmicutes;c__Erysipelotrichia;o__Erysipelotrichales;f__Erysipelotrichaceae;g__unclassified_Erysipelotrichaceae;
OTU348	d__Bacteria;p__Proteobacteria;c__Deltaproteobacteria;o__Desulfovibrionales;f__unclassified_Desulfovibrionales;g__unclassified_Desulfovibrionales;
OTU136	d__Bacteria;p__Firmicutes;c__Clostridia;o__Clostridiales;f__Lachnospiraceae;g__unclassified_Lachnospiraceae;
OTU1172	d__Bacteria;p__Firmicutes;c__Clostridia;o__Clostridiales;f__unclassified_Clostridiales;g__unclassified_Clostridiales;
OTU95	d__Bacteria;p__Firmicutes;c__Clostridia;o__Clostridiales;f__Lachnospiraceae;g__unclassified_Lachnospiraceae;
OTU532	d__Bacteria;p__Firmicutes;c__Clostridia;o__Clostridiales;f__unclassified_Clostridiales;g__unclassified_Clostridiales;
OTU112	d__Bacteria;p__Firmicutes;c__Clostridia;o__Clostridiales;f__unclassified_Clostridiales;g__unclassified_Clostridiales;
OTU302	d__Bacteria;p__Firmicutes;c__Clostridia;o__Clostridiales;f__Lachnospiraceae;g__unclassified_Lachnospiraceae;
OTU534	d__Bacteria;p__Firmicutes;c__Clostridia;o__Clostridiales;f__Lachnospiraceae;g__unclassified_Lachnospiraceae;
OTU376	d__Bacteria;p__Firmicutes;c__Clostridia;o__Clostridiales;f__Lachnospiraceae;g__unclassified_Lachnospiraceae;
OTU430	d__Bacteria;p__Chloroflexi;c__Anaerolineae;o__Anaerolineales;f__Anaerolineaceae;g__unclassified_Anaerolineaceae;
OTU535	d__Bacteria;p__unclassified_Bacteria;c__unclassified_Bacteria;o__unclassified_Bacteria;f__unclassified_Bacteria;g__unclassified_Bacteria;
OTU533	d__Bacteria;p__Firmicutes;c__Clostridia;o__Clostridiales;f__unclassified_Clostridiales;g__unclassified_Clostridiales;
OTU536	d__Bacteria;p__Firmicutes;c__unclassified_Firmicutes;o__unclassified_Firmicutes;f__unclassified_Firmicutes;g__unclassified_Firmicutes;
OTU537	d__Bacteria;p__Proteobacteria;c__Alphaproteobacteria;o__unclassified_Alphaproteobacteria;f__unclassified_Alphaproteobacteria;g__unclassified_Alphaproteobacteria;
OTU538	d__Bacteria;p__Firmicutes;c__Clostridia;o__Clostridiales;f__Lachnospiraceae;g__unclassified_Lachnospiraceae;
OTU72	d__Bacteria;p__Firmicutes;c__Clostridia;o__Clostridiales;f__Lachnospiraceae;g__unclassified_Lachnospiraceae;
OTU540	d__Bacteria;p__unclassified_Bacteria;c__unclassified_Bacteria;o__unclassified_Bacteria;f__unclassified_Bacteria;g__unclassified_Bacteria;
OTU541	d__Bacteria;p__unclassified_Bacteria;c__unclassified_Bacteria;o__unclassified_Bacteria;f__unclassified_Bacteria;g__unclassified_Bacteria;
OTU333	d__Bacteria;p__Firmicutes;c__Clostridia;o__Clostridiales;f__Lachnospiraceae;g__unclassified_Lachnospiraceae;
OTU247	d__Bacteria;p__Firmicutes;c__unclassified_Firmicutes;o__unclassified_Firmicutes;f__unclassified_Firmicutes;g__unclassified_Firmicutes;
OTU784	d__Bacteria;p__Firmicutes;c__Clostridia;o__Clostridiales;f__unclassified_Clostridiales;g__unclassified_Clostridiales;
OTU542	d__Bacteria;p__Proteobacteria;c__Betaproteobacteria;o__Burkholderiales;f__Alcaligenaceae;g__unclassified_Alcaligenaceae;
OTU253	d__Bacteria;p__Bacteroidetes;c__Bacteroidia;o__Bacteroidales;f__Porphyromonadaceae;g__unclassified_Porphyromonadaceae;
OTU447	d__Bacteria;p__Firmicutes;c__Clostridia;o__Clostridiales;f__Lachnospiraceae;g__unclassified_Lachnospiraceae;
OTU543	d__Bacteria;p__unclassified_Bacteria;c__unclassified_Bacteria;o__unclassified_Bacteria;f__unclassified_Bacteria;g__unclassified_Bacteria;
OTU261	d__Bacteria;p__Bacteroidetes;c__Bacteroidia;o__Bacteroidales;f__Porphyromonadaceae;g__unclassified_Porphyromonadaceae;
OTU313	d__Bacteria;p__Proteobacteria;c__Alphaproteobacteria;o__unclassified_Alphaproteobacteria;f__unclassified_Alphaproteobacteria;g__unclassified_Alphaproteobacteria;
OTU140	d__Bacteria;p__Proteobacteria;c__Deltaproteobacteria;o__Desulfovibrionales;f__Desulfovibrionaceae;g__unclassified_Desulfovibrionaceae;
OTU377	d__Bacteria;p__Bacteroidetes;c__Sphingobacteriia;o__Sphingobacteriales;f__Saprospiraceae;g__unclassified_Saprospiraceae;
OTU589	d__Bacteria;p__Firmicutes;c__Clostridia;o__Clostridiales;f__Lachnospiraceae;g__unclassified_Lachnospiraceae;
OTU854	d__Bacteria;p__Firmicutes;c__Clostridia;o__Clostridiales;f__unclassified_Clostridiales;g__unclassified_Clostridiales;
OTU106	d__Bacteria;p__Firmicutes;c__Clostridia;o__Clostridiales;f__Lachnospiraceae;g__unclassified_Lachnospiraceae;
OTU711	d__Bacteria;p__Firmicutes;c__Clostridia;o__Clostridiales;f__Lachnospiraceae;g__unclassified_Lachnospiraceae;
OTU248	d__Bacteria;p__Firmicutes;c__Clostridia;o__Clostridiales;f__unclassified_Clostridiales;g__unclassified_Clostridiales;
OTU73	d__Bacteria;p__Firmicutes;c__Clostridia;o__Clostridiales;f__Ruminococcaceae;g__unclassified_Ruminococcaceae;
OTU338	d__Bacteria;p__Proteobacteria;c__Gammaproteobacteria;o__Pasteurellales;f__Pasteurellaceae;g__unclassified_Pasteurellaceae;
OTU198	d__Bacteria;p__Firmicutes;c__Clostridia;o__Clostridiales;f__Lachnospiraceae;g__Dorea;
OTU546	d__Bacteria;p__Firmicutes;c__unclassified_Firmicutes;o__unclassified_Firmicutes;f__unclassified_Firmicutes;g__unclassified_Firmicutes;
OTU545	d__Bacteria;p__Planctomycetes;c__Planctomycetia;o__Planctomycetales;f__Planctomycetaceae;g__unclassified_Planctomycetaceae;
OTU547	d__Bacteria;p__Acidobacteria;c__Acidobacteria_Gp6;o__norank_Acidobacteria_Gp6;f__norank_Acidobacteria_Gp6;g__Gp6;
OTU274	d__Bacteria;p__Firmicutes;c__Clostridia;o__Clostridiales;f__Ruminococcaceae;g__unclassified_Ruminococcaceae;
OTU1091	d__Bacteria;p__Firmicutes;c__Clostridia;o__Clostridiales;f__Ruminococcaceae;g__Clostridium_IV;
OTU548	d__Bacteria;p__Firmicutes;c__Clostridia;o__Clostridiales;f__Lachnospiraceae;g__unclassified_Lachnospiraceae;
OTU210	d__Bacteria;p__Actinobacteria;c__Actinobacteria;o__Coriobacteriales;f__Coriobacteriaceae;g__Enterorhabdus;
OTU218	d__Bacteria;p__Firmicutes;c__Clostridia;o__Clostridiales;f__unclassified_Clostridiales;g__unclassified_Clostridiales;
OTU271	d__Bacteria;p__Firmicutes;c__Clostridia;o__Clostridiales;f__Clostridiaceae_1;g__Clostridium_sensu_stricto;
OTU550	d__Bacteria;p__Proteobacteria;c__Deltaproteobacteria;o__Myxococcales;f__unclassified_Nannocystineae;g__unclassified_Nannocystineae;
OTU549	d__Bacteria;p__unclassified_Bacteria;c__unclassified_Bacteria;o__unclassified_Bacteria;f__unclassified_Bacteria;g__unclassified_Bacteria;
OTU987	d__Bacteria;p__Firmicutes;c__Clostridia;o__Clostridiales;f__Ruminococcaceae;g__unclassified_Ruminococcaceae;
OTU170	d__Bacteria;p__Firmicutes;c__unclassified_Firmicutes;o__unclassified_Firmicutes;f__unclassified_Firmicutes;g__unclassified_Firmicutes;
OTU222	d__Bacteria;p__Firmicutes;c__Clostridia;o__Clostridiales;f__Lachnospiraceae;g__unclassified_Lachnospiraceae;
OTU339	d__Bacteria;p__Firmicutes;c__Clostridia;o__Clostridiales;f__Ruminococcaceae;g__Ethanoligenens;
OTU552	d__Bacteria;p__Firmicutes;c__Clostridia;o__Clostridiales;f__Clostridiaceae_1;g__Proteiniclasticum;
OTU553	d__Bacteria;p__Bacteroidetes;c__Sphingobacteriia;o__Sphingobacteriales;f__Chitinophagaceae;g__unclassified_Chitinophagaceae;
OTU135	d__Bacteria;p__Firmicutes;c__Clostridia;o__Clostridiales;f__unclassified_Clostridiales;g__unclassified_Clostridiales;
OTU817	d__Bacteria;p__Firmicutes;c__unclassified_Firmicutes;o__unclassified_Firmicutes;f__unclassified_Firmicutes;g__unclassified_Firmicutes;
OTU554	d__Bacteria;p__Deferribacteres;c__Deferribacteres;o__Deferribacterales;f__Deferribacteraceae;g__Mucispirillum;
OTU254	d__Bacteria;p__Firmicutes;c__Clostridia;o__Clostridiales;f__Ruminococcaceae;g__Intestinimonas;
OTU118	d__Bacteria;p__Firmicutes;c__Clostridia;o__Clostridiales;f__Lachnospiraceae;g__unclassified_Lachnospiraceae;
OTU1079	d__Bacteria;p__unclassified_Bacteria;c__unclassified_Bacteria;o__unclassified_Bacteria;f__unclassified_Bacteria;g__unclassified_Bacteria;
OTU524	d__Bacteria;p__unclassified_Bacteria;c__unclassified_Bacteria;o__unclassified_Bacteria;f__unclassified_Bacteria;g__unclassified_Bacteria;
OTU275	d__Bacteria;p__Firmicutes;c__Clostridia;o__Clostridiales;f__Ruminococcaceae;g__unclassified_Ruminococcaceae;
OTU36	d__Bacteria;p__Firmicutes;c__Clostridia;o__Clostridiales;f__Lachnospiraceae;g__unclassified_Lachnospiraceae;
OTU556	d__Bacteria;p__Firmicutes;c__Clostridia;o__Clostridiales;f__Lachnospiraceae;g__unclassified_Lachnospiraceae;
OTU194	d__Bacteria;p__Firmicutes;c__Clostridia;o__Clostridiales;f__unclassified_Clostridiales;g__unclassified_Clostridiales;
OTU341	d__Bacteria;p__Bacteroidetes;c__Bacteroidia;o__Bacteroidales;f__Porphyromonadaceae;g__unclassified_Porphyromonadaceae;
OTU811	d__Bacteria;p__Firmicutes;c__Clostridia;o__Clostridiales;f__Lachnospiraceae;g__unclassified_Lachnospiraceae;
OTU496	d__Bacteria;p__Firmicutes;c__Clostridia;o__Clostridiales;f__Lachnospiraceae;g__unclassified_Lachnospiraceae;
OTU557	d__Bacteria;p__Firmicutes;c__Clostridia;o__Clostridiales;f__Lachnospiraceae;g__unclassified_Lachnospiraceae;
OTU558	d__Bacteria;p__unclassified_Bacteria;c__unclassified_Bacteria;o__unclassified_Bacteria;f__unclassified_Bacteria;g__unclassified_Bacteria;
OTU560	d__Bacteria;p__Bacteroidetes;c__Sphingobacteriia;o__Sphingobacteriales;f__Chitinophagaceae;g__Sediminibacterium;
OTU559	d__Bacteria;p__Proteobacteria;c__Gammaproteobacteria;o__Xanthomonadales;f__Sinobacteraceae;g__unclassified_Sinobacteraceae;
OTU561	d__Bacteria;p__Bacteroidetes;c__Bacteroidia;o__Bacteroidales;f__Bacteroidaceae;g__Bacteroides;
OTU562	d__Bacteria;p__unclassified_Bacteria;c__unclassified_Bacteria;o__unclassified_Bacteria;f__unclassified_Bacteria;g__unclassified_Bacteria;
OTU91	d__Bacteria;p__Firmicutes;c__Clostridia;o__Clostridiales;f__Lachnospiraceae;g__Lachnospiracea_incertae_sedis;
OTU563	d__Bacteria;p__unclassified_Bacteria;c__unclassified_Bacteria;o__unclassified_Bacteria;f__unclassified_Bacteria;g__unclassified_Bacteria;
OTU191	d__Bacteria;p__Bacteroidetes;c__Bacteroidia;o__Bacteroidales;f__Porphyromonadaceae;g__unclassified_Porphyromonadaceae;
OTU564	d__Bacteria;p__unclassified_Bacteria;c__unclassified_Bacteria;o__unclassified_Bacteria;f__unclassified_Bacteria;g__unclassified_Bacteria;
OTU565	d__Bacteria;p__Bacteroidetes;c__Bacteroidia;o__Bacteroidales;f__unclassified_Bacteroidales;g__unclassified_Bacteroidales;
OTU1096	d__Bacteria;p__Firmicutes;c__Clostridia;o__Clostridiales;f__Ruminococcaceae;g__unclassified_Ruminococcaceae;
OTU567	d__Bacteria;p__Proteobacteria;c__Gammaproteobacteria;o__Enterobacteriales;f__Enterobacteriaceae;g__Proteus;
OTU566	d__Bacteria;p__Acidobacteria;c__Acidobacteria_Gp1;o__norank_Acidobacteria_Gp1;f__norank_Acidobacteria_Gp1;g__Gp1;
OTU568	d__Bacteria;p__unclassified_Bacteria;c__unclassified_Bacteria;o__unclassified_Bacteria;f__unclassified_Bacteria;g__unclassified_Bacteria;
OTU263	d__Bacteria;p__Firmicutes;c__unclassified_Firmicutes;o__unclassified_Firmicutes;f__unclassified_Firmicutes;g__unclassified_Firmicutes;
OTU569	d__Bacteria;p__Firmicutes;c__Clostridia;o__Clostridiales;f__unclassified_Clostridiales;g__unclassified_Clostridiales;
OTU154	d__Bacteria;p__Firmicutes;c__Clostridia;o__Clostridiales;f__Ruminococcaceae;g__Anaerotruncus;
OTU159	d__Bacteria;p__Firmicutes;c__Clostridia;o__Clostridiales;f__Lachnospiraceae;g__unclassified_Lachnospiraceae;
OTU150	d__Bacteria;p__Firmicutes;c__Clostridia;o__Clostridiales;f__Ruminococcaceae;g__Clostridium_IV;
OTU570	d__Bacteria;p__Bacteroidetes;c__Sphingobacteriia;o__Sphingobacteriales;f__Sphingobacteriaceae;g__unclassified_Sphingobacteriaceae;
OTU155	d__Bacteria;p__Firmicutes;c__Clostridia;o__Clostridiales;f__Lachnospiraceae;g__unclassified_Lachnospiraceae;
OTU571	d__Bacteria;p__unclassified_Bacteria;c__unclassified_Bacteria;o__unclassified_Bacteria;f__unclassified_Bacteria;g__unclassified_Bacteria;
OTU574	d__Bacteria;p__unclassified_Bacteria;c__unclassified_Bacteria;o__unclassified_Bacteria;f__unclassified_Bacteria;g__unclassified_Bacteria;
OTU241	d__Bacteria;p__Firmicutes;c__Erysipelotrichia;o__Erysipelotrichales;f__Erysipelotrichaceae;g__Erysipelotrichaceae_incertae_sedis;
OTU117	d__Bacteria;p__Firmicutes;c__Clostridia;o__Clostridiales;f__Ruminococcaceae;g__unclassified_Ruminococcaceae;
OTU432	d__Bacteria;p__Firmicutes;c__Clostridia;o__Clostridiales;f__Lachnospiraceae;g__unclassified_Lachnospiraceae;
OTU575	d__Bacteria;p__Firmicutes;c__Clostridia;o__Clostridiales;f__Ruminococcaceae;g__unclassified_Ruminococcaceae;
OTU379	d__Bacteria;p__Firmicutes;c__unclassified_Firmicutes;o__unclassified_Firmicutes;f__unclassified_Firmicutes;g__unclassified_Firmicutes;
OTU576	d__Bacteria;p__unclassified_Bacteria;c__unclassified_Bacteria;o__unclassified_Bacteria;f__unclassified_Bacteria;g__unclassified_Bacteria;
OTU123	d__Bacteria;p__Firmicutes;c__Clostridia;o__Clostridiales;f__Ruminococcaceae;g__unclassified_Ruminococcaceae;
OTU297	d__Bacteria;p__Proteobacteria;c__Alphaproteobacteria;o__Sphingomonadales;f__Sphingomonadaceae;g__unclassified_Sphingomonadaceae;
OTU175	d__Bacteria;p__Firmicutes;c__unclassified_Firmicutes;o__unclassified_Firmicutes;f__unclassified_Firmicutes;g__unclassified_Firmicutes;
OTU577	d__Bacteria;p__unclassified_Bacteria;c__unclassified_Bacteria;o__unclassified_Bacteria;f__unclassified_Bacteria;g__unclassified_Bacteria;
OTU156	d__Bacteria;p__Firmicutes;c__Clostridia;o__Clostridiales;f__Lachnospiraceae;g__unclassified_Lachnospiraceae;
OTU578	d__Bacteria;p__Firmicutes;c__Clostridia;o__Clostridiales;f__Lachnospiraceae;g__unclassified_Lachnospiraceae;
OTU579	d__Bacteria;p__Firmicutes;c__unclassified_Firmicutes;o__unclassified_Firmicutes;f__unclassified_Firmicutes;g__unclassified_Firmicutes;
OTU249	d__Bacteria;p__Firmicutes;c__Clostridia;o__Clostridiales;f__Ruminococcaceae;g__unclassified_Ruminococcaceae;
OTU188	d__Bacteria;p__Firmicutes;c__Clostridia;o__Clostridiales;f__Lachnospiraceae;g__unclassified_Lachnospiraceae;
OTU581	d__Bacteria;p__Proteobacteria;c__Gammaproteobacteria;o__Xanthomonadales;f__Xanthomonadaceae;g__unclassified_Xanthomonadaceae;
OTU49	d__Bacteria;p__Firmicutes;c__Clostridia;o__Clostridiales;f__Lachnospiraceae;g__unclassified_Lachnospiraceae;
OTU582	d__Bacteria;p__unclassified_Bacteria;c__unclassified_Bacteria;o__unclassified_Bacteria;f__unclassified_Bacteria;g__unclassified_Bacteria;
OTU834	d__Bacteria;p__Proteobacteria;c__Alphaproteobacteria;o__Rhizobiales;f__Phyllobacteriaceae;g__unclassified_Phyllobacteriaceae;
OTU224	d__Bacteria;p__Firmicutes;c__Clostridia;o__Clostridiales;f__Lachnospiraceae;g__unclassified_Lachnospiraceae;
OTU264	d__Bacteria;p__Bacteroidetes;c__Sphingobacteriia;o__Sphingobacteriales;f__Chitinophagaceae;g__Lacibacter;
OTU255	d__Bacteria;p__Actinobacteria;c__Actinobacteria;o__Bifidobacteriales;f__Bifidobacteriaceae;g__Bifidobacterium;
OTU108	d__Bacteria;p__Firmicutes;c__Clostridia;o__Clostridiales;f__Ruminococcaceae;g__unclassified_Ruminococcaceae;
OTU96	d__Bacteria;p__Firmicutes;c__Clostridia;o__Clostridiales;f__Lachnospiraceae;g__unclassified_Lachnospiraceae;
OTU237	d__Bacteria;p__Bacteroidetes;c__Bacteroidia;o__Bacteroidales;f__Rikenellaceae;g__Alistipes;
OTU64	d__Bacteria;p__Firmicutes;c__Clostridia;o__Clostridiales;f__Lachnospiraceae;g__unclassified_Lachnospiraceae;
OTU259	d__Bacteria;p__Firmicutes;c__Clostridia;o__Clostridiales;f__Ruminococcaceae;g__Clostridium_IV;
OTU835	d__Bacteria;p__unclassified_Bacteria;c__unclassified_Bacteria;o__unclassified_Bacteria;f__unclassified_Bacteria;g__unclassified_Bacteria;
OTU294	d__Bacteria;p__Firmicutes;c__Clostridia;o__Clostridiales;f__unclassified_Clostridiales;g__unclassified_Clostridiales;
OTU207	d__Bacteria;p__Firmicutes;c__Clostridia;o__Clostridiales;f__Lachnospiraceae;g__unclassified_Lachnospiraceae;
OTU173	d__Bacteria;p__Firmicutes;c__Clostridia;o__Clostridiales;f__Ruminococcaceae;g__unclassified_Ruminococcaceae;
OTU230	d__Bacteria;p__Firmicutes;c__Clostridia;o__Clostridiales;f__Ruminococcaceae;g__unclassified_Ruminococcaceae;
OTU1111	d__Bacteria;p__Actinobacteria;c__Actinobacteria;o__Coriobacteriales;f__Coriobacteriaceae;g__unclassified_Coriobacteriaceae;
OTU162	d__Bacteria;p__Bacteroidetes;c__Bacteroidia;o__Bacteroidales;f__Porphyromonadaceae;g__unclassified_Porphyromonadaceae;
OTU639	d__Bacteria;p__Acidobacteria;c__Acidobacteria_Gp3;o__norank_Acidobacteria_Gp3;f__norank_Acidobacteria_Gp3;g__Gp3;
OTU260	d__Bacteria;p__Firmicutes;c__Clostridia;o__Clostridiales;f__Lachnospiraceae;g__unclassified_Lachnospiraceae;
OTU745	d__Bacteria;p__Firmicutes;c__Clostridia;o__Clostridiales;f__unclassified_Clostridiales;g__unclassified_Clostridiales;
OTU717	d__Bacteria;p__Acidobacteria;c__Acidobacteria_Gp3;o__norank_Acidobacteria_Gp3;f__norank_Acidobacteria_Gp3;g__Gp3;
OTU295	d__Bacteria;p__Planctomycetes;c__Planctomycetia;o__Planctomycetales;f__Planctomycetaceae;g__unclassified_Planctomycetaceae;
OTU329	d__Bacteria;p__Bacteroidetes;c__Bacteroidia;o__Bacteroidales;f__unclassified_Bacteroidales;g__unclassified_Bacteroidales;
OTU146	d__Bacteria;p__Bacteroidetes;c__Bacteroidia;o__Bacteroidales;f__Porphyromonadaceae;g__unclassified_Porphyromonadaceae;
OTU1030	d__Bacteria;p__Actinobacteria;c__Actinobacteria;o__Acidimicrobiales;f__Iamiaceae;g__Aquihabitans;
OTU483	d__Bacteria;p__Firmicutes;c__Clostridia;o__Clostridiales;f__Lachnospiraceae;g__Clostridium_XlVa;
OTU234	d__Bacteria;p__Proteobacteria;c__Alphaproteobacteria;o__Rhizobiales;f__Rhizobiaceae;g__Rhizobium;
OTU81	d__Bacteria;p__Bacteroidetes;c__Bacteroidia;o__Bacteroidales;f__Bacteroidaceae;g__Bacteroides;
OTU383	d__Bacteria;p__Proteobacteria;c__Betaproteobacteria;o__Burkholderiales;f__Comamonadaceae;g__Hydrogenophaga;
OTU280	d__Bacteria;p__Proteobacteria;c__Deltaproteobacteria;o__Myxococcales;f__unclassified_Cystobacterineae;g__unclassified_Cystobacterineae;
OTU1181	d__Bacteria;p__unclassified_Bacteria;c__unclassified_Bacteria;o__unclassified_Bacteria;f__unclassified_Bacteria;g__unclassified_Bacteria;
OTU659	d__Bacteria;p__Firmicutes;c__Clostridia;o__Clostridiales;f__Lachnospiraceae;g__unclassified_Lachnospiraceae;
OTU311	d__Bacteria;p__Firmicutes;c__Clostridia;o__Clostridiales;f__unclassified_Clostridiales;g__unclassified_Clostridiales;
OTU909	d__Bacteria;p__Actinobacteria;c__Actinobacteria;o__Coriobacteriales;f__Coriobacteriaceae;g__unclassified_Coriobacteriaceae;
OTU474	d__Bacteria;p__Proteobacteria;c__Deltaproteobacteria;o__Myxococcales;f__unclassified_Nannocystineae;g__unclassified_Nannocystineae;
OTU408	d__Bacteria;p__Firmicutes;c__Clostridia;o__Clostridiales;f__Eubacteriaceae;g__Anaerofustis;
OTU66	d__Bacteria;p__Firmicutes;c__Clostridia;o__Clostridiales;f__Lachnospiraceae;g__Clostridium_XlVb;
OTU181	d__Bacteria;p__Firmicutes;c__Clostridia;o__Clostridiales;f__Lachnospiraceae;g__unclassified_Lachnospiraceae;
OTU1072	d__Bacteria;p__Planctomycetes;c__Planctomycetia;o__Planctomycetales;f__Planctomycetaceae;g__unclassified_Planctomycetaceae;
OTU214	d__Bacteria;p__Firmicutes;c__unclassified_Firmicutes;o__unclassified_Firmicutes;f__unclassified_Firmicutes;g__unclassified_Firmicutes;
OTU84	d__Bacteria;p__Firmicutes;c__Clostridia;o__Clostridiales;f__Lachnospiraceae;g__unclassified_Lachnospiraceae;
OTU431	d__Bacteria;p__Proteobacteria;c__Alphaproteobacteria;o__Rhizobiales;f__Bradyrhizobiaceae;g__Bradyrhizobium;
OTU373	d__Bacteria;p__Firmicutes;c__Erysipelotrichia;o__Erysipelotrichales;f__Erysipelotrichaceae;g__unclassified_Erysipelotrichaceae;
OTU1110	d__Bacteria;p__Bacteroidetes;c__Bacteroidia;o__Bacteroidales;f__Rikenellaceae;g__Alistipes;
OTU267	d__Bacteria;p__Firmicutes;c__unclassified_Firmicutes;o__unclassified_Firmicutes;f__unclassified_Firmicutes;g__unclassified_Firmicutes;
OTU1020	d__Bacteria;p__Firmicutes;c__Clostridia;o__Clostridiales;f__Lachnospiraceae;g__unclassified_Lachnospiraceae;
OTU358	d__Bacteria;p__Firmicutes;c__Clostridia;o__Clostridiales;f__unclassified_Clostridiales;g__unclassified_Clostridiales;
OTU352	d__Bacteria;p__Proteobacteria;c__Gammaproteobacteria;o__Aeromonadales;f__Aeromonadaceae;g__Aeromonas;
OTU320	d__Bacteria;p__Firmicutes;c__Clostridia;o__Clostridiales;f__unclassified_Clostridiales;g__unclassified_Clostridiales;
OTU448	d__Bacteria;p__Bacteroidetes;c__unclassified_Bacteroidetes;o__unclassified_Bacteroidetes;f__unclassified_Bacteroidetes;g__unclassified_Bacteroidetes;
OTU480	d__Bacteria;p__Chloroflexi;c__Caldilineae;o__Caldilineales;f__Caldilineaceae;g__unclassified_Caldilineaceae;
OTU246	d__Bacteria;p__Firmicutes;c__Clostridia;o__Clostridiales;f__Lachnospiraceae;g__unclassified_Lachnospiraceae;
OTU87	d__Bacteria;p__Bacteroidetes;c__Bacteroidia;o__Bacteroidales;f__Bacteroidaceae;g__Bacteroides;
OTU290	d__Bacteria;p__Firmicutes;c__Clostridia;o__Clostridiales;f__Lachnospiraceae;g__unclassified_Lachnospiraceae;
OTU347	d__Bacteria;p__Firmicutes;c__Clostridia;o__Clostridiales;f__Lachnospiraceae;g__unclassified_Lachnospiraceae;
OTU459	d__Bacteria;p__Firmicutes;c__Clostridia;o__Clostridiales;f__Peptostreptococcaceae;g__Romboutsia;
OTU416	d__Bacteria;p__Firmicutes;c__Clostridia;o__Clostridiales;f__Lachnospiraceae;g__Clostridium_XlVa;
OTU52	d__Bacteria;p__Firmicutes;c__Clostridia;o__Clostridiales;f__unclassified_Clostridiales;g__unclassified_Clostridiales;
OTU216	d__Bacteria;p__Firmicutes;c__Clostridia;o__Clostridiales;f__Lachnospiraceae;g__unclassified_Lachnospiraceae;
OTU936	d__Bacteria;p__Bacteroidetes;c__unclassified_Bacteroidetes;o__unclassified_Bacteroidetes;f__unclassified_Bacteroidetes;g__unclassified_Bacteroidetes;
OTU301	d__Bacteria;p__Firmicutes;c__Bacilli;o__Lactobacillales;f__Streptococcaceae;g__Streptococcus;
OTU378	d__Bacteria;p__Proteobacteria;c__Alphaproteobacteria;o__Rhizobiales;f__unclassified_Rhizobiales;g__unclassified_Rhizobiales;
OTU423	d__Bacteria;p__Proteobacteria;c__Alphaproteobacteria;o__Sphingomonadales;f__Sphingomonadaceae;g__Sphingomonas;
OTU519	d__Bacteria;p__Proteobacteria;c__Gammaproteobacteria;o__Alteromonadales;f__Shewanellaceae;g__Shewanella;
OTU685	d__Bacteria;p__Firmicutes;c__Clostridia;o__Clostridiales;f__Lachnospiraceae;g__unclassified_Lachnospiraceae;
OTU231	d__Bacteria;p__Firmicutes;c__Clostridia;o__Clostridiales;f__Lachnospiraceae;g__unclassified_Lachnospiraceae;
OTU424	d__Bacteria;p__Proteobacteria;c__Betaproteobacteria;o__unclassified_Betaproteobacteria;f__unclassified_Betaproteobacteria;g__unclassified_Betaproteobacteria;
OTU908	d__Bacteria;p__Proteobacteria;c__Deltaproteobacteria;o__Myxococcales;f__unclassified_Nannocystineae;g__unclassified_Nannocystineae;
OTU303	d__Bacteria;p__Firmicutes;c__Clostridia;o__Clostridiales;f__Lachnospiraceae;g__unclassified_Lachnospiraceae;
OTU370	d__Bacteria;p__unclassified_Bacteria;c__unclassified_Bacteria;o__unclassified_Bacteria;f__unclassified_Bacteria;g__unclassified_Bacteria;
OTU486	d__Bacteria;p__unclassified_Bacteria;c__unclassified_Bacteria;o__unclassified_Bacteria;f__unclassified_Bacteria;g__unclassified_Bacteria;
OTU56	d__Bacteria;p__Firmicutes;c__Clostridia;o__Clostridiales;f__Lachnospiraceae;g__unclassified_Lachnospiraceae;
OTU489	d__Bacteria;p__Bacteroidetes;c__Bacteroidia;o__Bacteroidales;f__Porphyromonadaceae;g__unclassified_Porphyromonadaceae;
OTU514	d__Bacteria;p__unclassified_Bacteria;c__unclassified_Bacteria;o__unclassified_Bacteria;f__unclassified_Bacteria;g__unclassified_Bacteria;
OTU498	d__Bacteria;p__Acidobacteria;c__Acidobacteria_Gp1;o__norank_Acidobacteria_Gp1;f__norank_Acidobacteria_Gp1;g__Gp1;
OTU586	d__Bacteria;p__Acidobacteria;c__Acidobacteria_Gp1;o__norank_Acidobacteria_Gp1;f__norank_Acidobacteria_Gp1;g__Gp1;
OTU608	d__Bacteria;p__Firmicutes;c__Clostridia;o__Clostridiales;f__Lachnospiraceae;g__unclassified_Lachnospiraceae;
OTU317	d__Bacteria;p__Bacteroidetes;c__Sphingobacteriia;o__Sphingobacteriales;f__Chitinophagaceae;g__unclassified_Chitinophagaceae;
OTU797	d__Bacteria;p__Firmicutes;c__Clostridia;o__Clostridiales;f__Ruminococcaceae;g__unclassified_Ruminococcaceae;
OTU606	d__Bacteria;p__Planctomycetes;c__Planctomycetia;o__Planctomycetales;f__Planctomycetaceae;g__unclassified_Planctomycetaceae;
OTU269	d__Bacteria;p__Bacteroidetes;c__unclassified_Bacteroidetes;o__unclassified_Bacteroidetes;f__unclassified_Bacteroidetes;g__unclassified_Bacteroidetes;
OTU521	d__Bacteria;p__Bacteroidetes;c__Bacteroidia;o__Bacteroidales;f__Porphyromonadaceae;g__unclassified_Porphyromonadaceae;
OTU276	d__Bacteria;p__Bacteroidetes;c__unclassified_Bacteroidetes;o__unclassified_Bacteroidetes;f__unclassified_Bacteroidetes;g__unclassified_Bacteroidetes;
OTU477	d__Bacteria;p__Bacteroidetes;c__Sphingobacteriia;o__Sphingobacteriales;f__Chitinophagaceae;g__unclassified_Chitinophagaceae;
OTU654	d__Bacteria;p__Chloroflexi;c__Anaerolineae;o__Anaerolineales;f__Anaerolineaceae;g__unclassified_Anaerolineaceae;
OTU204	d__Bacteria;p__Bacteroidetes;c__Bacteroidia;o__Bacteroidales;f__Porphyromonadaceae;g__Parabacteroides;
OTU425	d__Bacteria;p__Firmicutes;c__Clostridia;o__Clostridiales;f__Lachnospiraceae;g__Clostridium_XlVb;
OTU158	d__Bacteria;p__Firmicutes;c__Clostridia;o__Clostridiales;f__Ruminococcaceae;g__Clostridium_IV;
OTU315	d__Bacteria;p__Bacteroidetes;c__Sphingobacteriia;o__Sphingobacteriales;f__Chitinophagaceae;g__Terrimonas;
OTU380	d__Bacteria;p__Firmicutes;c__Bacilli;o__Lactobacillales;f__Carnobacteriaceae;g__Granulicatella;
OTU309	d__Bacteria;p__Firmicutes;c__Clostridia;o__Clostridiales;f__Lachnospiraceae;g__unclassified_Lachnospiraceae;
OTU458	d__Bacteria;p__Firmicutes;c__Clostridia;o__Clostridiales;f__unclassified_Clostridiales;g__unclassified_Clostridiales;
OTU501	d__Bacteria;p__Firmicutes;c__Clostridia;o__Clostridiales;f__Lachnospiraceae;g__unclassified_Lachnospiraceae;
OTU357	d__Bacteria;p__Bacteroidetes;c__Bacteroidia;o__Bacteroidales;f__Porphyromonadaceae;g__unclassified_Porphyromonadaceae;
OTU1134	d__Bacteria;p__Verrucomicrobia;c__Opitutae;o__unclassified_Opitutae;f__unclassified_Opitutae;g__unclassified_Opitutae;
OTU866	d__Bacteria;p__Verrucomicrobia;c__Opitutae;o__Opitutales;f__Opitutaceae;g__Opitutus;
OTU772	d__Bacteria;p__Bacteroidetes;c__Sphingobacteriia;o__Sphingobacteriales;f__Chitinophagaceae;g__Flavisolibacter;
OTU142	d__Bacteria;p__Bacteroidetes;c__Bacteroidia;o__Bacteroidales;f__Porphyromonadaceae;g__unclassified_Porphyromonadaceae;
OTU527	d__Bacteria;p__Proteobacteria;c__Alphaproteobacteria;o__Sphingomonadales;f__Sphingomonadaceae;g__Blastomonas;
OTU346	d__Bacteria;p__Bacteroidetes;c__Bacteroidia;o__Bacteroidales;f__Prevotellaceae;g__Paraprevotella;
OTU369	d__Bacteria;p__Bacteroidetes;c__Bacteroidia;o__Bacteroidales;f__Bacteroidaceae;g__Bacteroides;
OTU475	d__Bacteria;p__Planctomycetes;c__Planctomycetia;o__Planctomycetales;f__Planctomycetaceae;g__unclassified_Planctomycetaceae;
OTU223	d__Bacteria;p__Firmicutes;c__Clostridia;o__Clostridiales;f__Lachnospiraceae;g__unclassified_Lachnospiraceae;
OTU183	d__Bacteria;p__Firmicutes;c__Clostridia;o__Clostridiales;f__Lachnospiraceae;g__Acetatifactor;
OTU256	d__Bacteria;p__Firmicutes;c__Clostridia;o__Clostridiales;f__Ruminococcaceae;g__Butyricicoccus;
OTU391	d__Bacteria;p__Firmicutes;c__Clostridia;o__Clostridiales;f__Ruminococcaceae;g__Clostridium_IV;
OTU460	d__Bacteria;p__Bacteroidetes;c__Sphingobacteriia;o__Sphingobacteriales;f__Chitinophagaceae;g__Terrimonas;
OTU518	d__Bacteria;p__Acidobacteria;c__Acidobacteria_Gp1;o__norank_Acidobacteria_Gp1;f__norank_Acidobacteria_Gp1;g__Gp1;
OTU250	d__Bacteria;p__Firmicutes;c__Clostridia;o__Clostridiales;f__Lachnospiraceae;g__unclassified_Lachnospiraceae;
OTU405	d__Bacteria;p__Firmicutes;c__Clostridia;o__Clostridiales;f__Clostridiaceae_1;g__Clostridium_sensu_stricto;
OTU360	d__Bacteria;p__Proteobacteria;c__Alphaproteobacteria;o__Rhizobiales;f__unclassified_Rhizobiales;g__unclassified_Rhizobiales;
OTU58	d__Bacteria;p__Tenericutes;c__Mollicutes;o__Anaeroplasmatales;f__Anaeroplasmataceae;g__Anaeroplasma;
OTU484	d__Bacteria;p__Proteobacteria;c__Alphaproteobacteria;o__Sphingomonadales;f__Erythrobacteraceae;g__Altererythrobacter;
OTU359	d__Bacteria;p__Firmicutes;c__Erysipelotrichia;o__Erysipelotrichales;f__Erysipelotrichaceae;g__unclassified_Erysipelotrichaceae;
OTU592	d__Bacteria;p__Proteobacteria;c__Gammaproteobacteria;o__Pseudomonadales;f__Pseudomonadaceae;g__Pseudomonas;
OTU454	d__Bacteria;p__Bacteroidetes;c__Bacteroidia;o__Bacteroidales;f__Porphyromonadaceae;g__unclassified_Porphyromonadaceae;
OTU1154	d__Bacteria;p__Nitrospirae;c__Nitrospira;o__Nitrospirales;f__Nitrospiraceae;g__Nitrospira;
OTU325	d__Bacteria;p__Firmicutes;c__Clostridia;o__Clostridiales;f__Lachnospiraceae;g__unclassified_Lachnospiraceae;
OTU650	d__Bacteria;p__Firmicutes;c__Clostridia;o__Clostridiales;f__Lachnospiraceae;g__unclassified_Lachnospiraceae;
OTU375	d__Bacteria;p__Firmicutes;c__Clostridia;o__Clostridiales;f__Clostridiaceae_1;g__Clostridium_sensu_stricto;
OTU1160	d__Bacteria;p__Firmicutes;c__Clostridia;o__Clostridiales;f__Lachnospiraceae;g__unclassified_Lachnospiraceae;
OTU637	d__Bacteria;p__unclassified_Bacteria;c__unclassified_Bacteria;o__unclassified_Bacteria;f__unclassified_Bacteria;g__unclassified_Bacteria;
OTU192	d__Bacteria;p__Bacteroidetes;c__Bacteroidia;o__Bacteroidales;f__Rikenellaceae;g__Alistipes;
OTU211	d__Bacteria;p__Firmicutes;c__unclassified_Firmicutes;o__unclassified_Firmicutes;f__unclassified_Firmicutes;g__unclassified_Firmicutes;
OTU283	d__Bacteria;p__Bacteroidetes;c__Bacteroidia;o__Bacteroidales;f__Rikenellaceae;g__Alistipes;
OTU729	d__Bacteria;p__Bacteroidetes;c__Sphingobacteriia;o__Sphingobacteriales;f__Chitinophagaceae;g__unclassified_Chitinophagaceae;
OTU243	d__Bacteria;p__Firmicutes;c__unclassified_Firmicutes;o__unclassified_Firmicutes;f__unclassified_Firmicutes;g__unclassified_Firmicutes;
OTU293	d__Bacteria;p__Proteobacteria;c__Alphaproteobacteria;o__Rhizobiales;f__unclassified_Rhizobiales;g__unclassified_Rhizobiales;
OTU167	d__Bacteria;p__Firmicutes;c__Clostridia;o__Clostridiales;f__Lachnospiraceae;g__unclassified_Lachnospiraceae;
OTU1199	d__Bacteria;p__Proteobacteria;c__unclassified_Proteobacteria;o__unclassified_Proteobacteria;f__unclassified_Proteobacteria;g__unclassified_Proteobacteria;
OTU208	d__Bacteria;p__Firmicutes;c__Clostridia;o__Clostridiales;f__Lachnospiraceae;g__unclassified_Lachnospiraceae;
OTU641	d__Bacteria;p__Proteobacteria;c__Alphaproteobacteria;o__Alphaproteobacteria_incertae_sedis;f__norank_Alphaproteobacteria_incertae_sedis;g__Rhizomicrobium;
OTU426	d__Bacteria;p__Firmicutes;c__Clostridia;o__Clostridiales;f__Lachnospiraceae;g__unclassified_Lachnospiraceae;
OTU281	d__Bacteria;p__Firmicutes;c__Clostridia;o__Clostridiales;f__Lachnospiraceae;g__Acetatifactor;
OTU596	d__Bacteria;p__Bacteroidetes;c__unclassified_Bacteroidetes;o__unclassified_Bacteroidetes;f__unclassified_Bacteroidetes;g__unclassified_Bacteroidetes;
OTU1115	d__Bacteria;p__Firmicutes;c__Clostridia;o__Clostridiales;f__unclassified_Clostridiales;g__unclassified_Clostridiales;
OTU365	d__Bacteria;p__Proteobacteria;c__Deltaproteobacteria;o__Desulfovibrionales;f__Desulfovibrionaceae;g__Desulfovibrio;
OTU262	d__Bacteria;p__Proteobacteria;c__Gammaproteobacteria;o__Enterobacteriales;f__Enterobacteriaceae;g__Escherichia_Shigella;
OTU212	d__Bacteria;p__Cyanobacteria_Chloroplast;c__Chloroplast;o__norank_Chloroplast;f__Chloroplast;g__Chlorophyta;
OTU343	d__Bacteria;p__Bacteroidetes;c__Bacteroidia;o__Bacteroidales;f__Porphyromonadaceae;g__Butyricimonas;
OTU670	d__Bacteria;p__Fusobacteria;c__Fusobacteriia;o__Fusobacteriales;f__Fusobacteriaceae;g__unclassified_Fusobacteriaceae;
OTU683	d__Bacteria;p__Deferribacteres;c__Deferribacteres;o__Deferribacterales;f__Deferribacteraceae;g__Mucispirillum;
OTU350	d__Bacteria;p__Firmicutes;c__Clostridia;o__unclassified_Clostridia;f__unclassified_Clostridia;g__unclassified_Clostridia;
OTU647	d__Bacteria;p__Chloroflexi;c__unclassified_Chloroflexi;o__unclassified_Chloroflexi;f__unclassified_Chloroflexi;g__unclassified_Chloroflexi;
OTU296	d__Bacteria;p__Bacteroidetes;c__unclassified_Bacteroidetes;o__unclassified_Bacteroidetes;f__unclassified_Bacteroidetes;g__unclassified_Bacteroidetes;
OTU364	d__Bacteria;p__unclassified_Bacteria;c__unclassified_Bacteria;o__unclassified_Bacteria;f__unclassified_Bacteria;g__unclassified_Bacteria;
OTU182	d__Bacteria;p__Firmicutes;c__Clostridia;o__Clostridiales;f__Lachnospiraceae;g__unclassified_Lachnospiraceae;
OTU145	d__Bacteria;p__Firmicutes;c__Clostridia;o__Clostridiales;f__Lachnospiraceae;g__Acetatifactor;
OTU440	d__Bacteria;p__Bacteroidetes;c__Bacteroidia;o__Bacteroidales;f__Porphyromonadaceae;g__unclassified_Porphyromonadaceae;
OTU802	d__Bacteria;p__Bacteroidetes;c__Bacteroidia;o__Bacteroidales;f__Marinilabiliaceae;g__Mangroviflexus;
OTU467	d__Bacteria;p__Bacteroidetes;c__Sphingobacteriia;o__Sphingobacteriales;f__Sphingobacteriaceae;g__Mucilaginibacter;
OTU307	d__Bacteria;p__Bacteroidetes;c__Sphingobacteriia;o__Sphingobacteriales;f__Chitinophagaceae;g__Taibaiella;
OTU291	d__Bacteria;p__Cyanobacteria_Chloroplast;c__Cyanobacteria;o__norank_Cyanobacteria;f__unclassified_Cyanobacteria;g__unclassified_Cyanobacteria;
OTU219	d__Bacteria;p__Firmicutes;c__Clostridia;o__Clostridiales;f__unclassified_Clostridiales;g__unclassified_Clostridiales;
OTU213	d__Bacteria;p__Proteobacteria;c__Deltaproteobacteria;o__Desulfovibrionales;f__unclassified_Desulfovibrionales;g__unclassified_Desulfovibrionales;
OTU270	d__Bacteria;p__Firmicutes;c__Clostridia;o__Clostridiales;f__Lachnospiraceae;g__unclassified_Lachnospiraceae;
OTU202	d__Bacteria;p__Firmicutes;c__Clostridia;o__Clostridiales;f__Lachnospiraceae;g__unclassified_Lachnospiraceae;
OTU413	d__Bacteria;p__unclassified_Bacteria;c__unclassified_Bacteria;o__unclassified_Bacteria;f__unclassified_Bacteria;g__unclassified_Bacteria;
OTU803	d__Bacteria;p__Bacteroidetes;c__Bacteroidia;o__Bacteroidales;f__Porphyromonadaceae;g__unclassified_Porphyromonadaceae;
OTU340	d__Bacteria;p__Bacteroidetes;c__Cytophagia;o__Cytophagales;f__unclassified_Cytophagales;g__unclassified_Cytophagales;
OTU310	d__Bacteria;p__Firmicutes;c__Clostridia;o__Clostridiales;f__Lachnospiraceae;g__unclassified_Lachnospiraceae;
OTU1050	d__Bacteria;p__unclassified_Bacteria;c__unclassified_Bacteria;o__unclassified_Bacteria;f__unclassified_Bacteria;g__unclassified_Bacteria;
OTU515	d__Bacteria;p__Firmicutes;c__Clostridia;o__Clostridiales;f__Lachnospiraceae;g__unclassified_Lachnospiraceae;
OTU1157	d__Bacteria;p__Bacteroidetes;c__Bacteroidia;o__Bacteroidales;f__unclassified_Bacteroidales;g__unclassified_Bacteroidales;
OTU273	d__Bacteria;p__Firmicutes;c__Clostridia;o__Clostridiales;f__Lachnospiraceae;g__unclassified_Lachnospiraceae;
OTU326	d__Bacteria;p__unclassified_Bacteria;c__unclassified_Bacteria;o__unclassified_Bacteria;f__unclassified_Bacteria;g__unclassified_Bacteria;
OTU68	d__Bacteria;p__Firmicutes;c__Clostridia;o__Clostridiales;f__unclassified_Clostridiales;g__unclassified_Clostridiales;
OTU693	d__Bacteria;p__Firmicutes;c__Clostridia;o__Clostridiales;f__unclassified_Clostridiales;g__unclassified_Clostridiales;
OTU251	d__Bacteria;p__Firmicutes;c__Clostridia;o__Clostridiales;f__Ruminococcaceae;g__unclassified_Ruminococcaceae;
OTU337	d__Bacteria;p__Bacteroidetes;c__Cytophagia;o__Cytophagales;f__Cytophagaceae;g__Emticicia;
OTU203	d__Bacteria;p__Firmicutes;c__Clostridia;o__Clostridiales;f__Ruminococcaceae;g__Ruminococcus;
OTU362	d__Bacteria;p__Proteobacteria;c__Alphaproteobacteria;o__Rhodobacterales;f__Rhodobacteraceae;g__unclassified_Rhodobacteraceae;
OTU287	d__Bacteria;p__Firmicutes;c__Clostridia;o__Clostridiales;f__Lachnospiraceae;g__unclassified_Lachnospiraceae;
OTU193	d__Bacteria;p__Firmicutes;c__Clostridia;o__Clostridiales;f__Ruminococcaceae;g__unclassified_Ruminococcaceae;
OTU761	d__Bacteria;p__Actinobacteria;c__Actinobacteria;o__Actinomycetales;f__Microbacteriaceae;g__unclassified_Microbacteriaceae;
OTU316	d__Bacteria;p__Firmicutes;c__Clostridia;o__Clostridiales;f__Lachnospiraceae;g__unclassified_Lachnospiraceae;
OTU229	d__Bacteria;p__Firmicutes;c__Clostridia;o__Clostridiales;f__Ruminococcaceae;g__unclassified_Ruminococcaceae;
OTU896	d__Bacteria;p__unclassified_Bacteria;c__unclassified_Bacteria;o__unclassified_Bacteria;f__unclassified_Bacteria;g__unclassified_Bacteria;
OTU429	d__Bacteria;p__Proteobacteria;c__Alphaproteobacteria;o__Rhizobiales;f__unclassified_Rhizobiales;g__unclassified_Rhizobiales;
OTU336	d__Bacteria;p__Proteobacteria;c__Deltaproteobacteria;o__Desulfovibrionales;f__Desulfovibrionaceae;g__unclassified_Desulfovibrionaceae;
OTU436	d__Bacteria;p__Firmicutes;c__Clostridia;o__Clostridiales;f__Lachnospiraceae;g__Acetatifactor;
OTU755	d__Bacteria;p__Proteobacteria;c__Alphaproteobacteria;o__Rhizobiales;f__unclassified_Rhizobiales;g__unclassified_Rhizobiales;
OTU1180	d__Bacteria;p__unclassified_Bacteria;c__unclassified_Bacteria;o__unclassified_Bacteria;f__unclassified_Bacteria;g__unclassified_Bacteria;
OTU419	d__Bacteria;p__Nitrospirae;c__Nitrospira;o__Nitrospirales;f__Nitrospiraceae;g__Nitrospira;
OTU164	d__Bacteria;p__Firmicutes;c__unclassified_Firmicutes;o__unclassified_Firmicutes;f__unclassified_Firmicutes;g__unclassified_Firmicutes;
OTU664	d__Bacteria;p__Firmicutes;c__Clostridia;o__Clostridiales;f__Lachnospiraceae;g__unclassified_Lachnospiraceae;
OTU227	d__Bacteria;p__Firmicutes;c__Clostridia;o__Clostridiales;f__Ruminococcaceae;g__Butyricicoccus;
OTU321	d__Bacteria;p__Synergistetes;c__Synergistia;o__Synergistales;f__Synergistaceae;g__Thermovirga;
OTU493	d__Bacteria;p__Firmicutes;c__Erysipelotrichia;o__Erysipelotrichales;f__Erysipelotrichaceae;g__Clostridium_XVIII;
OTU371	d__Bacteria;p__Firmicutes;c__Clostridia;o__Clostridiales;f__Lachnospiraceae;g__unclassified_Lachnospiraceae;
OTU709	d__Bacteria;p__Ignavibacteriae;c__Ignavibacteria;o__Ignavibacteriales;f__Ignavibacteriaceae;g__Ignavibacterium;
OTU319	d__Bacteria;p__Bacteroidetes;c__Bacteroidia;o__Bacteroidales;f__Porphyromonadaceae;g__unclassified_Porphyromonadaceae;
OTU196	d__Bacteria;p__Firmicutes;c__Clostridia;o__Clostridiales;f__Lachnospiraceae;g__unclassified_Lachnospiraceae;
OTU935	d__Bacteria;p__Actinobacteria;c__Actinobacteria;o__unclassified_Acidimicrobidae;f__unclassified_Acidimicrobidae;g__unclassified_Acidimicrobidae;
OTU572	d__Bacteria;p__Bacteroidetes;c__Cytophagia;o__Cytophagales;f__norank_Cytophagales;g__Chryseolinea;
OTU411	d__Bacteria;p__Bacteroidetes;c__Bacteroidia;o__Bacteroidales;f__Bacteroidaceae;g__Bacteroides;
OTU277	d__Bacteria;p__Actinobacteria;c__Actinobacteria;o__Coriobacteriales;f__Coriobacteriaceae;g__unclassified_Coriobacteriaceae;
OTU322	d__Bacteria;p__Proteobacteria;c__Alphaproteobacteria;o__Rhodospirillales;f__unclassified_Rhodospirillales;g__unclassified_Rhodospirillales;
OTU852	d__Bacteria;p__Chloroflexi;c__Anaerolineae;o__Anaerolineales;f__Anaerolineaceae;g__unclassified_Anaerolineaceae;
OTU314	d__Bacteria;p__Proteobacteria;c__Gammaproteobacteria;o__Pseudomonadales;f__Pseudomonadaceae;g__Pseudomonas;
OTU703	d__Bacteria;p__Firmicutes;c__Clostridia;o__Clostridiales;f__Lachnospiraceae;g__unclassified_Lachnospiraceae;
OTU209	d__Bacteria;p__Firmicutes;c__Clostridia;o__Clostridiales;f__Ruminococcaceae;g__Clostridium_IV;
OTU199	d__Bacteria;p__Actinobacteria;c__Actinobacteria;o__Coriobacteriales;f__Coriobacteriaceae;g__unclassified_Coriobacteriaceae;
OTU394	d__Bacteria;p__Bacteroidetes;c__Sphingobacteriia;o__Sphingobacteriales;f__Chitinophagaceae;g__unclassified_Chitinophagaceae;
OTU349	d__Bacteria;p__Firmicutes;c__Clostridia;o__Clostridiales;f__Ruminococcaceae;g__unclassified_Ruminococcaceae;
OTU80	d__Bacteria;p__Firmicutes;c__Clostridia;o__Clostridiales;f__Lachnospiraceae;g__Roseburia;
OTU961	d__Bacteria;p__unclassified_Bacteria;c__unclassified_Bacteria;o__unclassified_Bacteria;f__unclassified_Bacteria;g__unclassified_Bacteria;
OTU977	d__Bacteria;p__Acidobacteria;c__Acidobacteria_Gp3;o__norank_Acidobacteria_Gp3;f__norank_Acidobacteria_Gp3;g__Candidatus_Solibacter;
OTU721	d__Bacteria;p__Firmicutes;c__Clostridia;o__Clostridiales;f__Lachnospiraceae;g__unclassified_Lachnospiraceae;
OTU828	d__Bacteria;p__Proteobacteria;c__Alphaproteobacteria;o__Sphingomonadales;f__Sphingomonadaceae;g__Sphingorhabdus;
OTU174	d__Bacteria;p__Firmicutes;c__Clostridia;o__Clostridiales;f__Lachnospiraceae;g__unclassified_Lachnospiraceae;
OTU206	d__Bacteria;p__Firmicutes;c__Clostridia;o__Clostridiales;f__Lachnospiraceae;g__unclassified_Lachnospiraceae;
OTU544	d__Bacteria;p__Acidobacteria;c__Acidobacteria_Gp3;o__norank_Acidobacteria_Gp3;f__norank_Acidobacteria_Gp3;g__Gp3;
OTU177	d__Bacteria;p__Firmicutes;c__Clostridia;o__Clostridiales;f__Ruminococcaceae;g__unclassified_Ruminococcaceae;
OTU824	d__Bacteria;p__unclassified_Bacteria;c__unclassified_Bacteria;o__unclassified_Bacteria;f__unclassified_Bacteria;g__unclassified_Bacteria;
OTU1055	d__Bacteria;p__Bacteroidetes;c__Bacteroidia;o__Bacteroidales;f__unclassified_Bacteroidales;g__unclassified_Bacteroidales;
OTU844	d__Bacteria;p__Firmicutes;c__Clostridia;o__Clostridiales;f__unclassified_Clostridiales;g__unclassified_Clostridiales;
OTU707	d__Bacteria;p__Proteobacteria;c__Alphaproteobacteria;o__Rhizobiales;f__unclassified_Rhizobiales;g__unclassified_Rhizobiales;
OTU228	d__Bacteria;p__Firmicutes;c__Clostridia;o__Clostridiales;f__unclassified_Clostridiales;g__unclassified_Clostridiales;
OTU801	d__Bacteria;p__Bacteroidetes;c__Sphingobacteriia;o__Sphingobacteriales;f__Sphingobacteriaceae;g__unclassified_Sphingobacteriaceae;
OTU1194	d__Bacteria;p__Verrucomicrobia;c__Verrucomicrobiae;o__Verrucomicrobiales;f__Verrucomicrobiaceae;g__Luteolibacter;
OTU724	d__Bacteria;p__Planctomycetes;c__Planctomycetia;o__Planctomycetales;f__Planctomycetaceae;g__unclassified_Planctomycetaceae;
OTU437	d__Bacteria;p__Bacteroidetes;c__Bacteroidia;o__Bacteroidales;f__Porphyromonadaceae;g__unclassified_Porphyromonadaceae;
OTU330	d__Bacteria;p__Firmicutes;c__Clostridia;o__Clostridiales;f__Lachnospiraceae;g__unclassified_Lachnospiraceae;
OTU265	d__Bacteria;p__Fusobacteria;c__Fusobacteriia;o__Fusobacteriales;f__Fusobacteriaceae;g__unclassified_Fusobacteriaceae;
OTU598	d__Bacteria;p__Bacteroidetes;c__Bacteroidia;o__Bacteroidales;f__Prevotellaceae;g__Alloprevotella;
OTU1063	d__Bacteria;p__Firmicutes;c__Clostridia;o__Clostridiales;f__Ruminococcaceae;g__unclassified_Ruminococcaceae;
OTU715	d__Bacteria;p__Proteobacteria;c__Alphaproteobacteria;o__Rhizobiales;f__unclassified_Rhizobiales;g__unclassified_Rhizobiales;
OTU829	d__Bacteria;p__Proteobacteria;c__Gammaproteobacteria;o__Xanthomonadales;f__Xanthomonadaceae;g__Rhodanobacter;
OTU433	d__Bacteria;p__Bacteroidetes;c__Bacteroidia;o__Bacteroidales;f__Prolixibacteraceae;g__unclassified_Prolixibacteraceae;
OTU769	d__Bacteria;p__Chloroflexi;c__Anaerolineae;o__Anaerolineales;f__Anaerolineaceae;g__unclassified_Anaerolineaceae;
OTU200	d__Bacteria;p__Firmicutes;c__Clostridia;o__Clostridiales;f__Lachnospiraceae;g__unclassified_Lachnospiraceae;
OTU244	d__Bacteria;p__Firmicutes;c__Clostridia;o__Clostridiales;f__Ruminococcaceae;g__Clostridium_IV;
OTU355	d__Bacteria;p__unclassified_Bacteria;c__unclassified_Bacteria;o__unclassified_Bacteria;f__unclassified_Bacteria;g__unclassified_Bacteria;
OTU1061	d__Bacteria;p__Bacteroidetes;c__Bacteroidia;o__Bacteroidales;f__Porphyromonadaceae;g__Dysgonomonas;
OTU252	d__Bacteria;p__Firmicutes;c__Clostridia;o__Clostridiales;f__Lachnospiraceae;g__unclassified_Lachnospiraceae;
OTU354	d__Bacteria;p__Proteobacteria;c__Gammaproteobacteria;o__unclassified_Gammaproteobacteria;f__unclassified_Gammaproteobacteria;g__unclassified_Gammaproteobacteria;
OTU374	d__Bacteria;p__Firmicutes;c__unclassified_Firmicutes;o__unclassified_Firmicutes;f__unclassified_Firmicutes;g__unclassified_Firmicutes;
OTU1132	d__Bacteria;p__Firmicutes;c__Clostridia;o__Clostridiales;f__Lachnospiraceae;g__unclassified_Lachnospiraceae;
OTU551	d__Bacteria;p__Firmicutes;c__Clostridia;o__Clostridiales;f__Ruminococcaceae;g__Saccharofermentans;
OTU597	d__Bacteria;p__Candidatus_Saccharibacteria;c__norank_Candidatus_Saccharibacteria;o__norank_Candidatus_Saccharibacteria;f__norank_Candidatus_Saccharibacteria;g__Saccharibacteria_genera_incertae_sedis;
OTU455	d__Bacteria;p__Firmicutes;c__Bacilli;o__Lactobacillales;f__Lactobacillaceae;g__Lactobacillus;
OTU583	d__Bacteria;p__Actinobacteria;c__Actinobacteria;o__Acidimicrobiales;f__unclassified_Acidimicrobineae;g__unclassified_Acidimicrobineae;
OTU684	d__Bacteria;p__Firmicutes;c__Clostridia;o__Clostridiales;f__Ruminococcaceae;g__unclassified_Ruminococcaceae;
OTU178	d__Bacteria;p__Firmicutes;c__Clostridia;o__Clostridiales;f__Lachnospiraceae;g__Acetatifactor;
OTU235	d__Bacteria;p__Firmicutes;c__Clostridia;o__unclassified_Clostridia;f__unclassified_Clostridia;g__unclassified_Clostridia;
OTU966	d__Bacteria;p__Firmicutes;c__Clostridia;o__Clostridiales;f__Ruminococcaceae;g__Oscillibacter;
OTU627	d__Bacteria;p__Firmicutes;c__Clostridia;o__Clostridiales;f__Peptostreptococcaceae;g__unclassified_Peptostreptococcaceae;
OTU478	d__Bacteria;p__Actinobacteria;c__Actinobacteria;o__Actinomycetales;f__Nocardiaceae;g__Gordonia;
OTU643	d__Bacteria;p__Bacteroidetes;c__Sphingobacteriia;o__Sphingobacteriales;f__Chitinophagaceae;g__Parafilimonas;
OTU404	d__Bacteria;p__Bacteroidetes;c__Bacteroidia;o__Bacteroidales;f__unclassified_Bacteroidales;g__unclassified_Bacteroidales;
OTU305	d__Bacteria;p__Firmicutes;c__unclassified_Firmicutes;o__unclassified_Firmicutes;f__unclassified_Firmicutes;g__unclassified_Firmicutes;
OTU555	d__Bacteria;p__Proteobacteria;c__Gammaproteobacteria;o__unclassified_Gammaproteobacteria;f__unclassified_Gammaproteobacteria;g__unclassified_Gammaproteobacteria;
OTU225	d__Bacteria;p__Firmicutes;c__Clostridia;o__Clostridiales;f__unclassified_Clostridiales;g__unclassified_Clostridiales;
OTU372	d__Bacteria;p__Actinobacteria;c__Actinobacteria;o__Coriobacteriales;f__Coriobacteriaceae;g__unclassified_Coriobacteriaceae;
OTU266	d__Bacteria;p__Firmicutes;c__Negativicutes;o__Selenomonadales;f__Veillonellaceae;g__Pectinatus;
OTU722	d__Bacteria;p__Actinobacteria;c__Actinobacteria;o__Actinomycetales;f__Streptomycetaceae;g__Streptomyces;
OTU226	d__Bacteria;p__Firmicutes;c__unclassified_Firmicutes;o__unclassified_Firmicutes;f__unclassified_Firmicutes;g__unclassified_Firmicutes;
OTU507	d__Bacteria;p__Firmicutes;c__Clostridia;o__Clostridiales;f__Ruminococcaceae;g__unclassified_Ruminococcaceae;
OTU593	d__Bacteria;p__Proteobacteria;c__Alphaproteobacteria;o__unclassified_Alphaproteobacteria;f__unclassified_Alphaproteobacteria;g__unclassified_Alphaproteobacteria;
OTU120	d__Bacteria;p__Firmicutes;c__Clostridia;o__Clostridiales;f__Lachnospiraceae;g__unclassified_Lachnospiraceae;
OTU942	d__Bacteria;p__Firmicutes;c__Bacilli;o__Bacillales;f__Bacillaceae_1;g__Bacillus;
OTU465	d__Bacteria;p__Bacteroidetes;c__Bacteroidia;o__Bacteroidales;f__Porphyromonadaceae;g__unclassified_Porphyromonadaceae;
OTU363	d__Bacteria;p__Bacteroidetes;c__Bacteroidia;o__Bacteroidales;f__Porphyromonadaceae;g__unclassified_Porphyromonadaceae;
OTU499	d__Bacteria;p__Actinobacteria;c__Actinobacteria;o__Actinomycetales;f__Nocardiaceae;g__Rhodococcus;
OTU730	d__Bacteria;p__Bacteroidetes;c__Sphingobacteriia;o__Sphingobacteriales;f__Chitinophagaceae;g__unclassified_Chitinophagaceae;
OTU607	d__Bacteria;p__Firmicutes;c__Clostridia;o__Clostridiales;f__Lachnospiraceae;g__unclassified_Lachnospiraceae;
OTU726	d__Bacteria;p__Cyanobacteria_Chloroplast;c__Chloroplast;o__norank_Chloroplast;f__Chloroplast;g__Chlorophyta;
OTU132	d__Bacteria;p__Proteobacteria;c__Deltaproteobacteria;o__Desulfovibrionales;f__Desulfovibrionaceae;g__Desulfovibrio;
OTU344	d__Bacteria;p__Firmicutes;c__Clostridia;o__Clostridiales;f__Lachnospiraceae;g__unclassified_Lachnospiraceae;
OTU479	d__Bacteria;p__Chloroflexi;c__Anaerolineae;o__Anaerolineales;f__Anaerolineaceae;g__unclassified_Anaerolineaceae;
OTU165	d__Bacteria;p__Firmicutes;c__Clostridia;o__Clostridiales;f__Lachnospiraceae;g__unclassified_Lachnospiraceae;
OTU712	d__Bacteria;p__Actinobacteria;c__Actinobacteria;o__Actinomycetales;f__Mycobacteriaceae;g__Mycobacterium;
OTU666	d__Bacteria;p__Firmicutes;c__Clostridia;o__Clostridiales;f__Lachnospiraceae;g__unclassified_Lachnospiraceae;
OTU147	d__Bacteria;p__Firmicutes;c__Clostridia;o__Clostridiales;f__Lachnospiraceae;g__unclassified_Lachnospiraceae;
OTU187	d__Bacteria;p__Firmicutes;c__Clostridia;o__Clostridiales;f__Ruminococcaceae;g__Oscillibacter;
OTU1101	d__Bacteria;p__Firmicutes;c__Clostridia;o__Clostridiales;f__unclassified_Clostridiales;g__unclassified_Clostridiales;
OTU613	d__Bacteria;p__Bacteroidetes;c__Sphingobacteriia;o__Sphingobacteriales;f__Chitinophagaceae;g__Flavisolibacter;
OTU573	d__Bacteria;p__Chloroflexi;c__Caldilineae;o__Caldilineales;f__Caldilineaceae;g__Litorilinea;
OTU449	d__Bacteria;p__Proteobacteria;c__Betaproteobacteria;o__Rhodocyclales;f__Rhodocyclaceae;g__unclassified_Rhodocyclaceae;
OTU954	d__Bacteria;p__Proteobacteria;c__Deltaproteobacteria;o__Desulfovibrionales;f__Desulfovibrionaceae;g__Desulfovibrio;
OTU600	d__Bacteria;p__Proteobacteria;c__Deltaproteobacteria;o__Myxococcales;f__Nannocystaceae;g__Nannocystis;
OTU304	d__Bacteria;p__Firmicutes;c__Clostridia;o__Clostridiales;f__Ruminococcaceae;g__unclassified_Ruminococcaceae;
OTU494	d__Bacteria;p__Bacteroidetes;c__Sphingobacteriia;o__Sphingobacteriales;f__Chitinophagaceae;g__Sediminibacterium;
OTU864	d__Bacteria;p__Firmicutes;c__Clostridia;o__Clostridiales;f__Lachnospiraceae;g__unclassified_Lachnospiraceae;
OTU487	d__Bacteria;p__Chloroflexi;c__Anaerolineae;o__Anaerolineales;f__Anaerolineaceae;g__unclassified_Anaerolineaceae;
OTU1073	d__Bacteria;p__Firmicutes;c__Clostridia;o__Clostridiales;f__Lachnospiraceae;g__unclassified_Lachnospiraceae;
OTU381	d__Bacteria;p__Firmicutes;c__Bacilli;o__Lactobacillales;f__Streptococcaceae;g__Lactococcus;
OTU1185	d__Bacteria;p__Bacteroidetes;c__Sphingobacteriia;o__Sphingobacteriales;f__Chitinophagaceae;g__Flavihumibacter;
OTU594	d__Bacteria;p__Firmicutes;c__Bacilli;o__Lactobacillales;f__Lactobacillaceae;g__Lactobacillus;
OTU1041	d__Bacteria;p__Firmicutes;c__Clostridia;o__Clostridiales;f__Lachnospiraceae;g__unclassified_Lachnospiraceae;
OTU949	d__Bacteria;p__Bacteroidetes;c__Bacteroidia;o__Bacteroidales;f__unclassified_Bacteroidales;g__unclassified_Bacteroidales;
OTU288	d__Bacteria;p__Firmicutes;c__Erysipelotrichia;o__Erysipelotrichales;f__Erysipelotrichaceae;g__Erysipelotrichaceae_incertae_sedis;
OTU580	d__Bacteria;p__Bacteroidetes;c__Flavobacteriia;o__Flavobacteriales;f__Flavobacteriaceae;g__unclassified_Flavobacteriaceae;
OTU342	d__Bacteria;p__Actinobacteria;c__Actinobacteria;o__Coriobacteriales;f__Coriobacteriaceae;g__unclassified_Coriobacteriaceae;
OTU927	d__Bacteria;p__Firmicutes;c__Clostridia;o__Clostridiales;f__unclassified_Clostridiales;g__unclassified_Clostridiales;
OTU768	d__Bacteria;p__Firmicutes;c__Bacilli;o__Lactobacillales;f__Leuconostocaceae;g__Leuconostoc;
OTU919	d__Bacteria;p__Actinobacteria;c__Actinobacteria;o__Coriobacteriales;f__Coriobacteriaceae;g__unclassified_Coriobacteriaceae;
OTU482	d__Bacteria;p__Bacteroidetes;c__unclassified_Bacteroidetes;o__unclassified_Bacteroidetes;f__unclassified_Bacteroidetes;g__unclassified_Bacteroidetes;
OTU472	d__Bacteria;p__Proteobacteria;c__Gammaproteobacteria;o__Xanthomonadales;f__Xanthomonadaceae;g__unclassified_Xanthomonadaceae;
OTU517	d__Bacteria;p__Proteobacteria;c__Deltaproteobacteria;o__Myxococcales;f__Kofleriaceae;g__Kofleria;
OTU461	d__Bacteria;p__Firmicutes;c__Clostridia;o__Clostridiales;f__Lachnospiraceae;g__unclassified_Lachnospiraceae;
OTU1169	d__Bacteria;p__Bacteroidetes;c__Sphingobacteriia;o__Sphingobacteriales;f__Chitinophagaceae;g__Ferruginibacter;
OTU807	d__Bacteria;p__Bacteroidetes;c__Bacteroidia;o__Bacteroidales;f__Bacteroidaceae;g__Bacteroides;
OTU445	d__Bacteria;p__unclassified_Bacteria;c__unclassified_Bacteria;o__unclassified_Bacteria;f__unclassified_Bacteria;g__unclassified_Bacteria;
OTU356	d__Bacteria;p__Firmicutes;c__unclassified_Firmicutes;o__unclassified_Firmicutes;f__unclassified_Firmicutes;g__unclassified_Firmicutes;
OTU680	d__Bacteria;p__Proteobacteria;c__Deltaproteobacteria;o__Bdellovibrionales;f__Bacteriovoracaceae;g__Peredibacter;
OTU700	d__Bacteria;p__Thermotogae;c__Thermotogae;o__Kosmotogales;f__Kosmotogaceae;g__Mesotoga;
OTU151	d__Bacteria;p__Firmicutes;c__Clostridia;o__Clostridiales;f__Lachnospiraceae;g__unclassified_Lachnospiraceae;
OTU504	d__Bacteria;p__Actinobacteria;c__Actinobacteria;o__Actinomycetales;f__Micrococcaceae;g__Rothia;
OTU398	d__Bacteria;p__Firmicutes;c__Clostridia;o__unclassified_Clostridia;f__unclassified_Clostridia;g__unclassified_Clostridia;
OTU584	d__Bacteria;p__unclassified_Bacteria;c__unclassified_Bacteria;o__unclassified_Bacteria;f__unclassified_Bacteria;g__unclassified_Bacteria;
OTU366	d__Bacteria;p__unclassified_Bacteria;c__unclassified_Bacteria;o__unclassified_Bacteria;f__unclassified_Bacteria;g__unclassified_Bacteria;
OTU161	d__Bacteria;p__Actinobacteria;c__Actinobacteria;o__Coriobacteriales;f__Coriobacteriaceae;g__unclassified_Coriobacteriaceae;
OTU488	d__Bacteria;p__Bacteroidetes;c__unclassified_Bacteroidetes;o__unclassified_Bacteroidetes;f__unclassified_Bacteroidetes;g__unclassified_Bacteroidetes;
OTU242	d__Bacteria;p__Firmicutes;c__Clostridia;o__Clostridiales;f__Ruminococcaceae;g__Anaerotruncus;
OTU258	d__Bacteria;p__Firmicutes;c__Clostridia;o__Clostridiales;f__Lachnospiraceae;g__unclassified_Lachnospiraceae;
OTU585	d__Bacteria;p__Bacteroidetes;c__Flavobacteriia;o__Flavobacteriales;f__Flavobacteriaceae;g__Flavobacterium;
OTU382	d__Bacteria;p__unclassified_Bacteria;c__unclassified_Bacteria;o__unclassified_Bacteria;f__unclassified_Bacteria;g__unclassified_Bacteria;
OTU395	d__Bacteria;p__Bacteroidetes;c__Sphingobacteriia;o__Sphingobacteriales;f__Saprospiraceae;g__Haliscomenobacter;
OTU605	d__Bacteria;p__Proteobacteria;c__Deltaproteobacteria;o__Desulfovibrionales;f__Desulfovibrionaceae;g__Desulfovibrio;
OTU812	d__Bacteria;p__Planctomycetes;c__Planctomycetia;o__Planctomycetales;f__Planctomycetaceae;g__Gimesia;
OTU318	d__Bacteria;p__Firmicutes;c__unclassified_Firmicutes;o__unclassified_Firmicutes;f__unclassified_Firmicutes;g__unclassified_Firmicutes;
OTU508	d__Bacteria;p__Firmicutes;c__Negativicutes;o__Selenomonadales;f__Veillonellaceae;g__unclassified_Veillonellaceae;
OTU107	d__Bacteria;p__Firmicutes;c__Clostridia;o__Clostridiales;f__Lachnospiraceae;g__unclassified_Lachnospiraceae;
OTU1195	d__Bacteria;p__Firmicutes;c__Negativicutes;o__Selenomonadales;f__Veillonellaceae;g__Megasphaera;
OTU1037	d__Bacteria;p__Firmicutes;c__Clostridia;o__Clostridiales;f__Lachnospiraceae;g__unclassified_Lachnospiraceae;
OTU490	d__Bacteria;p__Firmicutes;c__Clostridia;o__Clostridiales;f__unclassified_Clostridiales;g__unclassified_Clostridiales;
OTU765	d__Bacteria;p__Proteobacteria;c__Betaproteobacteria;o__Burkholderiales;f__Comamonadaceae;g__Simplicispira;
OTU970	d__Bacteria;p__Bacteroidetes;c__unclassified_Bacteroidetes;o__unclassified_Bacteroidetes;f__unclassified_Bacteroidetes;g__unclassified_Bacteroidetes;
OTU491	d__Bacteria;p__Firmicutes;c__Clostridia;o__Clostridiales;f__unclassified_Clostridiales;g__unclassified_Clostridiales;
OTU587	d__Bacteria;p__Actinobacteria;c__Actinobacteria;o__unclassified_Acidimicrobidae;f__unclassified_Acidimicrobidae;g__unclassified_Acidimicrobidae;
OTU714	d__Bacteria;p__Verrucomicrobia;c__Spartobacteria;o__norank_Spartobacteria;f__norank_Spartobacteria;g__Spartobacteria_genera_incertae_sedis;
OTU148	d__Bacteria;p__Firmicutes;c__Clostridia;o__Clostridiales;f__unclassified_Clostridiales;g__unclassified_Clostridiales;
OTU516	d__Bacteria;p__Chloroflexi;c__Caldilineae;o__Caldilineales;f__Caldilineaceae;g__unclassified_Caldilineaceae;
OTU588	d__Bacteria;p__Proteobacteria;c__unclassified_Proteobacteria;o__unclassified_Proteobacteria;f__unclassified_Proteobacteria;g__unclassified_Proteobacteria;
OTU415	d__Bacteria;p__Firmicutes;c__Clostridia;o__Clostridiales;f__Ruminococcaceae;g__Oscillibacter;
OTU286	d__Bacteria;p__Firmicutes;c__Clostridia;o__Clostridiales;f__unclassified_Clostridiales;g__unclassified_Clostridiales;
OTU457	d__Bacteria;p__Firmicutes;c__Bacilli;o__Lactobacillales;f__Lactobacillaceae;g__Lactobacillus;
OTU1168	d__Bacteria;p__Bacteroidetes;c__unclassified_Bacteroidetes;o__unclassified_Bacteroidetes;f__unclassified_Bacteroidetes;g__unclassified_Bacteroidetes;
OTU169	d__Bacteria;p__Firmicutes;c__Clostridia;o__Clostridiales;f__unclassified_Clostridiales;g__unclassified_Clostridiales;
OTU476	d__Bacteria;p__Firmicutes;c__Erysipelotrichia;o__Erysipelotrichales;f__Erysipelotrichaceae;g__unclassified_Erysipelotrichaceae;
OTU690	d__Bacteria;p__Acidobacteria;c__Acidobacteria_Gp1;o__norank_Acidobacteria_Gp1;f__norank_Acidobacteria_Gp1;g__unclassified_Acidobacteria_Gp1;
OTU1178	d__Bacteria;p__Bacteroidetes;c__Sphingobacteriia;o__Sphingobacteriales;f__Chitinophagaceae;g__unclassified_Chitinophagaceae;
OTU941	d__Bacteria;p__Firmicutes;c__Clostridia;o__Clostridiales;f__Lachnospiraceae;g__unclassified_Lachnospiraceae;
OTU713	d__Bacteria;p__unclassified_Bacteria;c__unclassified_Bacteria;o__unclassified_Bacteria;f__unclassified_Bacteria;g__unclassified_Bacteria;
OTU764	d__Bacteria;p__Bacteroidetes;c__Sphingobacteriia;o__Sphingobacteriales;f__Sphingobacteriaceae;g__Mucilaginibacter;
OTU590	d__Bacteria;p__Bacteroidetes;c__unclassified_Bacteroidetes;o__unclassified_Bacteroidetes;f__unclassified_Bacteroidetes;g__unclassified_Bacteroidetes;
OTU743	d__Bacteria;p__Bacteroidetes;c__Cytophagia;o__Cytophagales;f__Cytophagaceae;g__Runella;
OTU328	d__Bacteria;p__Firmicutes;c__Clostridia;o__Clostridiales;f__Ruminococcaceae;g__unclassified_Ruminococcaceae;
OTU771	d__Bacteria;p__Proteobacteria;c__Alphaproteobacteria;o__Sphingomonadales;f__Sphingomonadaceae;g__Sphingorhabdus;
OTU332	d__Bacteria;p__unclassified_Bacteria;c__unclassified_Bacteria;o__unclassified_Bacteria;f__unclassified_Bacteria;g__unclassified_Bacteria;
OTU591	d__Bacteria;p__Acidobacteria;c__Acidobacteria_Gp1;o__norank_Acidobacteria_Gp1;f__norank_Acidobacteria_Gp1;g__unclassified_Acidobacteria_Gp1;
OTU762	d__Bacteria;p__Actinobacteria;c__Actinobacteria;o__Coriobacteriales;f__Coriobacteriaceae;g__unclassified_Coriobacteriaceae;
OTU1092	d__Bacteria;p__Firmicutes;c__Clostridia;o__Clostridiales;f__Ruminococcaceae;g__unclassified_Ruminococcaceae;
OTU410	d__Bacteria;p__Actinobacteria;c__Actinobacteria;o__Actinomycetales;f__Streptomycetaceae;g__unclassified_Streptomycetaceae;
OTU502	d__Bacteria;p__unclassified_Bacteria;c__unclassified_Bacteria;o__unclassified_Bacteria;f__unclassified_Bacteria;g__unclassified_Bacteria;
OTU421	d__Bacteria;p__Bacteroidetes;c__Bacteroidia;o__Bacteroidales;f__unclassified_Bacteroidales;g__unclassified_Bacteroidales;
OTU602	d__Bacteria;p__Proteobacteria;c__Betaproteobacteria;o__Burkholderiales;f__Comamonadaceae;g__Hydrogenophaga;
OTU442	d__Bacteria;p__Firmicutes;c__Clostridia;o__Clostridiales;f__unclassified_Clostridiales;g__unclassified_Clostridiales;
OTU418	d__Bacteria;p__Bacteroidetes;c__Bacteroidia;o__Bacteroidales;f__Porphyromonadaceae;g__Barnesiella;
OTU485	d__Bacteria;p__Chloroflexi;c__Anaerolineae;o__Anaerolineales;f__Anaerolineaceae;g__unclassified_Anaerolineaceae;
OTU682	d__Bacteria;p__Proteobacteria;c__Betaproteobacteria;o__Burkholderiales;f__Comamonadaceae;g__Acidovorax;
OTU999	d__Bacteria;p__Firmicutes;c__Bacilli;o__Bacillales;f__Bacillales_Incertae_Sedis_XI;g__Gemella;
OTU956	d__Bacteria;p__Proteobacteria;c__Gammaproteobacteria;o__Pseudomonadales;f__Moraxellaceae;g__Acinetobacter;
OTU298	d__Bacteria;p__Actinobacteria;c__Actinobacteria;o__Coriobacteriales;f__Coriobacteriaceae;g__unclassified_Coriobacteriaceae;
OTU434	d__Bacteria;p__unclassified_Bacteria;c__unclassified_Bacteria;o__unclassified_Bacteria;f__unclassified_Bacteria;g__unclassified_Bacteria;
OTU414	d__Bacteria;p__Firmicutes;c__Clostridia;o__Clostridiales;f__Lachnospiraceae;g__unclassified_Lachnospiraceae;
OTU406	d__Bacteria;p__Firmicutes;c__Clostridia;o__Clostridiales;f__Lachnospiraceae;g__unclassified_Lachnospiraceae;
OTU65	d__Bacteria;p__Tenericutes;c__Mollicutes;o__Anaeroplasmatales;f__Anaeroplasmataceae;g__Anaeroplasma;
OTU435	d__Bacteria;p__Proteobacteria;c__Betaproteobacteria;o__Burkholderiales;f__Sutterellaceae;g__Parasutterella;
OTU331	d__Bacteria;p__Actinobacteria;c__Actinobacteria;o__Coriobacteriales;f__Coriobacteriaceae;g__unclassified_Coriobacteriaceae;
OTU401	d__Bacteria;p__Proteobacteria;c__Deltaproteobacteria;o__unclassified_Deltaproteobacteria;f__unclassified_Deltaproteobacteria;g__unclassified_Deltaproteobacteria;
OTU691	d__Bacteria;p__Bacteroidetes;c__Bacteroidia;o__Bacteroidales;f__Porphyromonadaceae;g__unclassified_Porphyromonadaceae;
OTU777	d__Bacteria;p__Bacteroidetes;c__Sphingobacteriia;o__Sphingobacteriales;f__Chitinophagaceae;g__Flavisolibacter;
OTU179	d__Bacteria;p__Firmicutes;c__Clostridia;o__Clostridiales;f__unclassified_Clostridiales;g__unclassified_Clostridiales;
OTU766	d__Bacteria;p__Firmicutes;c__Clostridia;o__Clostridiales;f__unclassified_Clostridiales;g__unclassified_Clostridiales;
OTU998	d__Bacteria;p__Firmicutes;c__Clostridia;o__Clostridiales;f__Lachnospiraceae;g__unclassified_Lachnospiraceae;
OTU384	d__Bacteria;p__Actinobacteria;c__Actinobacteria;o__Coriobacteriales;f__Coriobacteriaceae;g__unclassified_Coriobacteriaceae;
OTU1177	d__Bacteria;p__unclassified_Bacteria;c__unclassified_Bacteria;o__unclassified_Bacteria;f__unclassified_Bacteria;g__unclassified_Bacteria;
OTU595	d__Bacteria;p__Proteobacteria;c__Alphaproteobacteria;o__unclassified_Alphaproteobacteria;f__unclassified_Alphaproteobacteria;g__unclassified_Alphaproteobacteria;
OTU937	d__Bacteria;p__Firmicutes;c__Clostridia;o__Clostridiales;f__Ruminococcaceae;g__unclassified_Ruminococcaceae;
OTU390	d__Bacteria;p__Cyanobacteria_Chloroplast;c__Cyanobacteria;o__norank_Cyanobacteria;f__Family_II;g__GpIIa;
OTU272	d__Bacteria;p__unclassified_Bacteria;c__unclassified_Bacteria;o__unclassified_Bacteria;f__unclassified_Bacteria;g__unclassified_Bacteria;
OTU893	d__Bacteria;p__Planctomycetes;c__Planctomycetia;o__Planctomycetales;f__Planctomycetaceae;g__Pirellula;
OTU1017	d__Bacteria;p__Proteobacteria;c__unclassified_Proteobacteria;o__unclassified_Proteobacteria;f__unclassified_Proteobacteria;g__unclassified_Proteobacteria;
OTU796	d__Bacteria;p__Firmicutes;c__Clostridia;o__Clostridiales;f__Ruminococcaceae;g__unclassified_Ruminococcaceae;
OTU1140	d__Bacteria;p__Aminicenantes;c__norank_Aminicenantes;o__norank_Aminicenantes;f__norank_Aminicenantes;g__Aminicenantes_genera_incertae_sedis;
OTU1046	d__Bacteria;p__Firmicutes;c__Clostridia;o__Clostridiales;f__Lachnospiraceae;g__unclassified_Lachnospiraceae;
OTU1123	d__Bacteria;p__Chloroflexi;c__Anaerolineae;o__Anaerolineales;f__Anaerolineaceae;g__unclassified_Anaerolineaceae;
OTU964	d__Bacteria;p__Acidobacteria;c__Acidobacteria_Gp1;o__norank_Acidobacteria_Gp1;f__norank_Acidobacteria_Gp1;g__unclassified_Acidobacteria_Gp1;
OTU813	d__Bacteria;p__Firmicutes;c__unclassified_Firmicutes;o__unclassified_Firmicutes;f__unclassified_Firmicutes;g__unclassified_Firmicutes;
OTU278	d__Bacteria;p__Actinobacteria;c__Actinobacteria;o__Coriobacteriales;f__Coriobacteriaceae;g__unclassified_Coriobacteriaceae;
OTU92	d__Bacteria;p__Firmicutes;c__Clostridia;o__Clostridiales;f__Lachnospiraceae;g__unclassified_Lachnospiraceae;
OTU831	d__Bacteria;p__Bacteroidetes;c__Bacteroidia;o__Bacteroidales;f__unclassified_Bacteroidales;g__unclassified_Bacteroidales;
OTU900	d__Bacteria;p__Proteobacteria;c__Alphaproteobacteria;o__unclassified_Alphaproteobacteria;f__unclassified_Alphaproteobacteria;g__unclassified_Alphaproteobacteria;
OTU109	d__Bacteria;p__Firmicutes;c__Clostridia;o__Clostridiales;f__unclassified_Clostridiales;g__unclassified_Clostridiales;
OTU134	d__Bacteria;p__unclassified_Bacteria;c__unclassified_Bacteria;o__unclassified_Bacteria;f__unclassified_Bacteria;g__unclassified_Bacteria;
OTU599	d__Bacteria;p__Candidatus_Saccharibacteria;c__norank_Candidatus_Saccharibacteria;o__norank_Candidatus_Saccharibacteria;f__norank_Candidatus_Saccharibacteria;g__Saccharibacteria_genera_incertae_sedis;
OTU282	d__Bacteria;p__Firmicutes;c__Clostridia;o__Clostridiales;f__Clostridiaceae_1;g__Clostridium_sensu_stricto;
OTU601	d__Bacteria;p__unclassified_Bacteria;c__unclassified_Bacteria;o__unclassified_Bacteria;f__unclassified_Bacteria;g__unclassified_Bacteria;
OTU451	d__Bacteria;p__Bacteroidetes;c__Flavobacteriia;o__Flavobacteriales;f__Flavobacteriaceae;g__Chryseobacterium;
OTU353	d__Bacteria;p__Firmicutes;c__Clostridia;o__Clostridiales;f__Lachnospiraceae;g__unclassified_Lachnospiraceae;
OTU385	d__Bacteria;p__Firmicutes;c__Bacilli;o__Lactobacillales;f__Enterococcaceae;g__Enterococcus;
OTU386	d__Bacteria;p__Firmicutes;c__Clostridia;o__Clostridiales;f__Lachnospiraceae;g__Lachnospiracea_incertae_sedis;
OTU441	d__Bacteria;p__Firmicutes;c__Clostridia;o__Clostridiales;f__Ruminococcaceae;g__unclassified_Ruminococcaceae;
OTU443	d__Bacteria;p__unclassified_Bacteria;c__unclassified_Bacteria;o__unclassified_Bacteria;f__unclassified_Bacteria;g__unclassified_Bacteria;
OTU444	d__Bacteria;p__Firmicutes;c__unclassified_Firmicutes;o__unclassified_Firmicutes;f__unclassified_Firmicutes;g__unclassified_Firmicutes;
OTU898	d__Bacteria;p__Firmicutes;c__Clostridia;o__Clostridiales;f__Lachnospiraceae;g__unclassified_Lachnospiraceae;
OTU610	d__Bacteria;p__Chloroflexi;c__unclassified_Chloroflexi;o__unclassified_Chloroflexi;f__unclassified_Chloroflexi;g__unclassified_Chloroflexi;
OTU611	d__Bacteria;p__Firmicutes;c__Clostridia;o__Clostridiales;f__Lachnospiraceae;g__unclassified_Lachnospiraceae;
OTU614	d__Bacteria;p__Firmicutes;c__Clostridia;o__Clostridiales;f__Ruminococcaceae;g__Oscillibacter;
OTU615	d__Bacteria;p__unclassified_Bacteria;c__unclassified_Bacteria;o__unclassified_Bacteria;f__unclassified_Bacteria;g__unclassified_Bacteria;
OTU616	d__Bacteria;p__Firmicutes;c__Clostridia;o__Clostridiales;f__Lachnospiraceae;g__unclassified_Lachnospiraceae;
OTU617	d__Bacteria;p__Firmicutes;c__Clostridia;o__Clostridiales;f__unclassified_Clostridiales;g__unclassified_Clostridiales;
OTU618	d__Bacteria;p__Firmicutes;c__Clostridia;o__Clostridiales;f__Lachnospiraceae;g__unclassified_Lachnospiraceae;
OTU619	d__Bacteria;p__Proteobacteria;c__Alphaproteobacteria;o__unclassified_Alphaproteobacteria;f__unclassified_Alphaproteobacteria;g__unclassified_Alphaproteobacteria;
OTU621	d__Bacteria;p__Actinobacteria;c__Actinobacteria;o__Actinomycetales;f__Microbacteriaceae;g__unclassified_Microbacteriaceae;
OTU622	d__Bacteria;p__Aminicenantes;c__norank_Aminicenantes;o__norank_Aminicenantes;f__norank_Aminicenantes;g__Aminicenantes_genera_incertae_sedis;
OTU625	d__Bacteria;p__Bacteroidetes;c__Bacteroidia;o__Bacteroidales;f__Porphyromonadaceae;g__Butyricimonas;
OTU624	d__Bacteria;p__unclassified_Bacteria;c__unclassified_Bacteria;o__unclassified_Bacteria;f__unclassified_Bacteria;g__unclassified_Bacteria;
OTU626	d__Bacteria;p__Firmicutes;c__Clostridia;o__Clostridiales;f__Lachnospiraceae;g__Acetatifactor;
OTU628	d__Bacteria;p__Bacteroidetes;c__Bacteroidia;o__Bacteroidales;f__unclassified_Bacteroidales;g__unclassified_Bacteroidales;
OTU629	d__Bacteria;p__unclassified_Bacteria;c__unclassified_Bacteria;o__unclassified_Bacteria;f__unclassified_Bacteria;g__unclassified_Bacteria;
OTU630	d__Bacteria;p__Firmicutes;c__Clostridia;o__Clostridiales;f__Ruminococcaceae;g__unclassified_Ruminococcaceae;
OTU631	d__Bacteria;p__unclassified_Bacteria;c__unclassified_Bacteria;o__unclassified_Bacteria;f__unclassified_Bacteria;g__unclassified_Bacteria;
OTU633	d__Bacteria;p__Bacteroidetes;c__unclassified_Bacteroidetes;o__unclassified_Bacteroidetes;f__unclassified_Bacteroidetes;g__unclassified_Bacteroidetes;
OTU634	d__Bacteria;p__Bacteroidetes;c__Sphingobacteriia;o__Sphingobacteriales;f__Chitinophagaceae;g__unclassified_Chitinophagaceae;
OTU635	d__Bacteria;p__Proteobacteria;c__Alphaproteobacteria;o__Alphaproteobacteria_incertae_sedis;f__norank_Alphaproteobacteria_incertae_sedis;g__Geminicoccus;
OTU636	d__Bacteria;p__Bacteroidetes;c__Sphingobacteriia;o__Sphingobacteriales;f__Chitinophagaceae;g__Taibaiella;
OTU640	d__Bacteria;p__unclassified_Bacteria;c__unclassified_Bacteria;o__unclassified_Bacteria;f__unclassified_Bacteria;g__unclassified_Bacteria;
OTU642	d__Bacteria;p__unclassified_Bacteria;c__unclassified_Bacteria;o__unclassified_Bacteria;f__unclassified_Bacteria;g__unclassified_Bacteria;
OTU644	d__Bacteria;p__unclassified_Bacteria;c__unclassified_Bacteria;o__unclassified_Bacteria;f__unclassified_Bacteria;g__unclassified_Bacteria;
OTU392	d__Bacteria;p__unclassified_Bacteria;c__unclassified_Bacteria;o__unclassified_Bacteria;f__unclassified_Bacteria;g__unclassified_Bacteria;
OTU645	d__Bacteria;p__Proteobacteria;c__Alphaproteobacteria;o__Rhizobiales;f__unclassified_Rhizobiales;g__unclassified_Rhizobiales;
OTU646	d__Bacteria;p__Firmicutes;c__unclassified_Firmicutes;o__unclassified_Firmicutes;f__unclassified_Firmicutes;g__unclassified_Firmicutes;
OTU648	d__Bacteria;p__Bacteroidetes;c__Sphingobacteriia;o__Sphingobacteriales;f__Chitinophagaceae;g__Niastella;
OTU651	d__Bacteria;p__Proteobacteria;c__unclassified_Proteobacteria;o__unclassified_Proteobacteria;f__unclassified_Proteobacteria;g__unclassified_Proteobacteria;
OTU649	d__Bacteria;p__Bacteroidetes;c__unclassified_Bacteroidetes;o__unclassified_Bacteroidetes;f__unclassified_Bacteroidetes;g__unclassified_Bacteroidetes;
OTU655	d__Bacteria;p__unclassified_Bacteria;c__unclassified_Bacteria;o__unclassified_Bacteria;f__unclassified_Bacteria;g__unclassified_Bacteria;
OTU656	d__Bacteria;p__Firmicutes;c__Clostridia;o__Clostridiales;f__Lachnospiraceae;g__unclassified_Lachnospiraceae;
OTU657	d__Bacteria;p__unclassified_Bacteria;c__unclassified_Bacteria;o__unclassified_Bacteria;f__unclassified_Bacteria;g__unclassified_Bacteria;
OTU658	d__Bacteria;p__Firmicutes;c__Clostridia;o__Clostridiales;f__Ruminococcaceae;g__unclassified_Ruminococcaceae;
OTU661	d__Bacteria;p__Chloroflexi;c__unclassified_Chloroflexi;o__unclassified_Chloroflexi;f__unclassified_Chloroflexi;g__unclassified_Chloroflexi;
OTU660	d__Bacteria;p__unclassified_Bacteria;c__unclassified_Bacteria;o__unclassified_Bacteria;f__unclassified_Bacteria;g__unclassified_Bacteria;
OTU662	d__Bacteria;p__Firmicutes;c__Clostridia;o__Clostridiales;f__Lachnospiraceae;g__unclassified_Lachnospiraceae;
OTU663	d__Bacteria;p__Firmicutes;c__Negativicutes;o__Selenomonadales;f__Veillonellaceae;g__Anaeroarcus;
OTU665	d__Bacteria;p__Firmicutes;c__Clostridia;o__Clostridiales;f__unclassified_Clostridiales;g__unclassified_Clostridiales;
OTU668	d__Bacteria;p__Firmicutes;c__Clostridia;o__Clostridiales;f__unclassified_Clostridiales;g__unclassified_Clostridiales;
OTU671	d__Bacteria;p__unclassified_Bacteria;c__unclassified_Bacteria;o__unclassified_Bacteria;f__unclassified_Bacteria;g__unclassified_Bacteria;
OTU669	d__Bacteria;p__unclassified_Bacteria;c__unclassified_Bacteria;o__unclassified_Bacteria;f__unclassified_Bacteria;g__unclassified_Bacteria;
OTU672	d__Bacteria;p__Acidobacteria;c__Acidobacteria_Gp3;o__norank_Acidobacteria_Gp3;f__norank_Acidobacteria_Gp3;g__Gp3;
OTU667	d__Bacteria;p__Firmicutes;c__Clostridia;o__Clostridiales;f__unclassified_Clostridiales;g__unclassified_Clostridiales;
OTU674	d__Bacteria;p__Firmicutes;c__Clostridia;o__Clostridiales;f__Ruminococcaceae;g__unclassified_Ruminococcaceae;
OTU676	d__Bacteria;p__Firmicutes;c__Clostridia;o__Clostridiales;f__Lachnospiraceae;g__unclassified_Lachnospiraceae;
OTU675	d__Bacteria;p__Actinobacteria;c__Actinobacteria;o__Gaiellales;f__Gaiellaceae;g__Gaiella;
OTU678	d__Bacteria;p__Firmicutes;c__Clostridia;o__Clostridiales;f__Lachnospiraceae;g__unclassified_Lachnospiraceae;
OTU677	d__Bacteria;p__unclassified_Bacteria;c__unclassified_Bacteria;o__unclassified_Bacteria;f__unclassified_Bacteria;g__unclassified_Bacteria;
OTU285	d__Bacteria;p__Firmicutes;c__Clostridia;o__Clostridiales;f__Ruminococcaceae;g__Anaerotruncus;
OTU623	d__Bacteria;p__Firmicutes;c__Clostridia;o__Clostridiales;f__Lachnospiraceae;g__unclassified_Lachnospiraceae;
OTU323	d__Bacteria;p__Proteobacteria;c__Deltaproteobacteria;o__Desulfovibrionales;f__Desulfovibrionaceae;g__Desulfovibrio;
OTU681	d__Bacteria;p__Firmicutes;c__Clostridia;o__Clostridiales;f__Lachnospiraceae;g__unclassified_Lachnospiraceae;
OTU686	d__Bacteria;p__Firmicutes;c__unclassified_Firmicutes;o__unclassified_Firmicutes;f__unclassified_Firmicutes;g__unclassified_Firmicutes;
OTU687	d__Bacteria;p__Proteobacteria;c__Gammaproteobacteria;o__Pseudomonadales;f__Pseudomonadaceae;g__Cellvibrio;
OTU688	d__Bacteria;p__Acidobacteria;c__Acidobacteria_Gp3;o__norank_Acidobacteria_Gp3;f__norank_Acidobacteria_Gp3;g__Gp3;
OTU689	d__Bacteria;p__unclassified_Bacteria;c__unclassified_Bacteria;o__unclassified_Bacteria;f__unclassified_Bacteria;g__unclassified_Bacteria;
OTU450	d__Bacteria;p__Firmicutes;c__Clostridia;o__Clostridiales;f__Lachnospiraceae;g__unclassified_Lachnospiraceae;
OTU692	d__Bacteria;p__Chloroflexi;c__Anaerolineae;o__Anaerolineales;f__Anaerolineaceae;g__unclassified_Anaerolineaceae;
OTU387	d__Bacteria;p__Firmicutes;c__Clostridia;o__Clostridiales;f__unclassified_Clostridiales;g__unclassified_Clostridiales;
OTU695	d__Bacteria;p__Bacteroidetes;c__Sphingobacteriia;o__Sphingobacteriales;f__Chitinophagaceae;g__unclassified_Chitinophagaceae;
OTU694	d__Bacteria;p__Bacteroidetes;c__Bacteroidia;o__Bacteroidales;f__Porphyromonadaceae;g__unclassified_Porphyromonadaceae;
OTU696	d__Bacteria;p__Firmicutes;c__Clostridia;o__Clostridiales;f__unclassified_Clostridiales;g__unclassified_Clostridiales;
OTU697	d__Bacteria;p__Bacteroidetes;c__Bacteroidia;o__Bacteroidales;f__unclassified_Bacteroidales;g__unclassified_Bacteroidales;
OTU698	d__Bacteria;p__unclassified_Bacteria;c__unclassified_Bacteria;o__unclassified_Bacteria;f__unclassified_Bacteria;g__unclassified_Bacteria;
OTU699	d__Bacteria;p__Firmicutes;c__Clostridia;o__Clostridiales;f__unclassified_Clostridiales;g__unclassified_Clostridiales;
OTU701	d__Bacteria;p__Firmicutes;c__Clostridia;o__Clostridiales;f__Ruminococcaceae;g__unclassified_Ruminococcaceae;
OTU702	d__Bacteria;p__unclassified_Bacteria;c__unclassified_Bacteria;o__unclassified_Bacteria;f__unclassified_Bacteria;g__unclassified_Bacteria;
OTU704	d__Bacteria;p__Firmicutes;c__Clostridia;o__Clostridiales;f__unclassified_Clostridiales;g__unclassified_Clostridiales;
OTU906	d__Bacteria;p__Planctomycetes;c__Planctomycetia;o__Planctomycetales;f__Planctomycetaceae;g__Aquisphaera;
OTU520	d__Bacteria;p__Firmicutes;c__Clostridia;o__Clostridiales;f__Lachnospiraceae;g__unclassified_Lachnospiraceae;
OTU1069	d__Bacteria;p__unclassified_Bacteria;c__unclassified_Bacteria;o__unclassified_Bacteria;f__unclassified_Bacteria;g__unclassified_Bacteria;
OTU446	d__Bacteria;p__Cyanobacteria_Chloroplast;c__Cyanobacteria;o__norank_Cyanobacteria;f__Family_II;g__GpIIa;
OTU469	d__Bacteria;p__Planctomycetes;c__Planctomycetia;o__Planctomycetales;f__Planctomycetaceae;g__unclassified_Planctomycetaceae;
OTU920	d__Bacteria;p__Firmicutes;c__Clostridia;o__Clostridiales;f__Lachnospiraceae;g__unclassified_Lachnospiraceae;
OTU928	d__Bacteria;p__Acidobacteria;c__Acidobacteria_Gp1;o__norank_Acidobacteria_Gp1;f__norank_Acidobacteria_Gp1;g__Edaphobacter;
OTU947	d__Bacteria;p__Proteobacteria;c__Betaproteobacteria;o__Neisseriales;f__Neisseriaceae;g__unclassified_Neisseriaceae;
OTU397	d__Bacteria;p__Firmicutes;c__Clostridia;o__Clostridiales;f__Lachnospiraceae;g__unclassified_Lachnospiraceae;
OTU1089	d__Bacteria;p__Actinobacteria;c__Actinobacteria;o__Actinomycetales;f__Intrasporangiaceae;g__Oryzihumus;
OTU612	d__Bacteria;p__Firmicutes;c__Clostridia;o__Clostridiales;f__Lachnospiraceae;g__unclassified_Lachnospiraceae;
OTU926	d__Bacteria;p__Firmicutes;c__Clostridia;o__Clostridiales;f__Ruminococcaceae;g__unclassified_Ruminococcaceae;
OTU720	d__Bacteria;p__Firmicutes;c__Clostridia;o__Clostridiales;f__Ruminococcaceae;g__Clostridium_IV;
OTU523	d__Bacteria;p__Firmicutes;c__unclassified_Firmicutes;o__unclassified_Firmicutes;f__unclassified_Firmicutes;g__unclassified_Firmicutes;
OTU921	d__Bacteria;p__Acidobacteria;c__Acidobacteria_Gp4;o__norank_Acidobacteria_Gp4;f__norank_Acidobacteria_Gp4;g__Gp4;
OTU1016	d__Bacteria;p__Acidobacteria;c__Acidobacteria_Gp1;o__norank_Acidobacteria_Gp1;f__norank_Acidobacteria_Gp1;g__unclassified_Acidobacteria_Gp1;
OTU393	d__Bacteria;p__Firmicutes;c__Clostridia;o__Clostridiales;f__unclassified_Clostridiales;g__unclassified_Clostridiales;
OTU1097	d__Bacteria;p__Firmicutes;c__Clostridia;o__Clostridiales;f__Lachnospiraceae;g__Ruminococcus2;
OTU438	d__Bacteria;p__Firmicutes;c__Clostridia;o__Clostridiales;f__Ruminococcaceae;g__unclassified_Ruminococcaceae;
OTU439	d__Bacteria;p__Proteobacteria;c__Deltaproteobacteria;o__Desulfovibrionales;f__Desulfovibrionaceae;g__unclassified_Desulfovibrionaceae;
OTU603	d__Bacteria;p__Proteobacteria;c__Epsilonproteobacteria;o__Campylobacterales;f__Helicobacteraceae;g__Sulfurovum;
OTU1062	d__Bacteria;p__Firmicutes;c__unclassified_Firmicutes;o__unclassified_Firmicutes;f__unclassified_Firmicutes;g__unclassified_Firmicutes;
OTU783	d__Bacteria;p__Firmicutes;c__Clostridia;o__Clostridiales;f__unclassified_Clostridiales;g__unclassified_Clostridiales;
OTU604	d__Bacteria;p__Actinobacteria;c__Actinobacteria;o__Actinomycetales;f__Pseudonocardiaceae;g__Kutzneria;
OTU873	d__Bacteria;p__unclassified_Bacteria;c__unclassified_Bacteria;o__unclassified_Bacteria;f__unclassified_Bacteria;g__unclassified_Bacteria;
OTU1082	d__Bacteria;p__Firmicutes;c__Clostridia;o__Clostridiales;f__Lachnospiraceae;g__unclassified_Lachnospiraceae;
OTU609	d__Bacteria;p__Firmicutes;c__Clostridia;o__Clostridiales;f__Ruminococcaceae;g__Ethanoligenens;
OTU958	d__Bacteria;p__Firmicutes;c__Clostridia;o__Clostridiales;f__Lachnospiraceae;g__unclassified_Lachnospiraceae;
OTU500	d__Bacteria;p__Chloroflexi;c__Caldilineae;o__Caldilineales;f__Caldilineaceae;g__unclassified_Caldilineaceae;
OTU1070	d__Bacteria;p__Proteobacteria;c__Deltaproteobacteria;o__Syntrophobacterales;f__Syntrophaceae;g__Smithella;
OTU345	d__Bacteria;p__Firmicutes;c__unclassified_Firmicutes;o__unclassified_Firmicutes;f__unclassified_Firmicutes;g__unclassified_Firmicutes;
OTU1044	d__Bacteria;p__Firmicutes;c__Clostridia;o__Clostridiales;f__unclassified_Clostridiales;g__unclassified_Clostridiales;
OTU232	d__Bacteria;p__Firmicutes;c__Clostridia;o__Clostridiales;f__Lachnospiraceae;g__unclassified_Lachnospiraceae;
OTU300	d__Bacteria;p__Firmicutes;c__Clostridia;o__Clostridiales;f__Lachnospiraceae;g__unclassified_Lachnospiraceae;
OTU407	d__Bacteria;p__Bacteroidetes;c__Cytophagia;o__Cytophagales;f__norank_Cytophagales;g__unclassified_Cytophagales;
OTU257	d__Bacteria;p__Firmicutes;c__unclassified_Firmicutes;o__unclassified_Firmicutes;f__unclassified_Firmicutes;g__unclassified_Firmicutes;
OTU1145	d__Bacteria;p__Firmicutes;c__Clostridia;o__Clostridiales;f__Lachnospiraceae;g__unclassified_Lachnospiraceae;
OTU1085	d__Bacteria;p__Proteobacteria;c__Betaproteobacteria;o__unclassified_Betaproteobacteria;f__unclassified_Betaproteobacteria;g__unclassified_Betaproteobacteria;
OTU620	d__Bacteria;p__Firmicutes;c__Clostridia;o__Clostridiales;f__Lachnospiraceae;g__unclassified_Lachnospiraceae;
OTU1015	d__Bacteria;p__Chloroflexi;c__Anaerolineae;o__Anaerolineales;f__Anaerolineaceae;g__unclassified_Anaerolineaceae;
OTU905	d__Bacteria;p__Firmicutes;c__Clostridia;o__Clostridiales;f__Lachnospiraceae;g__unclassified_Lachnospiraceae;
OTU716	d__Bacteria;p__Proteobacteria;c__Alphaproteobacteria;o__unclassified_Alphaproteobacteria;f__unclassified_Alphaproteobacteria;g__unclassified_Alphaproteobacteria;
OTU412	d__Bacteria;p__unclassified_Bacteria;c__unclassified_Bacteria;o__unclassified_Bacteria;f__unclassified_Bacteria;g__unclassified_Bacteria;
OTU1060	d__Bacteria;p__Proteobacteria;c__Deltaproteobacteria;o__Bdellovibrionales;f__Bacteriovoracaceae;g__Peredibacter;
OTU1043	d__Bacteria;p__Firmicutes;c__Bacilli;o__Bacillales;f__Paenibacillaceae_1;g__Cohnella;
OTU792	d__Bacteria;p__Firmicutes;c__Clostridia;o__Clostridiales;f__unclassified_Clostridiales;g__unclassified_Clostridiales;
OTU1071	d__Bacteria;p__Bacteroidetes;c__Cytophagia;o__Cytophagales;f__norank_Cytophagales;g__unclassified_Cytophagales;
OTU1179	d__Bacteria;p__unclassified_Bacteria;c__unclassified_Bacteria;o__unclassified_Bacteria;f__unclassified_Bacteria;g__unclassified_Bacteria;
OTU822	d__Bacteria;p__Firmicutes;c__Clostridia;o__Clostridiales;f__Lachnospiraceae;g__unclassified_Lachnospiraceae;
OTU883	d__Bacteria;p__Firmicutes;c__Clostridia;o__Clostridiales;f__Lachnospiraceae;g__unclassified_Lachnospiraceae;
OTU632	d__Bacteria;p__Chlamydiae;c__Chlamydiia;o__Chlamydiales;f__unclassified_Chlamydiales;g__unclassified_Chlamydiales;
OTU638	d__Bacteria;p__Firmicutes;c__Clostridia;o__Clostridiales;f__Lachnospiraceae;g__Clostridium_XlVb;
OTU652	d__Bacteria;p__Firmicutes;c__Clostridia;o__Clostridiales;f__Ruminococcaceae;g__Ethanoligenens;
OTU653	d__Bacteria;p__Bacteroidetes;c__Bacteroidia;o__Bacteroidales;f__unclassified_Bacteroidales;g__unclassified_Bacteroidales;
OTU965	d__Bacteria;p__Firmicutes;c__Clostridia;o__Clostridiales;f__unclassified_Clostridiales;g__unclassified_Clostridiales;
OTU506	d__Bacteria;p__Proteobacteria;c__Gammaproteobacteria;o__Xanthomonadales;f__Xanthomonadaceae;g__unclassified_Xanthomonadaceae;
OTU708	d__Bacteria;p__Firmicutes;c__unclassified_Firmicutes;o__unclassified_Firmicutes;f__unclassified_Firmicutes;g__unclassified_Firmicutes;
OTU885	d__Bacteria;p__Acidobacteria;c__Acidobacteria_Gp3;o__norank_Acidobacteria_Gp3;f__norank_Acidobacteria_Gp3;g__Gp3;
OTU719	d__Bacteria;p__Firmicutes;c__Clostridia;o__Clostridiales;f__unclassified_Clostridiales;g__unclassified_Clostridiales;
OTU324	d__Bacteria;p__Firmicutes;c__unclassified_Firmicutes;o__unclassified_Firmicutes;f__unclassified_Firmicutes;g__unclassified_Firmicutes;
OTU503	d__Bacteria;p__Firmicutes;c__Clostridia;o__Clostridiales;f__Ruminococcaceae;g__unclassified_Ruminococcaceae;
OTU867	d__Bacteria;p__Firmicutes;c__Clostridia;o__Clostridiales;f__Lachnospiraceae;g__unclassified_Lachnospiraceae;
OTU495	d__Bacteria;p__Firmicutes;c__unclassified_Firmicutes;o__unclassified_Firmicutes;f__unclassified_Firmicutes;g__unclassified_Firmicutes;
OTU400	d__Bacteria;p__Firmicutes;c__Clostridia;o__Clostridiales;f__Ruminococcaceae;g__unclassified_Ruminococcaceae;
OTU367	d__Bacteria;p__Firmicutes;c__Clostridia;o__Clostridiales;f__Lachnospiraceae;g__Roseburia;
OTU938	d__Bacteria;p__Synergistetes;c__Synergistia;o__Synergistales;f__Synergistaceae;g__Aminivibrio;
OTU1068	d__Bacteria;p__Acidobacteria;c__Acidobacteria_Gp1;o__norank_Acidobacteria_Gp1;f__norank_Acidobacteria_Gp1;g__Gp1;
OTU452	d__Bacteria;p__Firmicutes;c__Clostridia;o__Clostridiales;f__Ruminococcaceae;g__Hydrogenoanaerobacterium;
OTU705	d__Bacteria;p__Actinobacteria;c__Actinobacteria;o__Actinomycetales;f__Nakamurellaceae;g__Nakamurella;
OTU826	d__Bacteria;p__Acidobacteria;c__Acidobacteria_Gp4;o__norank_Acidobacteria_Gp4;f__norank_Acidobacteria_Gp4;g__Gp4;
OTU453	d__Bacteria;p__Bacteroidetes;c__Bacteroidia;o__Bacteroidales;f__Porphyromonadaceae;g__unclassified_Porphyromonadaceae;
OTU1027	d__Bacteria;p__Firmicutes;c__Clostridia;o__Clostridiales;f__Lachnospiraceae;g__unclassified_Lachnospiraceae;
OTU706	d__Bacteria;p__Gemmatimonadetes;c__Gemmatimonadetes;o__Gemmatimonadales;f__Gemmatimonadaceae;g__Gemmatimonas;
OTU952	d__Bacteria;p__Actinobacteria;c__Actinobacteria;o__Actinomycetales;f__unclassified_Corynebacterineae;g__unclassified_Corynebacterineae;
OTU837	d__Bacteria;p__Firmicutes;c__Clostridia;o__Clostridiales;f__Ruminococcaceae;g__unclassified_Ruminococcaceae;
OTU510	d__Bacteria;p__Firmicutes;c__Clostridia;o__Clostridiales;f__Ruminococcaceae;g__unclassified_Ruminococcaceae;
OTU1006	d__Bacteria;p__Firmicutes;c__Clostridia;o__Clostridiales;f__Lachnospiraceae;g__unclassified_Lachnospiraceae;
OTU1052	d__Bacteria;p__Proteobacteria;c__Alphaproteobacteria;o__unclassified_Alphaproteobacteria;f__unclassified_Alphaproteobacteria;g__unclassified_Alphaproteobacteria;
OTU1032	d__Bacteria;p__Firmicutes;c__Clostridia;o__Clostridiales;f__Lachnospiraceae;g__unclassified_Lachnospiraceae;
OTU238	d__Bacteria;p__Firmicutes;c__Clostridia;o__Clostridiales;f__Ruminococcaceae;g__unclassified_Ruminococcaceae;
OTU1102	d__Bacteria;p__Proteobacteria;c__unclassified_Proteobacteria;o__unclassified_Proteobacteria;f__unclassified_Proteobacteria;g__unclassified_Proteobacteria;
OTU930	d__Bacteria;p__Firmicutes;c__Clostridia;o__Clostridiales;f__Clostridiaceae_1;g__unclassified_Clostridiaceae_1;
OTU409	d__Bacteria;p__Firmicutes;c__Clostridia;o__Clostridiales;f__Lachnospiraceae;g__unclassified_Lachnospiraceae;
OTU912	d__Bacteria;p__Firmicutes;c__Clostridia;o__Clostridiales;f__Lachnospiraceae;g__unclassified_Lachnospiraceae;
OTU915	d__Bacteria;p__Bacteroidetes;c__Bacteroidia;o__Bacteroidales;f__unclassified_Bacteroidales;g__unclassified_Bacteroidales;
OTU351	d__Bacteria;p__Firmicutes;c__Clostridia;o__Clostridiales;f__unclassified_Clostridiales;g__unclassified_Clostridiales;
OTU763	d__Bacteria;p__Proteobacteria;c__Gammaproteobacteria;o__unclassified_Gammaproteobacteria;f__unclassified_Gammaproteobacteria;g__unclassified_Gammaproteobacteria;
OTU718	d__Bacteria;p__Proteobacteria;c__Gammaproteobacteria;o__Legionellales;f__Coxiellaceae;g__Aquicella;
OTU895	d__Bacteria;p__Candidatus_Saccharibacteria;c__norank_Candidatus_Saccharibacteria;o__norank_Candidatus_Saccharibacteria;f__norank_Candidatus_Saccharibacteria;g__Saccharibacteria_genera_incertae_sedis;
OTU886	d__Bacteria;p__Firmicutes;c__Clostridia;o__Clostridiales;f__Ruminococcaceae;g__unclassified_Ruminococcaceae;
OTU470	d__Bacteria;p__Bacteroidetes;c__Bacteroidia;o__Bacteroidales;f__unclassified_Bacteroidales;g__unclassified_Bacteroidales;
OTU1167	d__Bacteria;p__Proteobacteria;c__Deltaproteobacteria;o__Syntrophobacterales;f__Syntrophaceae;g__unclassified_Syntrophaceae;
OTU907	d__Bacteria;p__Proteobacteria;c__Gammaproteobacteria;o__unclassified_Gammaproteobacteria;f__unclassified_Gammaproteobacteria;g__unclassified_Gammaproteobacteria;
OTU841	d__Bacteria;p__unclassified_Bacteria;c__unclassified_Bacteria;o__unclassified_Bacteria;f__unclassified_Bacteria;g__unclassified_Bacteria;
OTU955	d__Bacteria;p__Firmicutes;c__Clostridia;o__Clostridiales;f__Ruminococcaceae;g__unclassified_Ruminococcaceae;
OTU894	d__Bacteria;p__Firmicutes;c__Clostridia;o__Clostridiales;f__Lachnospiraceae;g__unclassified_Lachnospiraceae;
OTU944	d__Bacteria;p__Firmicutes;c__Clostridia;o__Clostridiales;f__Lachnospiraceae;g__unclassified_Lachnospiraceae;
OTU723	d__Bacteria;p__Proteobacteria;c__Betaproteobacteria;o__Burkholderiales;f__Burkholderiales_incertae_sedis;g__Aquabacterium;
OTU462	d__Bacteria;p__Firmicutes;c__unclassified_Firmicutes;o__unclassified_Firmicutes;f__unclassified_Firmicutes;g__unclassified_Firmicutes;
OTU463	d__Bacteria;p__Bacteroidetes;c__Bacteroidia;o__Bacteroidales;f__unclassified_Bacteroidales;g__unclassified_Bacteroidales;
OTU727	d__Bacteria;p__unclassified_Bacteria;c__unclassified_Bacteria;o__unclassified_Bacteria;f__unclassified_Bacteria;g__unclassified_Bacteria;
OTU728	d__Bacteria;p__unclassified_Bacteria;c__unclassified_Bacteria;o__unclassified_Bacteria;f__unclassified_Bacteria;g__unclassified_Bacteria;
OTU464	d__Bacteria;p__Firmicutes;c__unclassified_Firmicutes;o__unclassified_Firmicutes;f__unclassified_Firmicutes;g__unclassified_Firmicutes;
OTU732	d__Bacteria;p__Bacteroidetes;c__Bacteroidia;o__Bacteroidales;f__Prevotellaceae;g__Alloprevotella;
OTU399	d__Bacteria;p__Firmicutes;c__Clostridia;o__Clostridiales;f__Lachnospiraceae;g__unclassified_Lachnospiraceae;
OTU734	d__Bacteria;p__unclassified_Bacteria;c__unclassified_Bacteria;o__unclassified_Bacteria;f__unclassified_Bacteria;g__unclassified_Bacteria;
OTU736	d__Bacteria;p__unclassified_Bacteria;c__unclassified_Bacteria;o__unclassified_Bacteria;f__unclassified_Bacteria;g__unclassified_Bacteria;
OTU735	d__Bacteria;p__Firmicutes;c__Clostridia;o__Clostridiales;f__Ruminococcaceae;g__unclassified_Ruminococcaceae;
OTU737	d__Bacteria;p__unclassified_Bacteria;c__unclassified_Bacteria;o__unclassified_Bacteria;f__unclassified_Bacteria;g__unclassified_Bacteria;
OTU739	d__Bacteria;p__Firmicutes;c__Clostridia;o__unclassified_Clostridia;f__unclassified_Clostridia;g__unclassified_Clostridia;
OTU740	d__Bacteria;p__unclassified_Bacteria;c__unclassified_Bacteria;o__unclassified_Bacteria;f__unclassified_Bacteria;g__unclassified_Bacteria;
OTU741	d__Bacteria;p__Bacteroidetes;c__unclassified_Bacteroidetes;o__unclassified_Bacteroidetes;f__unclassified_Bacteroidetes;g__unclassified_Bacteroidetes;
OTU742	d__Bacteria;p__Firmicutes;c__Clostridia;o__Clostridiales;f__unclassified_Clostridiales;g__unclassified_Clostridiales;
OTU468	d__Bacteria;p__unclassified_Bacteria;c__unclassified_Bacteria;o__unclassified_Bacteria;f__unclassified_Bacteria;g__unclassified_Bacteria;
OTU744	d__Bacteria;p__unclassified_Bacteria;c__unclassified_Bacteria;o__unclassified_Bacteria;f__unclassified_Bacteria;g__unclassified_Bacteria;
OTU746	d__Bacteria;p__unclassified_Bacteria;c__unclassified_Bacteria;o__unclassified_Bacteria;f__unclassified_Bacteria;g__unclassified_Bacteria;
OTU748	d__Bacteria;p__Bacteroidetes;c__Sphingobacteriia;o__Sphingobacteriales;f__Chitinophagaceae;g__unclassified_Chitinophagaceae;
OTU747	d__Bacteria;p__unclassified_Bacteria;c__unclassified_Bacteria;o__unclassified_Bacteria;f__unclassified_Bacteria;g__unclassified_Bacteria;
OTU749	d__Bacteria;p__Planctomycetes;c__Planctomycetia;o__Planctomycetales;f__Planctomycetaceae;g__Gemmata;
OTU189	d__Bacteria;p__unclassified_Bacteria;c__unclassified_Bacteria;o__unclassified_Bacteria;f__unclassified_Bacteria;g__unclassified_Bacteria;
OTU750	d__Bacteria;p__unclassified_Bacteria;c__unclassified_Bacteria;o__unclassified_Bacteria;f__unclassified_Bacteria;g__unclassified_Bacteria;
OTU752	d__Bacteria;p__Bacteroidetes;c__unclassified_Bacteroidetes;o__unclassified_Bacteroidetes;f__unclassified_Bacteroidetes;g__unclassified_Bacteroidetes;
OTU751	d__Bacteria;p__Firmicutes;c__Negativicutes;o__Selenomonadales;f__Veillonellaceae;g__unclassified_Veillonellaceae;
OTU753	d__Bacteria;p__unclassified_Bacteria;c__unclassified_Bacteria;o__unclassified_Bacteria;f__unclassified_Bacteria;g__unclassified_Bacteria;
OTU754	d__Bacteria;p__Bacteroidetes;c__Bacteroidia;o__Bacteroidales;f__unclassified_Bacteroidales;g__unclassified_Bacteroidales;
OTU306	d__Bacteria;p__Firmicutes;c__Clostridia;o__Clostridiales;f__Ruminococcaceae;g__unclassified_Ruminococcaceae;
OTU756	d__Bacteria;p__Bacteroidetes;c__Bacteroidia;o__Bacteroidales;f__Porphyromonadaceae;g__unclassified_Porphyromonadaceae;
OTU757	d__Bacteria;p__Firmicutes;c__Clostridia;o__Clostridiales;f__unclassified_Clostridiales;g__unclassified_Clostridiales;
OTU758	d__Bacteria;p__Chloroflexi;c__Anaerolineae;o__Anaerolineales;f__Anaerolineaceae;g__unclassified_Anaerolineaceae;
OTU759	d__Bacteria;p__Actinobacteria;c__Actinobacteria;o__Coriobacteriales;f__Coriobacteriaceae;g__unclassified_Coriobacteriaceae;
OTU760	d__Bacteria;p__Firmicutes;c__Clostridia;o__Clostridiales;f__unclassified_Clostridiales;g__unclassified_Clostridiales;
OTU1038	d__Bacteria;p__unclassified_Bacteria;c__unclassified_Bacteria;o__unclassified_Bacteria;f__unclassified_Bacteria;g__unclassified_Bacteria;
OTU513	d__Bacteria;p__Bacteroidetes;c__Sphingobacteriia;o__Sphingobacteriales;f__Chitinophagaceae;g__Ferruginibacter;
OTU402	d__Bacteria;p__Firmicutes;c__Clostridia;o__Clostridiales;f__Ruminococcaceae;g__unclassified_Ruminococcaceae;
OTU770	d__Bacteria;p__Firmicutes;c__Clostridia;o__Clostridiales;f__Ruminococcaceae;g__Clostridium_IV;
OTU1126	d__Bacteria;p__Proteobacteria;c__Alphaproteobacteria;o__Rhizobiales;f__unclassified_Rhizobiales;g__unclassified_Rhizobiales;
OTU814	d__Bacteria;p__Bacteroidetes;c__Sphingobacteriia;o__Sphingobacteriales;f__Chitinophagaceae;g__Niastella;
OTU818	d__Bacteria;p__Bacteroidetes;c__Bacteroidia;o__Bacteroidales;f__unclassified_Bacteroidales;g__unclassified_Bacteroidales;
OTU989	d__Bacteria;p__Proteobacteria;c__Deltaproteobacteria;o__Myxococcales;f__Kofleriaceae;g__Kofleria;
OTU1118	d__Bacteria;p__unclassified_Bacteria;c__unclassified_Bacteria;o__unclassified_Bacteria;f__unclassified_Bacteria;g__unclassified_Bacteria;
OTU471	d__Bacteria;p__Firmicutes;c__Clostridia;o__Clostridiales;f__unclassified_Clostridiales;g__unclassified_Clostridiales;
OTU725	d__Bacteria;p__unclassified_Bacteria;c__unclassified_Bacteria;o__unclassified_Bacteria;f__unclassified_Bacteria;g__unclassified_Bacteria;
OTU733	d__Bacteria;p__Bacteroidetes;c__Bacteroidia;o__Bacteroidales;f__Prolixibacteraceae;g__unclassified_Prolixibacteraceae;
OTU473	d__Bacteria;p__Bacteroidetes;c__Bacteroidia;o__Bacteroidales;f__Marinilabiliaceae;g__unclassified_Marinilabiliaceae;
OTU731	d__Bacteria;p__Bacteroidetes;c__Sphingobacteriia;o__Sphingobacteriales;f__Sphingobacteriaceae;g__Parapedobacter;
OTU466	d__Bacteria;p__Actinobacteria;c__Actinobacteria;o__Coriobacteriales;f__Coriobacteriaceae;g__unclassified_Coriobacteriaceae;
OTU800	d__Bacteria;p__Firmicutes;c__Negativicutes;o__Selenomonadales;f__Veillonellaceae;g__Megasphaera;
OTU1128	d__Bacteria;p__Firmicutes;c__Clostridia;o__Clostridiales;f__unclassified_Clostridiales;g__unclassified_Clostridiales;
OTU872	d__Bacteria;p__Firmicutes;c__Clostridia;o__Clostridiales;f__Ruminococcaceae;g__unclassified_Ruminococcaceae;
OTU327	d__Bacteria;p__Firmicutes;c__unclassified_Firmicutes;o__unclassified_Firmicutes;f__unclassified_Firmicutes;g__unclassified_Firmicutes;
OTU805	d__Bacteria;p__Proteobacteria;c__Epsilonproteobacteria;o__Campylobacterales;f__Campylobacteraceae;g__Arcobacter;
OTU497	d__Bacteria;p__Firmicutes;c__unclassified_Firmicutes;o__unclassified_Firmicutes;f__unclassified_Firmicutes;g__unclassified_Firmicutes;
OTU334	d__Bacteria;p__Proteobacteria;c__Alphaproteobacteria;o__Rhodospirillales;f__unclassified_Rhodospirillales;g__unclassified_Rhodospirillales;
OTU820	d__Bacteria;p__Bacteroidetes;c__Flavobacteriia;o__Flavobacteriales;f__Flavobacteriaceae;g__Flavobacterium;
OTU785	d__Bacteria;p__Proteobacteria;c__Betaproteobacteria;o__Burkholderiales;f__unclassified_Burkholderiales;g__unclassified_Burkholderiales;
OTU948	d__Bacteria;p__unclassified_Bacteria;c__unclassified_Bacteria;o__unclassified_Bacteria;f__unclassified_Bacteria;g__unclassified_Bacteria;
OTU798	d__Bacteria;p__Proteobacteria;c__Deltaproteobacteria;o__Myxococcales;f__unclassified_Myxococcales;g__unclassified_Myxococcales;
OTU767	d__Bacteria;p__Bacteroidetes;c__Cytophagia;o__Cytophagales;f__norank_Cytophagales;g__Ohtaekwangia;
OTU827	d__Bacteria;p__Bacteroidetes;c__unclassified_Bacteroidetes;o__unclassified_Bacteroidetes;f__unclassified_Bacteroidetes;g__unclassified_Bacteroidetes;
OTU836	d__Bacteria;p__Firmicutes;c__Clostridia;o__Clostridiales;f__Ruminococcaceae;g__unclassified_Ruminococcaceae;
OTU1076	d__Bacteria;p__Proteobacteria;c__Betaproteobacteria;o__unclassified_Betaproteobacteria;f__unclassified_Betaproteobacteria;g__unclassified_Betaproteobacteria;
OTU1025	d__Bacteria;p__Proteobacteria;c__Betaproteobacteria;o__Burkholderiales;f__Comamonadaceae;g__Rhodoferax;
OTU1182	d__Bacteria;p__Bacteroidetes;c__Flavobacteriia;o__Flavobacteriales;f__Flavobacteriaceae;g__Flavobacterium;
OTU963	d__Bacteria;p__Actinobacteria;c__Actinobacteria;o__Actinomycetales;f__Nocardioidaceae;g__Marmoricola;
OTU481	d__Bacteria;p__Firmicutes;c__Bacilli;o__Lactobacillales;f__Streptococcaceae;g__Streptococcus;
OTU773	d__Bacteria;p__Actinobacteria;c__Actinobacteria;o__Acidimicrobiales;f__unclassified_Acidimicrobineae;g__unclassified_Acidimicrobineae;
OTU774	d__Bacteria;p__Proteobacteria;c__Alphaproteobacteria;o__Rhizobiales;f__unclassified_Rhizobiales;g__unclassified_Rhizobiales;
OTU775	d__Bacteria;p__Firmicutes;c__Clostridia;o__Clostridiales;f__Ruminococcaceae;g__unclassified_Ruminococcaceae;
OTU776	d__Bacteria;p__Firmicutes;c__Clostridia;o__Clostridiales;f__Lachnospiraceae;g__unclassified_Lachnospiraceae;
OTU778	d__Bacteria;p__Proteobacteria;c__Betaproteobacteria;o__Burkholderiales;f__Alcaligenaceae;g__Eoetvoesia;
OTU779	d__Bacteria;p__Acidobacteria;c__Acidobacteria_Gp7;o__norank_Acidobacteria_Gp7;f__norank_Acidobacteria_Gp7;g__Gp7;
OTU782	d__Bacteria;p__Firmicutes;c__Clostridia;o__Clostridiales;f__Lachnospiraceae;g__unclassified_Lachnospiraceae;
OTU786	d__Bacteria;p__Chloroflexi;c__Anaerolineae;o__Anaerolineales;f__Anaerolineaceae;g__Longilinea;
OTU787	d__Bacteria;p__Deferribacteres;c__Deferribacteres;o__Deferribacterales;f__Deferribacteraceae;g__Mucispirillum;
OTU788	d__Bacteria;p__Proteobacteria;c__Alphaproteobacteria;o__Rhizobiales;f__Bradyrhizobiaceae;g__Rhodopseudomonas;
OTU790	d__Bacteria;p__unclassified_Bacteria;c__unclassified_Bacteria;o__unclassified_Bacteria;f__unclassified_Bacteria;g__unclassified_Bacteria;
OTU791	d__Bacteria;p__Firmicutes;c__Bacilli;o__Lactobacillales;f__Streptococcaceae;g__unclassified_Streptococcaceae;
OTU793	d__Bacteria;p__Bacteroidetes;c__Bacteroidia;o__Bacteroidales;f__unclassified_Bacteroidales;g__unclassified_Bacteroidales;
OTU795	d__Bacteria;p__Firmicutes;c__Clostridia;o__Clostridiales;f__unclassified_Clostridiales;g__unclassified_Clostridiales;
OTU794	d__Bacteria;p__unclassified_Bacteria;c__unclassified_Bacteria;o__unclassified_Bacteria;f__unclassified_Bacteria;g__unclassified_Bacteria;
OTU799	d__Bacteria;p__Chloroflexi;c__Anaerolineae;o__Anaerolineales;f__Anaerolineaceae;g__Pelolinea;
OTU780	d__Bacteria;p__Firmicutes;c__unclassified_Firmicutes;o__unclassified_Firmicutes;f__unclassified_Firmicutes;g__unclassified_Firmicutes;
OTU899	d__Bacteria;p__Firmicutes;c__Clostridia;o__Clostridiales;f__Lachnospiraceae;g__unclassified_Lachnospiraceae;
OTU918	d__Bacteria;p__Firmicutes;c__Clostridia;o__Clostridiales;f__Ruminococcaceae;g__unclassified_Ruminococcaceae;
OTU823	d__Bacteria;p__Firmicutes;c__unclassified_Firmicutes;o__unclassified_Firmicutes;f__unclassified_Firmicutes;g__unclassified_Firmicutes;
OTU816	d__Bacteria;p__Firmicutes;c__Clostridia;o__Clostridiales;f__Ruminococcaceae;g__unclassified_Ruminococcaceae;
OTU368	d__Bacteria;p__Firmicutes;c__Clostridia;o__Clostridiales;f__Lachnospiraceae;g__unclassified_Lachnospiraceae;
OTU781	d__Bacteria;p__Firmicutes;c__unclassified_Firmicutes;o__unclassified_Firmicutes;f__unclassified_Firmicutes;g__unclassified_Firmicutes;
OTU789	d__Bacteria;p__Actinobacteria;c__Actinobacteria;o__Bifidobacteriales;f__Bifidobacteriaceae;g__Bifidobacterium;
OTU833	d__Bacteria;p__SR1;c__norank_SR1;o__norank_SR1;f__norank_SR1;g__SR1_genera_incertae_sedis;
OTU914	d__Bacteria;p__Proteobacteria;c__Epsilonproteobacteria;o__Campylobacterales;f__Campylobacteraceae;g__unclassified_Campylobacteraceae;
OTU1026	d__Bacteria;p__unclassified_Bacteria;c__unclassified_Bacteria;o__unclassified_Bacteria;f__unclassified_Bacteria;g__unclassified_Bacteria;
OTU1189	d__Bacteria;p__unclassified_Bacteria;c__unclassified_Bacteria;o__unclassified_Bacteria;f__unclassified_Bacteria;g__unclassified_Bacteria;
OTU982	d__Bacteria;p__unclassified_Bacteria;c__unclassified_Bacteria;o__unclassified_Bacteria;f__unclassified_Bacteria;g__unclassified_Bacteria;
OTU1204	d__Bacteria;p__Actinobacteria;c__Actinobacteria;o__Actinomycetales;f__Micromonosporaceae;g__Rugosimonospora;
OTU1083	d__Bacteria;p__Firmicutes;c__Clostridia;o__Clostridiales;f__unclassified_Clostridiales;g__unclassified_Clostridiales;
OTU1133	d__Bacteria;p__Acidobacteria;c__Acidobacteria_Gp16;o__norank_Acidobacteria_Gp16;f__norank_Acidobacteria_Gp16;g__Gp16;
OTU804	d__Bacteria;p__Proteobacteria;c__Alphaproteobacteria;o__Caulobacterales;f__Caulobacteraceae;g__Asticcacaulis;
OTU806	d__Bacteria;p__Bacteroidetes;c__Bacteroidia;o__Bacteroidales;f__Bacteroidaceae;g__Bacteroides;
OTU808	d__Bacteria;p__Bacteroidetes;c__Bacteroidia;o__Bacteroidales;f__unclassified_Bacteroidales;g__unclassified_Bacteroidales;
OTU809	d__Bacteria;p__Planctomycetes;c__Planctomycetia;o__Planctomycetales;f__Planctomycetaceae;g__Pirellula;
OTU810	d__Bacteria;p__Bacteroidetes;c__unclassified_Bacteroidetes;o__unclassified_Bacteroidetes;f__unclassified_Bacteroidetes;g__unclassified_Bacteroidetes;
OTU815	d__Bacteria;p__Firmicutes;c__Clostridia;o__Clostridiales;f__Lachnospiraceae;g__unclassified_Lachnospiraceae;
OTU819	d__Bacteria;p__Firmicutes;c__Clostridia;o__Clostridiales;f__Ruminococcaceae;g__Ethanoligenens;
OTU821	d__Bacteria;p__Firmicutes;c__Bacilli;o__Lactobacillales;f__unclassified_Lactobacillales;g__unclassified_Lactobacillales;
OTU422	d__Bacteria;p__Firmicutes;c__Clostridia;o__Clostridiales;f__unclassified_Clostridiales;g__unclassified_Clostridiales;
OTU953	d__Bacteria;p__Bacteroidetes;c__Sphingobacteriia;o__Sphingobacteriales;f__Chitinophagaceae;g__Parasegetibacter;
OTU1103	d__Bacteria;p__unclassified_Bacteria;c__unclassified_Bacteria;o__unclassified_Bacteria;f__unclassified_Bacteria;g__unclassified_Bacteria;
OTU1139	d__Bacteria;p__unclassified_Bacteria;c__unclassified_Bacteria;o__unclassified_Bacteria;f__unclassified_Bacteria;g__unclassified_Bacteria;
OTU825	d__Bacteria;p__Proteobacteria;c__Alphaproteobacteria;o__unclassified_Alphaproteobacteria;f__unclassified_Alphaproteobacteria;g__unclassified_Alphaproteobacteria;
OTU1188	d__Bacteria;p__Proteobacteria;c__unclassified_Proteobacteria;o__unclassified_Proteobacteria;f__unclassified_Proteobacteria;g__unclassified_Proteobacteria;
OTU522	d__Bacteria;p__Proteobacteria;c__Alphaproteobacteria;o__Rhizobiales;f__unclassified_Rhizobiales;g__unclassified_Rhizobiales;
OTU492	d__Bacteria;p__Chloroflexi;c__Anaerolineae;o__Anaerolineales;f__Anaerolineaceae;g__unclassified_Anaerolineaceae;
OTU838	d__Bacteria;p__Acidobacteria;c__Acidobacteria_Gp4;o__norank_Acidobacteria_Gp4;f__norank_Acidobacteria_Gp4;g__unclassified_Acidobacteria_Gp4;
OTU839	d__Bacteria;p__unclassified_Bacteria;c__unclassified_Bacteria;o__unclassified_Bacteria;f__unclassified_Bacteria;g__unclassified_Bacteria;
OTU843	d__Bacteria;p__Firmicutes;c__Clostridia;o__Clostridiales;f__unclassified_Clostridiales;g__unclassified_Clostridiales;
OTU842	d__Bacteria;p__Firmicutes;c__Clostridia;o__Clostridiales;f__unclassified_Clostridiales;g__unclassified_Clostridiales;
OTU845	d__Bacteria;p__Proteobacteria;c__Alphaproteobacteria;o__unclassified_Alphaproteobacteria;f__unclassified_Alphaproteobacteria;g__unclassified_Alphaproteobacteria;
OTU846	d__Bacteria;p__Firmicutes;c__Clostridia;o__Clostridiales;f__unclassified_Clostridiales;g__unclassified_Clostridiales;
OTU847	d__Bacteria;p__Firmicutes;c__Clostridia;o__Clostridiales;f__Lachnospiraceae;g__unclassified_Lachnospiraceae;
OTU848	d__Bacteria;p__Bacteroidetes;c__unclassified_Bacteroidetes;o__unclassified_Bacteroidetes;f__unclassified_Bacteroidetes;g__unclassified_Bacteroidetes;
OTU849	d__Bacteria;p__unclassified_Bacteria;c__unclassified_Bacteria;o__unclassified_Bacteria;f__unclassified_Bacteria;g__unclassified_Bacteria;
OTU851	d__Bacteria;p__unclassified_Bacteria;c__unclassified_Bacteria;o__unclassified_Bacteria;f__unclassified_Bacteria;g__unclassified_Bacteria;
OTU850	d__Bacteria;p__Chloroflexi;c__Anaerolineae;o__Anaerolineales;f__Anaerolineaceae;g__unclassified_Anaerolineaceae;
OTU853	d__Bacteria;p__Proteobacteria;c__Alphaproteobacteria;o__Rhodospirillales;f__norank_Rhodospirillales;g__Reyranella;
OTU855	d__Bacteria;p__Firmicutes;c__Clostridia;o__Clostridiales;f__Lachnospiraceae;g__unclassified_Lachnospiraceae;
OTU857	d__Bacteria;p__Firmicutes;c__Clostridia;o__Clostridiales;f__Lachnospiraceae;g__unclassified_Lachnospiraceae;
OTU856	d__Bacteria;p__Firmicutes;c__Erysipelotrichia;o__Erysipelotrichales;f__Erysipelotrichaceae;g__Turicibacter;
OTU858	d__Bacteria;p__Firmicutes;c__Clostridia;o__Clostridiales;f__Lachnospiraceae;g__unclassified_Lachnospiraceae;
OTU859	d__Bacteria;p__unclassified_Bacteria;c__unclassified_Bacteria;o__unclassified_Bacteria;f__unclassified_Bacteria;g__unclassified_Bacteria;
OTU860	d__Bacteria;p__Proteobacteria;c__Betaproteobacteria;o__Rhodocyclales;f__Rhodocyclaceae;g__Thauera;
OTU861	d__Bacteria;p__Proteobacteria;c__unclassified_Proteobacteria;o__unclassified_Proteobacteria;f__unclassified_Proteobacteria;g__unclassified_Proteobacteria;
OTU862	d__Bacteria;p__Proteobacteria;c__Gammaproteobacteria;o__Xanthomonadales;f__Xanthomonadaceae;g__unclassified_Xanthomonadaceae;
OTU863	d__Bacteria;p__unclassified_Bacteria;c__unclassified_Bacteria;o__unclassified_Bacteria;f__unclassified_Bacteria;g__unclassified_Bacteria;
OTU865	d__Bacteria;p__Proteobacteria;c__Alphaproteobacteria;o__Sphingomonadales;f__Sphingomonadaceae;g__unclassified_Sphingomonadaceae;
OTU869	d__Bacteria;p__unclassified_Bacteria;c__unclassified_Bacteria;o__unclassified_Bacteria;f__unclassified_Bacteria;g__unclassified_Bacteria;
OTU870	d__Bacteria;p__Firmicutes;c__Clostridia;o__Clostridiales;f__Lachnospiraceae;g__unclassified_Lachnospiraceae;
OTU868	d__Bacteria;p__Firmicutes;c__Clostridia;o__Clostridiales;f__Lachnospiraceae;g__unclassified_Lachnospiraceae;
OTU871	d__Bacteria;p__Firmicutes;c__Clostridia;o__Clostridiales;f__unclassified_Clostridiales;g__unclassified_Clostridiales;
OTU874	d__Bacteria;p__Firmicutes;c__Clostridia;o__Clostridiales;f__unclassified_Clostridiales;g__unclassified_Clostridiales;
OTU875	d__Bacteria;p__Bacteroidetes;c__Cytophagia;o__Cytophagales;f__norank_Cytophagales;g__Ohtaekwangia;
OTU876	d__Bacteria;p__Firmicutes;c__Clostridia;o__Clostridiales;f__unclassified_Clostridiales;g__unclassified_Clostridiales;
OTU877	d__Bacteria;p__Proteobacteria;c__Alphaproteobacteria;o__unclassified_Alphaproteobacteria;f__unclassified_Alphaproteobacteria;g__unclassified_Alphaproteobacteria;
OTU879	d__Bacteria;p__Proteobacteria;c__Alphaproteobacteria;o__Rhodobacterales;f__Rhodobacteraceae;g__Defluviimonas;
OTU878	d__Bacteria;p__Firmicutes;c__Clostridia;o__Clostridiales;f__unclassified_Clostridiales;g__unclassified_Clostridiales;
OTU880	d__Bacteria;p__Firmicutes;c__Clostridia;o__Clostridiales;f__unclassified_Clostridiales;g__unclassified_Clostridiales;
OTU881	d__Bacteria;p__Firmicutes;c__Clostridia;o__Clostridiales;f__unclassified_Clostridiales;g__unclassified_Clostridiales;
OTU884	d__Bacteria;p__Firmicutes;c__Clostridia;o__Clostridiales;f__unclassified_Clostridiales;g__unclassified_Clostridiales;
OTU887	d__Bacteria;p__unclassified_Bacteria;c__unclassified_Bacteria;o__unclassified_Bacteria;f__unclassified_Bacteria;g__unclassified_Bacteria;
OTU888	d__Bacteria;p__Firmicutes;c__Clostridia;o__Clostridiales;f__Ruminococcaceae;g__unclassified_Ruminococcaceae;
OTU889	d__Bacteria;p__Bacteroidetes;c__unclassified_Bacteroidetes;o__unclassified_Bacteroidetes;f__unclassified_Bacteroidetes;g__unclassified_Bacteroidetes;
OTU891	d__Bacteria;p__unclassified_Bacteria;c__unclassified_Bacteria;o__unclassified_Bacteria;f__unclassified_Bacteria;g__unclassified_Bacteria;
OTU892	d__Bacteria;p__unclassified_Bacteria;c__unclassified_Bacteria;o__unclassified_Bacteria;f__unclassified_Bacteria;g__unclassified_Bacteria;
OTU890	d__Bacteria;p__Firmicutes;c__Clostridia;o__Clostridiales;f__Lachnospiraceae;g__unclassified_Lachnospiraceae;
OTU897	d__Bacteria;p__Proteobacteria;c__unclassified_Proteobacteria;o__unclassified_Proteobacteria;f__unclassified_Proteobacteria;g__unclassified_Proteobacteria;
OTU901	d__Bacteria;p__Firmicutes;c__Clostridia;o__Clostridiales;f__Lachnospiraceae;g__unclassified_Lachnospiraceae;
OTU902	d__Bacteria;p__Firmicutes;c__Clostridia;o__Clostridiales;f__Lachnospiraceae;g__unclassified_Lachnospiraceae;
OTU903	d__Bacteria;p__Actinobacteria;c__Actinobacteria;o__Actinomycetales;f__Micromonosporaceae;g__unclassified_Micromonosporaceae;
OTU904	d__Bacteria;p__Bacteroidetes;c__Bacteroidia;o__Bacteroidales;f__unclassified_Bacteroidales;g__unclassified_Bacteroidales;
OTU832	d__Bacteria;p__unclassified_Bacteria;c__unclassified_Bacteria;o__unclassified_Bacteria;f__unclassified_Bacteria;g__unclassified_Bacteria;
OTU957	d__Bacteria;p__Firmicutes;c__Clostridia;o__Clostridiales;f__Ruminococcaceae;g__Clostridium_IV;
OTU933	d__Bacteria;p__Firmicutes;c__Clostridia;o__Clostridiales;f__Ruminococcaceae;g__unclassified_Ruminococcaceae;
OTU1035	d__Bacteria;p__Proteobacteria;c__Alphaproteobacteria;o__unclassified_Alphaproteobacteria;f__unclassified_Alphaproteobacteria;g__unclassified_Alphaproteobacteria;
OTU1152	d__Bacteria;p__Firmicutes;c__Clostridia;o__Clostridiales;f__unclassified_Clostridiales;g__unclassified_Clostridiales;
OTU940	d__Bacteria;p__Fusobacteria;c__Fusobacteriia;o__Fusobacteriales;f__Fusobacteriaceae;g__Cetobacterium;
OTU931	d__Bacteria;p__Firmicutes;c__Clostridia;o__Clostridiales;f__unclassified_Clostridiales;g__unclassified_Clostridiales;
OTU967	d__Bacteria;p__Firmicutes;c__Clostridia;o__Clostridiales;f__unclassified_Clostridiales;g__unclassified_Clostridiales;
OTU1048	d__Bacteria;p__Chloroflexi;c__Anaerolineae;o__Anaerolineales;f__Anaerolineaceae;g__unclassified_Anaerolineaceae;
OTU1094	d__Bacteria;p__Firmicutes;c__Clostridia;o__Clostridiales;f__Lachnospiraceae;g__unclassified_Lachnospiraceae;
OTU1004	d__Bacteria;p__Proteobacteria;c__Alphaproteobacteria;o__Sphingomonadales;f__unclassified_Sphingomonadales;g__unclassified_Sphingomonadales;
OTU1087	d__Bacteria;p__Firmicutes;c__Clostridia;o__Clostridiales;f__Lachnospiraceae;g__unclassified_Lachnospiraceae;
OTU420	d__Bacteria;p__unclassified_Bacteria;c__unclassified_Bacteria;o__unclassified_Bacteria;f__unclassified_Bacteria;g__unclassified_Bacteria;
OTU910	d__Bacteria;p__Firmicutes;c__Clostridia;o__Clostridiales;f__Lachnospiraceae;g__unclassified_Lachnospiraceae;
OTU911	d__Bacteria;p__Firmicutes;c__Clostridia;o__Clostridiales;f__unclassified_Clostridiales;g__unclassified_Clostridiales;
OTU913	d__Bacteria;p__Proteobacteria;c__Alphaproteobacteria;o__Sphingomonadales;f__unclassified_Sphingomonadales;g__unclassified_Sphingomonadales;
OTU916	d__Bacteria;p__Proteobacteria;c__Deltaproteobacteria;o__Bdellovibrionales;f__Bdellovibrionaceae;g__Bdellovibrio;
OTU917	d__Bacteria;p__Proteobacteria;c__Alphaproteobacteria;o__Rhizobiales;f__Bradyrhizobiaceae;g__Oligotropha;
OTU922	d__Bacteria;p__Firmicutes;c__unclassified_Firmicutes;o__unclassified_Firmicutes;f__unclassified_Firmicutes;g__unclassified_Firmicutes;
OTU923	d__Bacteria;p__unclassified_Bacteria;c__unclassified_Bacteria;o__unclassified_Bacteria;f__unclassified_Bacteria;g__unclassified_Bacteria;
OTU924	d__Bacteria;p__Chloroflexi;c__Anaerolineae;o__Anaerolineales;f__Anaerolineaceae;g__unclassified_Anaerolineaceae;
OTU925	d__Bacteria;p__unclassified_Bacteria;c__unclassified_Bacteria;o__unclassified_Bacteria;f__unclassified_Bacteria;g__unclassified_Bacteria;
OTU929	d__Bacteria;p__unclassified_Bacteria;c__unclassified_Bacteria;o__unclassified_Bacteria;f__unclassified_Bacteria;g__unclassified_Bacteria;
OTU932	d__Bacteria;p__Proteobacteria;c__Gammaproteobacteria;o__Enterobacteriales;f__Enterobacteriaceae;g__Plesiomonas;
OTU934	d__Bacteria;p__Proteobacteria;c__unclassified_Proteobacteria;o__unclassified_Proteobacteria;f__unclassified_Proteobacteria;g__unclassified_Proteobacteria;
OTU939	d__Bacteria;p__Proteobacteria;c__Alphaproteobacteria;o__Sphingomonadales;f__Sphingomonadaceae;g__unclassified_Sphingomonadaceae;
OTU943	d__Bacteria;p__unclassified_Bacteria;c__unclassified_Bacteria;o__unclassified_Bacteria;f__unclassified_Bacteria;g__unclassified_Bacteria;
OTU945	d__Bacteria;p__Bacteroidetes;c__Sphingobacteriia;o__Sphingobacteriales;f__Chitinophagaceae;g__unclassified_Chitinophagaceae;
OTU946	d__Bacteria;p__Firmicutes;c__Clostridia;o__Clostridiales;f__unclassified_Clostridiales;g__unclassified_Clostridiales;
OTU950	d__Bacteria;p__unclassified_Bacteria;c__unclassified_Bacteria;o__unclassified_Bacteria;f__unclassified_Bacteria;g__unclassified_Bacteria;
OTU973	d__Bacteria;p__Firmicutes;c__Clostridia;o__Clostridiales;f__Lachnospiraceae;g__Lachnospiracea_incertae_sedis;
OTU1012	d__Bacteria;p__Acidobacteria;c__Acidobacteria_Gp4;o__norank_Acidobacteria_Gp4;f__norank_Acidobacteria_Gp4;g__unclassified_Acidobacteria_Gp4;
OTU951	d__Bacteria;p__unclassified_Bacteria;c__unclassified_Bacteria;o__unclassified_Bacteria;f__unclassified_Bacteria;g__unclassified_Bacteria;
OTU509	d__Bacteria;p__unclassified_Bacteria;c__unclassified_Bacteria;o__unclassified_Bacteria;f__unclassified_Bacteria;g__unclassified_Bacteria;
OTU512	d__Bacteria;p__unclassified_Bacteria;c__unclassified_Bacteria;o__unclassified_Bacteria;f__unclassified_Bacteria;g__unclassified_Bacteria;
OTU511	d__Bacteria;p__Firmicutes;c__Clostridia;o__Clostridiales;f__Lachnospiraceae;g__unclassified_Lachnospiraceae;
OTU959	d__Bacteria;p__Proteobacteria;c__unclassified_Proteobacteria;o__unclassified_Proteobacteria;f__unclassified_Proteobacteria;g__unclassified_Proteobacteria;
OTU960	d__Bacteria;p__Proteobacteria;c__Betaproteobacteria;o__Burkholderiales;f__Alcaligenaceae;g__unclassified_Alcaligenaceae;
OTU962	d__Bacteria;p__unclassified_Bacteria;c__unclassified_Bacteria;o__unclassified_Bacteria;f__unclassified_Bacteria;g__unclassified_Bacteria;
OTU969	d__Bacteria;p__Firmicutes;c__Clostridia;o__Clostridiales;f__Lachnospiraceae;g__unclassified_Lachnospiraceae;
OTU968	d__Bacteria;p__unclassified_Bacteria;c__unclassified_Bacteria;o__unclassified_Bacteria;f__unclassified_Bacteria;g__unclassified_Bacteria;
OTU971	d__Bacteria;p__unclassified_Bacteria;c__unclassified_Bacteria;o__unclassified_Bacteria;f__unclassified_Bacteria;g__unclassified_Bacteria;
OTU974	d__Bacteria;p__Firmicutes;c__unclassified_Firmicutes;o__unclassified_Firmicutes;f__unclassified_Firmicutes;g__unclassified_Firmicutes;
OTU972	d__Bacteria;p__unclassified_Bacteria;c__unclassified_Bacteria;o__unclassified_Bacteria;f__unclassified_Bacteria;g__unclassified_Bacteria;
OTU975	d__Bacteria;p__Bacteroidetes;c__Bacteroidia;o__Bacteroidales;f__unclassified_Bacteroidales;g__unclassified_Bacteroidales;
OTU976	d__Bacteria;p__unclassified_Bacteria;c__unclassified_Bacteria;o__unclassified_Bacteria;f__unclassified_Bacteria;g__unclassified_Bacteria;
OTU979	d__Bacteria;p__Firmicutes;c__Clostridia;o__Clostridiales;f__Lachnospiraceae;g__unclassified_Lachnospiraceae;
OTU978	d__Bacteria;p__Proteobacteria;c__Deltaproteobacteria;o__Desulfobacterales;f__unclassified_Desulfobacterales;g__unclassified_Desulfobacterales;
OTU983	d__Bacteria;p__unclassified_Bacteria;c__unclassified_Bacteria;o__unclassified_Bacteria;f__unclassified_Bacteria;g__unclassified_Bacteria;
OTU981	d__Bacteria;p__Actinobacteria;c__Actinobacteria;o__unclassified_Acidimicrobidae;f__unclassified_Acidimicrobidae;g__unclassified_Acidimicrobidae;
OTU980	d__Bacteria;p__Firmicutes;c__Clostridia;o__Clostridiales;f__Lachnospiraceae;g__unclassified_Lachnospiraceae;
OTU985	d__Bacteria;p__unclassified_Bacteria;c__unclassified_Bacteria;o__unclassified_Bacteria;f__unclassified_Bacteria;g__unclassified_Bacteria;
OTU986	d__Bacteria;p__unclassified_Bacteria;c__unclassified_Bacteria;o__unclassified_Bacteria;f__unclassified_Bacteria;g__unclassified_Bacteria;
OTU988	d__Bacteria;p__unclassified_Bacteria;c__unclassified_Bacteria;o__unclassified_Bacteria;f__unclassified_Bacteria;g__unclassified_Bacteria;
OTU990	d__Bacteria;p__Firmicutes;c__unclassified_Firmicutes;o__unclassified_Firmicutes;f__unclassified_Firmicutes;g__unclassified_Firmicutes;
OTU991	d__Bacteria;p__Firmicutes;c__Clostridia;o__Clostridiales;f__Lachnospiraceae;g__unclassified_Lachnospiraceae;
OTU992	d__Bacteria;p__Firmicutes;c__Clostridia;o__Clostridiales;f__Ruminococcaceae;g__unclassified_Ruminococcaceae;
OTU993	d__Bacteria;p__unclassified_Bacteria;c__unclassified_Bacteria;o__unclassified_Bacteria;f__unclassified_Bacteria;g__unclassified_Bacteria;
OTU994	d__Bacteria;p__Bacteroidetes;c__Bacteroidia;o__Bacteroidales;f__Porphyromonadaceae;g__unclassified_Porphyromonadaceae;
OTU995	d__Bacteria;p__Firmicutes;c__Clostridia;o__Clostridiales;f__Ruminococcaceae;g__unclassified_Ruminococcaceae;
OTU996	d__Bacteria;p__unclassified_Bacteria;c__unclassified_Bacteria;o__unclassified_Bacteria;f__unclassified_Bacteria;g__unclassified_Bacteria;
OTU997	d__Bacteria;p__Proteobacteria;c__Betaproteobacteria;o__unclassified_Betaproteobacteria;f__unclassified_Betaproteobacteria;g__unclassified_Betaproteobacteria;
OTU1000	d__Bacteria;p__Firmicutes;c__Clostridia;o__Clostridiales;f__Lachnospiraceae;g__unclassified_Lachnospiraceae;
OTU1002	d__Bacteria;p__Bacteroidetes;c__unclassified_Bacteroidetes;o__unclassified_Bacteroidetes;f__unclassified_Bacteroidetes;g__unclassified_Bacteroidetes;
OTU1001	d__Bacteria;p__Firmicutes;c__Clostridia;o__Clostridiales;f__Lachnospiraceae;g__unclassified_Lachnospiraceae;
OTU1003	d__Bacteria;p__Proteobacteria;c__Alphaproteobacteria;o__unclassified_Alphaproteobacteria;f__unclassified_Alphaproteobacteria;g__unclassified_Alphaproteobacteria;
OTU1007	d__Bacteria;p__Firmicutes;c__Clostridia;o__Clostridiales;f__Lachnospiraceae;g__unclassified_Lachnospiraceae;
OTU1005	d__Bacteria;p__Proteobacteria;c__Gammaproteobacteria;o__unclassified_Gammaproteobacteria;f__unclassified_Gammaproteobacteria;g__unclassified_Gammaproteobacteria;
OTU1008	d__Bacteria;p__unclassified_Bacteria;c__unclassified_Bacteria;o__unclassified_Bacteria;f__unclassified_Bacteria;g__unclassified_Bacteria;
OTU1009	d__Bacteria;p__unclassified_Bacteria;c__unclassified_Bacteria;o__unclassified_Bacteria;f__unclassified_Bacteria;g__unclassified_Bacteria;
OTU1010	d__Bacteria;p__unclassified_Bacteria;c__unclassified_Bacteria;o__unclassified_Bacteria;f__unclassified_Bacteria;g__unclassified_Bacteria;
OTU1011	d__Bacteria;p__Deferribacteres;c__Deferribacteres;o__Deferribacterales;f__Deferribacteraceae;g__Mucispirillum;
OTU1013	d__Bacteria;p__Bacteroidetes;c__Bacteroidia;o__Bacteroidales;f__unclassified_Bacteroidales;g__unclassified_Bacteroidales;
OTU1014	d__Bacteria;p__unclassified_Bacteria;c__unclassified_Bacteria;o__unclassified_Bacteria;f__unclassified_Bacteria;g__unclassified_Bacteria;
OTU1187	d__Bacteria;p__Proteobacteria;c__Alphaproteobacteria;o__Rhizobiales;f__unclassified_Rhizobiales;g__unclassified_Rhizobiales;
OTU1173	d__Bacteria;p__Actinobacteria;c__Actinobacteria;o__Acidimicrobiales;f__unclassified_Acidimicrobineae;g__unclassified_Acidimicrobineae;
OTU1098	d__Bacteria;p__candidate_division_WPS-1;c__norank_candidate_division_WPS-1;o__norank_candidate_division_WPS-1;f__norank_candidate_division_WPS-1;g__WPS-1_genera_incertae_sedis;
OTU1018	d__Bacteria;p__Firmicutes;c__Clostridia;o__Clostridiales;f__unclassified_Clostridiales;g__unclassified_Clostridiales;
OTU1019	d__Bacteria;p__Firmicutes;c__Clostridia;o__Clostridiales;f__unclassified_Clostridiales;g__unclassified_Clostridiales;
OTU1021	d__Bacteria;p__Cyanobacteria_Chloroplast;c__Chloroplast;o__norank_Chloroplast;f__Chloroplast;g__Streptophyta;
OTU1022	d__Bacteria;p__Firmicutes;c__Clostridia;o__Clostridiales;f__Ruminococcaceae;g__unclassified_Ruminococcaceae;
OTU1023	d__Bacteria;p__Firmicutes;c__Clostridia;o__Clostridiales;f__Lachnospiraceae;g__unclassified_Lachnospiraceae;
OTU1024	d__Bacteria;p__Firmicutes;c__Clostridia;o__Clostridiales;f__unclassified_Clostridiales;g__unclassified_Clostridiales;
OTU1029	d__Bacteria;p__unclassified_Bacteria;c__unclassified_Bacteria;o__unclassified_Bacteria;f__unclassified_Bacteria;g__unclassified_Bacteria;
OTU1028	d__Bacteria;p__Firmicutes;c__Clostridia;o__Clostridiales;f__Lachnospiraceae;g__unclassified_Lachnospiraceae;
OTU1031	d__Bacteria;p__Firmicutes;c__Clostridia;o__Clostridiales;f__Lachnospiraceae;g__unclassified_Lachnospiraceae;
OTU1033	d__Bacteria;p__Actinobacteria;c__Actinobacteria;o__Acidimicrobiales;f__Iamiaceae;g__unclassified_Iamiaceae;
OTU1034	d__Bacteria;p__Ignavibacteriae;c__Ignavibacteria;o__Ignavibacteriales;f__Ignavibacteriaceae;g__unclassified_Ignavibacteriaceae;
OTU1036	d__Bacteria;p__unclassified_Bacteria;c__unclassified_Bacteria;o__unclassified_Bacteria;f__unclassified_Bacteria;g__unclassified_Bacteria;
OTU1039	d__Bacteria;p__unclassified_Bacteria;c__unclassified_Bacteria;o__unclassified_Bacteria;f__unclassified_Bacteria;g__unclassified_Bacteria;
OTU1040	d__Bacteria;p__Verrucomicrobia;c__Subdivision3;o__norank_Subdivision3;f__norank_Subdivision3;g__Subdivision3_genera_incertae_sedis;
OTU1042	d__Bacteria;p__Firmicutes;c__unclassified_Firmicutes;o__unclassified_Firmicutes;f__unclassified_Firmicutes;g__unclassified_Firmicutes;
OTU1045	d__Bacteria;p__Proteobacteria;c__Deltaproteobacteria;o__Myxococcales;f__Labilitrichaceae;g__Labilithrix;
OTU1047	d__Bacteria;p__Chloroflexi;c__Caldilineae;o__Caldilineales;f__Caldilineaceae;g__Litorilinea;
OTU1049	d__Bacteria;p__Bacteroidetes;c__Sphingobacteriia;o__Sphingobacteriales;f__Chitinophagaceae;g__unclassified_Chitinophagaceae;
OTU1051	d__Bacteria;p__Acidobacteria;c__unclassified_Acidobacteria;o__unclassified_Acidobacteria;f__unclassified_Acidobacteria;g__unclassified_Acidobacteria;
OTU1053	d__Bacteria;p__Firmicutes;c__Clostridia;o__Clostridiales;f__Lachnospiraceae;g__unclassified_Lachnospiraceae;
OTU1054	d__Bacteria;p__Parcubacteria;c__norank_Parcubacteria;o__norank_Parcubacteria;f__norank_Parcubacteria;g__Parcubacteria_genera_incertae_sedis;
OTU1056	d__Bacteria;p__Firmicutes;c__Clostridia;o__Clostridiales;f__Lachnospiraceae;g__unclassified_Lachnospiraceae;
OTU1057	d__Bacteria;p__Firmicutes;c__unclassified_Firmicutes;o__unclassified_Firmicutes;f__unclassified_Firmicutes;g__unclassified_Firmicutes;
OTU1058	d__Bacteria;p__unclassified_Bacteria;c__unclassified_Bacteria;o__unclassified_Bacteria;f__unclassified_Bacteria;g__unclassified_Bacteria;
OTU1059	d__Bacteria;p__Firmicutes;c__unclassified_Firmicutes;o__unclassified_Firmicutes;f__unclassified_Firmicutes;g__unclassified_Firmicutes;
OTU1129	d__Bacteria;p__unclassified_Bacteria;c__unclassified_Bacteria;o__unclassified_Bacteria;f__unclassified_Bacteria;g__unclassified_Bacteria;
OTU143	d__Bacteria;p__Firmicutes;c__Clostridia;o__Clostridiales;f__Ruminococcaceae;g__Ruminococcus;
OTU1064	d__Bacteria;p__Firmicutes;c__Clostridia;o__Clostridiales;f__unclassified_Clostridiales;g__unclassified_Clostridiales;
OTU1065	d__Bacteria;p__Proteobacteria;c__Alphaproteobacteria;o__Rhizobiales;f__unclassified_Rhizobiales;g__unclassified_Rhizobiales;
OTU1066	d__Bacteria;p__Chlamydiae;c__Chlamydiia;o__Chlamydiales;f__Parachlamydiaceae;g__Neochlamydia;
OTU1067	d__Bacteria;p__unclassified_Bacteria;c__unclassified_Bacteria;o__unclassified_Bacteria;f__unclassified_Bacteria;g__unclassified_Bacteria;
OTU1074	d__Bacteria;p__Firmicutes;c__Clostridia;o__Clostridiales;f__Lachnospiraceae;g__unclassified_Lachnospiraceae;
OTU1075	d__Bacteria;p__Firmicutes;c__unclassified_Firmicutes;o__unclassified_Firmicutes;f__unclassified_Firmicutes;g__unclassified_Firmicutes;
OTU1077	d__Bacteria;p__Bacteroidetes;c__Sphingobacteriia;o__Sphingobacteriales;f__Chitinophagaceae;g__Lacibacter;
OTU1078	d__Bacteria;p__Firmicutes;c__Clostridia;o__Clostridiales;f__unclassified_Clostridiales;g__unclassified_Clostridiales;
OTU1080	d__Bacteria;p__Proteobacteria;c__Alphaproteobacteria;o__Rhizobiales;f__unclassified_Rhizobiales;g__unclassified_Rhizobiales;
OTU1081	d__Bacteria;p__Deferribacteres;c__Deferribacteres;o__Deferribacterales;f__Deferribacteraceae;g__Mucispirillum;
OTU1084	d__Bacteria;p__Firmicutes;c__Clostridia;o__Clostridiales;f__Lachnospiraceae;g__unclassified_Lachnospiraceae;
OTU1086	d__Bacteria;p__Verrucomicrobia;c__Verrucomicrobiae;o__Verrucomicrobiales;f__Verrucomicrobiaceae;g__Roseibacillus;
OTU1088	d__Bacteria;p__Actinobacteria;c__Actinobacteria;o__Gaiellales;f__Gaiellaceae;g__Gaiella;
OTU1093	d__Bacteria;p__unclassified_Bacteria;c__unclassified_Bacteria;o__unclassified_Bacteria;f__unclassified_Bacteria;g__unclassified_Bacteria;
OTU1095	d__Bacteria;p__Acidobacteria;c__Acidobacteria_Gp4;o__norank_Acidobacteria_Gp4;f__norank_Acidobacteria_Gp4;g__Blastocatella;
OTU1197	d__Bacteria;p__unclassified_Bacteria;c__unclassified_Bacteria;o__unclassified_Bacteria;f__unclassified_Bacteria;g__unclassified_Bacteria;
OTU1158	d__Bacteria;p__Firmicutes;c__Clostridia;o__Clostridiales;f__unclassified_Clostridiales;g__unclassified_Clostridiales;
OTU1131	d__Bacteria;p__Firmicutes;c__Negativicutes;o__Selenomonadales;f__Veillonellaceae;g__unclassified_Veillonellaceae;
OTU525	d__Bacteria;p__unclassified_Bacteria;c__unclassified_Bacteria;o__unclassified_Bacteria;f__unclassified_Bacteria;g__unclassified_Bacteria;
OTU1099	d__Bacteria;p__Firmicutes;c__unclassified_Firmicutes;o__unclassified_Firmicutes;f__unclassified_Firmicutes;g__unclassified_Firmicutes;
OTU1100	d__Bacteria;p__Firmicutes;c__Clostridia;o__Clostridiales;f__unclassified_Clostridiales;g__unclassified_Clostridiales;
OTU1105	d__Bacteria;p__unclassified_Bacteria;c__unclassified_Bacteria;o__unclassified_Bacteria;f__unclassified_Bacteria;g__unclassified_Bacteria;
OTU1104	d__Bacteria;p__Firmicutes;c__Clostridia;o__Clostridiales;f__Ruminococcaceae;g__unclassified_Ruminococcaceae;
OTU1107	d__Bacteria;p__unclassified_Bacteria;c__unclassified_Bacteria;o__unclassified_Bacteria;f__unclassified_Bacteria;g__unclassified_Bacteria;
OTU1106	d__Bacteria;p__Firmicutes;c__Clostridia;o__Clostridiales;f__Ruminococcaceae;g__unclassified_Ruminococcaceae;
OTU1108	d__Bacteria;p__unclassified_Bacteria;c__unclassified_Bacteria;o__unclassified_Bacteria;f__unclassified_Bacteria;g__unclassified_Bacteria;
OTU1109	d__Bacteria;p__unclassified_Bacteria;c__unclassified_Bacteria;o__unclassified_Bacteria;f__unclassified_Bacteria;g__unclassified_Bacteria;
OTU1112	d__Bacteria;p__unclassified_Bacteria;c__unclassified_Bacteria;o__unclassified_Bacteria;f__unclassified_Bacteria;g__unclassified_Bacteria;
OTU1113	d__Bacteria;p__unclassified_Bacteria;c__unclassified_Bacteria;o__unclassified_Bacteria;f__unclassified_Bacteria;g__unclassified_Bacteria;
OTU1114	d__Bacteria;p__unclassified_Bacteria;c__unclassified_Bacteria;o__unclassified_Bacteria;f__unclassified_Bacteria;g__unclassified_Bacteria;
OTU1116	d__Bacteria;p__unclassified_Bacteria;c__unclassified_Bacteria;o__unclassified_Bacteria;f__unclassified_Bacteria;g__unclassified_Bacteria;
OTU1117	d__Bacteria;p__Proteobacteria;c__Alphaproteobacteria;o__Rhizobiales;f__unclassified_Rhizobiales;g__unclassified_Rhizobiales;
OTU1119	d__Bacteria;p__unclassified_Bacteria;c__unclassified_Bacteria;o__unclassified_Bacteria;f__unclassified_Bacteria;g__unclassified_Bacteria;
OTU1121	d__Bacteria;p__unclassified_Bacteria;c__unclassified_Bacteria;o__unclassified_Bacteria;f__unclassified_Bacteria;g__unclassified_Bacteria;
OTU1120	d__Bacteria;p__unclassified_Bacteria;c__unclassified_Bacteria;o__unclassified_Bacteria;f__unclassified_Bacteria;g__unclassified_Bacteria;
OTU1122	d__Bacteria;p__Proteobacteria;c__Betaproteobacteria;o__unclassified_Betaproteobacteria;f__unclassified_Betaproteobacteria;g__unclassified_Betaproteobacteria;
OTU1124	d__Bacteria;p__unclassified_Bacteria;c__unclassified_Bacteria;o__unclassified_Bacteria;f__unclassified_Bacteria;g__unclassified_Bacteria;
OTU1125	d__Bacteria;p__unclassified_Bacteria;c__unclassified_Bacteria;o__unclassified_Bacteria;f__unclassified_Bacteria;g__unclassified_Bacteria;
OTU1127	d__Bacteria;p__Chloroflexi;c__Thermomicrobia;o__Sphaerobacterales;f__Sphaerobacteraceae;g__unclassified_Sphaerobacteraceae;
OTU1130	d__Bacteria;p__Proteobacteria;c__unclassified_Proteobacteria;o__unclassified_Proteobacteria;f__unclassified_Proteobacteria;g__unclassified_Proteobacteria;
OTU1135	d__Bacteria;p__Firmicutes;c__unclassified_Firmicutes;o__unclassified_Firmicutes;f__unclassified_Firmicutes;g__unclassified_Firmicutes;
OTU1136	d__Bacteria;p__Bacteroidetes;c__Bacteroidia;o__Bacteroidales;f__Porphyromonadaceae;g__unclassified_Porphyromonadaceae;
OTU1137	d__Bacteria;p__Bacteroidetes;c__unclassified_Bacteroidetes;o__unclassified_Bacteroidetes;f__unclassified_Bacteroidetes;g__unclassified_Bacteroidetes;
OTU1138	d__Bacteria;p__unclassified_Bacteria;c__unclassified_Bacteria;o__unclassified_Bacteria;f__unclassified_Bacteria;g__unclassified_Bacteria;
OTU1141	d__Bacteria;p__Proteobacteria;c__Alphaproteobacteria;o__unclassified_Alphaproteobacteria;f__unclassified_Alphaproteobacteria;g__unclassified_Alphaproteobacteria;
OTU1142	d__Bacteria;p__Firmicutes;c__Clostridia;o__Clostridiales;f__Ruminococcaceae;g__Oscillibacter;
OTU1143	d__Bacteria;p__Bacteroidetes;c__Bacteroidia;o__Bacteroidales;f__unclassified_Bacteroidales;g__unclassified_Bacteroidales;
OTU1144	d__Bacteria;p__unclassified_Bacteria;c__unclassified_Bacteria;o__unclassified_Bacteria;f__unclassified_Bacteria;g__unclassified_Bacteria;
OTU1146	d__Bacteria;p__unclassified_Bacteria;c__unclassified_Bacteria;o__unclassified_Bacteria;f__unclassified_Bacteria;g__unclassified_Bacteria;
OTU1147	d__Bacteria;p__unclassified_Bacteria;c__unclassified_Bacteria;o__unclassified_Bacteria;f__unclassified_Bacteria;g__unclassified_Bacteria;
OTU1149	d__Bacteria;p__Bacteroidetes;c__unclassified_Bacteroidetes;o__unclassified_Bacteroidetes;f__unclassified_Bacteroidetes;g__unclassified_Bacteroidetes;
OTU1148	d__Bacteria;p__Firmicutes;c__Clostridia;o__Clostridiales;f__unclassified_Clostridiales;g__unclassified_Clostridiales;
OTU1150	d__Bacteria;p__Firmicutes;c__Clostridia;o__Clostridiales;f__Ruminococcaceae;g__Oscillibacter;
OTU1151	d__Bacteria;p__Acidobacteria;c__Acidobacteria_Gp3;o__norank_Acidobacteria_Gp3;f__norank_Acidobacteria_Gp3;g__unclassified_Acidobacteria_Gp3;
OTU1153	d__Bacteria;p__Chloroflexi;c__Anaerolineae;o__Anaerolineales;f__Anaerolineaceae;g__unclassified_Anaerolineaceae;
OTU1155	d__Bacteria;p__Acidobacteria;c__Acidobacteria_Gp4;o__norank_Acidobacteria_Gp4;f__norank_Acidobacteria_Gp4;g__unclassified_Acidobacteria_Gp4;
OTU1156	d__Bacteria;p__unclassified_Bacteria;c__unclassified_Bacteria;o__unclassified_Bacteria;f__unclassified_Bacteria;g__unclassified_Bacteria;
OTU1159	d__Bacteria;p__unclassified_Bacteria;c__unclassified_Bacteria;o__unclassified_Bacteria;f__unclassified_Bacteria;g__unclassified_Bacteria;
OTU1162	d__Bacteria;p__Bacteroidetes;c__unclassified_Bacteroidetes;o__unclassified_Bacteroidetes;f__unclassified_Bacteroidetes;g__unclassified_Bacteroidetes;
OTU1196	d__Bacteria;p__Bacteroidetes;c__Bacteroidia;o__Bacteroidales;f__Rikenellaceae;g__unclassified_Rikenellaceae;
OTU526	d__Bacteria;p__unclassified_Bacteria;c__unclassified_Bacteria;o__unclassified_Bacteria;f__unclassified_Bacteria;g__unclassified_Bacteria;
OTU1163	d__Bacteria;p__unclassified_Bacteria;c__unclassified_Bacteria;o__unclassified_Bacteria;f__unclassified_Bacteria;g__unclassified_Bacteria;
OTU1164	d__Bacteria;p__Proteobacteria;c__Alphaproteobacteria;o__Rhizobiales;f__Bradyrhizobiaceae;g__unclassified_Bradyrhizobiaceae;
OTU1165	d__Bacteria;p__Actinobacteria;c__Actinobacteria;o__Acidimicrobiales;f__Acidimicrobiaceae;g__Ilumatobacter;
OTU1166	d__Bacteria;p__unclassified_Bacteria;c__unclassified_Bacteria;o__unclassified_Bacteria;f__unclassified_Bacteria;g__unclassified_Bacteria;
OTU1170	d__Bacteria;p__Proteobacteria;c__Gammaproteobacteria;o__Aeromonadales;f__Aeromonadaceae;g__Tolumonas;
OTU1171	d__Bacteria;p__unclassified_Bacteria;c__unclassified_Bacteria;o__unclassified_Bacteria;f__unclassified_Bacteria;g__unclassified_Bacteria;
OTU1175	d__Bacteria;p__Acidobacteria;c__Acidobacteria_Gp10;o__norank_Acidobacteria_Gp10;f__norank_Acidobacteria_Gp10;g__Gp10;
OTU1174	d__Bacteria;p__Bacteroidetes;c__Bacteroidia;o__Bacteroidales;f__Porphyromonadaceae;g__unclassified_Porphyromonadaceae;
OTU1176	d__Bacteria;p__Planctomycetes;c__Planctomycetia;o__Planctomycetales;f__Planctomycetaceae;g__unclassified_Planctomycetaceae;
OTU1207	d__Bacteria;p__Proteobacteria;c__Epsilonproteobacteria;o__Campylobacterales;f__Helicobacteraceae;g__unclassified_Helicobacteraceae;
OTU1184	d__Bacteria;p__Bacteroidetes;c__unclassified_Bacteroidetes;o__unclassified_Bacteroidetes;f__unclassified_Bacteroidetes;g__unclassified_Bacteroidetes;
OTU1183	d__Bacteria;p__unclassified_Bacteria;c__unclassified_Bacteria;o__unclassified_Bacteria;f__unclassified_Bacteria;g__unclassified_Bacteria;
OTU1186	d__Bacteria;p__unclassified_Bacteria;c__unclassified_Bacteria;o__unclassified_Bacteria;f__unclassified_Bacteria;g__unclassified_Bacteria;
OTU1190	d__Bacteria;p__Proteobacteria;c__Epsilonproteobacteria;o__Campylobacterales;f__unclassified_Campylobacterales;g__unclassified_Campylobacterales;
OTU1191	d__Bacteria;p__Bacteroidetes;c__Sphingobacteriia;o__Sphingobacteriales;f__Sphingobacteriaceae;g__unclassified_Sphingobacteriaceae;
OTU1192	d__Bacteria;p__Firmicutes;c__Bacilli;o__Bacillales;f__Planococcaceae;g__Planomicrobium;
OTU1193	d__Bacteria;p__unclassified_Bacteria;c__unclassified_Bacteria;o__unclassified_Bacteria;f__unclassified_Bacteria;g__unclassified_Bacteria;
OTU1198	d__Bacteria;p__Proteobacteria;c__unclassified_Proteobacteria;o__unclassified_Proteobacteria;f__unclassified_Proteobacteria;g__unclassified_Proteobacteria;
OTU1200	d__Bacteria;p__Bacteroidetes;c__unclassified_Bacteroidetes;o__unclassified_Bacteroidetes;f__unclassified_Bacteroidetes;g__unclassified_Bacteroidetes;
OTU1201	d__Bacteria;p__Firmicutes;c__Clostridia;o__Clostridiales;f__Ruminococcaceae;g__unclassified_Ruminococcaceae;
OTU1202	d__Bacteria;p__Deferribacteres;c__Deferribacteres;o__Deferribacterales;f__Deferribacteraceae;g__Mucispirillum;
OTU1203	d__Bacteria;p__unclassified_Bacteria;c__unclassified_Bacteria;o__unclassified_Bacteria;f__unclassified_Bacteria;g__unclassified_Bacteria;
OTU1205	d__Bacteria;p__Bacteroidetes;c__Bacteroidia;o__Bacteroidales;f__unclassified_Bacteroidales;g__unclassified_Bacteroidales;
OTU1206	d__Bacteria;p__Firmicutes;c__Clostridia;o__Clostridiales;f__Lachnospiraceae;g__unclassified_Lachnospiraceae;
OTU1208	d__Bacteria;p__Firmicutes;c__unclassified_Firmicutes;o__unclassified_Firmicutes;f__unclassified_Firmicutes;g__unclassified_Firmicutes;
OTU1209	d__Bacteria;p__unclassified_Bacteria;c__unclassified_Bacteria;o__unclassified_Bacteria;f__unclassified_Bacteria;g__unclassified_Bacteria;
OTU1210	d__Bacteria;p__Firmicutes;c__Clostridia;o__Clostridiales;f__Lachnospiraceae;g__unclassified_Lachnospiraceae;
