# Supplementary material for: Comparative analysis of the effects of cyclophosphamide and dexamethasone on intestinal immunity and microbiota in delayed hypersensitivity mice
Source: PLoS One. 2024 Oct 17;19(10):e0312147. doi: 10.1371/journal.pone.0312147 (PMC11486373; doi:10.1371/journal.pone.0312147)
Supplement: S1 File — (ZIP) [file pone.0312147.s001.zip › 2_OTU_Taxa/OTU/otus.tre]

((((OTU416:0.01360,(OTU386:0.04059,(OTU36:0.04000,OTU120:0.01743)0.516:0.02189)0.535:0.00218)0.918:0.01539,(OTU147:0.02794,OTU207:0.02032)0.793:0.00823)0.830:0.01062,((OTU77:0.01251,(((OTU75:0.02861,(((OTU159:0.01158,OTU1006:0.02502)0.981:0.02326,(((OTU141:0.01180,OTU902:0.05783)0.982:0.03807,(OTU1028:0.04424,OTU1056:0.07290)0.853:0.01684)0.735:0.00053,(OTU685:0.02102,(OTU95:0.02836,OTU958:0.02789)0.743:0.00326)0.806:0.00745)0.383:0.00358)0.716:0.00183,((OTU534:0.03473,OTU426:0.01379)0.967:0.02059,(((((((OTU1020:0.01737,(OTU782:0.06539,(OTU608:0.01445,(OTU101:0.00775,OTU822:0.03973)0.922:0.01801)0.842:0.00919)0.735:0.00315)0.911:0.01206,OTU1007:0.04756)0.860:0.00655,((((OTU70:0.01996,OTU703:0.02298)0.940:0.01929,((OTU309:0.03777,(OTU198:0.01415,OTU538:0.04476)0.911:0.01503)0.911:0.01522,OTU96:0.04100)0.871:0.00974)0.731:0.00286,OTU1161:0.01293)0.951:0.01724,((((OTU91:0.03310,OTU901:0.04394)0.980:0.03618,(OTU79:0.03263,OTU501:0.01955)0.169:0.00309)0.774:0.00582,(OTU303:0.04161,(OTU316:0.02225,(OTU905:0.03776,(OTU623:0.06610,OTU300:0.01271)0.758:0.02738)0.892:0.02857)0.977:0.05598)0.917:0.02242)0.949:0.02416,((OTU578:0.03269,(OTU388:0.01395,((OTU287:0.01551,(OTU188:0.02850,OTU368:0.05179)0.960:0.03044)0.843:0.01481,(OTU197:0.02817,OTU200:0.02733)0.751:0.01257)0.805:0.00990)0.768:0.01285)0.824:0.01328,(((OTU224:0.01059,(OTU252:0.02967,OTU107:0.03994)0.974:0.02517)0.940:0.01690,((((OTU612:0.02932,OTU1097:0.04250)0.593:0.00479,(((OTU589:0.02130,(OTU126:0.00398,OTU776:0.07157)0.908:0.01448)0.803:0.01257,(OTU444:0.10331,((OTU325:0.02609,OTU273:0.02233)0.861:0.01681,(OTU279:0.04625,OTU56:0.02497)0.713:0.01239)0.184:0.01249)0.456:0.01070)0.938:0.01768,(OTU222:0.05014,(OTU620:0.02062,(OTU106:0.00929,OTU815:0.05792)0.375:0.00676)0.886:0.01145)0.940:0.01620)0.867:0.00626)0.918:0.01181,(OTU367:0.03092,(OTU80:0.01521,OTU270:0.04315)0.060:0.00690)0.821:0.01134)0.902:0.01737,(OTU151:0.03431,((OTU520:0.00587,OTU409:0.03418)0.983:0.02745,(OTU1160:0.02098,OTU973:0.02207)0.876:0.00810)0.687:0.01552)0.915:0.01895)0.271:0.00714)0.777:0.00345,OTU115:0.01801)0.697:0.00053)0.940:0.01970)0.828:0.00938)0.863:0.00923)0.924:0.01106,(OTU181:0.03665,OTU344:0.02172)0.927:0.01609)0.739:0.00288,(((OTU883:0.03794,((OTU353:0.02361,(OTU37:0.00310,OTU864:0.03731)0.813:0.00055)0.822:0.00890,((OTU190:0.01460,OTU302:0.03790)0.948:0.01710,(OTU414:0.04178,OTU679:0.03158)0.690:0.00214)0.925:0.01308)0.807:0.00788)0.832:0.01034,((((OTU406:0.12212,(OTU1031:0.02549,(((OTU425:0.02084,OTU638:0.04977)0.821:0.01462,(OTU48:0.01303,OTU719:0.03598)0.948:0.02963)0.859:0.01305,OTU66:0.00970)0.996:0.04745)0.766:0.03931)0.866:0.01775,(OTU557:0.11159,(OTU1000:0.07839,(OTU1073:0.03434,(OTU665:0.09761,OTU899:0.06288)0.019:0.01827)0.971:0.04816)0.952:0.04030)0.947:0.03446)0.720:0.00334,(OTU399:0.08958,(OTU217:0.05625,(OTU208:0.11252,OTU165:0.02968)0.777:0.01723)0.914:0.03651)0.931:0.03679)0.173:0.00661,(((OTU1124:0.17331,OTU700:0.13394)0.724:0.05095,((OTU611:0.02828,(OTU1206:0.15272,OTU969:0.04856)0.487:0.01216)1.000:0.14220,OTU1087:0.04656)0.936:0.05613)0.901:0.02872,((((((OTU642:0.10364,OTU1210:0.01660)0.830:0.03172,(OTU535:0.01119,((OTU947:0.09695,((OTU778:0.05255,((((((OTU47:0.03470,OTU435:0.04648)0.996:0.08223,(OTU1122:0.10847,((OTU765:0.01459,(OTU682:0.02581,OTU1025:0.02380)0.899:0.01544)0.803:0.01121,((OTU383:0.02984,OTU602:0.00898)0.291:0.01390,(OTU723:0.02634,OTU785:0.01034)0.993:0.03587)0.776:0.02464)0.697:0.01150)0.865:0.03177)0.621:0.03073,OTU960:0.09853)0.758:0.01921,(OTU860:0.04518,OTU424:0.11032)0.919:0.03275)0.713:0.02080,(OTU449:0.08873,OTU1076:0.03733)0.569:0.01793)0.991:0.05629,OTU997:0.05890)0.909:0.02306)0.956:0.03729,((OTU1085:0.08071,OTU851:0.03198)0.020:0.02846,OTU640:0.16585)0.966:0.05618)0.805:0.03003)0.884:0.04468,OTU1170:0.09318)0.951:0.04860)0.924:0.03660)0.916:0.02914,(OTU835:0.09065,(OTU929:0.02250,(OTU709:0.14451,OTU1034:0.09977)0.988:0.08834)0.992:0.10645)0.842:0.02678)0.815:0.02547,(((OTU545:0.08210,OTU644:0.19910)0.976:0.08768,(OTU677:0.01710,(((OTU1009:0.15543,(OTU1098:0.12101,OTU1039:0.31556)0.922:0.11243)0.993:0.18999,((OTU475:0.06980,OTU812:0.11434)0.980:0.09042,(((OTU469:0.09961,OTU749:0.06949)0.967:0.08135,(OTU606:0.08038,OTU906:0.12664)0.989:0.09021)0.980:0.08358,((OTU295:0.01512,OTU1176:0.02734)1.000:0.11251,(OTU1072:0.01657,(OTU724:0.09570,OTU809:0.11934)0.996:0.10181)0.168:0.02271)0.655:0.03432)0.629:0.03649)0.970:0.09491)0.932:0.08674,OTU887:0.12532)0.746:0.01104)0.955:0.05386)0.997:0.08784,((OTU514:0.23185,OTU616:0.08121)0.993:0.09380,(OTU914:0.11868,(OTU790:0.06099,(OTU1107:0.08628,(((OTU728:0.07421,(OTU961:0.10430,((OTU603:0.08286,OTU805:0.08638)0.999:0.12003,(OTU5:0.00986,(OTU6:0.03349,OTU24:0.01133)0.949:0.03051)0.301:0.01116)0.922:0.03301)0.947:0.04451)0.873:0.03426,OTU1203:0.07061)0.699:0.04089,OTU509:0.05849)0.987:0.06189)0.593:0.01721)0.903:0.03544)0.960:0.03703)0.848:0.02910)0.918:0.03468)0.822:0.02219,(OTU678:0.05143,(OTU577:0.11597,OTU847:0.03899)0.178:0.00971)0.917:0.03481)0.836:0.02531,(((((((OTU890:0.02621,((OTU1064:0.03405,(OTU85:0.00053,(OTU247:0.06120,OTU350:0.05618)1.000:0.08002)0.882:0.03145)0.985:0.05565,(OTU792:0.04107,OTU1014:0.15397)0.523:0.04084)0.983:0.06782)0.917:0.03924,(OTU1152:0.05193,(OTU868:0.08328,OTU1023:0.11629)0.815:0.03069)0.857:0.01493)0.063:0.01066,((OTU880:0.07900,(OTU627:0.02716,(OTU459:0.02408,((OTU194:0.03894,(OTU179:0.05887,(OTU240:0.02230,OTU398:0.12114)0.972:0.04554)0.923:0.03077)0.146:0.01536,(OTU766:0.02734,(OTU113:0.04103,(OTU532:0.05048,OTU228:0.00258)0.736:0.00332)0.930:0.02645)0.850:0.01808)0.996:0.07653)0.945:0.05237)0.959:0.04844)0.973:0.05158,((((OTU548:0.16959,(OTU951:0.22006,(OTU787:0.03868,(OTU30:0.00053,OTU683:0.07409)0.999:0.08859)0.984:0.09696)0.911:0.05405)0.720:0.03892,OTU982:0.08161)0.843:0.02856,((OTU911:0.08760,(((OTU562:0.08831,(OTU1038:0.04100,(OTU675:0.10697,OTU1088:0.10681)0.927:0.03944)0.938:0.03927)0.926:0.04804,(OTU963:0.14411,((OTU981:0.09378,((OTU935:0.11069,((OTU549:0.12174,(((OTU722:0.03617,OTU410:0.00372)0.900:0.02113,(((OTU621:0.03834,OTU1089:0.02105)0.976:0.04605,OTU582:0.11524)0.938:0.02605,(OTU504:0.04469,(OTU761:0.04366,(OTU255:0.03112,OTU789:0.02799)1.000:0.13436)0.299:0.00055)0.897:0.01414)0.980:0.04032)0.801:0.00862,(OTU705:0.04017,((OTU1204:0.02671,OTU903:0.04868)0.955:0.03130,(OTU604:0.01102,(OTU499:0.02047,(OTU478:0.01330,(OTU952:0.04097,OTU712:0.04108)0.368:0.01122)0.814:0.00895)0.994:0.03554)0.839:0.01121)0.483:0.01758)0.082:0.00679)0.923:0.03476)0.925:0.02372,(OTU1197:0.05218,((OTU1111:0.01027,OTU698:0.11905)0.975:0.06150,(OTU919:0.08862,(((OTU762:0.05683,(OTU384:0.00517,(OTU372:0.04701,(OTU210:0.03185,OTU759:0.03404)0.920:0.03085)0.923:0.02965)0.853:0.02703)0.422:0.00380,((OTU342:0.05939,(OTU98:0.02368,OTU909:0.01100)0.904:0.01784)0.980:0.03436,(OTU278:0.01574,(OTU298:0.03835,(OTU161:0.02573,OTU199:0.03950)0.734:0.00818)0.967:0.03023)0.845:0.00861)0.818:0.00878)0.732:0.01277,(OTU277:0.05693,(OTU331:0.00890,OTU466:0.03627)0.982:0.04198)0.825:0.01323)0.974:0.05652)0.984:0.07463)0.916:0.05167)0.993:0.07816)0.644:0.01365)0.709:0.02667,((OTU583:0.05732,OTU587:0.04721)0.941:0.02461,((((OTU873:0.03839,OTU736:0.24807)0.155:0.05488,OTU1033:0.07078)0.536:0.02606,OTU1030:0.04796)0.877:0.02183,OTU1173:0.05410)0.285:0.01535)0.734:0.01898)0.841:0.01736)0.932:0.02938,(OTU892:0.11326,((OTU689:0.04903,OTU1120:0.06987)0.926:0.02468,(OTU773:0.03425,OTU1165:0.07729)0.919:0.02406)0.187:0.00495)0.864:0.01404)0.907:0.02307)0.861:0.01708)0.951:0.04257,(OTU870:0.08395,(OTU491:0.09997,OTU922:0.13252)0.256:0.03035)0.950:0.04098)0.808:0.01956)0.828:0.01545,(OTU637:0.02689,((OTU717:0.03560,(((OTU544:0.06362,OTU1151:0.16765)0.011:0.01210,OTU885:0.02145)0.891:0.02337,(OTU688:0.04517,(OTU639:0.03706,OTU672:0.06430)0.809:0.01233)0.149:0.01956)0.954:0.04537)0.939:0.03651,OTU977:0.02091)0.992:0.05601)0.995:0.05661)0.851:0.01770)0.898:0.02927,((OTU546:0.05559,OTU462:0.02279)0.992:0.06581,(OTU686:0.06629,(OTU704:0.05807,OTU1043:0.15183)0.840:0.04461)0.175:0.01663)0.877:0.03373)0.687:0.00965)0.812:0.01725)0.864:0.01655,(((OTU727:0.05554,OTU1146:0.13095)0.958:0.03355,(OTU1029:0.05974,(OTU541:0.08891,(OTU564:0.04677,OTU702:0.12473)0.969:0.05209)0.857:0.02126)0.907:0.02512)0.527:0.01417,OTU624:0.10304)0.974:0.04929)0.864:0.01196,(((OTU855:0.02076,(OTU556:0.08705,(OTU760:0.11516,(OTU1180:0.07371,((((OTU89:0.00284,OTU854:0.03669)0.932:0.01199,OTU1172:0.03081)0.745:0.00262,OTU148:0.02405)0.760:0.00306,(OTU881:0.05638,(OTU757:0.05434,(OTU225:0.00730,OTU366:0.04852)0.822:0.01263)0.977:0.03507)0.954:0.02481)0.824:0.02016)0.423:0.03483)0.957:0.06735)0.846:0.01896)0.992:0.05308,(OTU910:0.06708,OTU1074:0.04737)0.953:0.03762)0.887:0.02550,(OTU979:0.18873,(((OTU543:0.06349,OTU1183:0.12820)0.981:0.07154,(OTU1067:0.12070,(((((OTU767:0.08499,OTU875:0.04784)0.944:0.04221,(OTU407:0.11142,(OTU572:0.02328,OTU1071:0.01942)0.956:0.03083)0.914:0.02500)0.793:0.01013,OTU1139:0.12173)0.892:0.02956,(OTU1193:0.20290,(OTU337:0.16421,(OTU340:0.12373,OTU743:0.13027)0.489:0.02644)0.384:0.03306)0.782:0.03736)0.949:0.05150,(OTU1125:0.16527,(((((OTU936:0.11651,OTU793:0.10024)0.671:0.04021,((((OTU628:0.14185,((((OTU448:0.04001,(OTU570:0.01856,(OTU1191:0.06325,OTU731:0.04788)0.862:0.01605)0.965:0.03390)0.839:0.01779,(OTU329:0.05820,OTU296:0.11665)0.921:0.02953)0.860:0.01138,OTU1162:0.04509)0.598:0.01420,OTU421:0.04349)0.430:0.00537)0.879:0.01213,(((OTU803:0.03468,OTU1061:0.04623)0.912:0.01870,(OTU915:0.10033,((((OTU801:0.09376,OTU1205:0.05027)0.989:0.05497,(OTU428:0.02144,(OTU2:0.01697,(OTU598:0.02825,OTU732:0.03318)0.980:0.03045)0.998:0.05426)0.247:0.00332)0.998:0.06635,(OTU346:0.10838,(OTU404:0.12803,(OTU43:0.04851,((OTU61:0.04326,(OTU76:0.03751,OTU176:0.01887)0.997:0.06723)0.959:0.05313,OTU119:0.05440)0.577:0.03842)0.995:0.07869)0.920:0.04005)0.800:0.03160)0.942:0.02582,(OTU369:0.01275,(((OTU561:0.02605,(OTU87:0.01659,(OTU7:0.00053,(OTU807:0.07738,OTU806:0.04543)0.141:0.01879)0.973:0.03017)0.950:0.02217)0.864:0.01315,(OTU25:0.05879,OTU81:0.01403)0.990:0.03275)0.454:0.01109,((OTU1:0.00696,OTU21:0.03794)0.793:0.01221,(OTU411:0.01673,(OTU153:0.01169,OTU882:0.02286)0.997:0.04067)0.870:0.01330)0.852:0.00834)0.580:0.01225)0.735:0.01090)0.994:0.04652)0.847:0.01131)0.946:0.02164,((((OTU204:0.01876,(OTU9:0.00054,OTU1200:0.10926)0.997:0.05496)0.998:0.06528,OTU184:0.03095)0.931:0.04075,OTU127:0.00054)0.929:0.02204,(OTU565:0.08366,(OTU1157:0.04473,OTU1136:0.06041)0.951:0.03775)0.990:0.05494)0.916:0.02037)0.897:0.01539)0.908:0.03501,((OTU54:0.11733,OTU463:0.03212)0.950:0.05421,(OTU808:0.09556,(((OTU343:0.01452,OTU625:0.02816)1.000:0.31188,((OTU191:0.02337,(OTU34:0.00055,OTU818:0.07022)0.992:0.04156)0.928:0.04285,(((OTU29:0.03420,OTU32:0.04585)0.999:0.07074,(((OTU62:0.05361,OTU521:0.02929)0.443:0.01391,OTU292:0.06257)0.926:0.02692,((OTU437:0.04076,(OTU26:0.04255,(OTU869:0.19823,OTU33:0.01451)0.686:0.01926)0.952:0.03502)0.617:0.02182,(OTU19:0.02432,OTU114:0.07464)0.839:0.02909)0.000:0.00704)0.136:0.02043)0.848:0.01983,((OTU465:0.02585,OTU440:0.04427)0.893:0.01954,((OTU142:0.05529,((((OTU139:0.03540,(((OTU171:0.05798,((OTU152:0.04884,OTU253:0.03978)0.745:0.01869,(OTU51:0.06797,OTU312:0.01934)0.943:0.02604)0.792:0.00800)0.498:0.00765,OTU83:0.04308)0.329:0.00475,(OTU15:0.02385,OTU673:0.04176)0.996:0.04452)0.747:0.00322)0.970:0.01795,(((OTU363:0.04758,OTU20:0.03525)0.700:0.01226,(OTU261:0.04587,(OTU245:0.02919,OTU531:0.02255)0.448:0.00690)0.845:0.01697)0.528:0.00960,OTU308:0.04932)0.707:0.00055)0.881:0.01055,(OTU195:0.01553,(OTU8:0.04311,(OTU220:0.05886,OTU23:0.02109)0.626:0.00821)0.975:0.02902)0.990:0.03610)0.552:0.00307,OTU357:0.04519)0.603:0.00581)0.938:0.01417,((OTU489:0.03646,(OTU185:0.03416,OTU341:0.04803)0.945:0.02393)0.769:0.00945,((((OTU319:0.02729,OTU994:0.09047)0.489:0.01495,OTU74:0.12053)0.607:0.02125,OTU146:0.05274)0.939:0.02930,((OTU162:0.03715,OTU67:0.06129)0.605:0.01249,(OTU418:0.03308,(OTU454:0.04342,OTU453:0.06275)0.953:0.04033)0.883:0.01806)0.420:0.00845)0.936:0.01791)0.870:0.01087)0.761:0.00480)0.821:0.01391)0.204:0.03381)0.000:0.01170)0.286:0.03345,OTU697:0.08620)0.996:0.10683)0.190:0.04978)0.981:0.07075)0.886:0.05964,(((OTU473:0.09522,OTU802:0.04113)0.950:0.03255,((OTU590:0.09416,OTU827:0.08990)0.780:0.02186,(OTU467:0.04335,OTU764:0.04651)1.000:0.08499)0.728:0.00762)0.000:0.00054,((OTU192:0.07044,((OTU237:0.02613,(OTU160:0.03803,(OTU283:0.05254,OTU1110:0.00585)0.366:0.00260)0.815:0.00874)0.893:0.02369,(OTU3:0.00055,OTU1196:0.06864)0.668:0.02302)0.972:0.03556)0.830:0.01481,(OTU427:0.07598,OTU694:0.08867)1.000:0.09869)0.985:0.08564)0.615:0.02362)0.862:0.01712)0.416:0.00990,((OTU433:0.09772,((OTU653:0.00054,(OTU14:0.10974,OTU695:0.14001)0.895:0.03320)0.986:0.06476,OTU733:0.03973)0.996:0.06667)0.697:0.02442,((OTU975:0.01334,(OTU157:0.01971,OTU276:0.01979)0.977:0.03942)0.514:0.03196,((OTU949:0.01637,OTU470:0.02075)0.736:0.01368,(OTU1055:0.03305,OTU831:0.02470)0.984:0.03808)0.873:0.01539)0.991:0.05420)0.816:0.02347)0.847:0.01563,((OTU596:0.09025,OTU970:0.04774)0.961:0.03331,((OTU451:0.11025,((OTU820:0.05146,OTU1182:0.05946)0.684:0.03788,(OTU585:0.01686,(OTU580:0.00054,OTU1184:0.07828)1.000:0.06981)0.845:0.04682)0.987:0.07934)0.939:0.04435,OTU168:0.20603)0.914:0.02663)0.696:0.00602)0.827:0.02364,((((((OTU264:0.05110,OTU1077:0.06434)0.974:0.03684,((OTU317:0.02457,((OTU460:0.01891,OTU1178:0.04616)0.953:0.02392,((OTU730:0.03585,(OTU394:0.04799,(OTU560:0.03822,OTU494:0.00187)0.976:0.02968)0.721:0.00778)0.891:0.01181,(OTU1169:0.01017,OTU513:0.04302)0.898:0.01314)0.969:0.02831)0.788:0.00755)0.984:0.03362,OTU814:0.03852)0.867:0.01890)0.742:0.00390,((OTU477:0.02566,((OTU772:0.01775,OTU777:0.01637)0.951:0.02305,OTU729:0.06188)0.215:0.01366)0.953:0.02624,(OTU307:0.06653,(OTU943:0.10855,OTU636:0.04185)0.991:0.07266)0.970:0.05322)0.714:0.00417)0.935:0.02270,(((OTU748:0.05427,OTU752:0.05362)0.738:0.00858,(OTU1185:0.05577,(OTU741:0.01447,OTU1002:0.13599)0.998:0.09109)0.937:0.04070)0.997:0.06243,(OTU1049:0.07216,(OTU315:0.01011,OTU953:0.04727)0.919:0.02598)0.967:0.04437)0.891:0.03122)0.000:0.00054,((((OTU945:0.07477,(OTU643:0.06462,OTU613:0.02868)0.989:0.06379)0.000:0.01555,OTU553:0.14506)0.000:0.01352,OTU634:0.11963)0.433:0.05001,OTU648:0.05305)0.968:0.04811)0.972:0.05422,(OTU377:0.06448,((OTU488:0.12707,OTU889:0.03521)0.999:0.11052,OTU395:0.08468)0.345:0.03590)0.915:0.04374)0.968:0.04326)0.898:0.05273)0.488:0.04545)0.994:0.10095)0.643:0.03110)0.841:0.04009,(((OTU1037:0.02366,OTU795:0.08411)0.616:0.03678,((OTU841:0.05437,(OTU756:0.11513,(OTU691:0.07685,(OTU863:0.05054,(OTU1093:0.13408,OTU1079:0.08469)0.797:0.04862)0.996:0.06803)0.169:0.01407)0.947:0.04696)0.986:0.06744,OTU991:0.06798)0.910:0.03092)0.638:0.01582,(OTU666:0.03751,OTU1094:0.18982)0.975:0.06341)0.922:0.04050)0.929:0.04470)0.019:0.03012)0.808:0.01443)0.842:0.01111,((OTU871:0.09966,(OTU536:0.15973,OTU667:0.08994)0.954:0.05424)0.983:0.07468,(((((((OTU996:0.05175,(OTU980:0.05863,(OTU1081:0.15514,((OTU1141:0.07990,OTU1202:0.04081)0.927:0.02492,(OTU554:0.11450,OTU1011:0.06757)0.910:0.03330)0.672:0.01823)0.988:0.05797)0.061:0.01121)0.998:0.07905,(((((((OTU846:0.13537,(OTU816:0.02184,OTU995:0.07472)0.281:0.00408)0.999:0.05062,OTU361:0.00960)0.738:0.00286,((OTU918:0.06583,(((OTU187:0.05999,OTU415:0.01987)0.818:0.03012,OTU22:0.03186)0.833:0.01451,OTU12:0.00055)0.905:0.01233)0.841:0.00995,OTU966:0.06350)0.871:0.01370)0.765:0.00394,(((OTU42:0.00055,((OTU40:0.00806,OTU1150:0.12709)0.971:0.03371,OTU403:0.01847)0.981:0.02767)0.746:0.00913,OTU614:0.04094)0.988:0.04032,OTU417:0.03549)0.174:0.01010)0.937:0.02300,((OTU1044:0.07488,((OTU886:0.04150,(OTU965:0.03176,OTU1083:0.01142)0.941:0.03180)0.809:0.02254,(OTU926:0.02527,OTU1078:0.09273)0.189:0.00522)0.939:0.02802)0.818:0.01710,(OTU796:0.02542,OTU1100:0.10546)0.679:0.00541)0.710:0.02357)0.941:0.02264,(((((OTU663:0.07983,OTU1057:0.04125)0.882:0.03558,((OTU999:0.07805,OTU856:0.04324)0.786:0.01477,(OTU615:0.11854,OTU925:0.10518)0.933:0.04360)0.889:0.02709)0.931:0.03398,OTU552:0.09158)0.687:0.01847,(((OTU978:0.09064,OTU540:0.14206)0.847:0.02022,(OTU1147:0.11459,OTU1137:0.12297)0.838:0.02352)0.976:0.05090,(OTU775:0.02655,OTU1142:0.07668)0.978:0.05353)0.858:0.02224)0.832:0.00927,OTU617:0.10956)0.781:0.00520)0.916:0.01926,((OTU735:0.04527,((OTU933:0.02086,(OTU38:0.00328,((((OTU1106:0.07457,((OTU456:0.04148,OTU510:0.03167)0.892:0.01936,(OTU630:0.03102,((((OTU108:0.03193,OTU503:0.01776)0.966:0.02733,OTU684:0.02205)0.562:0.00964,OTU138:0.00800)0.796:0.00645,OTU230:0.04218)0.914:0.01370)0.734:0.00180)0.779:0.00768)0.438:0.00872,(OTU710:0.01796,(OTU46:0.02446,OTU284:0.01478)0.716:0.00288)0.790:0.00423)0.963:0.02548,((OTU836:0.06510,(OTU130:0.05082,OTU1092:0.05598)0.855:0.01966)0.990:0.05137,OTU254:0.04730)0.859:0.02332)0.824:0.01316,(OTU987:0.03650,OTU797:0.01844)0.079:0.01377)0.781:0.00910)0.959:0.01688)0.632:0.00599,((OTU100:0.00323,OTU1036:0.12721)0.994:0.05126,(OTU229:0.02320,(OTU177:0.00921,(OTU274:0.01766,OTU94:0.03448)0.847:0.01323)0.997:0.04696)0.968:0.03236)0.480:0.00506)0.431:0.02279)0.896:0.02517,((OTU784:0.02163,(OTU874:0.03195,(OTU837:0.03482,(OTU927:0.05497,OTU699:0.07448)0.832:0.02621)0.800:0.01909)0.944:0.02867)0.530:0.02461,(OTU1096:0.01968,OTU843:0.08754)0.859:0.02934)0.413:0.02016)0.858:0.01875)0.947:0.03022)0.833:0.01739,(OTU658:0.06273,((OTU998:0.01914,(OTU1084:0.13593,(OTU968:0.14024,(((OTU794:0.08946,OTU986:0.05970)0.928:0.03776,(OTU530:0.07146,(((OTU558:0.12848,OTU1179:0.04958)0.981:0.06207,((OTU1143:0.20057,OTU753:0.11716)0.820:0.01882,OTU441:0.11802)0.097:0.00566)0.959:0.04682,(OTU891:0.02194,(OTU1105:0.17560,(OTU839:0.08900,OTU959:0.09894)0.882:0.03182)0.920:0.03505)0.857:0.02484)0.768:0.03008)0.995:0.08684)0.236:0.02220,((OTU633:0.08178,((((OTU1050:0.09677,OTU904:0.08106)0.984:0.06064,((OTU1138:0.10405,(OTU574:0.09970,((OTU1119:0.12489,(OTU1174:0.09707,(OTU1008:0.07143,OTU1013:0.19791)0.068:0.03579)0.672:0.03316)0.702:0.00817,OTU1155:0.09764)0.920:0.04380)0.831:0.02760)0.933:0.03279,(OTU443:0.12483,OTU1168:0.07556)0.505:0.00054)0.773:0.01447)0.793:0.01371,((OTU434:0.03874,(OTU370:0.01847,OTU269:0.03570)0.978:0.03518)0.929:0.02445,(((OTU754:0.05986,OTU950:0.09563)0.979:0.04804,(OTU579:0.06306,OTU848:0.12179)0.788:0.01033)1.000:0.09015,(((OTU629:0.05204,OTU948:0.11572)0.946:0.03863,OTU1149:0.09848)0.922:0.03226,OTU810:0.07306)0.929:0.03484)0.730:0.01009)0.973:0.03297)0.726:0.00557,(((((OTU896:0.03633,OTU893:0.14871)0.974:0.04710,(OTU563:0.14657,OTU1159:0.14423)0.980:0.06935)0.682:0.00691,OTU1010:0.08563)0.854:0.03185,(OTU1103:0.22443,(OTU726:0.13374,OTU482:0.05562)0.965:0.07601)0.879:0.03501)0.902:0.03092,(OTU1129:0.05588,OTU1166:0.06722)0.353:0.01773)0.811:0.01302)0.982:0.06257)0.513:0.02358,OTU1208:0.21534)0.912:0.02968)0.699:0.02027)0.886:0.03837)0.977:0.05266)0.968:0.04145,((OTU655:0.04332,OTU1069:0.03059)0.772:0.01415,((((OTU1114:0.09440,(OTU962:0.11882,(OTU542:0.06985,OTU651:0.04344)0.977:0.06331)0.772:0.02718)0.910:0.04104,(OTU1194:0.12558,OTU1190:0.05473)0.796:0.01680)0.804:0.02033,OTU923:0.20007)0.878:0.04303,(OTU1207:0.03714,(OTU1181:0.07540,(OTU988:0.07748,(OTU1127:0.15384,OTU1112:0.05049)0.724:0.03073)0.887:0.03736)0.945:0.05757)0.882:0.02640)0.914:0.02463)0.938:0.02478)0.729:0.01252)1.000:0.06159)0.410:0.00055,(((OTU972:0.15157,(OTU1019:0.08087,(OTU985:0.09900,OTU1201:0.05759)0.190:0.02196)0.812:0.01114)0.083:0.01134,((OTU751:0.16210,(OTU1021:0.28386,OTU1163:0.01468)0.923:0.07150)0.859:0.02962,(OTU1128:0.09339,((((OTU738:0.01988,OTU1148:0.05167)0.190:0.00826,(((OTU116:0.00967,OTU299:0.03720)0.987:0.02939,((OTU243:0.04474,OTU52:0.01854)0.759:0.00246,OTU59:0.02477)0.839:0.00054)0.462:0.00604,OTU505:0.03421)0.858:0.00786)0.750:0.00309,OTU239:0.00910)0.854:0.00614,((OTU1115:0.03056,(OTU28:0.02105,OTU82:0.02817)0.568:0.01212)0.895:0.01295,((OTU490:0.01438,(OTU104:0.02359,(OTU813:0.04589,(((OTU1158:0.00055,(OTU974:0.06317,OTU569:0.07503)0.979:0.04565)0.993:0.04781,((OTU88:0.02052,OTU817:0.01874)0.934:0.01911,OTU745:0.03533)0.239:0.01135)0.353:0.00663,(OTU55:0.02134,(OTU105:0.00652,OTU218:0.05262)0.427:0.01197)0.758:0.00494)0.234:0.00477)0.900:0.01255)0.869:0.00664)0.992:0.02149,((OTU294:0.02218,OTU422:0.02256)0.857:0.01033,OTU78:0.00897)0.923:0.00921)0.781:0.00480)0.323:0.00313)0.947:0.02919)0.976:0.03944)0.734:0.00158)0.994:0.05215,((OTU844:0.06038,OTU1186:0.13518)0.975:0.06168,(OTU128:0.00372,(OTU1101:0.05045,OTU335:0.02710)0.798:0.01233)1.000:0.11168)0.229:0.00053)0.782:0.02745)0.889:0.01280,((((OTU495:0.12070,((OTU512:0.06354,(OTU58:0.06079,OTU65:0.01611)0.997:0.14944)0.998:0.14682,(((((((((OTU380:0.02243,(((OTU430:0.11222,OTU821:0.03454)0.912:0.02517,(OTU747:0.08936,((OTU528:0.07946,OTU740:0.09577)0.997:0.07074,OTU1099:0.06772)0.203:0.00481)0.411:0.01745)0.896:0.02161,(OTU1209:0.11518,OTU742:0.06808)0.872:0.03254)0.934:0.02591)0.782:0.00054,OTU13:0.03079)0.321:0.01971,((OTU455:0.04141,OTU594:0.03795)0.220:0.01090,(OTU69:0.02809,(OTU457:0.01678,(OTU10:0.00054,(OTU525:0.12302,OTU734:0.04440)0.825:0.01928)0.999:0.06532)1.000:0.07426)0.619:0.01146)0.983:0.03354)0.817:0.00990,(OTU385:0.02408,((OTU102:0.01372,OTU539:0.01936)0.981:0.03259,(OTU942:0.01610,OTU1192:0.04274)0.809:0.00892)0.964:0.03315)0.980:0.04312)0.836:0.01430,((OTU288:0.02347,((OTU110:0.02249,(OTU129:0.05782,OTU241:0.04161)0.791:0.02172)0.746:0.01229,OTU359:0.07979)0.748:0.01217)1.000:0.12628,((OTU301:0.03873,OTU481:0.00104)0.922:0.03599,(OTU381:0.00884,OTU791:0.14759)0.945:0.04068)0.956:0.04916)0.885:0.03329)0.853:0.03055,(OTU1042:0.14641,((OTU1195:0.07908,OTU800:0.03647)0.947:0.05687,(OTU508:0.07842,(OTU266:0.06478,OTU1131:0.05706)0.964:0.05762)0.891:0.03912)0.944:0.05858)0.651:0.03865)0.723:0.01944,OTU768:0.13722)0.944:0.05364,(OTU737:0.10158,((OTU373:0.04617,(OTU90:0.06259,OTU476:0.01900)0.544:0.04283)0.666:0.02556,(OTU493:0.06590,OTU131:0.14027)0.134:0.01940)1.000:0.15516)0.852:0.03732)0.944:0.06636,((OTU497:0.03780,(((OTU859:0.03346,(((OTU420:0.00829,OTU526:0.02528)0.886:0.01270,(OTU268:0.04624,(OTU392:0.04039,(OTU326:0.00055,OTU1075:0.03363)0.893:0.00977)0.929:0.01825)0.533:0.00867)0.935:0.01427,(OTU332:0.03477,OTU832:0.03866)0.164:0.00672)0.935:0.02089)0.976:0.03375,(OTU568:0.02840,OTU412:0.00801)1.000:0.07100)0.516:0.00274,((OTU355:0.00952,(OTU374:0.02947,((OTU389:0.02436,OTU305:0.01986)0.962:0.02905,(OTU524:0.03225,OTU134:0.06045)0.952:0.02784)0.991:0.04457)0.932:0.02347)0.761:0.00543,(OTU175:0.02545,OTU1062:0.00856)1.000:0.04011)0.988:0.02733)0.990:0.05179)0.914:0.03478,((OTU170:0.00522,OTU327:0.07225)0.741:0.00293,((OTU364:0.00748,(OTU584:0.02415,OTU324:0.07501)0.968:0.03578)0.900:0.01098,((OTU708:0.02322,OTU780:0.03225)0.893:0.01674,(OTU356:0.02718,(OTU214:0.00267,OTU523:0.05995)0.996:0.04356)0.811:0.01930)0.741:0.00233)0.458:0.00942)0.961:0.04348)1.000:0.12766)0.268:0.01705)0.901:0.03776)0.454:0.03655,(((OTU124:0.03189,((OTU68:0.01438,(OTU320:0.02049,OTU272:0.11187)0.768:0.01614)0.962:0.02823,(OTU387:0.01783,OTU189:0.08936)0.975:0.03307)0.789:0.01425)0.984:0.05646,(OTU135:0.06183,OTU393:0.07697)0.699:0.01667)0.988:0.04823,(((OTU1059:0.04336,(OTU464:0.02782,OTU823:0.01195)0.368:0.01213)0.988:0.03834,(OTU379:0.03042,(OTU263:0.03836,OTU318:0.01735)0.775:0.00625)0.619:0.00891)0.996:0.05629,(((OTU169:0.02386,OTU783:0.03063)0.920:0.01936,OTU1090:0.02523)0.769:0.00852,((OTU226:0.01190,(OTU211:0.02411,OTU257:0.02307)0.968:0.03641)0.872:0.01846,(OTU471:0.03348,OTU345:0.07192)0.932:0.02472)0.565:0.00569)0.995:0.05391)0.765:0.01203)0.937:0.03128)0.749:0.00748,((OTU351:0.10781,(OTU219:0.06794,OTU286:0.04189)0.958:0.04725)0.818:0.01923,(OTU267:0.06503,(OTU646:0.05570,OTU781:0.09051)0.953:0.04512)0.990:0.07955)0.476:0.01526)0.877:0.01667,(OTU408:0.10131,OTU164:0.14127)0.920:0.05314)0.888:0.01786)0.079:0.00054,(((OTU251:0.05484,OTU507:0.02522)0.762:0.02878,(OTU275:0.07361,OTU551:0.07334)0.866:0.02389)0.195:0.01229,(((OTU248:0.09001,OTU358:0.04945)0.962:0.04369,(OTU144:0.03067,(OTU876:0.06565,(OTU112:0.03421,OTU249:0.01331)0.936:0.02975)0.970:0.03688)0.787:0.02740)0.381:0.00443,OTU458:0.11158)0.866:0.02223)0.956:0.02551)0.479:0.01607,((((OTU1018:0.06604,(OTU888:0.08540,(OTU402:0.08439,(OTU311:0.03617,OTU235:0.03395)0.942:0.04325)0.945:0.05047)0.283:0.02992)0.914:0.03707,((((OTU44:0.03968,(OTU97:0.02817,OTU209:0.01370)0.884:0.02613)0.945:0.03759,(OTU109:0.10231,(OTU203:0.04585,OTU143:0.03802)0.952:0.03475)0.743:0.02557)0.835:0.01979,(((OTU452:0.03961,OTU955:0.05764)0.988:0.04957,((((OTU339:0.01835,(((OTU937:0.02660,OTU819:0.03375)0.348:0.00898,((OTU652:0.02339,(OTU575:0.02530,OTU1063:0.01885)0.990:0.03685)0.277:0.00750,OTU1104:0.08676)0.780:0.00648)0.749:0.00836,OTU86:0.03317)0.911:0.01700)0.404:0.00846,OTU609:0.03000)0.947:0.03316,(OTU400:0.05190,(OTU73:0.00588,OTU739:0.10357)0.998:0.07225)0.943:0.04166)0.970:0.04690,(OTU872:0.07743,(((((OTU50:0.02503,OTU438:0.05991)0.727:0.00226,(((OTU328:0.02899,(OTU117:0.03923,OTU123:0.03756)0.933:0.02746)0.915:0.02016,(OTU238:0.03732,OTU244:0.05996)0.895:0.01603)0.857:0.01077,OTU306:0.01272)0.965:0.02226)0.962:0.02915,((OTU173:0.06083,OTU349:0.04378)0.953:0.03717,OTU93:0.03059)0.154:0.00740)0.860:0.01552,(OTU60:0.03889,(OTU242:0.02118,(OTU154:0.02732,OTU285:0.03344)0.610:0.01289)0.846:0.01009)0.883:0.01369)0.832:0.01606,(OTU193:0.05003,OTU57:0.06713)0.723:0.00495)0.933:0.01773)0.902:0.02136)0.868:0.01389)0.427:0.00052,(OTU304:0.03687,OTU1022:0.05259)0.915:0.04073)0.800:0.01054)0.326:0.02060,OTU674:0.06712)0.843:0.02730)0.918:0.02652,(((OTU670:0.06164,(OTU940:0.02958,(OTU205:0.00433,OTU265:0.03911)0.999:0.08255)0.603:0.02666)1.000:0.20217,((OTU976:0.05087,OTU983:0.12134)0.999:0.15244,(((((((OTU1175:0.13273,OTU779:0.12398)0.427:0.02862,(OTU1140:0.04764,OTU622:0.04540)1.000:0.14031)0.871:0.02630,OTU725:0.11294)0.713:0.02681,(OTU1102:0.10936,(OTU1188:0.13277,(OTU445:0.03500,OTU1198:0.10660)0.994:0.07702)0.589:0.00413)0.933:0.03193)0.771:0.01511,(OTU365:0.07237,(OTU605:0.07372,(((((OTU132:0.00851,(OTU35:0.03284,OTU348:0.02622)0.963:0.02115)0.085:0.00712,OTU954:0.02048)0.871:0.01486,(((OTU11:0.01180,OTU140:0.03658)1.000:0.06610,OTU336:0.01273)0.500:0.01007,OTU213:0.02266)1.000:0.06706)0.811:0.01539,OTU439:0.09376)0.368:0.01117,OTU323:0.03886)0.966:0.05124)0.821:0.02993)0.999:0.09937)0.192:0.01207,(OTU401:0.29629,(OTU849:0.15581,(OTU657:0.02441,OTU706:0.21137)0.783:0.06270)0.794:0.06375)0.735:0.02581)0.581:0.03672,(((((OTU547:0.11819,((OTU1108:0.14530,OTU1121:0.03185)1.000:0.11742,OTU993:0.12392)0.753:0.05074)0.845:0.05331,((OTU826:0.13317,(OTU1012:0.08016,(OTU921:0.09405,(OTU838:0.06231,(OTU1051:0.12689,OTU1095:0.06480)0.474:0.02798)0.946:0.05180)0.800:0.03105)0.915:0.02786)0.990:0.07415,(((OTU1133:0.11908,(OTU1058:0.22040,((OTU713:0.12874,OTU610:0.17053)0.975:0.10424,((((OTU1015:0.02055,OTU850:0.02521)1.000:0.11496,(OTU485:0.03032,OTU1153:0.10199)0.993:0.08323)0.641:0.02600,((OTU758:0.08261,OTU786:0.06534)0.379:0.02482,(OTU492:0.10366,((((OTU1123:0.00885,(OTU769:0.02634,OTU692:0.03918)0.848:0.03184)0.961:0.02542,(((OTU654:0.02095,OTU924:0.05404)0.995:0.05388,OTU487:0.00391)0.909:0.01925,OTU852:0.01607)1.000:0.07130)0.759:0.01038,OTU479:0.05219)0.701:0.00302,OTU799:0.07421)0.694:0.00699)0.975:0.03955)0.674:0.00353)0.960:0.05444,(OTU647:0.05097,(((OTU486:0.03583,OTU1048:0.11998)0.999:0.10282,((OTU1047:0.11823,((OTU516:0.04135,OTU500:0.01949)0.723:0.04545,(OTU573:0.02106,(OTU221:0.01812,OTU480:0.05307)0.989:0.05132)0.941:0.04427)0.888:0.03689)0.817:0.02976,OTU1171:0.25916)0.880:0.04333)0.905:0.03565,OTU661:0.06220)0.751:0.02284)0.914:0.04207)0.331:0.03379)0.948:0.06849)0.595:0.04425)0.586:0.03497,(OTU321:0.10417,OTU938:0.10944)0.954:0.06689)0.543:0.02644,((OTU669:0.15512,OTU990:0.12032)0.659:0.04684,(OTU824:0.38466,OTU971:0.13745)0.888:0.06543)0.396:0.03202)0.541:0.02848)0.257:0.01908)0.821:0.03030,((((((OTU1016:0.00055,(OTU928:0.02629,OTU964:0.05065)0.963:0.02970)0.204:0.02078,OTU690:0.05732)0.486:0.01599,OTU591:0.01594)0.995:0.05917,OTU586:0.00633)0.415:0.01201,((OTU566:0.03118,OTU1068:0.01535)0.862:0.02082,(OTU498:0.02991,OTU518:0.01130)0.887:0.02389)0.810:0.01683)1.000:0.10573,((OTU576:0.16412,(OTU1154:0.02614,OTU419:0.01543)0.966:0.08165)0.999:0.14182,(OTU571:0.15986,(OTU1156:0.12382,((OTU714:0.11262,(OTU27:0.18556,OTU1086:0.11419)0.977:0.08318)0.594:0.03014,OTU1040:0.08939)0.969:0.07536)0.984:0.08730)0.853:0.03558)0.757:0.01424)0.861:0.02464)0.410:0.01967,(((OTU468:0.18176,OTU137:0.50236)0.831:0.05937,(((((OTU601:0.04964,OTU833:0.12042)1.000:0.27198,(OTU649:0.22105,OTU1054:0.28560)0.913:0.06098)0.903:0.05916,(OTU1118:0.19057,OTU502:5.98938)0.827:0.11702)0.335:0.03584,((OTU236:0.09434,OTU212:0.23358)0.939:0.05508,((OTU390:0.02308,OTU446:0.03072)0.997:0.11778,OTU291:0.12342)0.863:0.03461)0.997:0.13393)0.694:0.00862,(OTU382:0.27904,(OTU1189:0.19768,(((OTU597:0.00710,OTU1177:0.11784)1.000:0.13512,((OTU17:0.13593,OTU1109:0.22877)0.415:0.01701,OTU895:0.08656)0.904:0.04829)0.008:0.00054,OTU599:0.08573)0.877:0.08584)0.957:0.09315)0.919:0.05389)0.906:0.04748)0.965:0.06220,((OTU680:0.00054,OTU1060:0.08285)1.000:0.10077,((OTU1026:0.00364,(OTU1134:0.01206,OTU866:0.20516)0.999:0.10072)0.999:0.10603,(OTU1144:0.03987,(OTU632:0.13120,OTU1066:0.10031)1.000:0.14806)0.981:0.08201)0.567:0.01244)0.997:0.10923)0.738:0.01274)0.934:0.02490,((OTU1017:0.17061,(((OTU413:0.36562,OTU861:0.08473)0.945:0.09397,(((OTU280:0.15835,(OTU798:0.13934,OTU1045:0.07609)0.867:0.01747)0.726:0.01234,(OTU600:0.17281,((OTU474:0.05451,OTU517:0.03715)0.952:0.02978,((OTU908:0.03675,OTU989:0.02435)0.971:0.02952,OTU550:0.07550)0.735:0.00437)0.845:0.02019)0.967:0.04606)0.978:0.05269,((OTU1070:0.05917,OTU1167:0.03307)0.973:0.06238,(OTU1199:0.13548,OTU916:0.10912)0.998:0.13300)0.457:0.02319)0.906:0.02953)0.901:0.02409,((OTU588:0.12993,(OTU862:0.01531,(OTU581:0.03292,((OTU506:0.05782,(OTU829:0.04956,OTU472:0.00887)0.982:0.02833)0.902:0.02347,OTU897:0.05988)0.809:0.01912)0.223:0.00552)1.000:0.09401)0.646:0.02514,(OTU635:0.09918,(((((OTU641:0.04023,(OTU593:0.03284,OTU900:0.00768)0.942:0.03117)0.965:0.03916,((OTU716:0.05726,OTU1003:0.07295)0.995:0.06900,((((OTU834:0.04771,OTU234:0.03532)0.894:0.01679,(((OTU378:0.04521,OTU360:0.03046)0.924:0.01763,((OTU522:0.01384,OTU1116:0.15172)0.982:0.04619,((((OTU1117:0.06869,((OTU362:0.05953,OTU879:0.08596)0.958:0.04576,OTU1080:0.05361)0.216:0.01789)0.301:0.02545,((OTU774:0.02323,(OTU1130:0.08406,OTU1187:0.06019)0.952:0.03553)0.818:0.01225,(OTU619:0.07670,OTU1035:0.15232)0.791:0.03469)0.991:0.05528)0.869:0.01758,((OTU917:0.05945,(OTU788:0.06380,(OTU431:0.01642,OTU1164:0.08728)0.961:0.03691)0.900:0.02166)0.974:0.04022,OTU1065:0.05019)0.362:0.00744)0.886:0.02210,(OTU1126:0.02511,OTU645:0.07028)0.886:0.03436)0.895:0.02074)0.769:0.00715)0.882:0.01693,(OTU293:0.03512,(OTU755:0.03604,OTU215:0.06189)0.539:0.00905)0.576:0.01564)0.774:0.00702)0.769:0.01032,(((OTU865:0.12646,OTU297:0.00053)0.979:0.02714,(OTU939:0.09023,OTU423:0.01077)0.824:0.01170)0.609:0.02844,((OTU484:0.00054,OTU845:0.13416)0.950:0.01999,(OTU828:0.03213,(((OTU1004:0.01371,OTU913:0.06741)0.994:0.05538,OTU771:0.02281)0.976:0.02709,OTU527:0.00908)0.685:0.00344)0.864:0.01722)0.802:0.02098)0.999:0.08030)0.608:0.00718,((OTU322:0.12160,((OTU671:0.05353,(OTU537:0.07683,OTU804:0.04034)0.978:0.06455)0.977:0.08604,(((OTU707:0.02468,OTU877:0.13669)0.914:0.03140,OTU1052:0.01794)0.573:0.02061,OTU313:0.01085)0.806:0.01852)0.958:0.06877)0.701:0.02371,(OTU429:0.07359,OTU715:0.02272)0.955:0.04149)0.899:0.02630)0.968:0.03929)0.806:0.00859)0.913:0.01895,(OTU825:0.04478,OTU334:0.18772)0.923:0.03424)0.926:0.02671,(OTU186:0.02642,OTU853:0.02018)0.999:0.08063)0.943:0.03082,(OTU233:0.07584,OTU595:0.11351)0.929:0.04320)0.948:0.03506)0.865:0.03539)0.869:0.02469)0.340:0.00055)0.935:0.02793,((OTU750:0.04894,(OTU744:0.13503,OTU746:0.08040)1.000:0.14207)0.949:0.05702,(OTU1005:0.15385,((((OTU559:0.06098,(OTU934:0.11541,(OTU555:0.04282,OTU763:0.06260)0.494:0.02635)0.625:0.03323)0.911:0.02827,(OTU354:0.05960,OTU907:0.02577)1.000:0.10721)0.510:0.01578,((OTU687:0.05258,(OTU592:0.02161,OTU314:0.01942)0.990:0.05729)0.307:0.02426,((OTU180:0.01407,OTU956:0.03133)1.000:0.13833,((OTU932:0.05938,(OTU262:0.01894,(OTU31:0.01354,OTU567:0.03824)0.913:0.01982)0.942:0.02167)0.826:0.00783,((OTU352:0.00882,OTU338:0.16652)0.865:0.03344,(OTU166:0.02079,OTU519:0.05941)0.513:0.01674)0.860:0.01518)0.951:0.03261)0.638:0.02992)0.932:0.04785)0.695:0.01989,OTU718:0.20112)0.718:0.02870)0.020:0.01483)0.951:0.05328)0.796:0.01216)0.877:0.01870)0.000:0.04500)0.874:0.06931)0.062:0.02048,(OTU930:0.07295,((OTU271:0.02630,OTU405:0.01981)0.961:0.01829,(OTU375:0.03136,(OTU125:0.02577,OTU282:0.04161)0.535:0.01656)0.945:0.02330)0.889:0.01771)0.975:0.05397)0.707:0.01856)0.116:0.00299,((OTU660:0.07795,OTU668:0.08683)0.981:0.05719,(OTU1113:0.15506,(OTU201:0.16612,OTU631:0.07090)0.995:0.12716)0.760:0.02779)0.925:0.03264)0.884:0.01893)0.823:0.01971)0.941:0.03200)0.715:0.00642,((OTU533:0.03158,(((((OTU944:0.03057,OTU884:0.03511)0.985:0.04829,((OTU931:0.05822,OTU1024:0.02112)0.995:0.06886,(OTU992:0.11399,((((((OTU163:0.01728,OTU720:0.02384)0.904:0.01092,(OTU770:0.04583,(OTU259:0.01283,(((OTU1091:0.00905,(OTU71:0.02769,OTU158:0.01544)0.996:0.04001)0.947:0.02630,OTU957:0.01092)0.138:0.01547,OTU150:0.05098)0.689:0.00999)0.819:0.01450)0.803:0.00622)0.959:0.01804,OTU391:0.00607)0.850:0.02261,(OTU701:0.08840,OTU1135:0.06392)0.705:0.02917)0.981:0.04649,OTU693:0.02718)0.793:0.00987,(OTU696:0.05150,OTU946:0.08792)0.580:0.01363)0.879:0.02202)0.694:0.01267)0.626:0.02338)0.786:0.00977,OTU857:0.04482)0.571:0.02709,OTU681:0.05420)0.880:0.01796,(OTU967:0.03790,(OTU256:0.00055,OTU227:0.03982)0.998:0.06117)0.989:0.04380)0.858:0.01014)0.688:0.00484,((OTU842:0.04984,OTU878:0.10124)0.938:0.03048,(OTU442:0.03716,OTU1032:0.03348)0.779:0.01865)0.496:0.01461)0.924:0.01985)0.898:0.02682)0.691:0.02288)0.650:0.00055)0.814:0.00055)0.756:0.00469,(OTU650:0.01873,OTU330:0.02413)0.834:0.00627)0.980:0.02904)0.881:0.00809,(OTU333:0.02455,(((OTU483:0.00698,OTU461:0.03359)0.819:0.01030,(OTU347:0.01235,OTU258:0.08169)0.887:0.01490)0.741:0.00275,(OTU496:0.04270,(OTU447:0.02300,(OTU41:0.01019,OTU721:0.03193)0.860:0.00821)0.945:0.01411)0.840:0.00915)0.755:0.00602)0.819:0.00809)0.227:0.00054,(OTU515:0.03168,(OTU133:0.00434,(OTU450:0.01788,OTU232:0.03694)0.961:0.02826)0.811:0.00763)0.851:0.00615)0.861:0.00053)0.913:0.01010)0.850:0.00936)0.773:0.00538,((OTU16:0.00055,(OTU529:0.05873,OTU941:0.04775)0.874:0.00574)0.234:0.01464,(OTU18:0.01207,OTU64:0.02261)0.813:0.00986)0.975:0.02125)0.519:0.00054,(((OTU371:0.00892,OTU662:0.04146)0.949:0.01514,((OTU231:0.00731,(OTU659:0.01643,((OTU618:0.03651,(OTU676:0.06782,OTU867:0.03660)0.632:0.02254)0.826:0.01766,OTU39:0.01694)0.332:0.00628)0.756:0.00327)0.370:0.00429,(OTU49:0.01393,((OTU99:0.04553,OTU216:0.04719)0.896:0.02006,(OTU1145:0.04557,(OTU84:0.00293,OTU92:0.00325)0.789:0.00595)0.840:0.01530)0.778:0.00799)0.728:0.00818)0.707:0.00478)0.920:0.01505,((((OTU4:0.00054,((OTU912:0.04417,(OTU656:0.01795,OTU858:0.06192)0.975:0.03295)0.880:0.01595,OTU1082:0.06845)0.373:0.00297)0.979:0.02591,((OTU396:0.01589,OTU664:0.01860)0.532:0.00053,(OTU63:0.00787,OTU511:0.07143)0.853:0.01595)0.336:0.00862)0.785:0.01419,(((OTU894:0.04367,(OTU711:0.01411,OTU223:0.04739)0.192:0.00181)0.930:0.01176,OTU45:0.01615)0.826:0.00551,(OTU118:0.02542,(OTU172:0.03659,OTU840:0.01124)0.695:0.00329)0.864:0.00666)0.757:0.00474)0.922:0.01271,(((OTU111:0.04410,OTU260:0.04670)0.925:0.02130,((((OTU103:0.04111,(((OTU183:0.00055,OTU145:0.00671)0.945:0.03296,(((OTU1001:0.07917,OTU178:0.02221)0.710:0.01277,OTU196:0.01676)0.988:0.04498,(OTU436:0.01999,(OTU149:0.01638,OTU281:0.02697)0.601:0.00810)0.907:0.02536)0.743:0.01327)0.362:0.01803,OTU376:0.02482)0.987:0.03329)0.802:0.00967,OTU122:0.02532)0.281:0.00775,OTU289:0.04275)0.928:0.02084,(OTU290:0.01472,OTU397:0.03938)0.119:0.00667)0.889:0.01678)0.777:0.00855,(((OTU626:0.09108,OTU920:0.08624)0.814:0.03753,OTU607:0.02133)0.763:0.00772,(OTU310:0.02953,((OTU53:0.02300,(OTU1027:0.04406,OTU811:0.04757)0.810:0.00852)0.963:0.02125,(OTU155:0.02676,(OTU182:0.10319,(OTU136:0.00054,OTU202:0.00573)0.840:0.01419)0.914:0.02007)0.787:0.01142)0.920:0.02107)0.906:0.01636)0.863:0.01417)0.740:0.00529)0.853:0.01021)0.836:0.00942)0.851:0.00957)0.933:0.01192,(OTU121:0.01713,(OTU432:0.01726,OTU1041:0.02410)0.951:0.01973)0.849:0.00988)0.000:0.00055)0.393:0.01044,(OTU206:0.01078,(OTU174:0.00832,OTU1053:0.04233)0.994:0.03118)0.856:0.01267,(((((OTU246:0.06082,OTU1132:0.02837)0.817:0.01531,(OTU156:0.01469,(OTU167:0.02742,OTU898:0.03091)0.898:0.01416)0.734:0.00404)0.783:0.00681,(OTU984:0.01985,OTU1046:0.03014)0.780:0.01009)0.885:0.01796,OTU72:0.01081)0.098:0.00754,OTU250:0.04356)0.472:0.00923);
