# Supplementary material for: Comparative analysis of the effects of cyclophosphamide and dexamethasone on intestinal immunity and microbiota in delayed hypersensitivity mice
Source: PLoS One. 2024 Oct 17;19(10):e0312147. doi: 10.1371/journal.pone.0312147 (PMC11486373; doi:10.1371/journal.pone.0312147)
Supplement: S2 File — (ZIP) [file pone.0312147.s002.zip]

Archive with 91 entries (86 files):
- 3_AlphaDiversity/
- 3_AlphaDiversity/Accumulation/
- 3_AlphaDiversity/Accumulation/accumulation.pdf
- 3_AlphaDiversity/Accumulation/accumulation.xls
- 3_AlphaDiversity/AlphaIndex/
- 3_AlphaDiversity/AlphaIndex/ace_alpha_diversity_boxplot.pdf
- 3_AlphaDiversity/AlphaIndex/ace_alpha_diversity_meanse.pdf
- 3_AlphaDiversity/AlphaIndex/ace_alpha_diversity_test.pdf
- 3_AlphaDiversity/AlphaIndex/ace_t.test.xls
- 3_AlphaDiversity/AlphaIndex/alpha_diversity_index.xls
- 3_AlphaDiversity/AlphaIndex/chao_alpha_diversity_boxplot.pdf
- 3_AlphaDiversity/AlphaIndex/chao_alpha_diversity_meanse.pdf
- 3_AlphaDiversity/AlphaIndex/chao_alpha_diversity_test.pdf
- 3_AlphaDiversity/AlphaIndex/chao_t.test.xls
- 3_AlphaDiversity/AlphaIndex/coverage_alpha_diversity_boxplot.pdf
- 3_AlphaDiversity/AlphaIndex/coverage_alpha_diversity_meanse.pdf
- 3_AlphaDiversity/AlphaIndex/coverage_alpha_diversity_test.pdf
- 3_AlphaDiversity/AlphaIndex/coverage_t.test.xls
- 3_AlphaDiversity/AlphaIndex/number_alpha_diversity_boxplot.pdf
- 3_AlphaDiversity/AlphaIndex/number_alpha_diversity_meanse.pdf
- 3_AlphaDiversity/AlphaIndex/number_alpha_diversity_test.pdf
- 3_AlphaDiversity/AlphaIndex/number_t.test.xls
- 3_AlphaDiversity/AlphaIndex/otus_alpha_diversity_boxplot.pdf
- 3_AlphaDiversity/AlphaIndex/otus_alpha_diversity_meanse.pdf
- 3_AlphaDiversity/AlphaIndex/otus_alpha_diversity_test.pdf
- 3_AlphaDiversity/AlphaIndex/otus_t.test.xls
- 3_AlphaDiversity/AlphaIndex/shannon_alpha_diversity_boxplot.pdf
- 3_AlphaDiversity/AlphaIndex/shannon_alpha_diversity_meanse.pdf
- 3_AlphaDiversity/AlphaIndex/shannon_alpha_diversity_test.pdf
- 3_AlphaDiversity/AlphaIndex/shannon_t.test.xls
- 3_AlphaDiversity/AlphaIndex/shannoneven_alpha_diversity_boxplot.pdf
- 3_AlphaDiversity/AlphaIndex/shannoneven_alpha_diversity_meanse.pdf
- 3_AlphaDiversity/AlphaIndex/shannoneven_alpha_diversity_test.pdf
- 3_AlphaDiversity/AlphaIndex/shannoneven_t.test.xls
- 3_AlphaDiversity/AlphaIndex/simpson_alpha_diversity_boxplot.pdf
- 3_AlphaDiversity/AlphaIndex/simpson_alpha_diversity_meanse.pdf
- 3_AlphaDiversity/AlphaIndex/simpson_alpha_diversity_test.pdf
- 3_AlphaDiversity/AlphaIndex/simpson_t.test.xls
- 3_AlphaDiversity/RankAbundance/
- 3_AlphaDiversity/RankAbundance/rank.xls
- 3_AlphaDiversity/RankAbundance/rank_abundance.pdf
- 3_AlphaDiversity/RankAbundance/rank_abundance.xls
- 3_AlphaDiversity/Rarefaction/
- 3_AlphaDiversity/Rarefaction/A.ace_rarefaction.pdf
- 3_AlphaDiversity/Rarefaction/A.chao_rarefaction.pdf
- 3_AlphaDiversity/Rarefaction/A.otu_rarefaction.pdf
- 3_AlphaDiversity/Rarefaction/A.shannon_rarefaction.pdf
- 3_AlphaDiversity/Rarefaction/A.shannoneven_rarefaction.pdf
- 3_AlphaDiversity/Rarefaction/A.simpson_rarefaction.pdf
- 3_AlphaDiversity/Rarefaction/C.ace_rarefaction.pdf
- 3_AlphaDiversity/Rarefaction/C.chao_rarefaction.pdf
- 3_AlphaDiversity/Rarefaction/C.otu_rarefaction.pdf
- 3_AlphaDiversity/Rarefaction/C.shannon_rarefaction.pdf
- 3_AlphaDiversity/Rarefaction/C.shannoneven_rarefaction.pdf
- 3_AlphaDiversity/Rarefaction/C.simpson_rarefaction.pdf
- 3_AlphaDiversity/Rarefaction/D.ace_rarefaction.pdf
- 3_AlphaDiversity/Rarefaction/D.chao_rarefaction.pdf
- 3_AlphaDiversity/Rarefaction/D.otu_rarefaction.pdf
- 3_AlphaDiversity/Rarefaction/D.shannon_rarefaction.pdf
- 3_AlphaDiversity/Rarefaction/D.shannoneven_rarefaction.pdf
- 3_AlphaDiversity/Rarefaction/D.simpson_rarefaction.pdf
- 3_AlphaDiversity/Rarefaction/ace.groups_mean.xls
- 3_AlphaDiversity/Rarefaction/ace.groups_std.xls
- 3_AlphaDiversity/Rarefaction/ace.xls
- 3_AlphaDiversity/Rarefaction/ace_rarefaction.groups.pdf
- 3_AlphaDiversity/Rarefaction/ace_rarefaction.pdf
- 3_AlphaDiversity/Rarefaction/chao.groups_mean.xls
- 3_AlphaDiversity/Rarefaction/chao.groups_std.xls
- 3_AlphaDiversity/Rarefaction/chao.xls
- 3_AlphaDiversity/Rarefaction/chao_rarefaction.groups.pdf
- 3_AlphaDiversity/Rarefaction/chao_rarefaction.pdf
- 3_AlphaDiversity/Rarefaction/otu_rarefaction.groups.pdf
- 3_AlphaDiversity/Rarefaction/otu_rarefaction.pdf
- 3_AlphaDiversity/Rarefaction/rarefaction.groups_mean.xls
- 3_AlphaDiversity/Rarefaction/rarefaction.groups_std.xls
- 3_AlphaDiversity/Rarefaction/rarefaction.xls
- 3_AlphaDiversity/Rarefaction/shannon.groups_mean.xls
- 3_AlphaDiversity/Rarefaction/shannon.groups_std.xls
- 3_AlphaDiversity/Rarefaction/shannon.xls
- 3_AlphaDiversity/Rarefaction/shannon_rarefaction.groups.pdf
- 3_AlphaDiversity/Rarefaction/shannon_rarefaction.pdf
- 3_AlphaDiversity/Rarefaction/shannoneven.groups_mean.xls
- 3_AlphaDiversity/Rarefaction/shannoneven.groups_std.xls
- 3_AlphaDiversity/Rarefaction/shannoneven.xls
- 3_AlphaDiversity/Rarefaction/shannoneven_rarefaction.groups.pdf
- 3_AlphaDiversity/Rarefaction/shannoneven_rarefaction.pdf
- 3_AlphaDiversity/Rarefaction/simpson.groups_mean.xls
- 3_AlphaDiversity/Rarefaction/simpson.groups_std.xls
- 3_AlphaDiversity/Rarefaction/simpson.xls
- 3_AlphaDiversity/Rarefaction/simpson_rarefaction.groups.pdf
- 3_AlphaDiversity/Rarefaction/simpson_rarefaction.pdf
