# Supplementary material for: Comparative analysis of the effects of cyclophosphamide and dexamethasone on intestinal immunity and microbiota in delayed hypersensitivity mice
Source: PLoS One. 2024 Oct 17;19(10):e0312147. doi: 10.1371/journal.pone.0312147 (PMC11486373; doi:10.1371/journal.pone.0312147)
Supplement: S2 File — (ZIP) [file pone.0312147.s002.zip › 3_AlphaDiversity/Accumulation/accumulation.xls]

	samples	numbers	Type
1	1	511	Pan
2	1	511	Core
3	1	563	Pan
4	1	563	Core
5	1	614	Pan
6	1	614	Core
7	1	708	Pan
8	1	708	Core
9	1	622	Pan
10	1	622	Core
11	1	736	Pan
12	1	736	Core
13	1	572	Pan
14	1	572	Core
15	1	662	Pan
16	1	662	Core
17	1	614	Pan
18	1	614	Core
19	1	578	Pan
20	1	578	Core
21	1	572	Pan
22	1	572	Core
23	1	589	Pan
24	1	589	Core
25	1	682	Pan
26	1	682	Core
27	1	736	Pan
28	1	736	Core
29	1	589	Pan
30	1	589	Core
31	1	614	Pan
32	1	614	Core
33	1	580	Pan
34	1	580	Core
35	1	736	Pan
36	1	736	Core
37	1	511	Pan
38	1	511	Core
39	1	563	Pan
40	1	563	Core
41	1	708	Pan
42	1	708	Core
43	1	682	Pan
44	1	682	Core
45	1	614	Pan
46	1	614	Core
47	1	662	Pan
48	1	662	Core
49	1	580	Pan
50	1	580	Core
51	1	708	Pan
52	1	708	Core
53	1	682	Pan
54	1	682	Core
55	1	511	Pan
56	1	511	Core
57	1	622	Pan
58	1	622	Core
59	1	662	Pan
60	1	662	Core
61	1	589	Pan
62	1	589	Core
63	1	674	Pan
64	1	674	Core
65	1	734	Pan
66	1	734	Core
67	1	708	Pan
68	1	708	Core
69	1	580	Pan
70	1	580	Core
71	1	708	Pan
72	1	708	Core
73	1	674	Pan
74	1	674	Core
75	1	511	Pan
76	1	511	Core
77	1	580	Pan
78	1	580	Core
79	1	674	Pan
80	1	674	Core
81	1	578	Pan
82	1	578	Core
83	1	511	Pan
84	1	511	Core
85	1	580	Pan
86	1	580	Core
87	1	734	Pan
88	1	734	Core
89	1	589	Pan
90	1	589	Core
91	1	736	Pan
92	1	736	Core
93	1	734	Pan
94	1	734	Core
95	1	563	Pan
96	1	563	Core
97	1	511	Pan
98	1	511	Core
99	1	580	Pan
100	1	580	Core
101	1	572	Pan
102	1	572	Core
103	1	622	Pan
104	1	622	Core
105	1	580	Pan
106	1	580	Core
107	1	622	Pan
108	1	622	Core
109	1	708	Pan
110	1	708	Core
111	1	578	Pan
112	1	578	Core
113	1	589	Pan
114	1	589	Core
115	1	614	Pan
116	1	614	Core
117	1	734	Pan
118	1	734	Core
119	1	578	Pan
120	1	578	Core
121	1	662	Pan
122	1	662	Core
123	1	511	Pan
124	1	511	Core
125	1	682	Pan
126	1	682	Core
127	1	674	Pan
128	1	674	Core
129	1	578	Pan
130	1	578	Core
131	1	589	Pan
132	1	589	Core
133	1	734	Pan
134	1	734	Core
135	1	734	Pan
136	1	734	Core
137	1	674	Pan
138	1	674	Core
139	1	511	Pan
140	1	511	Core
141	1	662	Pan
142	1	662	Core
143	1	734	Pan
144	1	734	Core
145	1	572	Pan
146	1	572	Core
147	1	622	Pan
148	1	622	Core
149	1	589	Pan
150	1	589	Core
151	1	736	Pan
152	1	736	Core
153	1	578	Pan
154	1	578	Core
155	1	674	Pan
156	1	674	Core
157	1	708	Pan
158	1	708	Core
159	1	662	Pan
160	1	662	Core
161	1	614	Pan
162	1	614	Core
163	1	609	Pan
164	1	609	Core
165	1	614	Pan
166	1	614	Core
167	1	622	Pan
168	1	622	Core
169	1	578	Pan
170	1	578	Core
171	1	578	Pan
172	1	578	Core
173	1	662	Pan
174	1	662	Core
175	1	682	Pan
176	1	682	Core
177	1	622	Pan
178	1	622	Core
179	1	736	Pan
180	1	736	Core
181	1	682	Pan
182	1	682	Core
183	1	622	Pan
184	1	622	Core
185	1	622	Pan
186	1	622	Core
187	1	589	Pan
188	1	589	Core
189	1	734	Pan
190	1	734	Core
191	1	736	Pan
192	1	736	Core
193	1	580	Pan
194	1	580	Core
195	1	614	Pan
196	1	614	Core
197	1	736	Pan
198	1	736	Core
199	1	674	Pan
200	1	674	Core
201	2	784	Pan
202	2	512	Core
203	2	894	Pan
204	2	576	Core
205	2	750	Pan
206	2	444	Core
207	2	788	Pan
208	2	458	Core
209	2	748	Pan
210	2	444	Core
211	2	840	Pan
212	2	550	Core
213	2	751	Pan
214	2	422	Core
215	2	769	Pan
216	2	471	Core
217	2	775	Pan
218	2	461	Core
219	2	807	Pan
220	2	490	Core
221	2	840	Pan
222	2	550	Core
223	2	693	Pan
224	2	459	Core
225	2	751	Pan
226	2	442	Core
227	2	846	Pan
228	2	596	Core
229	2	830	Pan
230	2	495	Core
231	2	834	Pan
232	2	478	Core
233	2	789	Pan
234	2	463	Core
235	2	835	Pan
236	2	513	Core
237	2	751	Pan
238	2	442	Core
239	2	805	Pan
240	2	517	Core
241	2	813	Pan
242	2	501	Core
243	2	799	Pan
244	2	498	Core
245	2	797	Pan
246	2	520	Core
247	2	761	Pan
248	2	481	Core
249	2	856	Pan
250	2	562	Core
251	2	750	Pan
252	2	444	Core
253	2	824	Pan
254	2	482	Core
255	2	849	Pan
256	2	501	Core
257	2	788	Pan
258	2	458	Core
259	2	713	Pan
260	2	412	Core
261	2	736	Pan
262	2	466	Core
263	2	842	Pan
264	2	556	Core
265	2	744	Pan
266	2	487	Core
267	2	811	Pan
268	2	533	Core
269	2	728	Pan
270	2	459	Core
271	2	789	Pan
272	2	471	Core
273	2	739	Pan
274	2	464	Core
275	2	830	Pan
276	2	493	Core
277	2	689	Pan
278	2	454	Core
279	2	689	Pan
280	2	454	Core
281	2	713	Pan
282	2	412	Core
283	2	707	Pan
284	2	434	Core
285	2	707	Pan
286	2	462	Core
287	2	835	Pan
288	2	513	Core
289	2	739	Pan
290	2	464	Core
291	2	797	Pan
292	2	520	Core
293	2	815	Pan
294	2	501	Core
295	2	786	Pan
296	2	485	Core
297	2	761	Pan
298	2	481	Core
299	2	849	Pan
300	2	559	Core
301	2	720	Pan
302	2	457	Core
303	2	832	Pan
304	2	526	Core
305	2	737	Pan
306	2	449	Core
307	2	687	Pan
308	2	413	Core
309	2	758	Pan
310	2	453	Core
311	2	830	Pan
312	2	495	Core
313	2	702	Pan
314	2	418	Core
315	2	835	Pan
316	2	513	Core
317	2	769	Pan
318	2	471	Core
319	2	751	Pan
320	2	422	Core
321	2	813	Pan
322	2	501	Core
323	2	718	Pan
324	2	454	Core
325	2	866	Pan
326	2	550	Core
327	2	832	Pan
328	2	526	Core
329	2	811	Pan
330	2	533	Core
331	2	851	Pan
332	2	593	Core
333	2	725	Pan
334	2	469	Core
335	2	826	Pan
336	2	482	Core
337	2	779	Pan
338	2	440	Core
339	2	776	Pan
340	2	495	Core
341	2	834	Pan
342	2	478	Core
343	2	785	Pan
344	2	545	Core
345	2	707	Pan
346	2	434	Core
347	2	753	Pan
348	2	470	Core
349	2	846	Pan
350	2	596	Core
351	2	830	Pan
352	2	493	Core
353	2	737	Pan
354	2	449	Core
355	2	673	Pan
356	2	410	Core
357	2	744	Pan
358	2	487	Core
359	2	807	Pan
360	2	490	Core
361	2	759	Pan
362	2	503	Core
363	2	758	Pan
364	2	487	Core
365	2	785	Pan
366	2	466	Core
367	2	775	Pan
368	2	461	Core
369	2	805	Pan
370	2	517	Core
371	2	802	Pan
372	2	486	Core
373	2	737	Pan
374	2	461	Core
375	2	698	Pan
376	2	437	Core
377	2	805	Pan
378	2	517	Core
379	2	707	Pan
380	2	434	Core
381	2	687	Pan
382	2	413	Core
383	2	789	Pan
384	2	471	Core
385	2	735	Pan
386	2	446	Core
387	2	779	Pan
388	2	504	Core
389	2	795	Pan
390	2	491	Core
391	2	820	Pan
392	2	562	Core
393	2	715	Pan
394	2	474	Core
395	2	807	Pan
396	2	490	Core
397	2	719	Pan
398	2	414	Core
399	2	784	Pan
400	2	512	Core
401	3	833	Pan
402	3	426	Core
403	3	888	Pan
404	3	426	Core
405	3	854	Pan
406	3	400	Core
407	3	928	Pan
408	3	504	Core
409	3	872	Pan
410	3	438	Core
411	3	793	Pan
412	3	356	Core
413	3	869	Pan
414	3	432	Core
415	3	894	Pan
416	3	470	Core
417	3	887	Pan
418	3	431	Core
419	3	795	Pan
420	3	385	Core
421	3	802	Pan
422	3	393	Core
423	3	847	Pan
424	3	460	Core
425	3	877	Pan
426	3	446	Core
427	3	899	Pan
428	3	447	Core
429	3	825	Pan
430	3	394	Core
431	3	801	Pan
432	3	392	Core
433	3	866	Pan
434	3	390	Core
435	3	841	Pan
436	3	391	Core
437	3	844	Pan
438	3	434	Core
439	3	867	Pan
440	3	372	Core
441	3	774	Pan
442	3	386	Core
443	3	869	Pan
444	3	429	Core
445	3	924	Pan
446	3	443	Core
447	3	839	Pan
448	3	412	Core
449	3	900	Pan
450	3	409	Core
451	3	856	Pan
452	3	375	Core
453	3	850	Pan
454	3	427	Core
455	3	807	Pan
456	3	387	Core
457	3	773	Pan
458	3	355	Core
459	3	783	Pan
460	3	406	Core
461	3	827	Pan
462	3	426	Core
463	3	883	Pan
464	3	418	Core
465	3	894	Pan
466	3	448	Core
467	3	810	Pan
468	3	384	Core
469	3	880	Pan
470	3	439	Core
471	3	827	Pan
472	3	366	Core
473	3	836	Pan
474	3	405	Core
475	3	891	Pan
476	3	410	Core
477	3	834	Pan
478	3	380	Core
479	3	859	Pan
480	3	456	Core
481	3	883	Pan
482	3	414	Core
483	3	916	Pan
484	3	456	Core
485	3	882	Pan
486	3	375	Core
487	3	794	Pan
488	3	371	Core
489	3	846	Pan
490	3	435	Core
491	3	839	Pan
492	3	407	Core
493	3	819	Pan
494	3	402	Core
495	3	889	Pan
496	3	453	Core
497	3	845	Pan
498	3	426	Core
499	3	901	Pan
500	3	430	Core
501	3	780	Pan
502	3	366	Core
503	3	902	Pan
504	3	434	Core
505	3	870	Pan
506	3	415	Core
507	3	771	Pan
508	3	405	Core
509	3	844	Pan
510	3	405	Core
511	3	777	Pan
512	3	365	Core
513	3	842	Pan
514	3	373	Core
515	3	884	Pan
516	3	440	Core
517	3	758	Pan
518	3	361	Core
519	3	837	Pan
520	3	447	Core
521	3	888	Pan
522	3	476	Core
523	3	833	Pan
524	3	414	Core
525	3	806	Pan
526	3	363	Core
527	3	830	Pan
528	3	424	Core
529	3	856	Pan
530	3	375	Core
531	3	921	Pan
532	3	418	Core
533	3	899	Pan
534	3	447	Core
535	3	845	Pan
536	3	399	Core
537	3	892	Pan
538	3	488	Core
539	3	857	Pan
540	3	420	Core
541	3	951	Pan
542	3	435	Core
543	3	907	Pan
544	3	470	Core
545	3	864	Pan
546	3	405	Core
547	3	837	Pan
548	3	385	Core
549	3	794	Pan
550	3	353	Core
551	3	766	Pan
552	3	356	Core
553	3	928	Pan
554	3	504	Core
555	3	858	Pan
556	3	406	Core
557	3	909	Pan
558	3	464	Core
559	3	876	Pan
560	3	414	Core
561	3	892	Pan
562	3	502	Core
563	3	808	Pan
564	3	392	Core
565	3	911	Pan
566	3	406	Core
567	3	913	Pan
568	3	435	Core
569	3	876	Pan
570	3	414	Core
571	3	859	Pan
572	3	455	Core
573	3	879	Pan
574	3	452	Core
575	3	821	Pan
576	3	402	Core
577	3	807	Pan
578	3	413	Core
579	3	819	Pan
580	3	397	Core
581	3	843	Pan
582	3	414	Core
583	3	800	Pan
584	3	358	Core
585	3	845	Pan
586	3	426	Core
587	3	827	Pan
588	3	389	Core
589	3	859	Pan
590	3	455	Core
591	3	817	Pan
592	3	411	Core
593	3	872	Pan
594	3	483	Core
595	3	817	Pan
596	3	357	Core
597	3	840	Pan
598	3	424	Core
599	3	852	Pan
600	3	376	Core
601	4	892	Pan
602	4	369	Core
603	4	950	Pan
604	4	392	Core
605	4	890	Pan
606	4	370	Core
607	4	941	Pan
608	4	411	Core
609	4	835	Pan
610	4	327	Core
611	4	893	Pan
612	4	333	Core
613	4	885	Pan
614	4	337	Core
615	4	925	Pan
616	4	408	Core
617	4	853	Pan
618	4	387	Core
619	4	915	Pan
620	4	351	Core
621	4	901	Pan
622	4	390	Core
623	4	885	Pan
624	4	372	Core
625	4	932	Pan
626	4	364	Core
627	4	941	Pan
628	4	405	Core
629	4	897	Pan
630	4	379	Core
631	4	910	Pan
632	4	389	Core
633	4	960	Pan
634	4	376	Core
635	4	917	Pan
636	4	375	Core
637	4	896	Pan
638	4	339	Core
639	4	935	Pan
640	4	410	Core
641	4	863	Pan
642	4	374	Core
643	4	874	Pan
644	4	343	Core
645	4	962	Pan
646	4	439	Core
647	4	955	Pan
648	4	403	Core
649	4	924	Pan
650	4	337	Core
651	4	932	Pan
652	4	395	Core
653	4	971	Pan
654	4	400	Core
655	4	850	Pan
656	4	333	Core
657	4	850	Pan
658	4	352	Core
659	4	832	Pan
660	4	352	Core
661	4	900	Pan
662	4	381	Core
663	4	918	Pan
664	4	397	Core
665	4	922	Pan
666	4	386	Core
667	4	907	Pan
668	4	347	Core
669	4	864	Pan
670	4	343	Core
671	4	972	Pan
672	4	403	Core
673	4	919	Pan
674	4	359	Core
675	4	942	Pan
676	4	381	Core
677	4	906	Pan
678	4	359	Core
679	4	979	Pan
680	4	394	Core
681	4	848	Pan
682	4	324	Core
683	4	954	Pan
684	4	387	Core
685	4	857	Pan
686	4	354	Core
687	4	878	Pan
688	4	375	Core
689	4	901	Pan
690	4	341	Core
691	4	909	Pan
692	4	378	Core
693	4	916	Pan
694	4	390	Core
695	4	964	Pan
696	4	373	Core
697	4	906	Pan
698	4	356	Core
699	4	896	Pan
700	4	342	Core
701	4	965	Pan
702	4	449	Core
703	4	979	Pan
704	4	427	Core
705	4	910	Pan
706	4	378	Core
707	4	819	Pan
708	4	322	Core
709	4	836	Pan
710	4	338	Core
711	4	945	Pan
712	4	401	Core
713	4	872	Pan
714	4	337	Core
715	4	922	Pan
716	4	409	Core
717	4	900	Pan
718	4	396	Core
719	4	919	Pan
720	4	376	Core
721	4	967	Pan
722	4	440	Core
723	4	959	Pan
724	4	378	Core
725	4	960	Pan
726	4	425	Core
727	4	925	Pan
728	4	372	Core
729	4	919	Pan
730	4	385	Core
731	4	937	Pan
732	4	380	Core
733	4	864	Pan
734	4	343	Core
735	4	931	Pan
736	4	353	Core
737	4	955	Pan
738	4	403	Core
739	4	880	Pan
740	4	354	Core
741	4	948	Pan
742	4	420	Core
743	4	912	Pan
744	4	405	Core
745	4	931	Pan
746	4	340	Core
747	4	883	Pan
748	4	347	Core
749	4	935	Pan
750	4	410	Core
751	4	921	Pan
752	4	412	Core
753	4	947	Pan
754	4	361	Core
755	4	923	Pan
756	4	399	Core
757	4	828	Pan
758	4	357	Core
759	4	840	Pan
760	4	356	Core
761	4	861	Pan
762	4	365	Core
763	4	899	Pan
764	4	354	Core
765	4	928	Pan
766	4	401	Core
767	4	948	Pan
768	4	376	Core
769	4	870	Pan
770	4	336	Core
771	4	891	Pan
772	4	369	Core
773	4	937	Pan
774	4	406	Core
775	4	893	Pan
776	4	371	Core
777	4	881	Pan
778	4	387	Core
779	4	922	Pan
780	4	359	Core
781	4	973	Pan
782	4	390	Core
783	4	993	Pan
784	4	465	Core
785	4	895	Pan
786	4	393	Core
787	4	930	Pan
788	4	393	Core
789	4	879	Pan
790	4	333	Core
791	4	914	Pan
792	4	384	Core
793	4	922	Pan
794	4	387	Core
795	4	972	Pan
796	4	387	Core
797	4	925	Pan
798	4	394	Core
799	4	878	Pan
800	4	385	Core
801	5	979	Pan
802	5	372	Core
803	5	955	Pan
804	5	333	Core
805	5	969	Pan
806	5	400	Core
807	5	939	Pan
808	5	320	Core
809	5	968	Pan
810	5	360	Core
811	5	992	Pan
812	5	335	Core
813	5	974	Pan
814	5	372	Core
815	5	944	Pan
816	5	343	Core
817	5	952	Pan
818	5	370	Core
819	5	945	Pan
820	5	338	Core
821	5	972	Pan
822	5	370	Core
823	5	977	Pan
824	5	355	Core
825	5	872	Pan
826	5	327	Core
827	5	891	Pan
828	5	316	Core
829	5	976	Pan
830	5	381	Core
831	5	976	Pan
832	5	352	Core
833	5	935	Pan
834	5	304	Core
835	5	954	Pan
836	5	355	Core
837	5	929	Pan
838	5	353	Core
839	5	969	Pan
840	5	341	Core
841	5	1001	Pan
842	5	391	Core
843	5	999	Pan
844	5	363	Core
845	5	914	Pan
846	5	324	Core
847	5	921	Pan
848	5	322	Core
849	5	1011	Pan
850	5	405	Core
851	5	972	Pan
852	5	366	Core
853	5	868	Pan
854	5	306	Core
855	5	940	Pan
856	5	323	Core
857	5	942	Pan
858	5	338	Core
859	5	924	Pan
860	5	311	Core
861	5	986	Pan
862	5	371	Core
863	5	993	Pan
864	5	331	Core
865	5	981	Pan
866	5	350	Core
867	5	943	Pan
868	5	316	Core
869	5	1001	Pan
870	5	370	Core
871	5	969	Pan
872	5	364	Core
873	5	1018	Pan
874	5	370	Core
875	5	949	Pan
876	5	371	Core
877	5	966	Pan
878	5	333	Core
879	5	965	Pan
880	5	337	Core
881	5	947	Pan
882	5	349	Core
883	5	1006	Pan
884	5	363	Core
885	5	969	Pan
886	5	354	Core
887	5	918	Pan
888	5	358	Core
889	5	964	Pan
890	5	357	Core
891	5	950	Pan
892	5	342	Core
893	5	1008	Pan
894	5	401	Core
895	5	974	Pan
896	5	355	Core
897	5	937	Pan
898	5	322	Core
899	5	923	Pan
900	5	312	Core
901	5	1025	Pan
902	5	420	Core
903	5	998	Pan
904	5	403	Core
905	5	1006	Pan
906	5	322	Core
907	5	937	Pan
908	5	342	Core
909	5	924	Pan
910	5	338	Core
911	5	944	Pan
912	5	340	Core
913	5	967	Pan
914	5	318	Core
915	5	973	Pan
916	5	361	Core
917	5	939	Pan
918	5	370	Core
919	5	974	Pan
920	5	367	Core
921	5	949	Pan
922	5	371	Core
923	5	953	Pan
924	5	356	Core
925	5	899	Pan
926	5	322	Core
927	5	942	Pan
928	5	331	Core
929	5	944	Pan
930	5	320	Core
931	5	913	Pan
932	5	313	Core
933	5	963	Pan
934	5	367	Core
935	5	949	Pan
936	5	344	Core
937	5	962	Pan
938	5	335	Core
939	5	992	Pan
940	5	356	Core
941	5	958	Pan
942	5	365	Core
943	5	927	Pan
944	5	336	Core
945	5	993	Pan
946	5	351	Core
947	5	940	Pan
948	5	337	Core
949	5	950	Pan
950	5	362	Core
951	5	972	Pan
952	5	345	Core
953	5	990	Pan
954	5	383	Core
955	5	974	Pan
956	5	339	Core
957	5	969	Pan
958	5	330	Core
959	5	957	Pan
960	5	384	Core
961	5	967	Pan
962	5	384	Core
963	5	1006	Pan
964	5	358	Core
965	5	967	Pan
966	5	363	Core
967	5	1028	Pan
968	5	375	Core
969	5	981	Pan
970	5	350	Core
971	5	975	Pan
972	5	319	Core
973	5	952	Pan
974	5	363	Core
975	5	962	Pan
976	5	352	Core
977	5	938	Pan
978	5	376	Core
979	5	992	Pan
980	5	367	Core
981	5	924	Pan
982	5	309	Core
983	5	926	Pan
984	5	307	Core
985	5	978	Pan
986	5	388	Core
987	5	1006	Pan
988	5	352	Core
989	5	961	Pan
990	5	346	Core
991	5	979	Pan
992	5	373	Core
993	5	982	Pan
994	5	397	Core
995	5	970	Pan
996	5	377	Core
997	5	1011	Pan
998	5	358	Core
999	5	946	Pan
1000	5	317	Core
1001	6	1014	Pan
1002	6	359	Core
1003	6	1001	Pan
1004	6	321	Core
1005	6	981	Pan
1006	6	314	Core
1007	6	1007	Pan
1008	6	308	Core
1009	6	951	Pan
1010	6	296	Core
1011	6	976	Pan
1012	6	317	Core
1013	6	1036	Pan
1014	6	312	Core
1015	6	973	Pan
1016	6	311	Core
1017	6	1070	Pan
1018	6	337	Core
1019	6	1027	Pan
1020	6	341	Core
1021	6	952	Pan
1022	6	318	Core
1023	6	953	Pan
1024	6	300	Core
1025	6	1051	Pan
1026	6	375	Core
1027	6	1004	Pan
1028	6	334	Core
1029	6	994	Pan
1030	6	339	Core
1031	6	975	Pan
1032	6	314	Core
1033	6	974	Pan
1034	6	324	Core
1035	6	989	Pan
1036	6	332	Core
1037	6	954	Pan
1038	6	310	Core
1039	6	1017	Pan
1040	6	327	Core
1041	6	1000	Pan
1042	6	303	Core
1043	6	1034	Pan
1044	6	334	Core
1045	6	929	Pan
1046	6	318	Core
1047	6	998	Pan
1048	6	339	Core
1049	6	987	Pan
1050	6	352	Core
1051	6	969	Pan
1052	6	315	Core
1053	6	970	Pan
1054	6	331	Core
1055	6	975	Pan
1056	6	311	Core
1057	6	1008	Pan
1058	6	340	Core
1059	6	999	Pan
1060	6	321	Core
1061	6	987	Pan
1062	6	329	Core
1063	6	960	Pan
1064	6	312	Core
1065	6	1029	Pan
1066	6	350	Core
1067	6	999	Pan
1068	6	337	Core
1069	6	999	Pan
1070	6	327	Core
1071	6	995	Pan
1072	6	312	Core
1073	6	981	Pan
1074	6	339	Core
1075	6	952	Pan
1076	6	309	Core
1077	6	1014	Pan
1078	6	334	Core
1079	6	1020	Pan
1080	6	332	Core
1081	6	1015	Pan
1082	6	307	Core
1083	6	976	Pan
1084	6	297	Core
1085	6	1019	Pan
1086	6	340	Core
1087	6	1049	Pan
1088	6	387	Core
1089	6	1010	Pan
1090	6	317	Core
1091	6	1018	Pan
1092	6	345	Core
1093	6	986	Pan
1094	6	318	Core
1095	6	988	Pan
1096	6	320	Core
1097	6	1055	Pan
1098	6	356	Core
1099	6	992	Pan
1100	6	323	Core
1101	6	947	Pan
1102	6	340	Core
1103	6	1015	Pan
1104	6	333	Core
1105	6	1048	Pan
1106	6	327	Core
1107	6	954	Pan
1108	6	310	Core
1109	6	1016	Pan
1110	6	351	Core
1111	6	1040	Pan
1112	6	369	Core
1113	6	999	Pan
1114	6	360	Core
1115	6	958	Pan
1116	6	306	Core
1117	6	999	Pan
1118	6	329	Core
1119	6	1039	Pan
1120	6	373	Core
1121	6	1019	Pan
1122	6	329	Core
1123	6	991	Pan
1124	6	304	Core
1125	6	986	Pan
1126	6	357	Core
1127	6	944	Pan
1128	6	300	Core
1129	6	1003	Pan
1130	6	313	Core
1131	6	985	Pan
1132	6	304	Core
1133	6	1009	Pan
1134	6	340	Core
1135	6	994	Pan
1136	6	324	Core
1137	6	960	Pan
1138	6	298	Core
1139	6	1033	Pan
1140	6	368	Core
1141	6	982	Pan
1142	6	350	Core
1143	6	1014	Pan
1144	6	376	Core
1145	6	979	Pan
1146	6	317	Core
1147	6	1005	Pan
1148	6	323	Core
1149	6	970	Pan
1150	6	326	Core
1151	6	936	Pan
1152	6	308	Core
1153	6	1073	Pan
1154	6	364	Core
1155	6	945	Pan
1156	6	279	Core
1157	6	956	Pan
1158	6	335	Core
1159	6	1051	Pan
1160	6	335	Core
1161	6	1040	Pan
1162	6	372	Core
1163	6	977	Pan
1164	6	299	Core
1165	6	992	Pan
1166	6	310	Core
1167	6	998	Pan
1168	6	344	Core
1169	6	943	Pan
1170	6	295	Core
1171	6	1027	Pan
1172	6	358	Core
1173	6	978	Pan
1174	6	301	Core
1175	6	986	Pan
1176	6	304	Core
1177	6	978	Pan
1178	6	308	Core
1179	6	1026	Pan
1180	6	344	Core
1181	6	1008	Pan
1182	6	349	Core
1183	6	995	Pan
1184	6	322	Core
1185	6	936	Pan
1186	6	295	Core
1187	6	1024	Pan
1188	6	312	Core
1189	6	992	Pan
1190	6	329	Core
1191	6	938	Pan
1192	6	296	Core
1193	6	997	Pan
1194	6	323	Core
1195	6	1029	Pan
1196	6	334	Core
1197	6	991	Pan
1198	6	302	Core
1199	6	1003	Pan
1200	6	318	Core
1201	7	1028	Pan
1202	7	280	Core
1203	7	985	Pan
1204	7	297	Core
1205	7	1038	Pan
1206	7	319	Core
1207	7	1051	Pan
1208	7	311	Core
1209	7	1063	Pan
1210	7	326	Core
1211	7	1033	Pan
1212	7	291	Core
1213	7	1040	Pan
1214	7	299	Core
1215	7	969	Pan
1216	7	276	Core
1217	7	1027	Pan
1218	7	318	Core
1219	7	1076	Pan
1220	7	322	Core
1221	7	1052	Pan
1222	7	301	Core
1223	7	1082	Pan
1224	7	362	Core
1225	7	1011	Pan
1226	7	289	Core
1227	7	1054	Pan
1228	7	327	Core
1229	7	1021	Pan
1230	7	332	Core
1231	7	1074	Pan
1232	7	326	Core
1233	7	1029	Pan
1234	7	274	Core
1235	7	992	Pan
1236	7	335	Core
1237	7	1011	Pan
1238	7	283	Core
1239	7	1025	Pan
1240	7	316	Core
1241	7	1021	Pan
1242	7	327	Core
1243	7	967	Pan
1244	7	298	Core
1245	7	1072	Pan
1246	7	319	Core
1247	7	1021	Pan
1248	7	295	Core
1249	7	1006	Pan
1250	7	329	Core
1251	7	999	Pan
1252	7	284	Core
1253	7	980	Pan
1254	7	298	Core
1255	7	1037	Pan
1256	7	327	Core
1257	7	1062	Pan
1258	7	289	Core
1259	7	1019	Pan
1260	7	319	Core
1261	7	1026	Pan
1262	7	315	Core
1263	7	1050	Pan
1264	7	324	Core
1265	7	1040	Pan
1266	7	288	Core
1267	7	1089	Pan
1268	7	356	Core
1269	7	1041	Pan
1270	7	297	Core
1271	7	999	Pan
1272	7	305	Core
1273	7	1020	Pan
1274	7	312	Core
1275	7	1039	Pan
1276	7	339	Core
1277	7	1021	Pan
1278	7	335	Core
1279	7	1031	Pan
1280	7	339	Core
1281	7	1026	Pan
1282	7	298	Core
1283	7	1000	Pan
1284	7	287	Core
1285	7	1030	Pan
1286	7	295	Core
1287	7	1070	Pan
1288	7	298	Core
1289	7	1049	Pan
1290	7	310	Core
1291	7	1091	Pan
1292	7	362	Core
1293	7	1030	Pan
1294	7	311	Core
1295	7	1045	Pan
1296	7	308	Core
1297	7	994	Pan
1298	7	305	Core
1299	7	1019	Pan
1300	7	280	Core
1301	7	988	Pan
1302	7	296	Core
1303	7	1040	Pan
1304	7	338	Core
1305	7	1076	Pan
1306	7	330	Core
1307	7	1004	Pan
1308	7	313	Core
1309	7	1049	Pan
1310	7	299	Core
1311	7	1020	Pan
1312	7	298	Core
1313	7	1032	Pan
1314	7	297	Core
1315	7	1020	Pan
1316	7	339	Core
1317	7	1061	Pan
1318	7	293	Core
1319	7	1024	Pan
1320	7	303	Core
1321	7	1025	Pan
1322	7	329	Core
1323	7	1032	Pan
1324	7	286	Core
1325	7	1041	Pan
1326	7	291	Core
1327	7	1002	Pan
1328	7	302	Core
1329	7	1001	Pan
1330	7	304	Core
1331	7	1051	Pan
1332	7	311	Core
1333	7	1027	Pan
1334	7	320	Core
1335	7	1014	Pan
1336	7	293	Core
1337	7	1075	Pan
1338	7	329	Core
1339	7	1012	Pan
1340	7	297	Core
1341	7	1066	Pan
1342	7	316	Core
1343	7	1083	Pan
1344	7	320	Core
1345	7	1064	Pan
1346	7	348	Core
1347	7	1055	Pan
1348	7	337	Core
1349	7	986	Pan
1350	7	313	Core
1351	7	1003	Pan
1352	7	290	Core
1353	7	952	Pan
1354	7	283	Core
1355	7	968	Pan
1356	7	280	Core
1357	7	1009	Pan
1358	7	305	Core
1359	7	1039	Pan
1360	7	304	Core
1361	7	1059	Pan
1362	7	312	Core
1363	7	1058	Pan
1364	7	339	Core
1365	7	1042	Pan
1366	7	308	Core
1367	7	1049	Pan
1368	7	323	Core
1369	7	1058	Pan
1370	7	331	Core
1371	7	1050	Pan
1372	7	324	Core
1373	7	1075	Pan
1374	7	313	Core
1375	7	1043	Pan
1376	7	311	Core
1377	7	1064	Pan
1378	7	322	Core
1379	7	1006	Pan
1380	7	320	Core
1381	7	997	Pan
1382	7	307	Core
1383	7	994	Pan
1384	7	291	Core
1385	7	1034	Pan
1386	7	293	Core
1387	7	1046	Pan
1388	7	304	Core
1389	7	1058	Pan
1390	7	339	Core
1391	7	1003	Pan
1392	7	283	Core
1393	7	1050	Pan
1394	7	320	Core
1395	7	1066	Pan
1396	7	301	Core
1397	7	993	Pan
1398	7	324	Core
1399	7	1088	Pan
1400	7	310	Core
1401	8	1054	Pan
1402	8	269	Core
1403	8	1066	Pan
1404	8	282	Core
1405	8	1014	Pan
1406	8	277	Core
1407	8	1065	Pan
1408	8	302	Core
1409	8	1051	Pan
1410	8	297	Core
1411	8	1012	Pan
1412	8	272	Core
1413	8	1030	Pan
1414	8	285	Core
1415	8	1030	Pan
1416	8	279	Core
1417	8	990	Pan
1418	8	287	Core
1419	8	1090	Pan
1420	8	319	Core
1421	8	1035	Pan
1422	8	323	Core
1423	8	1032	Pan
1424	8	301	Core
1425	8	1054	Pan
1426	8	308	Core
1427	8	1042	Pan
1428	8	274	Core
1429	8	1100	Pan
1430	8	317	Core
1431	8	1072	Pan
1432	8	288	Core
1433	8	1040	Pan
1434	8	291	Core
1435	8	1059	Pan
1436	8	308	Core
1437	8	1094	Pan
1438	8	323	Core
1439	8	1086	Pan
1440	8	290	Core
1441	8	1075	Pan
1442	8	302	Core
1443	8	1023	Pan
1444	8	271	Core
1445	8	1042	Pan
1446	8	266	Core
1447	8	1008	Pan
1448	8	288	Core
1449	8	1063	Pan
1450	8	297	Core
1451	8	1056	Pan
1452	8	278	Core
1453	8	1067	Pan
1454	8	291	Core
1455	8	1046	Pan
1456	8	298	Core
1457	8	1058	Pan
1458	8	315	Core
1459	8	1034	Pan
1460	8	296	Core
1461	8	1068	Pan
1462	8	296	Core
1463	8	1058	Pan
1464	8	314	Core
1465	8	1033	Pan
1466	8	294	Core
1467	8	1050	Pan
1468	8	278	Core
1469	8	1073	Pan
1470	8	299	Core
1471	8	1109	Pan
1472	8	326	Core
1473	8	1069	Pan
1474	8	302	Core
1475	8	1074	Pan
1476	8	325	Core
1477	8	1029	Pan
1478	8	316	Core
1479	8	1022	Pan
1480	8	289	Core
1481	8	1074	Pan
1482	8	307	Core
1483	8	1011	Pan
1484	8	274	Core
1485	8	1021	Pan
1486	8	277	Core
1487	8	1037	Pan
1488	8	282	Core
1489	8	1033	Pan
1490	8	273	Core
1491	8	1024	Pan
1492	8	283	Core
1493	8	1048	Pan
1494	8	308	Core
1495	8	1089	Pan
1496	8	317	Core
1497	8	1035	Pan
1498	8	312	Core
1499	8	1104	Pan
1500	8	308	Core
1501	8	1063	Pan
1502	8	294	Core
1503	8	1088	Pan
1504	8	298	Core
1505	8	1031	Pan
1506	8	306	Core
1507	8	1054	Pan
1508	8	288	Core
1509	8	1067	Pan
1510	8	281	Core
1511	8	1033	Pan
1512	8	297	Core
1513	8	1074	Pan
1514	8	319	Core
1515	8	1025	Pan
1516	8	281	Core
1517	8	1041	Pan
1518	8	296	Core
1519	8	1041	Pan
1520	8	269	Core
1521	8	1035	Pan
1522	8	273	Core
1523	8	1032	Pan
1524	8	274	Core
1525	8	1037	Pan
1526	8	281	Core
1527	8	1100	Pan
1528	8	296	Core
1529	8	1015	Pan
1530	8	279	Core
1531	8	1065	Pan
1532	8	322	Core
1533	8	1048	Pan
1534	8	326	Core
1535	8	1062	Pan
1536	8	327	Core
1537	8	1064	Pan
1538	8	300	Core
1539	8	1067	Pan
1540	8	327	Core
1541	8	1040	Pan
1542	8	304	Core
1543	8	1066	Pan
1544	8	286	Core
1545	8	1066	Pan
1546	8	303	Core
1547	8	1029	Pan
1548	8	294	Core
1549	8	1077	Pan
1550	8	302	Core
1551	8	1070	Pan
1552	8	289	Core
1553	8	1049	Pan
1554	8	279	Core
1555	8	1001	Pan
1556	8	297	Core
1557	8	1080	Pan
1558	8	305	Core
1559	8	1101	Pan
1560	8	327	Core
1561	8	1056	Pan
1562	8	307	Core
1563	8	1070	Pan
1564	8	316	Core
1565	8	1101	Pan
1566	8	308	Core
1567	8	1055	Pan
1568	8	282	Core
1569	8	1048	Pan
1570	8	287	Core
1571	8	1077	Pan
1572	8	289	Core
1573	8	1042	Pan
1574	8	285	Core
1575	8	1019	Pan
1576	8	280	Core
1577	8	1039	Pan
1578	8	283	Core
1579	8	1031	Pan
1580	8	294	Core
1581	8	1049	Pan
1582	8	278	Core
1583	8	1014	Pan
1584	8	281	Core
1585	8	1067	Pan
1586	8	286	Core
1587	8	1068	Pan
1588	8	304	Core
1589	8	1049	Pan
1590	8	285	Core
1591	8	1033	Pan
1592	8	263	Core
1593	8	1034	Pan
1594	8	273	Core
1595	8	1009	Pan
1596	8	284	Core
1597	8	1053	Pan
1598	8	316	Core
1599	8	1051	Pan
1600	8	312	Core
1601	9	1062	Pan
1602	9	266	Core
1603	9	1103	Pan
1604	9	309	Core
1605	9	1099	Pan
1606	9	287	Core
1607	9	1052	Pan
1608	9	297	Core
1609	9	1095	Pan
1610	9	267	Core
1611	9	1072	Pan
1612	9	270	Core
1613	9	1085	Pan
1614	9	288	Core
1615	9	1112	Pan
1616	9	292	Core
1617	9	1126	Pan
1618	9	302	Core
1619	9	1075	Pan
1620	9	275	Core
1621	9	1114	Pan
1622	9	307	Core
1623	9	1076	Pan
1624	9	280	Core
1625	9	1064	Pan
1626	9	300	Core
1627	9	1116	Pan
1628	9	268	Core
1629	9	1029	Pan
1630	9	265	Core
1631	9	1047	Pan
1632	9	272	Core
1633	9	1075	Pan
1634	9	305	Core
1635	9	1129	Pan
1636	9	283	Core
1637	9	1090	Pan
1638	9	273	Core
1639	9	1094	Pan
1640	9	298	Core
1641	9	1086	Pan
1642	9	294	Core
1643	9	1077	Pan
1644	9	303	Core
1645	9	1090	Pan
1646	9	276	Core
1647	9	1098	Pan
1648	9	306	Core
1649	9	1053	Pan
1650	9	294	Core
1651	9	1088	Pan
1652	9	288	Core
1653	9	1046	Pan
1654	9	272	Core
1655	9	1065	Pan
1656	9	298	Core
1657	9	1108	Pan
1658	9	273	Core
1659	9	1109	Pan
1660	9	289	Core
1661	9	1052	Pan
1662	9	287	Core
1663	9	1087	Pan
1664	9	281	Core
1665	9	1038	Pan
1666	9	267	Core
1667	9	1072	Pan
1668	9	294	Core
1669	9	1094	Pan
1670	9	269	Core
1671	9	1071	Pan
1672	9	273	Core
1673	9	1079	Pan
1674	9	280	Core
1675	9	1053	Pan
1676	9	266	Core
1677	9	1095	Pan
1678	9	299	Core
1679	9	1120	Pan
1680	9	307	Core
1681	9	1105	Pan
1682	9	295	Core
1683	9	1066	Pan
1684	9	258	Core
1685	9	1068	Pan
1686	9	255	Core
1687	9	1030	Pan
1688	9	264	Core
1689	9	1054	Pan
1690	9	290	Core
1691	9	1124	Pan
1692	9	320	Core
1693	9	1106	Pan
1694	9	284	Core
1695	9	1072	Pan
1696	9	285	Core
1697	9	1137	Pan
1698	9	293	Core
1699	9	1051	Pan
1700	9	293	Core
1701	9	1066	Pan
1702	9	282	Core
1703	9	1071	Pan
1704	9	262	Core
1705	9	1114	Pan
1706	9	307	Core
1707	9	1076	Pan
1708	9	280	Core
1709	9	1112	Pan
1710	9	304	Core
1711	9	1073	Pan
1712	9	272	Core
1713	9	1073	Pan
1714	9	258	Core
1715	9	1023	Pan
1716	9	252	Core
1717	9	1055	Pan
1718	9	286	Core
1719	9	1099	Pan
1720	9	295	Core
1721	9	1070	Pan
1722	9	312	Core
1723	9	1069	Pan
1724	9	283	Core
1725	9	1092	Pan
1726	9	294	Core
1727	9	1091	Pan
1728	9	276	Core
1729	9	1044	Pan
1730	9	278	Core
1731	9	1062	Pan
1732	9	261	Core
1733	9	1090	Pan
1734	9	284	Core
1735	9	1101	Pan
1736	9	286	Core
1737	9	1110	Pan
1738	9	273	Core
1739	9	1084	Pan
1740	9	276	Core
1741	9	1101	Pan
1742	9	307	Core
1743	9	1062	Pan
1744	9	268	Core
1745	9	1053	Pan
1746	9	299	Core
1747	9	1063	Pan
1748	9	286	Core
1749	9	1061	Pan
1750	9	289	Core
1751	9	1113	Pan
1752	9	289	Core
1753	9	1104	Pan
1754	9	271	Core
1755	9	1079	Pan
1756	9	296	Core
1757	9	1040	Pan
1758	9	272	Core
1759	9	1079	Pan
1760	9	283	Core
1761	9	1100	Pan
1762	9	310	Core
1763	9	1062	Pan
1764	9	266	Core
1765	9	1087	Pan
1766	9	283	Core
1767	9	1007	Pan
1768	9	266	Core
1769	9	1066	Pan
1770	9	267	Core
1771	9	1071	Pan
1772	9	269	Core
1773	9	1085	Pan
1774	9	262	Core
1775	9	1099	Pan
1776	9	279	Core
1777	9	1090	Pan
1778	9	272	Core
1779	9	1093	Pan
1780	9	272	Core
1781	9	1092	Pan
1782	9	312	Core
1783	9	1075	Pan
1784	9	269	Core
1785	9	1084	Pan
1786	9	278	Core
1787	9	1083	Pan
1788	9	281	Core
1789	9	1112	Pan
1790	9	294	Core
1791	9	1087	Pan
1792	9	289	Core
1793	9	1116	Pan
1794	9	273	Core
1795	9	1064	Pan
1796	9	261	Core
1797	9	1062	Pan
1798	9	268	Core
1799	9	1074	Pan
1800	9	300	Core
1801	10	1102	Pan
1802	10	257	Core
1803	10	1127	Pan
1804	10	272	Core
1805	10	1134	Pan
1806	10	285	Core
1807	10	1091	Pan
1808	10	266	Core
1809	10	1125	Pan
1810	10	267	Core
1811	10	1115	Pan
1812	10	273	Core
1813	10	1111	Pan
1814	10	307	Core
1815	10	1112	Pan
1816	10	276	Core
1817	10	1099	Pan
1818	10	275	Core
1819	10	1104	Pan
1820	10	271	Core
1821	10	1103	Pan
1822	10	272	Core
1823	10	1114	Pan
1824	10	279	Core
1825	10	1112	Pan
1826	10	271	Core
1827	10	1122	Pan
1828	10	304	Core
1829	10	1089	Pan
1830	10	251	Core
1831	10	1111	Pan
1832	10	283	Core
1833	10	1109	Pan
1834	10	270	Core
1835	10	1105	Pan
1836	10	274	Core
1837	10	1136	Pan
1838	10	274	Core
1839	10	1092	Pan
1840	10	260	Core
1841	10	1092	Pan
1842	10	265	Core
1843	10	1116	Pan
1844	10	292	Core
1845	10	1063	Pan
1846	10	247	Core
1847	10	1095	Pan
1848	10	274	Core
1849	10	1133	Pan
1850	10	279	Core
1851	10	1079	Pan
1852	10	258	Core
1853	10	1130	Pan
1854	10	281	Core
1855	10	1100	Pan
1856	10	278	Core
1857	10	1118	Pan
1858	10	264	Core
1859	10	1114	Pan
1860	10	291	Core
1861	10	1108	Pan
1862	10	274	Core
1863	10	1111	Pan
1864	10	263	Core
1865	10	1114	Pan
1866	10	271	Core
1867	10	1129	Pan
1868	10	266	Core
1869	10	1101	Pan
1870	10	257	Core
1871	10	1114	Pan
1872	10	257	Core
1873	10	1114	Pan
1874	10	267	Core
1875	10	1117	Pan
1876	10	264	Core
1877	10	1121	Pan
1878	10	285	Core
1879	10	1071	Pan
1880	10	259	Core
1881	10	1096	Pan
1882	10	265	Core
1883	10	1078	Pan
1884	10	267	Core
1885	10	1107	Pan
1886	10	281	Core
1887	10	1126	Pan
1888	10	273	Core
1889	10	1098	Pan
1890	10	260	Core
1891	10	1151	Pan
1892	10	311	Core
1893	10	1136	Pan
1894	10	285	Core
1895	10	1117	Pan
1896	10	260	Core
1897	10	1111	Pan
1898	10	301	Core
1899	10	1095	Pan
1900	10	276	Core
1901	10	1136	Pan
1902	10	274	Core
1903	10	1095	Pan
1904	10	256	Core
1905	10	1130	Pan
1906	10	268	Core
1907	10	1120	Pan
1908	10	261	Core
1909	10	1083	Pan
1910	10	265	Core
1911	10	1148	Pan
1912	10	289	Core
1913	10	1096	Pan
1914	10	268	Core
1915	10	1085	Pan
1916	10	283	Core
1917	10	1154	Pan
1918	10	295	Core
1919	10	1120	Pan
1920	10	292	Core
1921	10	1116	Pan
1922	10	301	Core
1923	10	1082	Pan
1924	10	258	Core
1925	10	1121	Pan
1926	10	289	Core
1927	10	1098	Pan
1928	10	259	Core
1929	10	1123	Pan
1930	10	289	Core
1931	10	1121	Pan
1932	10	283	Core
1933	10	1106	Pan
1934	10	256	Core
1935	10	1106	Pan
1936	10	250	Core
1937	10	1104	Pan
1938	10	273	Core
1939	10	1080	Pan
1940	10	259	Core
1941	10	1055	Pan
1942	10	253	Core
1943	10	1092	Pan
1944	10	298	Core
1945	10	1085	Pan
1946	10	267	Core
1947	10	1110	Pan
1948	10	280	Core
1949	10	1123	Pan
1950	10	285	Core
1951	10	1089	Pan
1952	10	260	Core
1953	10	1067	Pan
1954	10	259	Core
1955	10	1085	Pan
1956	10	250	Core
1957	10	1109	Pan
1958	10	260	Core
1959	10	1127	Pan
1960	10	299	Core
1961	10	1124	Pan
1962	10	304	Core
1963	10	1132	Pan
1964	10	292	Core
1965	10	1036	Pan
1966	10	255	Core
1967	10	1121	Pan
1968	10	279	Core
1969	10	1123	Pan
1970	10	271	Core
1971	10	1103	Pan
1972	10	279	Core
1973	10	1125	Pan
1974	10	281	Core
1975	10	1097	Pan
1976	10	268	Core
1977	10	1125	Pan
1978	10	262	Core
1979	10	1134	Pan
1980	10	254	Core
1981	10	1121	Pan
1982	10	286	Core
1983	10	1129	Pan
1984	10	259	Core
1985	10	1086	Pan
1986	10	267	Core
1987	10	1140	Pan
1988	10	259	Core
1989	10	1109	Pan
1990	10	273	Core
1991	10	1102	Pan
1992	10	264	Core
1993	10	1086	Pan
1994	10	266	Core
1995	10	1133	Pan
1996	10	280	Core
1997	10	1101	Pan
1998	10	250	Core
1999	10	1078	Pan
[truncated: 1,001 more rows]
