# Supplementary material for: Comparative analysis of the effects of cyclophosphamide and dexamethasone on intestinal immunity and microbiota in delayed hypersensitivity mice
Source: PLoS One. 2024 Oct 17;19(10):e0312147. doi: 10.1371/journal.pone.0312147 (PMC11486373; doi:10.1371/journal.pone.0312147)
Supplement: S2 File — (ZIP) [file pone.0312147.s002.zip › 3_AlphaDiversity/AlphaIndex/alpha_diversity_index.xls]

Sample	Number	OTUs	Shannon	Chao	Ace	Simpson	Shannoneven	Coverage
A1	79817.0	682.0	3.729655	745.08547	777.079531	0.068472	0.571592	0.9984719999999999
A2	74529.0	736.0	4.292649	785.05	810.851762	0.041275	0.65028	0.9985370000000001
A3	70239.0	614.0	3.692831	687.598131	717.375969	0.054321	0.5752079999999999	0.9982059999999999
A4	56811.0	609.0	3.8668410000000004	712.909091	716.235335	0.063813	0.6030800000000001	0.997765
A5	74729.0	563.0	3.2595509999999996	694.291667	684.342134	0.09970599999999999	0.51467	0.9981530000000001
C1	84873.0	734.0	4.20434	771.68595	796.76169	0.041647	0.637165	0.998869
C2	77354.0	662.0	4.159763	728.611111	745.252529	0.040921	0.64043	0.9985780000000001
C3	70003.0	674.0	4.250686	725.528	761.518492	0.035268	0.652623	0.9983709999999999
C4	55371.0	622.0	4.445606	678.71	706.4214599999999	0.028295999999999998	0.6910689999999999	0.9980680000000001
C5	82442.0	708.0	4.13051	799.879518	808.036407	0.042324	0.629416	0.9984959999999999
D1	78282.0	589.0	3.272232	662.333333	692.874415	0.13231300000000001	0.513016	0.9984540000000001
D2	84076.0	578.0	2.8558209999999997	641.827273	671.018697	0.199221	0.44905900000000004	0.9985850000000001
D3	72791.0	580.0	3.3274230000000005	649.7340429999999	673.1353740000001	0.1255	0.522931	0.9984200000000001
D4	68482.0	511.0	2.409507	607.036585	619.01755	0.23727199999999998	0.386364	0.99816
D5	80773.0	572.0	3.102247	656.677419	679.364937	0.149562	0.488609	0.99844
