# Supplementary material for: Comparative analysis of the effects of cyclophosphamide and dexamethasone on intestinal immunity and microbiota in delayed hypersensitivity mice
Source: PLoS One. 2024 Oct 17;19(10):e0312147. doi: 10.1371/journal.pone.0312147 (PMC11486373; doi:10.1371/journal.pone.0312147)
Supplement: S2 File — (ZIP) [file pone.0312147.s002.zip › 3_AlphaDiversity/AlphaIndex/chao_t.test.xls]

group1	group2	p	p.adj	p.format	p.signif	method
A	C	0.580121371084271	0.58	0.5801	ns	T-test
A	D	0.00695023053146791	0.019	0.0070	**	T-test
C	D	0.00622118569875896	0.019	0.0062	**	T-test
