# Supplementary material for: Comparative analysis of the effects of cyclophosphamide and dexamethasone on intestinal immunity and microbiota in delayed hypersensitivity mice
Source: PLoS One. 2024 Oct 17;19(10):e0312147. doi: 10.1371/journal.pone.0312147 (PMC11486373; doi:10.1371/journal.pone.0312147)
Supplement: S2 File — (ZIP) [file pone.0312147.s002.zip › 3_AlphaDiversity/AlphaIndex/otus_t.test.xls]

group1	group2	p	p.adj	p.format	p.signif	method
A	C	0.313892724904171	0.31	0.3139	ns	T-test
A	D	0.0701068557405047	0.14	0.0701	ns	T-test
C	D	0.00177732201061705	0.0053	0.0018	**	T-test
