# Supplementary material for: Comparative analysis of the effects of cyclophosphamide and dexamethasone on intestinal immunity and microbiota in delayed hypersensitivity mice
Source: PLoS One. 2024 Oct 17;19(10):e0312147. doi: 10.1371/journal.pone.0312147 (PMC11486373; doi:10.1371/journal.pone.0312147)
Supplement: S2 File — (ZIP) [file pone.0312147.s002.zip › 3_AlphaDiversity/AlphaIndex/shannoneven_t.test.xls]

group1	group2	p	p.adj	p.format	p.signif	method
A	C	0.035467245665609	0.035	0.03547	*	T-test
A	D	0.010581537604961	0.021	0.01058	*	T-test
C	D	0.00087222503078441	0.0026	0.00087	***	T-test
