# Supplementary material for: Comparative analysis of the effects of cyclophosphamide and dexamethasone on intestinal immunity and microbiota in delayed hypersensitivity mice
Source: PLoS One. 2024 Oct 17;19(10):e0312147. doi: 10.1371/journal.pone.0312147 (PMC11486373; doi:10.1371/journal.pone.0312147)
Supplement: S2 File — (ZIP) [file pone.0312147.s002.zip › 3_AlphaDiversity/RankAbundance/rank.xls]

OTU	A1	A2	A3	A4	A5	C1	C2	C3	C4	C5	D1	D2	D3	D4	D5
1	17173	9743	9295	11525	20063	10769	10438	7779	6416	9690	26371	35927	23717	25637	29017
2	6019	7874	8161	4583	7181	8646	6859	6169	2632	8445	5977	5953	6239	20787	6024
3	4390	5308	5294	4018	5177	4638	4292	4152	2317	5325	3995	4496	3936	3826	5992
4	3800	2722	4002	3234	3633	4016	3550	4042	2185	5198	3908	4336	3427	1325	4748
5	3585	2722	3817	2456	3395	3608	3404	2644	2063	3711	3622	3550	2361	1303	3234
6	3482	2606	3314	1703	3248	3544	2557	2582	1640	3214	3300	2565	2358	977	2355
7	3154	1622	2975	1587	2367	3005	2542	1739	1570	2703	2493	2357	2309	900	2093
8	2518	1539	2849	1507	2363	2588	2361	1551	1432	2498	1931	2339	1905	674	1779
9	2266	1136	2266	1137	2212	2460	2015	1297	1385	2374	1518	1807	1844	651	1664
10	2024	1119	2263	1089	2212	2084	1743	1257	1194	1985	1157	1331	1426	599	1572
11	1989	968	2089	1079	2097	1835	1441	1190	1173	1819	1146	1316	1381	479	1367
12	1613	924	1995	1010	1916	1611	1436	1133	1045	1526	1040	983	1373	443	1033
13	1432	870	1755	967	1635	1458	1334	1119	955	1518	1002	920	990	436	1018
14	1298	856	1061	945	1408	1156	1255	1091	953	1293	936	828	960	420	790
15	1203	812	863	803	1284	1094	1172	1081	816	1133	930	705	798	412	766
16	1018	781	735	713	1199	877	1145	1001	762	1035	774	666	732	410	760
17	961	777	722	629	1168	761	1051	948	739	795	765	552	660	392	754
18	943	732	620	625	870	723	945	862	721	745	738	536	642	333	696
19	911	709	581	616	663	722	934	858	680	725	677	454	635	330	598
20	893	705	554	579	491	689	864	822	640	700	668	402	507	296	551
21	837	695	535	475	351	639	731	734	614	646	596	399	421	270	530
22	719	690	490	414	296	594	711	714	612	611	596	372	403	252	506
23	618	678	449	404	265	593	633	673	574	562	573	369	398	242	505
24	565	670	431	397	245	581	615	643	571	561	474	307	376	235	503
25	522	629	389	390	239	554	586	590	566	527	453	304	367	215	429
26	512	576	389	384	228	545	546	586	539	521	450	271	359	204	380
27	485	547	378	372	212	520	519	574	529	476	362	269	356	201	353
28	420	543	374	354	187	469	476	521	497	461	317	244	334	187	340
29	375	541	326	341	176	445	466	509	475	413	309	237	320	174	326
30	367	540	319	325	173	424	464	506	472	386	300	230	295	168	318
31	325	469	301	307	167	404	437	492	468	377	271	230	270	136	275
32	301	466	293	265	165	396	428	476	416	348	240	229	263	123	273
33	301	434	253	250	164	383	426	449	408	337	228	197	248	122	270
34	275	431	245	250	161	348	416	439	400	320	218	192	232	120	264
35	252	422	245	236	154	331	411	438	392	314	215	181	220	120	264
36	236	414	211	213	153	328	403	429	388	312	207	179	195	114	232
37	235	407	202	207	152	327	391	422	376	302	200	178	194	110	215
38	232	396	201	191	147	313	346	418	368	299	182	168	193	106	212
39	229	373	194	176	139	311	324	403	343	280	182	162	188	92	210
40	229	362	168	175	136	309	308	398	331	278	167	157	188	89	180
41	222	347	165	172	135	304	294	394	318	278	161	153	185	89	172
42	204	343	160	167	127	304	294	375	289	268	160	145	182	84	165
43	194	340	155	163	106	297	287	340	278	266	160	144	171	78	162
44	194	338	151	155	101	286	278	337	268	265	160	143	162	76	146
45	184	323	147	151	98	280	239	328	258	260	156	139	162	75	140
46	182	319	144	149	97	278	238	321	252	253	152	139	160	71	123
47	177	315	141	148	94	260	228	305	244	253	146	137	158	71	121
48	172	297	140	141	89	258	226	298	240	251	146	130	157	69	118
49	170	287	139	141	86	257	223	291	233	240	143	126	143	66	118
50	167	282	135	135	86	255	211	271	220	240	139	124	141	65	117
51	156	269	131	129	82	243	209	261	219	239	135	123	139	64	108
52	155	256	131	128	82	237	206	242	218	223	132	116	137	62	104
53	150	253	120	127	82	229	202	241	207	214	129	104	135	62	104
54	142	250	119	121	82	229	201	233	197	213	106	104	127	60	98
55	134	248	118	115	81	210	201	232	192	203	105	98	127	60	97
56	133	228	118	108	76	209	196	219	182	201	104	94	126	59	94
57	130	219	113	108	72	206	193	201	180	190	99	88	124	59	94
58	130	218	111	107	70	199	190	195	179	173	97	86	118	58	91
59	126	215	111	107	67	198	185	186	173	173	93	85	116	57	82
60	114	214	108	105	65	191	184	185	173	170	91	82	113	57	82
61	109	208	104	102	65	184	183	182	172	161	87	81	109	56	82
62	105	195	103	102	65	180	182	182	170	156	84	80	108	54	80
63	105	193	100	98	64	176	178	182	169	149	83	79	93	54	79
64	102	192	100	94	63	174	178	180	158	148	81	78	87	53	78
65	101	191	100	93	62	172	177	175	154	146	80	73	85	52	73
66	100	185	94	91	62	162	176	165	149	141	79	72	85	52	72
67	99	184	93	82	61	155	162	165	149	138	78	71	84	49	72
68	97	184	91	79	58	151	156	159	148	138	77	71	77	48	72
69	93	181	85	78	57	145	153	154	145	137	76	69	77	46	71
70	93	174	83	78	56	144	152	152	145	136	73	65	75	46	70
71	91	170	76	78	56	138	147	145	141	136	73	63	70	45	67
72	88	168	76	76	54	138	143	144	136	136	72	62	65	43	66
73	86	158	75	73	54	138	140	144	134	135	70	61	64	43	66
74	80	155	72	71	52	135	134	143	123	135	69	61	63	42	65
75	79	155	72	71	52	134	134	132	118	131	69	61	62	41	65
76	77	149	71	71	51	132	127	129	113	131	69	61	62	41	63
77	76	148	64	70	51	128	127	126	106	129	67	58	62	37	62
78	75	145	61	70	50	128	126	125	102	129	66	50	61	35	62
79	75	141	60	69	48	127	120	125	102	123	65	50	58	35	58
80	73	141	59	69	48	127	120	119	101	121	65	50	58	34	58
81	73	138	59	69	46	124	116	118	101	118	65	50	57	34	57
82	70	132	54	68	45	123	111	117	100	117	61	48	56	33	57
83	66	132	54	67	44	123	109	106	93	116	60	43	54	33	56
84	66	129	54	65	42	121	108	104	92	115	58	43	54	30	53
85	65	129	53	65	42	120	107	102	91	115	58	42	51	29	52
86	63	128	52	64	40	118	106	100	88	115	58	41	51	28	51
87	61	125	51	62	40	118	102	95	85	115	56	40	51	28	49
88	61	124	51	62	38	116	102	89	85	114	56	40	51	28	47
89	60	121	50	61	37	116	97	88	84	113	55	39	49	27	44
90	60	118	50	60	37	114	97	87	84	112	52	39	49	27	44
91	59	116	47	59	37	114	92	87	81	107	52	38	49	26	40
92	57	116	47	59	35	113	90	85	80	106	51	38	46	26	39
93	57	115	46	58	34	111	90	85	79	106	50	37	43	26	37
94	57	115	46	58	34	110	88	85	77	106	49	37	43	24	36
95	56	113	45	58	34	107	86	85	76	104	49	36	42	24	36
96	55	112	43	58	34	106	84	84	76	104	49	36	42	24	35
97	55	111	41	56	31	104	82	83	76	103	49	33	41	23	35
98	54	111	41	56	30	103	82	79	75	103	48	31	41	23	35
99	54	110	40	55	30	103	82	79	75	102	47	31	40	22	33
100	53	108	40	55	29	102	81	79	73	97	47	30	40	22	33
101	53	107	37	54	28	101	80	78	73	96	47	30	40	22	32
102	52	107	37	52	28	99	80	77	73	94	46	29	39	21	32
103	52	105	36	51	28	99	79	77	73	93	45	29	38	21	31
104	52	105	35	50	28	98	78	77	72	93	44	28	37	21	30
105	50	105	34	49	27	97	77	76	72	91	44	27	36	20	29
106	50	104	34	48	26	97	73	74	71	86	44	27	35	20	29
107	49	104	33	48	26	96	72	70	71	85	42	27	35	19	29
108	49	103	32	48	25	95	72	70	69	85	41	27	34	19	28
109	49	103	31	48	24	94	70	69	68	83	41	27	33	19	27
110	48	102	31	48	23	93	69	68	68	81	41	26	32	18	27
111	47	99	31	47	23	89	68	63	67	78	39	26	31	18	26
112	47	97	30	46	23	87	67	62	64	76	39	26	31	17	25
113	46	96	30	44	22	87	66	62	61	76	38	25	31	17	25
114	44	95	30	44	22	87	66	61	60	76	37	25	30	17	25
115	43	92	29	44	22	85	65	60	59	75	37	25	30	17	24
116	43	90	29	41	21	85	65	57	58	74	36	24	30	17	23
117	43	90	29	40	21	84	64	57	58	74	36	23	29	17	23
118	42	87	29	40	21	84	64	57	57	74	36	23	29	16	23
119	42	87	28	39	21	83	64	56	56	69	34	23	29	16	23
120	41	85	28	39	21	81	63	56	54	68	33	22	28	16	23
121	40	85	28	38	20	81	62	52	54	67	32	22	28	15	22
122	40	85	27	38	20	81	61	51	54	67	32	21	28	14	22
123	38	84	27	38	20	81	60	50	54	66	32	21	28	14	21
124	38	82	27	38	20	80	58	49	52	65	32	21	28	14	21
125	38	82	27	38	20	76	57	49	51	65	31	21	28	14	21
126	37	78	27	36	20	75	57	49	51	65	31	21	28	14	21
127	36	74	26	36	19	74	56	48	50	65	31	19	27	14	20
128	34	73	26	35	19	72	55	46	50	65	30	19	27	14	20
129	34	66	25	34	19	72	54	46	49	63	29	19	27	13	20
130	34	64	25	34	19	72	54	45	48	63	29	19	27	13	20
131	34	63	25	34	19	71	53	45	48	62	29	19	27	13	20
132	33	60	25	34	18	71	53	45	44	61	29	18	26	13	20
133	32	60	24	33	18	70	51	44	44	59	29	18	26	12	19
134	32	60	24	33	18	70	51	44	44	59	28	18	25	11	19
135	31	59	23	32	18	69	50	44	43	56	28	18	25	11	19
136	31	59	23	32	18	68	50	44	42	56	28	18	25	11	19
137	30	57	23	31	18	68	50	44	42	51	28	18	24	11	19
138	30	56	23	31	17	67	50	43	42	51	25	18	24	11	19
139	30	56	21	31	17	67	49	42	41	50	25	17	23	11	19
140	30	54	21	30	17	66	48	41	41	49	24	17	23	10	19
141	30	52	21	30	16	63	48	40	41	49	23	17	23	10	18
142	29	52	21	29	16	62	48	39	41	48	23	17	23	10	18
143	29	50	20	28	16	62	46	37	41	48	22	17	22	10	17
144	28	50	20	27	16	61	46	37	41	48	22	17	22	10	17
145	28	50	20	27	16	61	44	37	40	46	22	16	22	10	17
146	28	49	20	26	16	61	44	36	40	46	22	16	21	10	17
147	28	46	20	25	16	60	44	34	39	46	22	16	21	9	17
148	28	46	20	25	15	58	43	34	39	45	22	16	21	9	16
149	27	45	19	25	15	58	43	33	38	45	21	16	21	9	16
150	27	45	19	25	15	57	42	33	38	44	21	15	21	9	16
151	26	45	19	24	15	57	41	33	38	43	21	15	21	9	16
152	26	44	18	24	15	57	41	33	36	41	21	15	20	9	16
153	26	43	18	24	14	56	40	32	35	41	20	15	20	9	15
154	25	43	18	24	14	56	40	32	33	40	20	15	19	9	15
155	25	42	18	23	14	55	39	31	32	40	19	15	19	9	15
156	25	41	17	23	14	54	39	31	31	40	19	15	19	9	14
157	25	41	17	23	13	54	39	31	31	39	19	14	18	9	14
158	24	40	17	22	13	53	39	31	30	39	19	14	18	9	14
159	24	39	17	22	13	53	38	30	29	38	19	14	17	9	14
160	24	39	16	22	13	53	38	30	29	37	19	14	17	9	14
161	24	38	16	22	13	52	37	30	29	37	18	14	17	8	14
162	23	38	16	22	13	52	37	30	29	37	18	14	17	8	13
163	23	37	16	22	13	51	37	30	29	36	18	14	17	8	13
164	22	36	16	21	13	50	37	30	28	36	17	14	17	8	13
165	22	36	15	21	12	49	37	30	27	36	17	14	16	8	13
166	22	36	15	21	12	48	36	30	26	35	16	14	16	8	13
167	22	36	15	21	12	47	36	30	26	35	16	13	16	8	13
168	22	35	15	20	12	47	36	29	26	35	16	13	16	8	12
169	21	35	15	20	12	47	35	29	25	35	16	13	16	8	12
170	21	35	15	20	12	45	35	29	25	35	16	13	16	8	12
171	21	35	15	19	11	45	34	28	25	33	15	13	16	8	12
172	21	35	14	19	11	45	34	28	25	33	15	13	15	8	12
173	20	34	14	19	11	43	34	28	23	33	15	13	15	7	12
174	20	34	14	19	11	43	34	27	23	33	15	12	15	7	12
175	20	33	14	19	11	42	32	27	23	33	14	12	15	7	11
176	19	32	14	18	11	42	31	26	23	33	14	12	15	7	11
177	19	32	13	17	11	42	31	25	23	33	14	12	15	7	11
178	19	32	13	17	11	41	30	25	23	32	14	12	15	7	11
179	19	30	13	17	10	41	30	25	23	32	13	11	15	7	11
180	18	30	13	17	10	40	29	24	22	32	13	11	15	7	11
181	18	30	13	17	10	40	29	24	22	32	13	11	14	7	11
182	18	30	13	17	10	38	29	24	22	32	13	11	14	7	11
183	18	29	13	17	10	38	28	24	22	32	13	11	14	7	10
184	18	29	12	16	10	38	28	23	22	32	13	11	14	7	10
185	18	29	12	16	10	38	28	23	22	32	13	10	14	7	10
186	17	28	12	16	10	37	28	23	22	31	12	10	13	7	10
187	17	28	12	16	10	37	27	22	21	31	12	10	13	6	10
188	17	27	12	16	9	37	27	22	21	30	12	10	13	6	10
189	17	27	11	15	9	36	26	21	20	30	12	10	13	6	10
190	17	26	11	15	9	36	26	21	20	30	12	10	13	6	10
191	16	26	11	15	9	35	26	20	20	30	12	10	13	6	10
192	16	26	11	15	9	35	26	20	20	28	12	10	13	6	10
193	16	25	11	15	9	35	26	20	19	27	12	9	13	6	10
194	15	25	11	15	9	34	26	19	19	27	11	9	13	6	9
195	15	25	11	14	9	33	25	19	19	27	11	9	13	6	9
196	15	25	11	14	9	33	25	19	19	27	11	9	12	6	9
197	15	24	11	14	9	32	25	19	19	27	11	9	12	6	9
198	15	24	11	14	9	32	24	18	19	26	11	9	12	6	9
199	15	23	11	14	9	32	24	18	19	26	10	8	12	6	9
200	15	23	10	14	9	32	23	18	19	26	10	8	12	6	9
201	14	23	10	14	8	31	23	18	19	26	10	8	12	6	9
202	14	22	10	14	8	30	23	17	18	26	10	8	12	6	9
203	14	22	10	14	8	30	23	17	18	25	10	8	12	6	9
204	14	22	10	14	8	30	22	17	18	25	10	8	12	6	9
205	14	21	10	14	8	30	22	17	18	25	10	8	12	6	9
206	14	21	10	13	8	30	22	17	18	25	10	8	11	6	9
207	14	21	10	13	8	29	22	17	17	25	10	8	11	5	9
208	14	21	10	13	8	29	20	16	17	24	10	8	11	5	8
209	14	21	10	13	8	29	19	16	17	24	10	8	11	5	8
210	13	21	10	13	8	29	19	16	17	24	10	8	11	5	8
211	13	21	9	12	8	28	19	16	17	23	10	8	11	5	8
212	13	20	9	12	8	28	19	16	17	23	10	8	10	5	8
213	13	20	9	12	8	28	19	15	17	23	10	8	10	5	8
214	13	20	9	12	7	28	19	15	16	23	10	8	10	5	8
215	13	20	9	12	7	27	18	15	16	23	10	8	10	5	8
216	13	19	9	12	7	27	18	15	16	22	9	7	10	5	8
217	13	19	9	12	7	27	18	15	16	22	9	7	10	5	8
218	12	19	9	12	7	27	18	14	15	22	9	7	10	5	8
219	12	19	9	12	7	26	18	14	15	22	9	7	10	5	8
220	12	19	9	11	7	26	18	14	15	22	9	7	10	5	8
221	12	19	9	11	7	25	18	14	14	22	9	7	9	5	8
222	12	19	9	11	7	25	17	14	14	22	9	7	9	5	8
223	12	18	9	11	7	25	17	14	14	22	9	7	9	5	8
224	12	18	8	11	7	25	17	14	14	22	9	7	9	5	8
225	12	18	8	11	7	25	17	14	13	22	9	6	9	5	7
226	12	18	8	11	7	25	17	13	13	22	9	6	9	5	7
227	12	18	8	11	6	25	17	13	13	22	9	6	9	5	7
228	11	18	8	10	6	24	17	13	13	21	9	6	9	5	7
229	11	18	8	10	6	24	17	13	13	21	9	6	8	5	7
230	11	17	8	10	6	24	16	12	13	21	9	6	8	5	7
231	11	17	8	10	6	24	16	12	12	21	9	6	8	5	7
232	11	17	8	10	6	23	16	12	12	21	8	6	8	5	7
233	11	17	8	10	6	23	16	12	12	21	8	6	8	5	7
234	11	17	8	10	6	23	16	12	12	20	8	6	8	4	7
235	11	17	8	10	6	23	16	12	12	19	8	6	8	4	7
236	11	17	8	10	6	23	15	12	12	19	8	6	8	4	7
237	11	16	8	10	6	23	15	12	12	19	8	6	8	4	7
238	10	16	8	10	6	22	15	12	12	19	8	6	8	4	7
239	10	16	8	10	6	22	15	12	12	19	8	6	8	4	7
240	10	16	8	9	6	22	15	11	12	19	8	6	7	4	7
241	10	16	8	9	6	22	15	11	12	19	8	6	7	4	7
242	10	16	8	9	6	22	15	11	11	19	8	6	7	4	7
243	10	16	8	9	6	22	15	11	11	18	8	6	7	4	7
244	10	16	8	9	6	21	14	11	11	18	7	6	7	4	6
245	10	15	7	9	6	21	14	11	11	18	7	6	7	4	6
246	10	15	7	9	6	21	14	11	11	18	7	6	7	4	6
247	10	15	7	9	6	21	14	10	11	18	7	6	7	4	6
248	10	15	7	9	6	21	14	10	10	17	7	6	7	4	6
249	10	15	7	9	6	20	14	10	10	17	7	6	7	4	6
250	10	15	7	9	6	20	14	10	10	17	7	6	7	4	6
251	10	15	7	8	5	20	14	10	10	17	7	6	7	4	6
252	10	14	7	8	5	19	13	10	10	17	7	5	7	4	6
253	10	14	7	8	5	19	13	10	10	17	7	5	6	4	6
254	10	14	7	8	5	19	13	10	10	17	7	5	6	4	6
255	10	14	7	8	5	19	13	10	10	17	7	5	6	4	6
256	10	14	7	8	5	18	13	10	10	17	7	5	6	4	6
257	9	14	7	8	5	18	13	10	10	17	7	5	6	4	6
258	9	14	7	8	5	18	13	10	10	16	7	5	6	4	6
259	9	13	7	8	5	18	13	10	9	16	7	5	6	4	5
260	9	13	7	8	5	18	12	9	9	16	7	5	6	4	5
261	9	13	7	8	5	17	12	9	9	16	6	5	6	4	5
262	9	13	7	8	5	17	12	9	9	15	6	5	6	4	5
263	9	13	7	8	5	17	12	9	9	15	6	5	6	4	5
264	9	13	6	8	5	17	12	9	9	15	6	5	6	3	5
265	9	13	6	7	5	17	12	9	9	15	6	5	6	3	5
266	9	13	6	7	5	17	12	9	9	15	6	5	6	3	5
267	9	13	6	7	5	16	12	9	9	15	6	5	6	3	5
268	9	12	6	7	5	16	12	9	9	14	6	5	6	3	5
269	9	12	6	7	5	16	12	9	9	14	6	5	6	3	5
270	9	12	6	7	5	16	12	9	9	14	6	5	6	3	5
271	9	12	6	7	5	16	12	9	9	14	6	5	6	3	5
272	9	12	6	7	5	16	12	9	9	14	6	5	6	3	5
273	8	12	6	7	5	16	12	9	9	14	5	5	6	3	5
274	8	12	6	7	5	16	11	9	8	13	5	5	6	3	5
275	8	12	6	7	5	16	11	9	8	13	5	5	6	3	5
276	8	11	6	7	5	15	11	9	8	13	5	5	5	3	5
277	8	11	6	7	5	15	11	9	8	13	5	5	5	3	5
278	8	11	6	7	5	15	10	9	8	13	5	5	5	3	5
279	8	11	6	7	5	15	10	9	8	13	5	5	5	3	5
280	8	11	6	6	4	15	10	8	8	13	5	4	5	3	5
281	8	11	6	6	4	15	10	8	8	13	5	4	5	3	5
282	8	11	6	6	4	14	10	8	8	13	5	4	5	3	4
283	8	11	6	6	4	14	10	8	8	13	5	4	5	3	4
284	8	11	6	6	4	14	10	8	8	13	5	4	5	3	4
285	8	11	5	6	4	14	10	8	8	12	5	4	5	3	4
286	8	11	5	6	4	14	10	8	8	12	5	4	5	3	4
287	8	11	5	6	4	14	10	8	8	12	5	4	5	3	4
288	8	11	5	6	4	14	10	8	7	12	5	4	5	3	4
289	7	10	5	6	4	13	10	8	7	12	5	4	5	3	4
290	7	10	5	6	4	13	10	8	7	12	5	4	5	3	4
291	7	10	5	6	4	13	9	8	7	12	5	4	5	3	4
292	7	10	5	6	4	13	9	8	7	12	5	4	5	3	4
293	7	10	5	6	4	13	9	7	7	12	5	4	5	3	4
294	7	10	5	6	4	13	9	7	7	12	5	4	5	3	4
295	7	10	5	6	4	12	9	7	7	11	5	4	5	3	4
296	7	10	5	6	4	12	9	7	7	11	5	4	5	3	4
297	7	10	5	6	4	12	9	7	7	11	5	4	5	3	4
298	7	10	5	6	4	12	9	7	7	11	5	4	4	3	4
299	7	10	5	6	4	12	8	7	7	11	5	4	4	3	4
300	7	10	5	6	4	12	8	7	7	11	5	4	4	3	4
301	7	9	5	6	4	12	8	7	7	11	5	4	4	3	4
302	7	9	5	6	4	12	8	7	7	11	5	4	4	3	4
303	7	9	5	5	4	12	8	7	6	11	5	4	4	3	4
304	7	9	4	5	4	12	8	6	6	11	4	4	4	3	4
305	7	9	4	5	4	12	8	6	6	11	4	4	4	2	4
306	7	9	4	5	4	11	8	6	6	11	4	4	4	2	4
307	6	9	4	5	4	11	8	6	6	11	4	4	4	2	4
308	6	9	4	5	4	11	8	6	6	11	4	4	4	2	4
309	6	9	4	5	4	11	7	6	6	11	4	4	4	2	4
310	6	9	4	5	4	11	7	6	6	10	4	4	4	2	4
311	6	9	4	5	4	11	7	6	6	10	4	4	4	2	4
312	6	9	4	5	4	11	7	6	6	10	4	4	4	2	4
313	6	9	4	5	4	11	7	6	6	10	4	4	4	2	4
314	6	9	4	5	3	11	7	6	6	10	4	3	4	2	4
315	6	9	4	5	3	11	7	6	6	10	4	3	4	2	4
316	6	9	4	5	3	10	7	6	6	10	4	3	4	2	4
317	6	8	4	5	3	10	7	6	6	10	4	3	4	2	4
318	6	8	4	5	3	10	7	6	6	10	4	3	4	2	4
319	6	8	4	5	3	10	7	6	6	10	4	3	4	2	4
320	6	8	4	5	3	10	7	6	6	10	4	3	4	2	3
321	6	8	4	5	3	10	7	6	5	10	4	3	4	2	3
322	6	8	4	5	3	10	7	6	5	10	4	3	4	2	3
323	6	8	4	4	3	10	7	6	5	10	4	3	4	2	3
324	6	8	4	4	3	10	7	6	5	10	4	3	4	2	3
325	6	8	4	4	3	10	7	6	5	10	4	3	4	2	3
326	5	8	4	4	3	10	7	6	5	10	4	3	4	2	3
327	5	8	4	4	3	9	7	6	5	9	4	3	4	2	3
328	5	8	4	4	3	9	6	6	5	9	4	3	4	2	3
329	5	8	4	4	3	9	6	6	5	9	4	3	3	2	3
330	5	8	4	4	3	9	6	5	5	9	4	3	3	2	3
331	5	8	4	4	3	9	6	5	5	9	4	3	3	2	3
332	5	8	4	4	3	9	6	5	5	9	4	3	3	2	3
333	5	8	4	4	3	9	6	5	5	9	3	3	3	2	3
334	5	8	4	4	3	9	6	5	5	9	3	3	3	2	3
335	5	7	4	4	3	9	6	5	5	9	3	3	3	2	3
336	5	7	4	4	3	9	6	5	5	8	3	3	3	2	3
337	5	7	4	4	3	9	6	5	5	8	3	3	3	2	3
338	5	7	4	4	3	9	6	5	5	8	3	3	3	2	3
339	5	7	3	4	3	9	6	5	5	8	3	3	3	2	3
340	5	7	3	4	3	8	6	5	5	8	3	3	3	2	3
341	5	7	3	4	3	8	6	5	5	8	3	3	3	2	3
342	5	7	3	4	3	8	6	5	5	8	3	3	3	2	3
343	5	7	3	4	3	8	6	5	5	8	3	3	3	2	3
344	5	7	3	4	3	8	6	5	5	8	3	3	3	2	3
345	5	7	3	4	3	8	5	5	5	8	3	3	3	2	3
346	5	7	3	4	3	8	5	5	4	8	3	3	3	2	3
347	5	7	3	4	3	8	5	5	4	8	3	3	3	2	3
348	5	7	3	4	3	8	5	5	4	8	3	3	3	2	3
349	5	7	3	4	3	8	5	5	4	8	3	3	3	2	3
350	5	7	3	4	3	8	5	5	4	8	3	3	3	2	3
351	5	7	3	4	3	8	5	5	4	8	3	2	3	2	3
352	5	7	3	4	3	8	5	5	4	8	3	2	3	2	3
353	5	7	3	4	3	7	5	5	4	7	3	2	3	2	3
354	5	7	3	4	3	7	5	5	4	7	3	2	3	2	3
355	5	7	3	4	2	7	5	5	4	7	3	2	3	2	2
356	5	6	3	4	2	7	5	5	4	7	3	2	3	2	2
357	4	6	3	4	2	7	5	5	4	7	3	2	3	2	2
358	4	6	3	4	2	7	5	5	4	7	3	2	3	2	2
359	4	6	3	4	2	7	5	5	4	7	3	2	3	2	2
360	4	6	3	3	2	7	5	4	4	7	3	2	3	2	2
361	4	6	3	3	2	7	5	4	4	7	3	2	3	2	2
362	4	6	3	3	2	7	5	4	4	7	3	2	3	2	2
363	4	6	3	3	2	6	5	4	4	7	3	2	3	2	2
364	4	6	3	3	2	6	4	4	4	7	3	2	3	2	2
365	4	6	3	3	2	6	4	4	4	7	3	2	3	2	2
366	4	6	3	3	2	6	4	4	4	7	3	2	3	2	2
367	4	6	3	3	2	6	4	4	4	7	3	2	3	2	2
368	4	6	3	3	2	6	4	4	4	7	3	2	3	2	2
369	4	6	3	3	2	6	4	4	4	7	3	2	3	2	2
370	4	6	3	3	2	6	4	4	4	7	3	2	3	2	2
371	4	6	3	3	2	6	4	4	4	7	2	2	3	2	2
372	4	6	3	3	2	6	4	4	4	6	2	2	3	2	2
373	4	6	3	3	2	6	4	4	3	6	2	2	2	2	2
374	4	6	3	3	2	6	4	4	3	6	2	2	2	2	2
375	4	6	3	3	2	6	4	4	3	6	2	2	2	2	2
376	4	6	3	3	2	6	4	4	3	6	2	2	2	2	2
377	4	6	3	3	2	6	4	4	3	6	2	2	2	2	2
378	4	6	3	3	2	6	4	4	3	6	2	2	2	2	2
379	4	5	3	3	2	6	4	4	3	6	2	2	2	2	2
380	4	5	3	3	2	6	4	4	3	6	2	2	2	2	2
381	4	5	3	3	2	6	4	4	3	6	2	2	2	2	2
382	4	5	3	3	2	6	4	4	3	6	2	2	2	2	2
383	4	5	2	3	2	6	4	4	3	6	2	2	2	2	2
384	4	5	2	3	2	6	4	4	3	6	2	2	2	2	2
385	4	5	2	3	2	5	4	4	3	6	2	2	2	2	2
386	4	5	2	3	2	5	4	4	3	6	2	2	2	1	2
387	4	5	2	3	2	5	4	3	3	6	2	2	2	1	2
388	3	5	2	3	2	5	4	3	3	6	2	2	2	1	2
389	3	5	2	3	2	5	4	3	3	6	2	2	2	1	2
390	3	5	2	3	2	5	4	3	3	6	2	2	2	1	2
391	3	5	2	3	2	5	4	3	3	6	2	2	2	1	2
392	3	5	2	3	2	5	4	3	3	6	2	2	2	1	2
393	3	5	2	3	2	5	4	3	3	5	2	2	2	1	2
394	3	5	2	3	2	5	4	3	3	5	2	2	2	1	2
395	3	5	2	3	2	5	4	3	3	5	2	2	2	1	2
396	3	5	2	3	2	5	4	3	3	5	2	2	2	1	2
397	3	5	2	3	2	5	4	3	3	5	2	2	2	1	2
398	3	5	2	3	2	5	4	3	3	5	2	2	2	1	2
399	3	5	2	3	2	5	4	3	3	5	2	2	2	1	2
400	3	5	2	3	2	5	4	3	3	5	2	2	2	1	2
401	3	5	2	3	2	5	4	3	3	5	2	2	2	1	2
402	3	5	2	3	2	5	4	3	3	5	2	2	2	1	2
403	3	5	2	3	2	5	3	3	3	5	2	2	2	1	2
404	3	4	2	3	2	5	3	3	3	5	2	2	2	1	2
405	3	4	2	3	2	5	3	3	3	5	2	2	2	1	2
406	3	4	2	3	2	5	3	3	3	5	2	2	2	1	2
407	3	4	2	2	2	5	3	3	3	5	2	2	2	1	2
408	3	4	2	2	2	5	3	3	3	5	2	2	2	1	2
409	3	4	2	2	2	5	3	3	3	5	2	2	2	1	2
410	3	4	2	2	2	5	3	3	3	5	2	2	2	1	2
411	3	4	2	2	2	5	3	3	3	5	2	2	2	1	2
412	3	4	2	2	2	5	3	3	3	5	2	2	2	1	2
413	3	4	2	2	2	5	3	3	3	5	2	2	2	1	2
414	3	4	2	2	2	4	3	3	3	5	2	2	2	1	2
415	3	4	2	2	2	4	3	3	3	5	2	2	2	1	2
416	3	4	2	2	2	4	3	3	3	5	2	2	2	1	2
417	3	4	2	2	2	4	3	3	2	5	2	2	2	1	2
418	3	4	2	2	2	4	3	3	2	4	2	2	2	1	2
419	3	4	2	2	2	4	3	3	2	4	2	2	2	1	2
420	3	4	2	2	2	4	3	3	2	4	2	2	2	1	2
421	3	4	2	2	2	4	3	3	2	4	2	2	2	1	2
422	3	4	2	2	2	4	3	3	2	4	2	2	2	1	2
423	3	4	2	2	2	4	3	3	2	4	2	2	2	1	2
424	3	4	2	2	2	4	3	3	2	4	2	2	2	1	2
425	3	4	2	2	2	4	3	3	2	4	2	2	2	1	2
426	3	4	2	2	1	4	3	3	2	4	2	2	2	1	2
427	3	4	2	2	1	4	3	3	2	4	2	2	2	1	2
428	3	4	2	2	1	4	3	3	2	4	2	2	2	1	2
429	3	4	2	2	1	4	3	3	2	4	2	2	2	1	2
430	3	4	2	2	1	4	3	3	2	4	2	2	2	1	2
431	3	4	2	2	1	4	3	3	2	4	2	2	2	1	2
432	3	4	2	2	1	4	3	3	2	4	2	2	2	1	2
433	3	4	2	2	1	4	3	3	2	4	2	2	2	1	2
434	3	4	2	2	1	4	3	3	2	4	2	2	2	1	2
435	3	4	2	2	1	4	3	3	2	4	2	2	2	1	2
436	3	4	2	2	1	4	3	3	2	4	2	2	2	1	2
437	3	4	2	2	1	4	3	2	2	4	2	2	2	1	2
438	3	4	2	2	1	4	3	2	2	4	2	2	2	1	2
439	3	4	2	2	1	4	3	2	2	4	2	2	2	1	2
440	3	4	2	2	1	4	3	2	2	4	2	2	2	1	2
441	3	4	2	2	1	4	3	2	2	4	2	2	2	1	2
442	3	4	2	2	1	4	3	2	2	4	2	2	2	1	2
443	3	3	2	2	1	4	3	2	2	4	2	2	2	1	2
444	3	3	2	2	1	4	3	2	2	4	2	2	2	1	2
445	2	3	2	2	1	4	3	2	2	4	2	2	2	1	2
446	2	3	2	2	1	4	3	2	2	4	2	2	2	1	2
447	2	3	2	2	1	4	3	2	2	4	2	2	2	1	1
448	2	3	2	2	1	4	3	2	2	4	2	2	2	1	1
449	2	3	2	2	1	4	3	2	2	4	2	2	2	1	1
450	2	3	2	2	1	4	3	2	2	4	2	2	2	1	1
451	2	3	2	2	1	4	3	2	2	4	2	2	2	1	1
452	2	3	2	2	1	4	3	2	2	3	2	2	2	1	1
453	2	3	2	2	1	4	3	2	2	3	2	2	2	1	1
454	2	3	2	2	1	4	3	2	2	3	2	2	2	1	1
455	2	3	2	2	1	4	3	2	2	3	2	2	2	1	1
456	2	3	2	2	1	4	3	2	2	3	2	2	2	1	1
457	2	3	2	2	1	4	3	2	2	3	2	2	2	1	1
458	2	3	2	2	1	3	3	2	2	3	2	2	2	1	1
459	2	3	2	2	1	3	3	2	2	3	2	2	2	1	1
460	2	3	2	2	1	3	3	2	2	3	2	1	2	1	1
461	2	3	2	2	1	3	3	2	2	3	2	1	2	1	1
462	2	3	2	2	1	3	3	2	2	3	2	1	2	1	1
463	2	3	2	2	1	3	3	2	2	3	2	1	2	1	1
464	2	3	2	2	1	3	2	2	2	3	2	1	2	1	1
465	2	3	2	2	1	3	2	2	2	3	2	1	2	1	1
466	2	3	2	2	1	3	2	2	2	3	2	1	1	1	1
467	2	3	2	2	1	3	2	2	2	3	2	1	1	1	1
468	2	3	2	2	1	3	2	2	2	3	2	1	1	1	1
469	2	3	2	2	1	3	2	2	2	3	1	1	1	1	1
470	2	3	2	2	1	3	2	2	2	3	1	1	1	1	1
471	2	3	2	2	1	3	2	2	2	3	1	1	1	1	1
472	2	3	2	2	1	3	2	2	2	3	1	1	1	1	1
473	2	3	2	2	1	3	2	2	2	3	1	1	1	1	1
474	2	3	2	2	1	3	2	2	2	3	1	1	1	1	1
475	2	3	2	2	1	3	2	2	2	3	1	1	1	1	1
476	2	3	2	2	1	3	2	2	2	3	1	1	1	1	1
477	2	3	2	2	1	3	2	2	2	3	1	1	1	1	1
478	2	3	2	2	1	3	2	2	2	3	1	1	1	1	1
479	2	3	2	2	1	3	2	2	2	3	1	1	1	1	1
480	2	3	2	2	1	3	2	2	2	3	1	1	1	1	1
481	2	3	2	2	1	3	2	2	2	3	1	1	1	1	1
482	2	3	2	2	1	3	2	2	2	3	1	1	1	1	1
483	2	3	2	1	1	3	2	2	2	3	1	1	1	1	1
484	2	3	2	1	1	3	2	2	2	3	1	1	1	1	1
485	2	3	2	1	1	3	2	2	2	3	1	1	1	1	1
486	2	3	2	1	1	3	2	2	2	3	1	1	1	1	1
487	2	3	2	1	1	3	2	2	2	3	1	1	1	1	1
488	2	3	2	1	1	3	2	2	2	3	1	1	1	1	1
489	2	3	1	1	1	3	2	2	2	3	1	1	1	1	1
490	2	3	1	1	1	3	2	2	2	3	1	1	1	1	1
491	2	3	1	1	1	3	2	2	2	3	1	1	1	1	1
492	2	3	1	1	1	3	2	2	2	3	1	1	1	1	1
493	2	3	1	1	1	3	2	2	2	3	1	1	1	1	1
494	2	3	1	1	1	3	2	2	2	3	1	1	1	1	1
495	2	3	1	1	1	3	2	2	2	3	1	1	1	1	1
496	2	3	1	1	1	3	2	2	2	3	1	1	1	1	1
497	2	3	1	1	1	3	2	2	2	3	1	1	1	1	1
498	2	3	1	1	1	3	2	2	2	3	1	1	1	1	1
499	2	3	1	1	1	3	2	2	2	3	1	1	1	1	1
500	2	3	1	1	1	3	2	2	2	3	1	1	1	1	1
501	2	3	1	1	1	3	2	2	2	3	1	1	1	1	1
502	2	3	1	1	1	3	2	2	2	3	1	1	1	1	1
503	2	3	1	1	1	3	2	2	2	2	1	1	1	1	1
504	2	3	1	1	1	3	2	2	2	2	1	1	1	1	1
505	2	3	1	1	1	3	2	2	2	2	1	1	1	1	1
506	2	3	1	1	1	3	2	2	2	2	1	1	1	1	1
507	2	3	1	1	1	3	2	2	2	2	1	1	1	1	1
508	2	3	1	1	1	3	2	2	2	2	1	1	1	1	1
509	2	2	1	1	1	3	2	2	2	2	1	1	1	1	1
510	2	2	1	1	1	3	2	2	2	2	1	1	1	1	1
511	2	2	1	1	1	3	2	2	2	2	1	1	1	1	1
512	2	2	1	1	1	3	2	2	2	2	1	1	1	0	1
513	2	2	1	1	1	3	2	2	2	2	1	1	1	0	1
514	2	2	1	1	1	3	2	2	2	2	1	1	1	0	1
515	2	2	1	1	1	3	2	2	2	2	1	1	1	0	1
516	2	2	1	1	1	3	2	2	1	2	1	1	1	0	1
517	2	2	1	1	1	3	2	2	1	2	1	1	1	0	1
518	2	2	1	1	1	3	2	2	1	2	1	1	1	0	1
519	2	2	1	1	1	2	2	2	1	2	1	1	1	0	1
520	2	2	1	1	1	2	2	2	1	2	1	1	1	0	1
521	2	2	1	1	1	2	2	2	1	2	1	1	1	0	1
522	2	2	1	1	1	2	2	2	1	2	1	1	1	0	1
523	2	2	1	1	1	2	2	2	1	2	1	1	1	0	1
524	2	2	1	1	1	2	2	2	1	2	1	1	1	0	1
525	2	2	1	1	1	2	2	2	1	2	1	1	1	0	1
526	2	2	1	1	1	2	2	2	1	2	1	1	1	0	1
527	2	2	1	1	1	2	2	2	1	2	1	1	1	0	1
528	2	2	1	1	1	2	2	2	1	2	1	1	1	0	1
529	2	2	1	1	1	2	2	2	1	2	1	1	1	0	1
530	2	2	1	1	1	2	2	2	1	2	1	1	1	0	1
531	2	2	1	1	1	2	2	2	1	2	1	1	1	0	1
532	2	2	1	1	1	2	2	2	1	2	1	1	1	0	1
533	2	2	1	1	1	2	2	2	1	2	1	1	1	0	1
534	2	2	1	1	1	2	2	2	1	2	1	1	1	0	1
535	2	2	1	1	1	2	2	2	1	2	1	1	1	0	1
536	2	2	1	1	1	2	2	2	1	2	1	1	1	0	1
537	2	2	1	1	1	2	2	2	1	2	1	1	1	0	1
538	2	2	1	1	1	2	2	2	1	2	1	1	1	0	1
539	2	2	1	1	1	2	2	2	1	2	1	1	1	0	1
540	2	2	1	1	1	2	2	2	1	2	1	1	1	0	1
541	2	2	1	1	1	2	2	2	1	2	1	1	1	0	1
542	2	2	1	1	1	2	2	2	1	2	1	1	1	0	1
543	2	2	1	1	1	2	2	2	1	2	1	1	1	0	1
544	2	2	1	1	1	2	2	2	1	2	1	1	1	0	1
545	2	2	1	1	1	2	2	2	1	2	1	1	1	0	1
546	2	2	1	1	1	2	2	2	1	2	1	1	1	0	1
547	2	2	1	1	1	2	2	2	1	2	1	1	1	0	1
548	2	2	1	1	1	2	2	2	1	2	1	1	1	0	1
549	2	2	1	1	1	2	2	2	1	2	1	1	1	0	1
550	2	2	1	1	1	2	2	2	1	2	1	1	1	0	1
551	2	2	1	1	1	2	2	2	1	2	1	1	1	0	1
552	2	2	1	1	1	2	2	2	1	2	1	1	1	0	1
553	2	2	1	1	1	2	1	2	1	2	1	1	1	0	1
554	2	2	1	1	1	2	1	2	1	2	1	1	1	0	1
555	2	2	1	1	1	2	1	2	1	2	1	1	1	0	1
556	2	2	1	1	1	2	1	2	1	2	1	1	1	0	1
557	2	2	1	1	1	2	1	2	1	2	1	1	1	0	1
558	2	2	1	1	1	2	1	2	1	2	1	1	1	0	1
559	2	2	1	1	1	2	1	2	1	2	1	1	1	0	1
560	2	2	1	1	1	2	1	2	1	2	1	1	1	0	1
561	1	2	1	1	1	2	1	1	1	2	1	1	1	0	1
562	1	2	1	1	1	2	1	1	1	2	1	1	1	0	1
563	1	2	1	1	1	2	1	1	1	2	1	1	1	0	1
564	1	2	1	1	0	2	1	1	1	2	1	1	1	0	1
565	1	2	1	1	0	2	1	1	1	2	1	1	1	0	1
566	1	2	1	1	0	2	1	1	1	2	1	1	1	0	1
567	1	2	1	1	0	2	1	1	1	2	1	1	1	0	1
568	1	2	1	1	0	2	1	1	1	2	1	1	1	0	1
569	1	2	1	1	0	2	1	1	1	2	1	1	1	0	1
570	1	2	1	1	0	2	1	1	1	2	1	1	1	0	1
571	1	2	1	1	0	2	1	1	1	2	1	1	1	0	1
572	1	2	1	1	0	2	1	1	1	2	1	1	1	0	1
573	1	2	1	1	0	2	1	1	1	2	1	1	1	0	0
574	1	2	1	1	0	2	1	1	1	2	1	1	1	0	0
575	1	2	1	1	0	2	1	1	1	2	1	1	1	0	0
576	1	2	1	1	0	2	1	1	1	2	1	1	1	0	0
577	1	2	1	1	0	2	1	1	1	2	1	1	1	0	0
578	1	2	1	1	0	2	1	1	1	2	1	1	1	0	0
579	1	2	1	1	0	2	1	1	1	2	1	0	1	0	0
580	1	2	1	1	0	2	1	1	1	2	1	0	1	0	0
581	1	2	1	1	0	2	1	1	1	2	1	0	0	0	0
582	1	2	1	1	0	2	1	1	1	2	1	0	0	0	0
583	1	2	1	1	0	2	1	1	1	2	1	0	0	0	0
584	1	2	1	1	0	2	1	1	1	2	1	0	0	0	0
585	1	2	1	1	0	2	1	1	1	1	1	0	0	0	0
586	1	2	1	1	0	2	1	1	1	1	1	0	0	0	0
587	1	2	1	1	0	2	1	1	1	1	1	0	0	0	0
588	1	2	1	1	0	2	1	1	1	1	1	0	0	0	0
589	1	2	1	1	0	2	1	1	1	1	1	0	0	0	0
590	1	2	1	1	0	2	1	1	1	1	0	0	0	0	0
591	1	2	1	1	0	2	1	1	1	1	0	0	0	0	0
592	1	2	1	1	0	2	1	1	1	1	0	0	0	0	0
593	1	2	1	1	0	2	1	1	1	1	0	0	0	0	0
594	1	2	1	1	0	2	1	1	1	1	0	0	0	0	0
595	1	2	1	1	0	2	1	1	1	1	0	0	0	0	0
596	1	2	1	1	0	2	1	1	1	1	0	0	0	0	0
597	1	2	1	1	0	2	1	1	1	1	0	0	0	0	0
598	1	2	1	1	0	2	1	1	1	1	0	0	0	0	0
599	1	2	1	1	0	2	1	1	1	1	0	0	0	0	0
600	1	2	1	1	0	2	1	1	1	1	0	0	0	0	0
601	1	2	1	1	0	2	1	1	1	1	0	0	0	0	0
602	1	2	1	1	0	2	1	1	1	1	0	0	0	0	0
603	1	2	1	1	0	2	1	1	1	1	0	0	0	0	0
604	1	2	1	1	0	2	1	1	1	1	0	0	0	0	0
605	1	2	1	1	0	2	1	1	1	1	0	0	0	0	0
606	1	2	1	1	0	2	1	1	1	1	0	0	0	0	0
607	1	2	1	1	0	2	1	1	1	1	0	0	0	0	0
608	1	2	1	1	0	2	1	1	1	1	0	0	0	0	0
609	1	2	1	1	0	2	1	1	1	1	0	0	0	0	0
610	1	2	1	0	0	2	1	1	1	1	0	0	0	0	0
611	1	2	1	0	0	2	1	1	1	1	0	0	0	0	0
612	1	2	1	0	0	2	1	1	1	1	0	0	0	0	0
613	1	2	1	0	0	2	1	1	1	1	0	0	0	0	0
614	1	2	1	0	0	2	1	1	1	1	0	0	0	0	0
615	1	2	0	0	0	2	1	1	1	1	0	0	0	0	0
616	1	2	0	0	0	2	1	1	1	1	0	0	0	0	0
617	1	2	0	0	0	2	1	1	1	1	0	0	0	0	0
618	1	2	0	0	0	2	1	1	1	1	0	0	0	0	0
619	1	2	0	0	0	2	1	1	1	1	0	0	0	0	0
620	1	2	0	0	0	2	1	1	1	1	0	0	0	0	0
621	1	2	0	0	0	2	1	1	1	1	0	0	0	0	0
622	1	2	0	0	0	2	1	1	1	1	0	0	0	0	0
623	1	2	0	0	0	2	1	1	0	1	0	0	0	0	0
624	1	2	0	0	0	2	1	1	0	1	0	0	0	0	0
625	1	2	0	0	0	2	1	1	0	1	0	0	0	0	0
626	1	2	0	0	0	2	1	1	0	1	0	0	0	0	0
627	1	2	0	0	0	2	1	1	0	1	0	0	0	0	0
628	1	1	0	0	0	2	1	1	0	1	0	0	0	0	0
629	1	1	0	0	0	2	1	1	0	1	0	0	0	0	0
630	1	1	0	0	0	2	1	1	0	1	0	0	0	0	0
631	1	1	0	0	0	2	1	1	0	1	0	0	0	0	0
632	1	1	0	0	0	2	1	1	0	1	0	0	0	0	0
633	1	1	0	0	0	2	1	1	0	1	0	0	0	0	0
634	1	1	0	0	0	2	1	1	0	1	0	0	0	0	0
635	1	1	0	0	0	2	1	1	0	1	0	0	0	0	0
636	1	1	0	0	0	2	1	1	0	1	0	0	0	0	0
637	1	1	0	0	0	2	1	1	0	1	0	0	0	0	0
638	1	1	0	0	0	2	1	1	0	1	0	0	0	0	0
639	1	1	0	0	0	1	1	1	0	1	0	0	0	0	0
640	1	1	0	0	0	1	1	1	0	1	0	0	0	0	0
641	1	1	0	0	0	1	1	1	0	1	0	0	0	0	0
642	1	1	0	0	0	1	1	1	0	1	0	0	0	0	0
643	1	1	0	0	0	1	1	1	0	1	0	0	0	0	0
644	1	1	0	0	0	1	1	1	0	1	0	0	0	0	0
645	1	1	0	0	0	1	1	1	0	1	0	0	0	0	0
646	1	1	0	0	0	1	1	1	0	1	0	0	0	0	0
647	1	1	0	0	0	1	1	1	0	1	0	0	0	0	0
648	1	1	0	0	0	1	1	1	0	1	0	0	0	0	0
649	1	1	0	0	0	1	1	1	0	1	0	0	0	0	0
650	1	1	0	0	0	1	1	1	0	1	0	0	0	0	0
651	1	1	0	0	0	1	1	1	0	1	0	0	0	0	0
652	1	1	0	0	0	1	1	1	0	1	0	0	0	0	0
653	1	1	0	0	0	1	1	1	0	1	0	0	0	0	0
654	1	1	0	0	0	1	1	1	0	1	0	0	0	0	0
655	1	1	0	0	0	1	1	1	0	1	0	0	0	0	0
656	1	1	0	0	0	1	1	1	0	1	0	0	0	0	0
657	1	1	0	0	0	1	1	1	0	1	0	0	0	0	0
658	1	1	0	0	0	1	1	1	0	1	0	0	0	0	0
659	1	1	0	0	0	1	1	1	0	1	0	0	0	0	0
660	1	1	0	0	0	1	1	1	0	1	0	0	0	0	0
661	1	1	0	0	0	1	1	1	0	1	0	0	0	0	0
662	1	1	0	0	0	1	1	1	0	1	0	0	0	0	0
663	1	1	0	0	0	1	0	1	0	1	0	0	0	0	0
664	1	1	0	0	0	1	0	1	0	1	0	0	0	0	0
665	1	1	0	0	0	1	0	1	0	1	0	0	0	0	0
666	1	1	0	0	0	1	0	1	0	1	0	0	0	0	0
667	1	1	0	0	0	1	0	1	0	1	0	0	0	0	0
668	1	1	0	0	0	1	0	1	0	1	0	0	0	0	0
669	1	1	0	0	0	1	0	1	0	1	0	0	0	0	0
670	1	1	0	0	0	1	0	1	0	1	0	0	0	0	0
671	1	1	0	0	0	1	0	1	0	1	0	0	0	0	0
672	1	1	0	0	0	1	0	1	0	1	0	0	0	0	0
673	1	1	0	0	0	1	0	1	0	1	0	0	0	0	0
674	1	1	0	0	0	1	0	1	0	1	0	0	0	0	0
675	1	1	0	0	0	1	0	0	0	1	0	0	0	0	0
676	1	1	0	0	0	1	0	0	0	1	0	0	0	0	0
677	1	1	0	0	0	1	0	0	0	1	0	0	0	0	0
678	1	1	0	0	0	1	0	0	0	1	0	0	0	0	0
679	1	1	0	0	0	1	0	0	0	1	0	0	0	0	0
680	1	1	0	0	0	1	0	0	0	1	0	0	0	0	0
681	1	1	0	0	0	1	0	0	0	1	0	0	0	0	0
682	1	1	0	0	0	1	0	0	0	1	0	0	0	0	0
683	0	1	0	0	0	1	0	0	0	1	0	0	0	0	0
684	0	1	0	0	0	1	0	0	0	1	0	0	0	0	0
685	0	1	0	0	0	1	0	0	0	1	0	0	0	0	0
686	0	1	0	0	0	1	0	0	0	1	0	0	0	0	0
687	0	1	0	0	0	1	0	0	0	1	0	0	0	0	0
688	0	1	0	0	0	1	0	0	0	1	0	0	0	0	0
689	0	1	0	0	0	1	0	0	0	1	0	0	0	0	0
690	0	1	0	0	0	1	0	0	0	1	0	0	0	0	0
691	0	1	0	0	0	1	0	0	0	1	0	0	0	0	0
692	0	1	0	0	0	1	0	0	0	1	0	0	0	0	0
693	0	1	0	0	0	1	0	0	0	1	0	0	0	0	0
694	0	1	0	0	0	1	0	0	0	1	0	0	0	0	0
695	0	1	0	0	0	1	0	0	0	1	0	0	0	0	0
696	0	1	0	0	0	1	0	0	0	1	0	0	0	0	0
697	0	1	0	0	0	1	0	0	0	1	0	0	0	0	0
698	0	1	0	0	0	1	0	0	0	1	0	0	0	0	0
699	0	1	0	0	0	1	0	0	0	1	0	0	0	0	0
700	0	1	0	0	0	1	0	0	0	1	0	0	0	0	0
701	0	1	0	0	0	1	0	0	0	1	0	0	0	0	0
702	0	1	0	0	0	1	0	0	0	1	0	0	0	0	0
703	0	1	0	0	0	1	0	0	0	1	0	0	0	0	0
704	0	1	0	0	0	1	0	0	0	1	0	0	0	0	0
705	0	1	0	0	0	1	0	0	0	1	0	0	0	0	0
706	0	1	0	0	0	1	0	0	0	1	0	0	0	0	0
707	0	1	0	0	0	1	0	0	0	1	0	0	0	0	0
708	0	1	0	0	0	1	0	0	0	1	0	0	0	0	0
709	0	1	0	0	0	1	0	0	0	0	0	0	0	0	0
710	0	1	0	0	0	1	0	0	0	0	0	0	0	0	0
711	0	1	0	0	0	1	0	0	0	0	0	0	0	0	0
712	0	1	0	0	0	1	0	0	0	0	0	0	0	0	0
713	0	1	0	0	0	1	0	0	0	0	0	0	0	0	0
714	0	1	0	0	0	1	0	0	0	0	0	0	0	0	0
715	0	1	0	0	0	1	0	0	0	0	0	0	0	0	0
716	0	1	0	0	0	1	0	0	0	0	0	0	0	0	0
717	0	1	0	0	0	1	0	0	0	0	0	0	0	0	0
718	0	1	0	0	0	1	0	0	0	0	0	0	0	0	0
719	0	1	0	0	0	1	0	0	0	0	0	0	0	0	0
720	0	1	0	0	0	1	0	0	0	0	0	0	0	0	0
721	0	1	0	0	0	1	0	0	0	0	0	0	0	0	0
722	0	1	0	0	0	1	0	0	0	0	0	0	0	0	0
723	0	1	0	0	0	1	0	0	0	0	0	0	0	0	0
724	0	1	0	0	0	1	0	0	0	0	0	0	0	0	0
725	0	1	0	0	0	1	0	0	0	0	0	0	0	0	0
726	0	1	0	0	0	1	0	0	0	0	0	0	0	0	0
727	0	1	0	0	0	1	0	0	0	0	0	0	0	0	0
728	0	1	0	0	0	1	0	0	0	0	0	0	0	0	0
729	0	1	0	0	0	1	0	0	0	0	0	0	0	0	0
730	0	1	0	0	0	1	0	0	0	0	0	0	0	0	0
731	0	1	0	0	0	1	0	0	0	0	0	0	0	0	0
732	0	1	0	0	0	1	0	0	0	0	0	0	0	0	0
733	0	1	0	0	0	1	0	0	0	0	0	0	0	0	0
734	0	1	0	0	0	1	0	0	0	0	0	0	0	0	0
735	0	1	0	0	0	0	0	0	0	0	0	0	0	0	0
736	0	1	0	0	0	0	0	0	0	0	0	0	0	0	0
