# Supplementary material for: Comparative analysis of the effects of cyclophosphamide and dexamethasone on intestinal immunity and microbiota in delayed hypersensitivity mice
Source: PLoS One. 2024 Oct 17;19(10):e0312147. doi: 10.1371/journal.pone.0312147 (PMC11486373; doi:10.1371/journal.pone.0312147)
Supplement: S2 File — (ZIP) [file pone.0312147.s002.zip › 3_AlphaDiversity/RankAbundance/rank_abundance.xls]

OTU	A1	A2	A3	A4	A5	C1	C2	C3	C4	C5	D1	D2	D3	D4	D5
1	21.515466629915935	13.072763622214174	13.233388858041828	20.286564221717626	26.847676270256528	12.688369681759806	13.493807689324406	11.112380897961515	11.587292987303824	11.75371776521676	33.687182238573364	42.73157619296827	32.58232473794837	37.43611459945679	35.92413306426652
2	7.541000037585978	10.565014960619356	11.618901180255984	8.06709968139973	9.609388590774666	10.186985260330141	8.867026915220933	8.81247946516578	4.753390764118402	10.243565173091387	7.635216269385044	7.080498596507921	8.571114560866041	30.35396162495254	7.457937677194113
3	5.5000814362855035	7.122059869312617	7.537123250615754	7.072573973350231	6.927698751488713	5.464635396415821	5.548517206608579	5.931174378240932	4.184500912029763	6.459086388006114	5.103344319256023	5.347542699462391	5.407261886771717	5.586869542361496	7.418320478377676
4	4.7608905371036245	3.65226958633552	5.697689317900312	5.692559539525796	4.861566460142649	4.731775711946084	4.589290792977739	5.774038255503335	3.9461089740116666	6.30503869386963	4.992207659487494	5.157238688805366	4.7079996153370605	1.9348149878800267	5.878201874388719
5	4.4915243619780245	3.65226958633552	5.434302880166289	4.323106440654099	4.54308233751288	4.251057462326064	4.400548129379218	3.7769809865291486	3.725777031297972	4.5013464011062325	4.62686185840934	4.222370236452734	3.2435328543363875	1.902689757892585	4.003813155386082
6	4.3624791711039	3.4966254746474523	4.718176511624596	2.9976589040854766	4.346371555888611	4.175650678071943	3.3055821289138247	3.688413353713412	2.9618392299218	3.8984983382256617	4.215528473978693	3.0508111708454253	3.239411465703178	1.426652258987763	2.9155782253971005
7	3.9515391457960085	2.1763340444659125	4.2355386608579275	2.793473094999208	3.167445034725475	3.5405841669317684	3.2861907593660318	2.4841792494607375	2.8354192627909915	3.27866863977099	3.184640147160267	2.8034159569912935	3.172095451360745	1.3142139540317164	2.5912124100875293
8	3.1547164137965593	2.064967999033933	4.056151141103945	2.6526552956293674	3.162092360395562	3.0492618382760126	3.0522015668226596	2.215619330600117	2.586191327590255	3.030008976007375	2.4667228737129863	2.7820067557923784	2.617081782088445	0.9842002277970854	2.202468646701249
9	2.8389941992307404	1.5242388868762495	3.2261279346232152	2.0013729735438557	2.9600289044413817	2.8984482697677705	2.6049073092535617	1.8527777380969386	2.5013093496595693	2.879600203779627	1.9391430980301987	2.1492459203577714	2.533280213213172	0.9506147600829415	2.060094338454682
10	2.5358006439730887	1.5014289739564466	3.2218568032005015	1.9168822939219516	2.9600289044413817	2.455433412274811	2.253277141453577	1.7956373298287216	2.156363439345506	2.4077533296135467	1.4779898316343476	1.5830914886531235	1.959033396985891	0.8746823982944423	1.9461948918574274
11	2.491950336394502	1.2988232768452548	2.9741311806830963	1.8992800690007214	2.806139517456409	2.1620538922861217	1.8628642345580062	1.699927145979458	2.1184374492062634	2.206399650663497	1.4639380700544184	1.5652504876540272	1.897212567487739	0.6994538710902135	1.692397211939633
12	2.020872746407407	1.2397858551704706	2.8403023961047285	1.7778247170442345	2.5639310040278875	1.8981301473966987	1.8564004447087417	1.6185020641972487	1.8872695093099277	1.8509982775769631	1.3285301857387395	1.1691802654740948	1.8862221977991784	0.6468853129289448	1.2788926992930807
13	1.7941040129295764	1.167330837660508	2.498611882287618	1.7021351498829451	2.1879056323515633	1.717860803789191	1.7245391317837473	1.5985029213033728	1.7247295515703167	1.8412944858203342	1.2799877366444394	1.0942480612778913	1.3600582489593493	0.6366636488420315	1.2603221373478761
14	1.626219978200133	1.1485462034912586	1.5105568131664744	1.6634102550562393	1.884141364129053	1.362035040590058	1.6224112521653695	1.558504635515621	1.7211175525094362	1.5683753426651463	1.1956771671648654	0.9848232551501022	1.318844362627248	0.613299845214801	0.9780495957807684
15	1.5071977147725422	1.0895087818164741	1.2286621392673585	1.4134586611747724	1.7182084599017784	1.2889847183438785	1.5151123406675802	1.5442195334485664	1.4736956168391397	1.3742995075325684	1.1880125699394497	0.8385270469575147	1.0962893764339	0.6016179434011857	0.9483366966684411
16	1.2754175175714446	1.0479142347274215	1.0464271985648999	1.255038636883702	1.6044641303911467	1.0333085904822499	1.4802078754815524	1.4299387169121323	1.3761716421953731	1.2554280585138644	0.9887330420786388	0.7921404443598649	1.0056188265032766	0.5986974679477819	0.9409084718903594
17	1.2040041595148905	1.0425471963933504	1.0279189623998064	1.1071799475453696	1.5629809043343281	0.8966337940216559	1.3586886263153812	1.3542276759567449	1.3346336529952503	0.9643143058149972	0.9772361462405151	0.6565488367667348	0.9067054993062328	0.5724131888671475	0.9334802471122776
18	1.181452572760189	0.9821680151350481	0.8827004940275345	1.1001390575768777	1.164206666755878	0.8518610158707717	1.2216562815109755	1.231375798180078	1.302125661447328	0.9036656073360665	0.9427454587261439	0.6375184357010324	0.881977167506972	0.48625916299173505	0.8616740742574871
19	1.141360862974053	0.951307544714138	0.8271757855322541	1.0842970551477709	0.8872057701829276	0.850682784866801	1.2074359438425937	1.2256617573532562	1.228079680699283	0.8794061279444944	0.8648220536010833	0.5399876302393073	0.8723605940294816	0.48187844981162936	0.7403464028821513
20	1.1188092762193518	0.9459405063800669	0.7887356027278293	1.0191688229392195	0.6570407739967081	0.8118011617357699	1.1169428859528918	1.174235389911861	1.1558396994816782	0.8490817787050291	0.8533251577629596	0.4781388267757743	0.6965146790125153	0.4322303671037645	0.6821586421205106
21	1.048648784093614	0.9325229105448885	0.761685103717308	0.8361056837584271	0.46969717244978526	0.752889611537238	0.9450060759624583	1.0485264917217834	1.108883711690235	0.7835811843477839	0.76134999105797	0.4745706265759551	0.578368204860491	0.39426418620951487	0.6561598553972243
22	0.9008106042572385	0.9258141126272995	0.6976181323765999	0.7287321117389238	0.3960979004134941	0.6998692163585593	0.9191509165654007	1.0199562875876749	1.1052717126293548	0.7411270954125324	0.76134999105797	0.4424568247775822	0.5536398730612301	0.36797990712888057	0.6264469562848972
23	0.7742711452447474	0.9097129976250855	0.6392460029328435	0.7111298868176937	0.3546146743566755	0.6986909853545886	0.8183157949168758	0.9613873691127524	1.0366437304726301	0.6816913709031804	0.7319690350272092	0.438888624577763	0.5467708920058798	0.3533775298618615	0.6252089188218836
24	0.7078692509114599	0.898978920956943	0.6136192143965603	0.6988083293728328	0.32785130270711504	0.6845522133069409	0.7950461514595237	0.9185320629115895	1.0312257318813098	0.6804783969336018	0.6055031808078486	0.3651458204481659	0.5165473753623387	0.34315586577494817	0.6227328438958563
25	0.65399601588634	0.843966778032712	0.553823374478566	0.6864867719279717	0.3198222912122469	0.6527399761997338	0.7575561703337901	0.8428210219562018	1.0221957342291093	0.6392372819679291	0.5786770905188933	0.3615776202483467	0.5041832094627082	0.31395111124091	0.5311180716328476
26	0.6414673565781726	0.7728535201062673	0.553823374478566	0.6759254369752337	0.30510243680498866	0.642135897163998	0.7058458515396747	0.8371069811293801	0.9734337469072257	0.6319594381504573	0.5748447919061853	0.3223274180503354	0.4931928397741479	0.29788849624718905	0.4704542359451797
27	0.6076399764461204	0.7339424921842505	0.5381625592619484	0.6548027670697576	0.2836917394853403	0.612680122064732	0.6709413863536469	0.8199648586489151	0.9553737516028246	0.5773756095194197	0.46243069926675356	0.3199486179171226	0.48907145114093775	0.2935077830670833	0.4370272244438117
28	0.5262036909430322	0.7285754538501791	0.5324677173649967	0.6231187622115436	0.25023752492338985	0.5525903408622295	0.6153527936499729	0.7442538176935274	0.8975817666287406	0.5591809999757404	0.40494622007613496	0.2902136162519625	0.45884793449739664	0.2730644548932566	0.42093273742463444
29	0.46982472405627873	0.7258919346831435	0.4641296146015746	0.6002358698139445	0.23551767051613162	0.5243127967669342	0.602425213951444	0.7271116952130623	0.857849776959058	0.5009582494359671	0.394726757108914	0.2818878157857177	0.439614787542416	0.25408136444613183	0.4036002129424437
30	0.4598017966097448	0.7245501750996256	0.4541636412819089	0.5720723099399764	0.23150316476869756	0.49956994568355073	0.5998396980117383	0.722826164592946	0.8524317783677376	0.4682079522573446	0.38322986127079023	0.27356201531947283	0.40526988226566474	0.2453199380859204	0.3936959132383346
31	0.40718142751544156	0.62928524466986	0.4285368527456256	0.5403883050817624	0.2234741532738294	0.47600532560413794	0.5649352328257103	0.7028270216990701	0.8452077802459771	0.457291186531137	0.34618430801461386	0.27356201531947283	0.37092497698891347	0.19859233083145936	0.34046030232874847
32	0.3771126451758397	0.6252599659193065	0.417147168951722	0.46645896041259616	0.22079781610887342	0.46657947757237284	0.5533004110970344	0.6799708583917832	0.7512958046630908	0.42211494141335726	0.3065838890166322	0.2723726152528665	0.3613084035114231	0.17960924038433457	0.3379842274027212
33	0.3771126451758397	0.5823236592467361	0.36019874998220364	0.4400556230307511	0.21945964752639538	0.4512624745207546	0.5507148951573286	0.6414010828107367	0.7368478084195699	0.40877222774799254	0.29125469456580055	0.23431181312146154	0.34070146034537235	0.17814900265763267	0.3342701150136803
34	0.3445381309746044	0.5782983804961827	0.34880906618829993	0.4400556230307511	0.21544514177896132	0.4100243893817822	0.5377873154587998	0.6271159807436824	0.7223998121760489	0.3881516702651561	0.2784803658567742	0.22836481278842952	0.3187207209682516	0.17522852720422885	0.32684189023559856
35	0.31572221456581934	0.5662225442445222	0.34880906618829993	0.4154125081410291	0.20607796170161516	0.3899944623142813	0.5313235256095353	0.6256874705369769	0.7079518159325279	0.3808738264476844	0.2746480672440663	0.21528141205575907	0.302235166435411	0.17522852720422885	0.32684189023559856
36	0.2956763596727514	0.5554884675763797	0.3004029100642093	0.37492739082219995	0.20473979311913718	0.3864597693023694	0.5209814618507124	0.6128308786766281	0.7007278178107674	0.3784478785085272	0.2644286042768452	0.21290261192254628	0.2678902611586597	0.16646710084401742	0.28722469141916235
37	0.29442349374193466	0.5460961504917549	0.2875895157960677	0.3643660558694619	0.2034016245366591	0.3852815382983988	0.5054683662124777	0.6028313072296901	0.6790558234454859	0.36631813881274106	0.25548657418052684	0.21171321185593986	0.2665164649475897	0.16062614993720978	0.2661780545479306
38	0.29066489594948447	0.5313367950730589	0.2861658053218297	0.33620249599549384	0.19671078162426903	0.36878630424280984	0.4472942575690979	0.5971172664028684	0.664607827201965	0.36267921690400523	0.2324927825042794	0.19981921118987583	0.2651426687365196	0.15478519903040217	0.26246394215888974
39	0.2869062981570342	0.5004763246521488	0.2761998320021641	0.30979915861364876	0.18600543296444486	0.3664298422348686	0.4188535822323345	0.5756896133022871	0.6194578389409618	0.3396327114820116	0.2324927825042794	0.1926828107902374	0.2582736876811694	0.13434187085657545	0.25998786723286244
40	0.2869062981570342	0.4857169692334527	0.23918335967197712	0.3080389361215258	0.1819909272170108	0.3640733802269273	0.39816945471468834	0.56854706226876	0.5977858445756804	0.3372067635428544	0.2133312894407399	0.1867358104572054	0.2582736876811694	0.1299611576764697	0.22284674334245355
41	0.27813623664131704	0.46559057548068533	0.23491222824926325	0.30275826864515676	0.18065275863453278	0.3581822252070741	0.38007084313674794	0.5628330214419383	0.5743078506799588	0.3372067635428544	0.20566669221532408	0.18197821019077978	0.2541522990479592	0.1299611576764697	0.2129424436383445
42	0.2555846498866156	0.46022353714661407	0.22779367587807345	0.2939571561845417	0.1699474099747086	0.3581822252070741	0.38007084313674794	0.5356913275145351	0.5219338642971953	0.32507702384706827	0.20438925934442145	0.17246300965792855	0.25003091041474906	0.1226599690429602	0.20427618139724907
43	0.24305599057844818	0.45619825839606054	0.22067512350688362	0.2869162662160497	0.14184586974267016	0.3499346081792796	0.37102153734777776	0.48569347027984516	0.5020678694623539	0.322651075907911	0.20438925934442145	0.17127360959132215	0.23491915209297853	0.11389854268274875	0.2005620690082082
44	0.24305599057844818	0.45351473922902497	0.2149802816099318	0.2728344862790657	0.13515502683028008	0.3369740671356026	0.3593867156191018	0.48140793965972883	0.4840078741579527	0.3214381019383324	0.20438925934442145	0.17008420952471573	0.22255498619334807	0.11097806722934493	0.18075346959999009
45	0.23052733127028077	0.4333883454762576	0.20928543971298	0.26579359631057364	0.13114052108284602	0.3299046811117788	0.30896915479483933	0.46855134779938007	0.46594787885355154	0.3153732320904394	0.1992795278608109	0.16532660925829012	0.22255498619334807	0.10951782950264304	0.1733252448219083
46	0.22802159940864727	0.4280213071421863	0.20501430829026607	0.26227315132632767	0.129802352500368	0.32754821910383747	0.30767639682498643	0.45855177635244204	0.4551118816709107	0.3068824143033891	0.1941697963772004	0.16532660925829012	0.219807393771208	0.1036768785958354	0.1522786079506766
47	0.22175726975456356	0.422654268808115	0.20074317686755222	0.2605129288342046	0.12578784675293392	0.306340061032366	0.29474881712645756	0.4356956130451552	0.4406638854273898	0.3068824143033891	0.18650519915178457	0.1629478091250773	0.21705980134906788	0.1036768785958354	0.14980253302464933
48	0.21549294010047987	0.3985025963047941	0.19931946639331427	0.2481913713893436	0.11909700384054384	0.30398359902442473	0.2921633011867518	0.4256960415982172	0.43343988730562927	0.30445646636423185	0.18650519915178457	0.1546220086588325	0.21568600513799785	0.10075640314243159	0.14608842063560842
49	0.21298720823884637	0.38508500046961586	0.19789575591907632	0.2481913713893436	0.11508249809310978	0.3028053680204541	0.28828502727719313	0.41569647015127925	0.4207978905925484	0.2911137526988671	0.18267290053907667	0.1498644083924069	0.19645285818301714	0.09637568996232587	0.14608842063560842
50	0.20922861044639615	0.37837620255202675	0.19220091402212447	0.2376300364366056	0.11508249809310978	0.30044890601251284	0.2727719316389586	0.3871262660171707	0.3973198966968268	0.2911137526988671	0.17756316905546612	0.14748560825919405	0.19370526576087702	0.09491545223562395	0.1448503831725948
51	0.19544708520741194	0.360933327966295	0.18650607212517262	0.22706870148386754	0.10972982376319769	0.28631013396486515	0.2701864156992528	0.3728411639501164	0.3955138971663867	0.2899007787292885	0.17245343757185558	0.14629620819258765	0.19095767333873692	0.09345521450892205	0.13370804600547215
52	0.19419421927659522	0.3434904533805633	0.18650607212517262	0.22530847899174455	0.10972982376319769	0.2792407479410413	0.26630814178969414	0.3456994700227133	0.39370789763594666	0.27049319521603066	0.16862113895914768	0.13797040772634284	0.18821008091659683	0.09053473905551825	0.12875589615341762
53	0.1879298896225115	0.3394651746300098	0.17084525690855507	0.22354825649962157	0.10972982376319769	0.2698148999092762	0.2611371099102826	0.34427095981600786	0.3738419028011053	0.2595764294898232	0.16478884034643979	0.12369760692706598	0.18546248849445673	0.09053473905551825	0.12875589615341762
54	0.17790696217597754	0.33543989587945633	0.16942154643431712	0.21298692154688353	0.10972982376319769	0.2698148999092762	0.2598443519404297	0.33284287816236446	0.3557819074967041	0.25836345552024453	0.1354078843156792	0.12369760692706598	0.17447211880589633	0.08761426360211443	0.12132767137533582
55	0.1678840347294436	0.33275637671242064	0.16799783596007917	0.20242558659414547	0.10839165518071966	0.2474285108338341	0.2598443519404297	0.33141436795565904	0.34675190984450344	0.24623371582445838	0.1341304514447766	0.11656120652742757	0.17447211880589633	0.08761426360211443	0.12008963391232218
56	0.16663116879862686	0.30592118504206417	0.16799783596007917	0.19010402914928448	0.10170081226832955	0.24625027982986344	0.2533805620911653	0.31284373526848847	0.3286919145401022	0.24380776788530117	0.13285301857387394	0.11180360626100196	0.1730983225948263	0.08615402587541252	0.11637552152328129
57	0.16287257100617664	0.2938453487904037	0.16087928358888937	0.19010402914928448	0.09634813793841748	0.24271558681795152	0.24950228818160664	0.28713055154779077	0.325079915479222	0.23046505421993646	0.1264658542193608	0.10466720586136352	0.17035073017268618	0.08615402587541252	0.11637552152328129
58	0.16287257100617664	0.2925035892068859	0.15803186264041347	0.18834380665716147	0.09367180077346143	0.23446796979015705	0.24562401427204797	0.2785594903075582	0.32327391594878185	0.2098444967371	0.12391098847755551	0.10228840572815072	0.16210795290626587	0.08469378814871062	0.11266140913424041
59	0.15786110728290967	0.28847831045633243	0.15803186264041347	0.18834380665716147	0.08965729502602737	0.23328973878618642	0.23916022442278356	0.2657028984472094	0.31243791876614113	0.2098444967371	0.11880125699394496	0.10109900566154432	0.1593603604841258	0.08323355042200871	0.10151907196711772
60	0.14282671611310874	0.28713655087281464	0.15376073121769956	0.18482336167291546	0.08698095786107134	0.22504212175839194	0.2378674664529307	0.264274388240504	0.31243791876614113	0.20620557482836419	0.1162463912521397	0.0975308054617251	0.15523897185091565	0.08323355042200871	0.10151907196711772
61	0.13656238645902502	0.27908599337170764	0.14806588932074774	0.17954269419654645	0.08698095786107134	0.21679450473059747	0.2365747084830778	0.2599888576203877	0.310631919235701	0.19528880910215665	0.11113665976852916	0.0963414053951187	0.14974378700663543	0.08177331269530679	0.10151907196711772
62	0.13155092273575805	0.2616431187859759	0.14664217884650976	0.17954269419654645	0.08698095786107134	0.21208158071471495	0.23528195051322492	0.2599888576203877	0.30701992017482077	0.1892239392542636	0.10730436115582126	0.0951520053285123	0.14836999079556537	0.07885283724190298	0.09904299704109046
63	0.13155092273575805	0.2589595996189403	0.1423710474237959	0.17250180422805445	0.08564278927859331	0.2073686566988324	0.23011091863381336	0.2599888576203877	0.30521392064438063	0.18073312146721332	0.10602692828491864	0.09396260526190589	0.12776304762951465	0.07885283724190298	0.09780495957807683
64	0.1277923249433078	0.25761784003542243	0.1423710474237959	0.1654609142595624	0.08430462069611529	0.2050121946908911	0.23011091863381336	0.25713183720697685	0.2853479258095393	0.1795201474976347	0.10347206254311336	0.09277320519529948	0.11952027036309434	0.07739259951520108	0.09656692211506321
65	0.12653945901249108	0.25627608045190464	0.1423710474237959	0.1637006917674394	0.08296645211363728	0.20265573268294984	0.22881816066396052	0.24998928617344973	0.2781239276877788	0.1770941995584775	0.10219462967221073	0.08682620486226747	0.11677267794095424	0.07593236178849917	0.09037673479999504
66	0.12528659308167434	0.2482255229507977	0.13382878457836814	0.1601802467831934	0.08296645211363728	0.19087342264324342	0.22752540269410762	0.23570418410639543	0.2690939300355782	0.1710293297105844	0.10091719680130809	0.08563680479566108	0.11677267794095424	0.07593236178849917	0.08913869733698142
67	0.12403372715085759	0.24688376336727985	0.1324050741041302	0.14433824435408635	0.08162828353115925	0.18262580561544894	0.20942679111616724	0.23570418410639543	0.2690939300355782	0.16739040780184858	0.09963976393040545	0.08444740472905467	0.1153988817298842	0.07155164860839344	0.08913869733698142
68	0.12152799528922409	0.24688376336727985	0.12955765315565426	0.13905757687771733	0.07761377778372519	0.17791288159956642	0.20167024329704994	0.22713312286616288	0.2672879305051381	0.16739040780184858	0.09836233105950283	0.08444740472905467	0.10578230825239385	0.07009141088169155	0.08913869733698142
69	0.11651653156595713	0.24285848461672635	0.12101539031022651	0.13729735438559434	0.07627560920124717	0.17084349557574258	0.19779196938749127	0.21999057183263573	0.26186993191381774	0.16617743383226996	0.0970848981886002	0.08206860459584185	0.10578230825239385	0.06717093542828773	0.08790065987396778
70	0.11651653156595713	0.23346616753210161	0.1181679693617506	0.13729735438559434	0.07493744061876914	0.16966526457177195	0.1964992114176384	0.2171335514192249	0.26186993191381774	0.16496445986269134	0.09325259957589228	0.07731100432941625	0.10303471583025374	0.06717093542828773	0.08666262241095415
71	0.11401079970432364	0.22809912919803027	0.10820199604208489	0.13729735438559434	0.07493744061876914	0.16259587854794813	0.19003542156837397	0.20713397997228689	0.25464593379205724	0.16496445986269134	0.09325259957589228	0.07493220419620344	0.09616573477490349	0.06571069770158582	0.08294851002191327
72	0.1102522019118734	0.22541561003099464	0.10820199604208489	0.13377690940134834	0.0722611034538131	0.16259587854794813	0.18486438968896243	0.20570546976558146	0.24561593613985658	0.16496445986269134	0.09197516670498966	0.07374280412959702	0.08929675371955324	0.06279022224818201	0.08171047255889964
73	0.10774647005023993	0.2119980141958164	0.10677828556784692	0.12849624192497933	0.0722611034538131	0.16259587854794813	0.1809861157794038	0.20570546976558146	0.24200393707897636	0.16375148589311272	0.08942030096318439	0.07255340406299063	0.0879229575084832	0.06279022224818201	0.08171047255889964
74	0.10022927446533947	0.2079727354452629	0.10250715414513303	0.12497579694073331	0.06958476628885707	0.1590611855360362	0.17322956796028646	0.20427695955887604	0.222137942244135	0.16375148589311272	0.08814286809228175	0.07255340406299063	0.08654916129741315	0.0613299845214801	0.080472435095886
75	0.09897640853452272	0.2079727354452629	0.10250715414513303	0.12497579694073331	0.06958476628885707	0.15788295453206555	0.17322956796028646	0.18856334728511634	0.2131079445919344	0.15889959001479828	0.08814286809228175	0.07255340406299063	0.08517536508634309	0.05986974679477819	0.080472435095886
76	0.09647067667288924	0.19992217794415598	0.10108344367089508	0.12497579694073331	0.06824659770637904	0.1555264925241243	0.1641802621713163	0.18427781666500007	0.20407794693973377	0.15889959001479828	0.08814286809228175	0.07255340406299063	0.08517536508634309	0.05986974679477819	0.07799636016985874
77	0.09521781074207249	0.19858041836063814	0.09111747035122937	0.1232155744486103	0.06824659770637904	0.15081356850824174	0.1641802621713163	0.1799922860448838	0.19143595022665294	0.15647364207564105	0.08558800235047648	0.06898520386317142	0.08517536508634309	0.05402879588797056	0.07675832270684511
78	0.09396494481125575	0.19455513961008467	0.0868463389285155	0.1232155744486103	0.06690842912390102	0.15081356850824174	0.16288750420146342	0.17856377583817837	0.18421195210489247	0.15647364207564105	0.08431056947957384	0.05947000333032019	0.08380156887527304	0.05110832043456675	0.07675832270684511
79	0.09396494481125575	0.18918810127601338	0.08542262845427753	0.12145535195648731	0.06423209195894498	0.14963533750427108	0.1551309563823461	0.17856377583817837	0.18421195210489247	0.1491957982581694	0.08303313660867122	0.05947000333032019	0.0796801802420629	0.05110832043456675	0.07180617285479059
80	0.09145921294962227	0.18918810127601338	0.08399891798003958	0.12145535195648731	0.06423209195894498	0.14963533750427108	0.1551309563823461	0.1699927145979458	0.18240595257445233	0.14676985031901213	0.08303313660867122	0.05947000333032019	0.0796801802420629	0.04964808270786484	0.07180617285479059
81	0.09145921294962227	0.1851628225254599	0.08399891798003958	0.12145535195648731	0.06155575479398895	0.14610064449235916	0.14995992450293458	0.16856420439124037	0.18240595257445233	0.14313092841027633	0.08303313660867122	0.05947000333032019	0.07830638403099284	0.04964808270786484	0.07056813539177695
82	0.08770061515717203	0.17711226502435293	0.07688036560884978	0.1196951294643643	0.06021758621151092	0.14492241348838852	0.14349613465367014	0.16713569418453494	0.18059995304401222	0.14191795444069769	0.07792340512506069	0.05709120319710738	0.07693258781992279	0.048187844981162936	0.07056813539177695
83	0.08268915143390505	0.17711226502435293	0.07688036560884978	0.11793490697224128	0.058879417629032905	0.14492241348838852	0.14091061871396438	0.15142208191077525	0.16795795633093136	0.1407049804711191	0.07664597225415805	0.05114420286407536	0.07418499539778269	0.048187844981162936	0.06933009792876332
84	0.08268915143390505	0.17308698627379945	0.07688036560884978	0.11441446198799529	0.05620308046407686	0.14256595148044726	0.13961786074411148	0.1485650614973644	0.16615195680049125	0.13949200650154048	0.07409110651235278	0.05114420286407536	0.07418499539778269	0.04380713180105721	0.06561598553972244
85	0.08143628550308832	0.17308698627379945	0.07545665513461182	0.11441446198799529	0.05620308046407686	0.1413877204764766	0.1383251027742586	0.14570804108395355	0.1643459572700511	0.13949200650154048	0.07409110651235278	0.04995480279746896	0.07006360676457254	0.04234689407435531	0.06437794807670881
86	0.07893055364145483	0.17174522669028164	0.07403294466037387	0.11265423949587228	0.05352674329912082	0.13903125846853534	0.13703234480440574	0.1428510206705427	0.15892795867873075	0.13949200650154048	0.07409110651235278	0.04876540273086255	0.07006360676457254	0.04088665634765339	0.06313991061369517
87	0.07642482177982134	0.16771994793972816	0.07260923418613591	0.10913379451162628	0.05352674329912082	0.13903125846853534	0.13186131292499417	0.13570846963701555	0.15350996008741039	0.13949200650154048	0.0715362407705475	0.04757600266425615	0.07006360676457254	0.04088665634765339	0.06066383568766791
88	0.07642482177982134	0.16637818835621032	0.07260923418613591	0.10913379451162628	0.05085040613416478	0.13667479646059408	0.13186131292499417	0.127137408396783	0.15350996008741039	0.1382790325319619	0.0715362407705475	0.04757600266425615	0.07006360676457254	0.04088665634765339	0.058187760761640644
89	0.0751719558490046	0.16235290960565685	0.07118552371189794	0.10737357201950326	0.04951223755168676	0.13667479646059408	0.12539752307572977	0.12570889819007758	0.15170396055697027	0.13706605856238324	0.07025880789964488	0.04638660259764974	0.06731601434243244	0.03942641862095149	0.05447364837259975
90	0.0751719558490046	0.1583276308551034	0.07118552371189794	0.10561334952738026	0.04951223755168676	0.1343183344526528	0.12539752307572977	0.12428038798337215	0.15170396055697027	0.13585308459280462	0.06642650928693697	0.04638660259764974	0.06731601434243244	0.03942641862095149	0.05447364837259975
91	0.07391908991818785	0.15564411168806772	0.06691439228918407	0.10385312703525727	0.04951223755168676	0.1343183344526528	0.11893373322646535	0.12428038798337215	0.14628596196564989	0.1297882147449116	0.06642650928693697	0.04519720253104334	0.06731601434243244	0.037966180894249586	0.04952149852054523
92	0.07141335805655437	0.15564411168806772	0.06691439228918407	0.10385312703525727	0.04683590038673072	0.13314010344868216	0.11634821728675956	0.12142336756996129	0.14447996243520977	0.12857524077533297	0.06514907641603435	0.04519720253104334	0.0631946257092223	0.037966180894249586	0.048283461057531604
93	0.07141335805655437	0.1543023521045499	0.06549068181494612	0.10209290454313426	0.0454977318042527	0.13078364144074087	0.11634821728675956	0.12142336756996129	0.14267396290476966	0.12857524077533297	0.06387164354513171	0.04400780246443694	0.05907323707601214	0.037966180894249586	0.04580738613150434
94	0.07141335805655437	0.1543023521045499	0.06549068181494612	0.10209290454313426	0.0454977318042527	0.12960541043677024	0.11376270134705381	0.12142336756996129	0.1390619638438894	0.12857524077533297	0.06259421067422907	0.04400780246443694	0.05907323707601214	0.03504570544084577	0.04456934866849071
95	0.07016049212573762	0.15161883293751424	0.06406697134070816	0.10209290454313426	0.0454977318042527	0.12607071742485831	0.11117718540734804	0.12142336756996129	0.13725596431344927	0.12614929283617574	0.06259421067422907	0.04281840239783054	0.0576994408649421	0.03504570544084577	0.04456934866849071
96	0.06890762619492088	0.15027707335399643	0.06121955039223223	0.10209290454313426	0.0454977318042527	0.12489248642088768	0.10859166946764226	0.11999485736325585	0.13725596431344927	0.12614929283617574	0.06259421067422907	0.04281840239783054	0.0576994408649421	0.03504570544084577	0.04333131120547708
97	0.06890762619492088	0.1489353137704786	0.05837212944375631	0.09857245955888824	0.04148322605681864	0.1225360244129464	0.1060061535279365	0.11856634715655043	0.13725596431344927	0.12493631886659712	0.06259421067422907	0.03925020219801132	0.05632564465387204	0.03358546771414386	0.04333131120547708
98	0.06765476026410414	0.1489353137704786	0.05837212944375631	0.09857245955888824	0.04014505747434061	0.12135779340897576	0.1060061535279365	0.11285230632972873	0.13544996478300916	0.12493631886659712	0.06131677780332643	0.03687140206479851	0.05632564465387204	0.03358546771414386	0.04333131120547708
99	0.06765476026410414	0.1475935541869608	0.05694841896951836	0.09681223706676524	0.04014505747434061	0.12135779340897576	0.1060061535279365	0.11285230632972873	0.13544996478300916	0.12372334489701851	0.060039344932423806	0.03687140206479851	0.054951848442802	0.03212522998744196	0.04085523627944982
100	0.0664018943332874	0.14491003501992514	0.05694841896951836	0.09681223706676524	0.038806888891862595	0.12017956240500513	0.10471339555808362	0.11285230632972873	0.1318379657221289	0.11765847504912545	0.060039344932423806	0.03568200199819211	0.054951848442802	0.03212522998744196	0.04085523627944982
101	0.0664018943332874	0.14356827543640732	0.05267728754680449	0.09505201457464224	0.03746872030938457	0.11900133140103449	0.10342063758823072	0.11142379612302329	0.1318379657221289	0.11644550107954682	0.060039344932423806	0.03568200199819211	0.054951848442802	0.03212522998744196	0.03961719881643619
102	0.06514902840247065	0.14356827543640732	0.05267728754680449	0.09153156959039623	0.03746872030938457	0.11664486939309321	0.10342063758823072	0.10999528591631787	0.1318379657221289	0.1140195531403896	0.05876191206152117	0.03449260193158571	0.05357805223173194	0.03066499226074005	0.03961719881643619
103	0.06514902840247065	0.14088475626937164	0.05125357707256652	0.08977134709827322	0.03746872030938457	0.11664486939309321	0.10212787961837784	0.10999528591631787	0.1318379657221289	0.11280657917081101	0.057484479190618526	0.03449260193158571	0.05220425602066189	0.03066499226074005	0.03837916135342256
104	0.06514902840247065	0.14088475626937164	0.04982986659832857	0.08801112460615021	0.03746872030938457	0.11546663838912258	0.10083512164852497	0.10999528591631787	0.1300319661916888	0.11280657917081101	0.0562070463197159	0.03330320186497931	0.050830459809591846	0.03066499226074005	0.037141123890408925
105	0.06264329654083717	0.14088475626937164	0.048406156124090605	0.08625090211402722	0.03613055172690655	0.11428840738515193	0.09954236367867209	0.10856677570961246	0.1300319661916888	0.11038063123165379	0.0562070463197159	0.0321138017983729	0.04945666359852179	0.02920475453403814	0.035903086427395293
106	0.06264329654083717	0.13954299668585382	0.048406156124090605	0.08449067962190421	0.034792383144428535	0.11428840738515193	0.09437133179926055	0.1057097552962016	0.1282259666612487	0.10431576138376071	0.0562070463197159	0.0321138017983729	0.048082867387451746	0.02920475453403814	0.035903086427395293
107	0.06139043061002042	0.13954299668585382	0.04698244564985265	0.08449067962190421	0.034792383144428535	0.11311017638118129	0.09307857382940765	0.0999957144693799	0.1282259666612487	0.10310278741418209	0.05365218057791063	0.0321138017983729	0.048082867387451746	0.027744516807336233	0.035903086427395293
108	0.06139043061002042	0.138201237102336	0.045558735175614685	0.08449067962190421	0.03345421456195051	0.11193194537721066	0.09307857382940765	0.0999957144693799	0.12461396760036843	0.10310278741418209	0.05237474770700799	0.0321138017983729	0.0467090711763817	0.027744516807336233	0.03466504896438166
109	0.06139043061002042	0.138201237102336	0.04413502470137673	0.08449067962190421	0.03211604597947249	0.11075371437324001	0.0904930578897019	0.09856720426267446	0.12280796806992829	0.10067683947502487	0.05237474770700799	0.0321138017983729	0.045335274965311645	0.027744516807336233	0.03342701150136804
110	0.060137564679203684	0.13685947751881816	0.04413502470137673	0.08449067962190421	0.030777877396994474	0.1095754833692694	0.089200299919849	0.09713869405596903	0.12280796806992829	0.09825089153586765	0.05237474770700799	0.030924401731766495	0.0439614787542416	0.026284279080634326	0.03342701150136804
111	0.058884698748386935	0.13283419876826472	0.04413502470137673	0.0827304571297812	0.030777877396994474	0.10486255935338681	0.08790754194999613	0.0899961430224419	0.12100196853948818	0.0946119696271318	0.04981988196520273	0.030924401731766495	0.042587682543171544	0.026284279080634326	0.032188974038354405
112	0.058884698748386935	0.13015067960122906	0.042711314227138766	0.08097023463765819	0.030777877396994474	0.10250609734544555	0.08661478398014323	0.08856763281573647	0.11558396994816782	0.09218602168797457	0.04981988196520273	0.030924401731766495	0.042587682543171544	0.02482404135393242	0.030950936575340773
113	0.05763183281757019	0.12880892001771121	0.042711314227138766	0.07744978965341219	0.029439708814516453	0.10250609734544555	0.08532202601029035	0.08856763281573647	0.11016597135684746	0.09218602168797457	0.0485424490943001	0.029735001665160094	0.042587682543171544	0.02482404135393242	0.030950936575340773
114	0.0551261009559367	0.1274671604341934	0.042711314227138766	0.07744978965341219	0.029439708814516453	0.10250609734544555	0.08532202601029035	0.08713912260903105	0.10835997182640732	0.09218602168797457	0.04726501622339746	0.029735001665160094	0.0412138863321015	0.02482404135393242	0.030950936575340773
115	0.05387323502511997	0.12344188168363993	0.04128760375290081	0.07744978965341219	0.029439708814516453	0.10014963533750428	0.08402926804043748	0.08571061240232561	0.1065539722959672	0.09097304771839597	0.04726501622339746	0.029735001665160094	0.0412138863321015	0.02482404135393242	0.029712899112327135
116	0.05387323502511997	0.12075836251660428	0.04128760375290081	0.07216912217704317	0.02810154023203843	0.10014963533750428	0.08402926804043748	0.08142508178220934	0.10474797276552707	0.08976007374881735	0.04598758335249483	0.02854560159855369	0.0412138863321015	0.02482404135393242	0.028474861649313506
117	0.05387323502511997	0.12075836251660428	0.04128760375290081	0.07040889968492017	0.02810154023203843	0.09897140433353363	0.08273651007058458	0.08142508178220934	0.10474797276552707	0.08976007374881735	0.04598758335249483	0.02735620153194729	0.03984009012103145	0.02482404135393242	0.028474861649313506
118	0.05262036909430322	0.11673308376605081	0.04128760375290081	0.07040889968492017	0.02810154023203843	0.09897140433353363	0.08273651007058458	0.08142508178220934	0.10294197323508696	0.08976007374881735	0.04598758335249483	0.02735620153194729	0.03984009012103145	0.023363803627230513	0.028474861649313506
119	0.05262036909430322	0.11673308376605081	0.039863893278662854	0.06864867719279717	0.02810154023203843	0.097793173329563	0.08273651007058458	0.0799965715755039	0.10113597370464684	0.08369520390092429	0.04343271761068956	0.02735620153194729	0.03984009012103145	0.023363803627230513	0.028474861649313506
120	0.051367503163486476	0.11404956459901514	0.039863893278662854	0.06864867719279717	0.02810154023203843	0.09543671132162171	0.08144375210073171	0.0799965715755039	0.0975239746437666	0.08248222993134567	0.04215528473978692	0.02616680146534088	0.038466293909961397	0.023363803627230513	0.028474861649313506
121	0.050114637232669734	0.11404956459901514	0.039863893278662854	0.06688845470067417	0.02676337164956041	0.09543671132162171	0.08015099413087881	0.0742825307486822	0.0975239746437666	0.08126925596176707	0.04087785186888429	0.02616680146534088	0.038466293909961397	0.021903565900528606	0.027236824186299875
122	0.050114637232669734	0.11404956459901514	0.03844018280442489	0.06688845470067417	0.02676337164956041	0.09543671132162171	0.07885823616102593	0.07285402054197677	0.0975239746437666	0.08126925596176707	0.04087785186888429	0.02497740139873448	0.038466293909961397	0.020443328173826696	0.027236824186299875
123	0.04760890537103624	0.11270780501549732	0.03844018280442489	0.06688845470067417	0.02676337164956041	0.09543671132162171	0.07756547819117306	0.07142551033527135	0.0975239746437666	0.08005628199218845	0.04087785186888429	0.02497740139873448	0.038466293909961397	0.020443328173826696	0.025998786723286243
124	0.04760890537103624	0.11002428584846168	0.03844018280442489	0.06688845470067417	0.02676337164956041	0.09425848031765108	0.07497996225146729	0.06999700012856591	0.09391197558288635	0.07884330802260985	0.04087785186888429	0.02497740139873448	0.038466293909961397	0.020443328173826696	0.025998786723286243
125	0.04760890537103624	0.11002428584846168	0.03844018280442489	0.06688845470067417	0.02676337164956041	0.08954555630176853	0.07368720428161439	0.06999700012856591	0.09210597605244623	0.07884330802260985	0.03960041899798166	0.02497740139873448	0.038466293909961397	0.020443328173826696	0.025998786723286243
126	0.0463560394402195	0.10465724751439037	0.03844018280442489	0.06336800971642816	0.02676337164956041	0.08836732529779788	0.07368720428161439	0.06999700012856591	0.09210597605244623	0.07884330802260985	0.03960041899798166	0.02497740139873448	0.038466293909961397	0.020443328173826696	0.025998786723286243
127	0.04510317350940276	0.09929020918031907	0.037016472330186935	0.06336800971642816	0.02542520306708239	0.08718909429382725	0.0723944463117615	0.0685684899218605	0.09029997652200611	0.07884330802260985	0.03960041899798166	0.02259860126552167	0.03709249769889134	0.020443328173826696	0.024760749260272615
128	0.042597441647769275	0.09794844959680124	0.037016472330186935	0.06160778722430515	0.02542520306708239	0.08483263228588597	0.07110168834190862	0.06571146950844964	0.09029997652200611	0.07884330802260985	0.038322986127079024	0.02259860126552167	0.03709249769889134	0.020443328173826696	0.024760749260272615
129	0.042597441647769275	0.08855613251217646	0.03559276185594897	0.05984756473218215	0.02542520306708239	0.08483263228588597	0.06980893037205574	0.06571146950844964	0.08849397699156598	0.07641736008345261	0.03704555325617639	0.02259860126552167	0.03709249769889134	0.018983090447124793	0.024760749260272615
130	0.042597441647769275	0.08587261334514082	0.03559276185594897	0.05984756473218215	0.02542520306708239	0.08483263228588597	0.06980893037205574	0.06428295930174421	0.08668797746112586	0.07641736008345261	0.03704555325617639	0.02259860126552167	0.03709249769889134	0.018983090447124793	0.024760749260272615
131	0.042597441647769275	0.08453085376162299	0.03559276185594897	0.05984756473218215	0.02542520306708239	0.08365440128191533	0.06851617240220287	0.06428295930174421	0.08668797746112586	0.07520438611387399	0.03704555325617639	0.02259860126552167	0.03709249769889134	0.018983090447124793	0.024760749260272615
132	0.04134457571695253	0.08050557501106952	0.03559276185594897	0.05984756473218215	0.02408703448460437	0.08365440128191533	0.06851617240220287	0.06428295930174421	0.07946397933936537	0.07399141214429539	0.03704555325617639	0.02140920119891527	0.035718701487821296	0.018983090447124793	0.024760749260272615
133	0.040091709786135785	0.08050557501106952	0.034169051381711016	0.058087342240059146	0.02408703448460437	0.0824761702779447	0.06593065646249709	0.06285444909503879	0.07946397933936537	0.07156546420513817	0.03704555325617639	0.02140920119891527	0.035718701487821296	0.017522852720422886	0.023522711797258986
134	0.040091709786135785	0.08050557501106952	0.034169051381711016	0.058087342240059146	0.02408703448460437	0.0824761702779447	0.06593065646249709	0.06285444909503879	0.07946397933936537	0.07156546420513817	0.03576812038527375	0.02140920119891527	0.03434490527675125	0.01606261499372098	0.023522711797258986
135	0.03883884385531904	0.0791638154275517	0.03274534090747306	0.05632711974793614	0.02408703448460437	0.08129793927397407	0.0646378984926442	0.06285444909503879	0.07765797980892525	0.06792654229640231	0.03576812038527375	0.02140920119891527	0.03434490527675125	0.01606261499372098	0.023522711797258986
136	0.03883884385531904	0.0791638154275517	0.03274534090747306	0.05632711974793614	0.02408703448460437	0.0801197082700034	0.0646378984926442	0.06285444909503879	0.07585198027848514	0.06792654229640231	0.03576812038527375	0.02140920119891527	0.03434490527675125	0.01606261499372098	0.023522711797258986
137	0.0375859779245023	0.07648029626051604	0.03274534090747306	0.05456689725581314	0.02408703448460437	0.0801197082700034	0.0646378984926442	0.06285444909503879	0.07585198027848514	0.06186167244850926	0.03576812038527375	0.02140920119891527	0.032971109065681195	0.01606261499372098	0.023522711797258986
138	0.0375859779245023	0.07513853667699821	0.03274534090747306	0.05456689725581314	0.02274886590212635	0.07894147726603278	0.0646378984926442	0.06142593888833336	0.07585198027848514	0.06186167244850926	0.031935821772565855	0.02140920119891527	0.032971109065681195	0.01606261499372098	0.023522711797258986
139	0.0375859779245023	0.07513853667699821	0.02989791995899714	0.05456689725581314	0.02274886590212635	0.07894147726603278	0.06334514052279132	0.059997428681627926	0.07404598074804501	0.060648698478930646	0.031935821772565855	0.020219801132308864	0.03159731285461115	0.01606261499372098	0.023522711797258986
140	0.0375859779245023	0.07245501750996257	0.02989791995899714	0.05280667476369013	0.02274886590212635	0.07776324626206214	0.06205238255293844	0.05856891847492251	0.07404598074804501	0.05943572450935202	0.030658388901663215	0.020219801132308864	0.03159731285461115	0.01460237726701907	0.023522711797258986
141	0.0375859779245023	0.06977149834292691	0.02989791995899714	0.05280667476369013	0.021410697319648328	0.07422855325015022	0.06205238255293844	0.05714040826821708	0.07404598074804501	0.05943572450935202	0.029380956030760585	0.020219801132308864	0.03159731285461115	0.01460237726701907	0.022284674334245354
142	0.03633311199368556	0.06977149834292691	0.02989791995899714	0.05104645227156713	0.021410697319648328	0.07305032224617958	0.06205238255293844	0.055711898061511646	0.07404598074804501	0.05822275053977341	0.029380956030760585	0.020219801132308864	0.03159731285461115	0.01460237726701907	0.022284674334245354
143	0.03633311199368556	0.06708797917589127	0.02847420948475918	0.04928622977944412	0.021410697319648328	0.07305032224617958	0.05946686661323267	0.0528548776481008	0.07404598074804501	0.05822275053977341	0.02810352315985795	0.020219801132308864	0.030223516643541094	0.01460237726701907	0.021046636871231723
144	0.03508024606286881	0.06708797917589127	0.02847420948475918	0.04752600728732112	0.021410697319648328	0.07187209124220895	0.05946686661323267	0.0528548776481008	0.07404598074804501	0.05822275053977341	0.02810352315985795	0.020219801132308864	0.030223516643541094	0.01460237726701907	0.021046636871231723
145	0.03508024606286881	0.06708797917589127	0.02847420948475918	0.04752600728732112	0.021410697319648328	0.07187209124220895	0.056881350673526905	0.0528548776481008	0.07223998121760489	0.05579680260061619	0.02810352315985795	0.01903040106570246	0.030223516643541094	0.01460237726701907	0.021046636871231723
146	0.03508024606286881	0.06574621959237344	0.02847420948475918	0.04576578479519811	0.021410697319648328	0.07187209124220895	0.056881350673526905	0.051426367441395365	0.07223998121760489	0.05579680260061619	0.02810352315985795	0.01903040106570246	0.02884972043247105	0.01460237726701907	0.021046636871231723
147	0.03508024606286881	0.06172094084181996	0.02847420948475918	0.044005562303075105	0.021410697319648328	0.0706938602382383	0.056881350673526905	0.048569347027984516	0.07043398168716476	0.05579680260061619	0.02810352315985795	0.01903040106570246	0.02884972043247105	0.013142139540317163	0.021046636871231723
148	0.03508024606286881	0.06172094084181996	0.02847420948475918	0.044005562303075105	0.020072528737170307	0.06833739823029704	0.05558859270367402	0.048569347027984516	0.07043398168716476	0.05458382863103758	0.02810352315985795	0.01903040106570246	0.02884972043247105	0.013142139540317163	0.019808599408218094
149	0.03382738013205207	0.06037918125830214	0.02705049901052122	0.044005562303075105	0.020072528737170307	0.06833739823029704	0.05558859270367402	0.047140836821279085	0.06862798215672464	0.05458382863103758	0.026826090288955315	0.01903040106570246	0.02884972043247105	0.013142139540317163	0.019808599408218094
150	0.03382738013205207	0.06037918125830214	0.02705049901052122	0.044005562303075105	0.020072528737170307	0.0671591672263264	0.05429583473382113	0.047140836821279085	0.06862798215672464	0.053370854661458966	0.026826090288955315	0.017841000999096055	0.02884972043247105	0.013142139540317163	0.019808599408218094
151	0.032574514201235326	0.06037918125830214	0.02705049901052122	0.042245339810952104	0.020072528737170307	0.0671591672263264	0.05300307676396825	0.047140836821279085	0.06862798215672464	0.052157880691880355	0.026826090288955315	0.017841000999096055	0.02884972043247105	0.013142139540317163	0.019808599408218094
152	0.032574514201235326	0.05903742167478432	0.02562678853628326	0.042245339810952104	0.020072528737170307	0.0671591672263264	0.05300307676396825	0.047140836821279085	0.0650159830958444	0.04973193275272312	0.026826090288955315	0.017841000999096055	0.027475924221401	0.013142139540317163	0.019808599408218094
153	0.032574514201235326	0.05769566209126649	0.02562678853628326	0.042245339810952104	0.018734360154692285	0.06598093622235576	0.05171031879411536	0.04571232661457366	0.06320998356540428	0.04973193275272312	0.02554865741805268	0.017841000999096055	0.027475924221401	0.013142139540317163	0.018570561945204463
154	0.031321648270418584	0.05769566209126649	0.02562678853628326	0.042245339810952104	0.018734360154692285	0.06598093622235576	0.05171031879411536	0.04571232661457366	0.05959798450452403	0.048518958783144515	0.02554865741805268	0.017841000999096055	0.026102128010330947	0.013142139540317163	0.018570561945204463
155	0.031321648270418584	0.05635390250774866	0.02562678853628326	0.040485117318829096	0.018734360154692285	0.06480270521838512	0.050417560824262485	0.044283816407868236	0.05779198497408391	0.048518958783144515	0.02427122454715005	0.017841000999096055	0.026102128010330947	0.013142139540317163	0.018570561945204463
156	0.031321648270418584	0.05501214292423084	0.024203078062045302	0.040485117318829096	0.018734360154692285	0.06362447421441447	0.050417560824262485	0.044283816407868236	0.05598598544364378	0.048518958783144515	0.02427122454715005	0.017841000999096055	0.026102128010330947	0.013142139540317163	0.01733252448219083
157	0.031321648270418584	0.05501214292423084	0.024203078062045302	0.040485117318829096	0.017396191572214267	0.06362447421441447	0.050417560824262485	0.044283816407868236	0.05598598544364378	0.0473059848135659	0.02427122454715005	0.016651600932489654	0.024728331799260896	0.013142139540317163	0.01733252448219083
158	0.030068782339601842	0.053670383340713015	0.024203078062045302	0.038724894826706095	0.017396191572214267	0.06244624321044384	0.050417560824262485	0.044283816407868236	0.05417998591320366	0.0473059848135659	0.02427122454715005	0.016651600932489654	0.024728331799260896	0.013142139540317163	0.01733252448219083
159	0.030068782339601842	0.052328623757195186	0.024203078062045302	0.038724894826706095	0.017396191572214267	0.06244624321044384	0.0491248028544096	0.042855306201162804	0.052373986382763534	0.04609301084398729	0.02427122454715005	0.016651600932489654	0.02335453558819085	0.013142139540317163	0.01733252448219083
160	0.030068782339601842	0.052328623757195186	0.022779367587807343	0.038724894826706095	0.017396191572214267	0.06244624321044384	0.0491248028544096	0.042855306201162804	0.052373986382763534	0.044880036874408676	0.02427122454715005	0.016651600932489654	0.02335453558819085	0.013142139540317163	0.01733252448219083
161	0.030068782339601842	0.050986864173677364	0.022779367587807343	0.038724894826706095	0.017396191572214267	0.0612680122064732	0.04783204488455671	0.042855306201162804	0.052373986382763534	0.044880036874408676	0.022993791676247415	0.016651600932489654	0.02335453558819085	0.011681901813615257	0.01733252448219083
162	0.028815916408785096	0.050986864173677364	0.022779367587807343	0.038724894826706095	0.017396191572214267	0.0612680122064732	0.04783204488455671	0.042855306201162804	0.052373986382763534	0.044880036874408676	0.022993791676247415	0.016651600932489654	0.02335453558819085	0.011681901813615257	0.016094487019177203
163	0.028815916408785096	0.049645104590159535	0.022779367587807343	0.038724894826706095	0.017396191572214267	0.060089781202502565	0.04783204488455671	0.042855306201162804	0.052373986382763534	0.043667062904830065	0.022993791676247415	0.016651600932489654	0.02335453558819085	0.011681901813615257	0.016094487019177203
164	0.02756305047796835	0.048303345006641706	0.022779367587807343	0.036964672334583094	0.017396191572214267	0.05891155019853193	0.04783204488455671	0.042855306201162804	0.05056798685232342	0.043667062904830065	0.02171635880534478	0.016651600932489654	0.02335453558819085	0.011681901813615257	0.016094487019177203
165	0.02756305047796835	0.048303345006641706	0.021355657113569383	0.036964672334583094	0.016058022989736246	0.05773331919456129	0.04783204488455671	0.042855306201162804	0.0487619873218833	0.043667062904830065	0.02171635880534478	0.016651600932489654	0.0219807393771208	0.011681901813615257	0.016094487019177203
166	0.02756305047796835	0.048303345006641706	0.021355657113569383	0.036964672334583094	0.016058022989736246	0.056555088190590644	0.046539286914703826	0.042855306201162804	0.04695598779144317	0.04245408893525145	0.020438925934442145	0.016651600932489654	0.0219807393771208	0.011681901813615257	0.016094487019177203
167	0.02756305047796835	0.048303345006641706	0.021355657113569383	0.036964672334583094	0.016058022989736246	0.055376857186620006	0.046539286914703826	0.042855306201162804	0.04695598779144317	0.04245408893525145	0.020438925934442145	0.015462200865883248	0.0219807393771208	0.011681901813615257	0.016094487019177203
168	0.02756305047796835	0.04696158542312388	0.021355657113569383	0.03520444984246009	0.016058022989736246	0.055376857186620006	0.046539286914703826	0.04142679599445738	0.04695598779144317	0.04245408893525145	0.020438925934442145	0.015462200865883248	0.0219807393771208	0.011681901813615257	0.014856449556163567
169	0.02631018454715161	0.04696158542312388	0.021355657113569383	0.03520444984246009	0.016058022989736246	0.055376857186620006	0.04524652894485095	0.04142679599445738	0.045149988261003055	0.04245408893525145	0.020438925934442145	0.015462200865883248	0.0219807393771208	0.011681901813615257	0.014856449556163567
170	0.02631018454715161	0.04696158542312388	0.021355657113569383	0.03520444984246009	0.016058022989736246	0.053020395178678736	0.04524652894485095	0.04142679599445738	0.045149988261003055	0.04245408893525145	0.020438925934442145	0.015462200865883248	0.0219807393771208	0.011681901813615257	0.014856449556163567
171	0.02631018454715161	0.04696158542312388	0.021355657113569383	0.033444227350337086	0.014719854407258226	0.053020395178678736	0.043953770974998065	0.03999828578775195	0.045149988261003055	0.040028140996094225	0.019161493063539512	0.015462200865883248	0.0219807393771208	0.011681901813615257	0.014856449556163567
172	0.02631018454715161	0.04696158542312388	0.019931946639331427	0.033444227350337086	0.014719854407258226	0.053020395178678736	0.043953770974998065	0.03999828578775195	0.045149988261003055	0.040028140996094225	0.019161493063539512	0.015462200865883248	0.02060694316605075	0.011681901813615257	0.014856449556163567
173	0.025057318616334867	0.045619825839606054	0.019931946639331427	0.033444227350337086	0.014719854407258226	0.05066393317073746	0.043953770974998065	0.03999828578775195	0.04153798920012281	0.040028140996094225	0.019161493063539512	0.015462200865883248	0.02060694316605075	0.010221664086913348	0.014856449556163567
174	0.025057318616334867	0.045619825839606054	0.019931946639331427	0.033444227350337086	0.014719854407258226	0.05066393317073746	0.043953770974998065	0.038569775581046524	0.04153798920012281	0.040028140996094225	0.019161493063539512	0.014272800799276845	0.02060694316605075	0.010221664086913348	0.014856449556163567
175	0.025057318616334867	0.04427806625608823	0.019931946639331427	0.033444227350337086	0.014719854407258226	0.049485702166766815	0.04136825503529229	0.038569775581046524	0.04153798920012281	0.040028140996094225	0.017884060192636875	0.014272800799276845	0.02060694316605075	0.010221664086913348	0.013618412093149937
176	0.02380445268551812	0.04293630667257041	0.019931946639331427	0.03168400485821408	0.014719854407258226	0.049485702166766815	0.040075497065439405	0.0371412653743411	0.04153798920012281	0.040028140996094225	0.017884060192636875	0.014272800799276845	0.02060694316605075	0.010221664086913348	0.013618412093149937
177	0.02380445268551812	0.04293630667257041	0.018508236165093468	0.029923782366091074	0.014719854407258226	0.049485702166766815	0.040075497065439405	0.035712755167635675	0.04153798920012281	0.040028140996094225	0.017884060192636875	0.014272800799276845	0.02060694316605075	0.010221664086913348	0.013618412093149937
178	0.02380445268551812	0.04293630667257041	0.018508236165093468	0.029923782366091074	0.014719854407258226	0.04830747116279618	0.03878273909558653	0.035712755167635675	0.04153798920012281	0.03881516702651561	0.017884060192636875	0.014272800799276845	0.02060694316605075	0.010221664086913348	0.013618412093149937
179	0.02380445268551812	0.04025278750553476	0.018508236165093468	0.029923782366091074	0.013381685824780205	0.04830747116279618	0.03878273909558653	0.035712755167635675	0.04153798920012281	0.03881516702651561	0.016606627321734242	0.01308340073267044	0.02060694316605075	0.010221664086913348	0.013618412093149937
180	0.02255158675470138	0.04025278750553476	0.018508236165093468	0.029923782366091074	0.013381685824780205	0.04712924015882554	0.037489981125733644	0.03428424496093025	0.03973198966968269	0.03881516702651561	0.016606627321734242	0.01308340073267044	0.02060694316605075	0.010221664086913348	0.013618412093149937
181	0.02255158675470138	0.04025278750553476	0.018508236165093468	0.029923782366091074	0.013381685824780205	0.04712924015882554	0.037489981125733644	0.03428424496093025	0.03973198966968269	0.03881516702651561	0.016606627321734242	0.01308340073267044	0.019233146954980698	0.010221664086913348	0.013618412093149937
182	0.02255158675470138	0.04025278750553476	0.018508236165093468	0.029923782366091074	0.013381685824780205	0.04477277815088426	0.037489981125733644	0.03428424496093025	0.03973198966968269	0.03881516702651561	0.016606627321734242	0.01308340073267044	0.019233146954980698	0.010221664086913348	0.013618412093149937
183	0.02255158675470138	0.03891102792201693	0.018508236165093468	0.029923782366091074	0.013381685824780205	0.04477277815088426	0.03619722315588075	0.03428424496093025	0.03973198966968269	0.03881516702651561	0.016606627321734242	0.01308340073267044	0.019233146954980698	0.010221664086913348	0.012380374630136307
184	0.02255158675470138	0.03891102792201693	0.017084525690855508	0.02816355987396807	0.013381685824780205	0.04477277815088426	0.03619722315588075	0.03285573475422482	0.03973198966968269	0.03881516702651561	0.016606627321734242	0.01308340073267044	0.019233146954980698	0.010221664086913348	0.012380374630136307
185	0.02255158675470138	0.03891102792201693	0.017084525690855508	0.02816355987396807	0.013381685824780205	0.04477277815088426	0.03619722315588075	0.03285573475422482	0.03973198966968269	0.03881516702651561	0.016606627321734242	0.011894000666064037	0.019233146954980698	0.010221664086913348	0.012380374630136307
186	0.021298720823884638	0.03756926833849911	0.017084525690855508	0.02816355987396807	0.013381685824780205	0.043594547146913624	0.03619722315588075	0.03285573475422482	0.03973198966968269	0.037602193056936996	0.015329194450831607	0.011894000666064037	0.017859350743910648	0.010221664086913348	0.012380374630136307
187	0.021298720823884638	0.03756926833849911	0.017084525690855508	0.02816355987396807	0.013381685824780205	0.043594547146913624	0.03490446518602787	0.031427224547519395	0.03792599013924257	0.037602193056936996	0.015329194450831607	0.011894000666064037	0.017859350743910648	0.008761426360211443	0.012380374630136307
188	0.021298720823884638	0.036227508754981284	0.017084525690855508	0.02816355987396807	0.012043517242302185	0.043594547146913624	0.03490446518602787	0.031427224547519395	0.03792599013924257	0.036389219087358385	0.015329194450831607	0.011894000666064037	0.017859350743910648	0.008761426360211443	0.012380374630136307
189	0.021298720823884638	0.036227508754981284	0.01566081521661755	0.026403337381845065	0.012043517242302185	0.042416316142942986	0.033611707216174985	0.029998714340813963	0.036119990608802444	0.036389219087358385	0.015329194450831607	0.011894000666064037	0.017859350743910648	0.008761426360211443	0.012380374630136307
190	0.021298720823884638	0.034885749171463455	0.01566081521661755	0.026403337381845065	0.012043517242302185	0.042416316142942986	0.033611707216174985	0.029998714340813963	0.036119990608802444	0.036389219087358385	0.015329194450831607	0.011894000666064037	0.017859350743910648	0.008761426360211443	0.012380374630136307
191	0.020045854893067892	0.034885749171463455	0.01566081521661755	0.026403337381845065	0.012043517242302185	0.04123808513897235	0.033611707216174985	0.02857020413410854	0.036119990608802444	0.036389219087358385	0.015329194450831607	0.011894000666064037	0.017859350743910648	0.008761426360211443	0.012380374630136307
192	0.020045854893067892	0.034885749171463455	0.01566081521661755	0.026403337381845065	0.012043517242302185	0.04123808513897235	0.033611707216174985	0.02857020413410854	0.036119990608802444	0.033963271148201156	0.015329194450831607	0.011894000666064037	0.017859350743910648	0.008761426360211443	0.012380374630136307
193	0.020045854893067892	0.03354398958794563	0.01566081521661755	0.026403337381845065	0.012043517242302185	0.04123808513897235	0.033611707216174985	0.02857020413410854	0.03431399107836232	0.032750297178622545	0.015329194450831607	0.010704600599457634	0.017859350743910648	0.008761426360211443	0.012380374630136307
194	0.01879298896225115	0.03354398958794563	0.01566081521661755	0.026403337381845065	0.012043517242302185	0.0400598541350017	0.033611707216174985	0.027141693927403114	0.03431399107836232	0.032750297178622545	0.014051761579928976	0.010704600599457634	0.017859350743910648	0.008761426360211443	0.011142337167122677
195	0.01879298896225115	0.03354398958794563	0.01566081521661755	0.02464311488972206	0.012043517242302185	0.03888162313103107	0.0323189492463221	0.027141693927403114	0.03431399107836232	0.032750297178622545	0.014051761579928976	0.010704600599457634	0.017859350743910648	0.008761426360211443	0.011142337167122677
196	0.01879298896225115	0.03354398958794563	0.01566081521661755	0.02464311488972206	0.012043517242302185	0.03888162313103107	0.0323189492463221	0.027141693927403114	0.03431399107836232	0.032750297178622545	0.014051761579928976	0.010704600599457634	0.016485554532840598	0.008761426360211443	0.011142337167122677
197	0.01879298896225115	0.032202230004427804	0.01566081521661755	0.02464311488972206	0.012043517242302185	0.037703392127060434	0.0323189492463221	0.027141693927403114	0.03431399107836232	0.032750297178622545	0.014051761579928976	0.010704600599457634	0.016485554532840598	0.008761426360211443	0.011142337167122677
198	0.01879298896225115	0.032202230004427804	0.01566081521661755	0.02464311488972206	0.012043517242302185	0.037703392127060434	0.03102619127646922	0.025713183720697683	0.03431399107836232	0.031537323209043934	0.014051761579928976	0.010704600599457634	0.016485554532840598	0.008761426360211443	0.011142337167122677
199	0.01879298896225115	0.03086047042090998	0.01566081521661755	0.02464311488972206	0.012043517242302185	0.037703392127060434	0.03102619127646922	0.025713183720697683	0.03431399107836232	0.031537323209043934	0.01277432870902634	0.00951520053285123	0.016485554532840598	0.008761426360211443	0.011142337167122677
200	0.01879298896225115	0.03086047042090998	0.01423710474237959	0.02464311488972206	0.012043517242302185	0.037703392127060434	0.029733433306616337	0.025713183720697683	0.03431399107836232	0.031537323209043934	0.01277432870902634	0.00951520053285123	0.016485554532840598	0.008761426360211443	0.011142337167122677
201	0.017540123031434405	0.03086047042090998	0.01423710474237959	0.02464311488972206	0.010705348659824164	0.03652516112308979	0.029733433306616337	0.025713183720697683	0.03431399107836232	0.031537323209043934	0.01277432870902634	0.00951520053285123	0.016485554532840598	0.008761426360211443	0.011142337167122677
202	0.017540123031434405	0.02951871083739216	0.01423710474237959	0.02464311488972206	0.010705348659824164	0.03534693011911915	0.029733433306616337	0.024284673513992258	0.0325079915479222	0.031537323209043934	0.01277432870902634	0.00951520053285123	0.016485554532840598	0.008761426360211443	0.011142337167122677
203	0.017540123031434405	0.02951871083739216	0.01423710474237959	0.02464311488972206	0.010705348659824164	0.03534693011911915	0.029733433306616337	0.024284673513992258	0.0325079915479222	0.030324349239465323	0.01277432870902634	0.00951520053285123	0.016485554532840598	0.008761426360211443	0.011142337167122677
204	0.017540123031434405	0.02951871083739216	0.01423710474237959	0.02464311488972206	0.010705348659824164	0.03534693011911915	0.028440675336763453	0.024284673513992258	0.0325079915479222	0.030324349239465323	0.01277432870902634	0.00951520053285123	0.016485554532840598	0.008761426360211443	0.011142337167122677
205	0.017540123031434405	0.02817695125387433	0.01423710474237959	0.02464311488972206	0.010705348659824164	0.03534693011911915	0.028440675336763453	0.024284673513992258	0.0325079915479222	0.030324349239465323	0.01277432870902634	0.00951520053285123	0.016485554532840598	0.008761426360211443	0.011142337167122677
206	0.017540123031434405	0.02817695125387433	0.01423710474237959	0.022882892397599056	0.010705348659824164	0.03534693011911915	0.028440675336763453	0.024284673513992258	0.0325079915479222	0.030324349239465323	0.01277432870902634	0.00951520053285123	0.015111758321770547	0.008761426360211443	0.011142337167122677
207	0.017540123031434405	0.02817695125387433	0.01423710474237959	0.022882892397599056	0.010705348659824164	0.03416869911514852	0.028440675336763453	0.024284673513992258	0.030701992017482072	0.030324349239465323	0.01277432870902634	0.00951520053285123	0.015111758321770547	0.007301188633509535	0.011142337167122677
208	0.017540123031434405	0.02817695125387433	0.01423710474237959	0.022882892397599056	0.010705348659824164	0.03416869911514852	0.02585515939705768	0.02285616330728683	0.030701992017482072	0.029111375269886705	0.01277432870902634	0.00951520053285123	0.015111758321770547	0.007301188633509535	0.009904299704109047
209	0.017540123031434405	0.02817695125387433	0.01423710474237959	0.022882892397599056	0.010705348659824164	0.03416869911514852	0.0245624014272048	0.02285616330728683	0.030701992017482072	0.029111375269886705	0.01277432870902634	0.00951520053285123	0.015111758321770547	0.007301188633509535	0.009904299704109047
210	0.016287257100617663	0.02817695125387433	0.01423710474237959	0.022882892397599056	0.010705348659824164	0.03416869911514852	0.0245624014272048	0.02285616330728683	0.030701992017482072	0.029111375269886705	0.01277432870902634	0.00951520053285123	0.015111758321770547	0.007301188633509535	0.009904299704109047
211	0.016287257100617663	0.02817695125387433	0.01281339426814163	0.021122669905476052	0.010705348659824164	0.03299046811117788	0.0245624014272048	0.02285616330728683	0.030701992017482072	0.027898401300308094	0.01277432870902634	0.00951520053285123	0.015111758321770547	0.007301188633509535	0.009904299704109047
212	0.016287257100617663	0.026835191670356508	0.01281339426814163	0.021122669905476052	0.010705348659824164	0.03299046811117788	0.0245624014272048	0.02285616330728683	0.030701992017482072	0.027898401300308094	0.01277432870902634	0.00951520053285123	0.0137379621107005	0.007301188633509535	0.009904299704109047
213	0.016287257100617663	0.026835191670356508	0.01281339426814163	0.021122669905476052	0.010705348659824164	0.03299046811117788	0.0245624014272048	0.021427653100581402	0.030701992017482072	0.027898401300308094	0.01277432870902634	0.00951520053285123	0.0137379621107005	0.007301188633509535	0.009904299704109047
214	0.016287257100617663	0.026835191670356508	0.01281339426814163	0.021122669905476052	0.009367180077346143	0.03299046811117788	0.0245624014272048	0.021427653100581402	0.028895992487041954	0.027898401300308094	0.01277432870902634	0.00951520053285123	0.0137379621107005	0.007301188633509535	0.009904299704109047
215	0.016287257100617663	0.026835191670356508	0.01281339426814163	0.021122669905476052	0.009367180077346143	0.031812237107207236	0.023269643457351913	0.021427653100581402	0.028895992487041954	0.027898401300308094	0.01277432870902634	0.00951520053285123	0.0137379621107005	0.007301188633509535	0.009904299704109047
216	0.016287257100617663	0.025493432086838682	0.01281339426814163	0.021122669905476052	0.009367180077346143	0.031812237107207236	0.023269643457351913	0.021427653100581402	0.028895992487041954	0.026685427330729483	0.011496895838123708	0.008325800466244827	0.0137379621107005	0.007301188633509535	0.009904299704109047
217	0.016287257100617663	0.025493432086838682	0.01281339426814163	0.021122669905476052	0.009367180077346143	0.031812237107207236	0.023269643457351913	0.021427653100581402	0.028895992487041954	0.026685427330729483	0.011496895838123708	0.008325800466244827	0.0137379621107005	0.007301188633509535	0.009904299704109047
218	0.015034391169800921	0.025493432086838682	0.01281339426814163	0.021122669905476052	0.009367180077346143	0.031812237107207236	0.023269643457351913	0.019999142893875974	0.02708999295660183	0.026685427330729483	0.011496895838123708	0.008325800466244827	0.0137379621107005	0.007301188633509535	0.009904299704109047
219	0.015034391169800921	0.025493432086838682	0.01281339426814163	0.021122669905476052	0.009367180077346143	0.0306340061032366	0.023269643457351913	0.019999142893875974	0.02708999295660183	0.026685427330729483	0.011496895838123708	0.008325800466244827	0.0137379621107005	0.007301188633509535	0.009904299704109047
220	0.015034391169800921	0.025493432086838682	0.01281339426814163	0.019362447413353048	0.009367180077346143	0.0306340061032366	0.023269643457351913	0.019999142893875974	0.02708999295660183	0.026685427330729483	0.011496895838123708	0.008325800466244827	0.0137379621107005	0.007301188633509535	0.009904299704109047
221	0.015034391169800921	0.025493432086838682	0.01281339426814163	0.019362447413353048	0.009367180077346143	0.029455775099265964	0.023269643457351913	0.019999142893875974	0.02528399342616171	0.026685427330729483	0.011496895838123708	0.008325800466244827	0.012364165899630448	0.007301188633509535	0.009904299704109047
222	0.015034391169800921	0.025493432086838682	0.01281339426814163	0.019362447413353048	0.009367180077346143	0.029455775099265964	0.021976885487499032	0.019999142893875974	0.02528399342616171	0.026685427330729483	0.011496895838123708	0.008325800466244827	0.012364165899630448	0.007301188633509535	0.009904299704109047
223	0.015034391169800921	0.024151672503320853	0.01281339426814163	0.019362447413353048	0.009367180077346143	0.029455775099265964	0.021976885487499032	0.019999142893875974	0.02528399342616171	0.026685427330729483	0.011496895838123708	0.008325800466244827	0.012364165899630448	0.007301188633509535	0.009904299704109047
224	0.015034391169800921	0.024151672503320853	0.011389683793903671	0.019362447413353048	0.009367180077346143	0.029455775099265964	0.021976885487499032	0.019999142893875974	0.02528399342616171	0.026685427330729483	0.011496895838123708	0.008325800466244827	0.012364165899630448	0.007301188633509535	0.009904299704109047
225	0.015034391169800921	0.024151672503320853	0.011389683793903671	0.019362447413353048	0.009367180077346143	0.029455775099265964	0.021976885487499032	0.019999142893875974	0.023477993895721586	0.026685427330729483	0.011496895838123708	0.007136400399638422	0.012364165899630448	0.007301188633509535	0.008666262241095415
226	0.015034391169800921	0.024151672503320853	0.011389683793903671	0.019362447413353048	0.009367180077346143	0.029455775099265964	0.021976885487499032	0.01857063268717055	0.023477993895721586	0.026685427330729483	0.011496895838123708	0.007136400399638422	0.012364165899630448	0.007301188633509535	0.008666262241095415
227	0.015034391169800921	0.024151672503320853	0.011389683793903671	0.019362447413353048	0.008029011494868123	0.029455775099265964	0.021976885487499032	0.01857063268717055	0.023477993895721586	0.026685427330729483	0.011496895838123708	0.007136400399638422	0.012364165899630448	0.007301188633509535	0.008666262241095415
228	0.013781525238984176	0.024151672503320853	0.011389683793903671	0.017602224921230043	0.008029011494868123	0.028277544095295322	0.021976885487499032	0.01857063268717055	0.023477993895721586	0.025472453361150872	0.011496895838123708	0.007136400399638422	0.012364165899630448	0.007301188633509535	0.008666262241095415
229	0.013781525238984176	0.024151672503320853	0.011389683793903671	0.017602224921230043	0.008029011494868123	0.028277544095295322	0.021976885487499032	0.01857063268717055	0.023477993895721586	0.025472453361150872	0.011496895838123708	0.007136400399638422	0.0109903696885604	0.007301188633509535	0.008666262241095415
230	0.013781525238984176	0.022809912919803027	0.011389683793903671	0.017602224921230043	0.008029011494868123	0.028277544095295322	0.020684127517646145	0.017142122480465125	0.023477993895721586	0.025472453361150872	0.011496895838123708	0.007136400399638422	0.0109903696885604	0.007301188633509535	0.008666262241095415
231	0.013781525238984176	0.022809912919803027	0.011389683793903671	0.017602224921230043	0.008029011494868123	0.028277544095295322	0.020684127517646145	0.017142122480465125	0.021671994365281465	0.025472453361150872	0.011496895838123708	0.007136400399638422	0.0109903696885604	0.007301188633509535	0.008666262241095415
232	0.013781525238984176	0.022809912919803027	0.011389683793903671	0.017602224921230043	0.008029011494868123	0.027099313091324684	0.020684127517646145	0.017142122480465125	0.021671994365281465	0.025472453361150872	0.010219462967221073	0.007136400399638422	0.0109903696885604	0.007301188633509535	0.008666262241095415
233	0.013781525238984176	0.022809912919803027	0.011389683793903671	0.017602224921230043	0.008029011494868123	0.027099313091324684	0.020684127517646145	0.017142122480465125	0.021671994365281465	0.025472453361150872	0.010219462967221073	0.007136400399638422	0.0109903696885604	0.007301188633509535	0.008666262241095415
234	0.013781525238984176	0.022809912919803027	0.011389683793903671	0.017602224921230043	0.008029011494868123	0.027099313091324684	0.020684127517646145	0.017142122480465125	0.021671994365281465	0.024259479391572258	0.010219462967221073	0.007136400399638422	0.0109903696885604	0.005840950906807628	0.008666262241095415
235	0.013781525238984176	0.022809912919803027	0.011389683793903671	0.017602224921230043	0.008029011494868123	0.027099313091324684	0.020684127517646145	0.017142122480465125	0.021671994365281465	0.023046505421993643	0.010219462967221073	0.007136400399638422	0.0109903696885604	0.005840950906807628	0.008666262241095415
236	0.013781525238984176	0.022809912919803027	0.011389683793903671	0.017602224921230043	0.008029011494868123	0.027099313091324684	0.019391369547793264	0.017142122480465125	0.021671994365281465	0.023046505421993643	0.010219462967221073	0.007136400399638422	0.0109903696885604	0.005840950906807628	0.008666262241095415
237	0.013781525238984176	0.021468153336285205	0.011389683793903671	0.017602224921230043	0.008029011494868123	0.027099313091324684	0.019391369547793264	0.017142122480465125	0.021671994365281465	0.023046505421993643	0.010219462967221073	0.007136400399638422	0.0109903696885604	0.005840950906807628	0.008666262241095415
238	0.012528659308167434	0.021468153336285205	0.011389683793903671	0.017602224921230043	0.008029011494868123	0.02592108208735405	0.019391369547793264	0.017142122480465125	0.021671994365281465	0.023046505421993643	0.010219462967221073	0.007136400399638422	0.0109903696885604	0.005840950906807628	0.008666262241095415
239	0.012528659308167434	0.021468153336285205	0.011389683793903671	0.017602224921230043	0.008029011494868123	0.02592108208735405	0.019391369547793264	0.017142122480465125	0.021671994365281465	0.023046505421993643	0.010219462967221073	0.007136400399638422	0.0109903696885604	0.005840950906807628	0.008666262241095415
240	0.012528659308167434	0.021468153336285205	0.011389683793903671	0.01584200242910704	0.008029011494868123	0.02592108208735405	0.019391369547793264	0.015713612273759697	0.021671994365281465	0.023046505421993643	0.010219462967221073	0.007136400399638422	0.009616573477490349	0.005840950906807628	0.008666262241095415
241	0.012528659308167434	0.021468153336285205	0.011389683793903671	0.01584200242910704	0.008029011494868123	0.02592108208735405	0.019391369547793264	0.015713612273759697	0.021671994365281465	0.023046505421993643	0.010219462967221073	0.007136400399638422	0.009616573477490349	0.005840950906807628	0.008666262241095415
242	0.012528659308167434	0.021468153336285205	0.011389683793903671	0.01584200242910704	0.008029011494868123	0.02592108208735405	0.019391369547793264	0.015713612273759697	0.019865994834841343	0.023046505421993643	0.010219462967221073	0.007136400399638422	0.009616573477490349	0.005840950906807628	0.008666262241095415
243	0.012528659308167434	0.021468153336285205	0.011389683793903671	0.01584200242910704	0.008029011494868123	0.02592108208735405	0.019391369547793264	0.015713612273759697	0.019865994834841343	0.021833531452415032	0.010219462967221073	0.007136400399638422	0.009616573477490349	0.005840950906807628	0.008666262241095415
244	0.012528659308167434	0.021468153336285205	0.011389683793903671	0.01584200242910704	0.008029011494868123	0.024742851083383408	0.018098611577940377	0.015713612273759697	0.019865994834841343	0.021833531452415032	0.008942030096318438	0.007136400399638422	0.009616573477490349	0.005840950906807628	0.007428224778081784
245	0.012528659308167434	0.02012639375276738	0.009965973319665714	0.01584200242910704	0.008029011494868123	0.024742851083383408	0.018098611577940377	0.015713612273759697	0.019865994834841343	0.021833531452415032	0.008942030096318438	0.007136400399638422	0.009616573477490349	0.005840950906807628	0.007428224778081784
246	0.012528659308167434	0.02012639375276738	0.009965973319665714	0.01584200242910704	0.008029011494868123	0.024742851083383408	0.018098611577940377	0.015713612273759697	0.019865994834841343	0.021833531452415032	0.008942030096318438	0.007136400399638422	0.009616573477490349	0.005840950906807628	0.007428224778081784
247	0.012528659308167434	0.02012639375276738	0.009965973319665714	0.01584200242910704	0.008029011494868123	0.024742851083383408	0.018098611577940377	0.01428510206705427	0.019865994834841343	0.021833531452415032	0.008942030096318438	0.007136400399638422	0.009616573477490349	0.005840950906807628	0.007428224778081784
248	0.012528659308167434	0.02012639375276738	0.009965973319665714	0.01584200242910704	0.008029011494868123	0.024742851083383408	0.018098611577940377	0.01428510206705427	0.018059995304401222	0.020620557482836418	0.008942030096318438	0.007136400399638422	0.009616573477490349	0.005840950906807628	0.007428224778081784
249	0.012528659308167434	0.02012639375276738	0.009965973319665714	0.01584200242910704	0.008029011494868123	0.02356462007941277	0.018098611577940377	0.01428510206705427	0.018059995304401222	0.020620557482836418	0.008942030096318438	0.007136400399638422	0.009616573477490349	0.005840950906807628	0.007428224778081784
250	0.012528659308167434	0.02012639375276738	0.009965973319665714	0.01584200242910704	0.008029011494868123	0.02356462007941277	0.018098611577940377	0.01428510206705427	0.018059995304401222	0.020620557482836418	0.008942030096318438	0.007136400399638422	0.009616573477490349	0.005840950906807628	0.007428224778081784
251	0.012528659308167434	0.02012639375276738	0.009965973319665714	0.014081779936984035	0.0066908429123901025	0.02356462007941277	0.018098611577940377	0.01428510206705427	0.018059995304401222	0.020620557482836418	0.008942030096318438	0.007136400399638422	0.009616573477490349	0.005840950906807628	0.007428224778081784
252	0.012528659308167434	0.018784634169249553	0.009965973319665714	0.014081779936984035	0.0066908429123901025	0.02238638907544213	0.016805853608087493	0.01428510206705427	0.018059995304401222	0.020620557482836418	0.008942030096318438	0.005947000333032019	0.009616573477490349	0.005840950906807628	0.007428224778081784
253	0.012528659308167434	0.018784634169249553	0.009965973319665714	0.014081779936984035	0.0066908429123901025	0.02238638907544213	0.016805853608087493	0.01428510206705427	0.018059995304401222	0.020620557482836418	0.008942030096318438	0.005947000333032019	0.008242777266420299	0.005840950906807628	0.007428224778081784
254	0.012528659308167434	0.018784634169249553	0.009965973319665714	0.014081779936984035	0.0066908429123901025	0.02238638907544213	0.016805853608087493	0.01428510206705427	0.018059995304401222	0.020620557482836418	0.008942030096318438	0.005947000333032019	0.008242777266420299	0.005840950906807628	0.007428224778081784
255	0.012528659308167434	0.018784634169249553	0.009965973319665714	0.014081779936984035	0.0066908429123901025	0.02238638907544213	0.016805853608087493	0.01428510206705427	0.018059995304401222	0.020620557482836418	0.008942030096318438	0.005947000333032019	0.008242777266420299	0.005840950906807628	0.007428224778081784
256	0.012528659308167434	0.018784634169249553	0.009965973319665714	0.014081779936984035	0.0066908429123901025	0.021208158071471493	0.016805853608087493	0.01428510206705427	0.018059995304401222	0.020620557482836418	0.008942030096318438	0.005947000333032019	0.008242777266420299	0.005840950906807628	0.007428224778081784
257	0.01127579337735069	0.018784634169249553	0.009965973319665714	0.014081779936984035	0.0066908429123901025	0.021208158071471493	0.016805853608087493	0.01428510206705427	0.018059995304401222	0.020620557482836418	0.008942030096318438	0.005947000333032019	0.008242777266420299	0.005840950906807628	0.007428224778081784
258	0.01127579337735069	0.018784634169249553	0.009965973319665714	0.014081779936984035	0.0066908429123901025	0.021208158071471493	0.016805853608087493	0.01428510206705427	0.018059995304401222	0.019407583513257803	0.008942030096318438	0.005947000333032019	0.008242777266420299	0.005840950906807628	0.007428224778081784
259	0.01127579337735069	0.017442874585731728	0.009965973319665714	0.014081779936984035	0.0066908429123901025	0.021208158071471493	0.016805853608087493	0.01428510206705427	0.0162539957739611	0.019407583513257803	0.008942030096318438	0.005947000333032019	0.008242777266420299	0.005840950906807628	0.006190187315068154
260	0.01127579337735069	0.017442874585731728	0.009965973319665714	0.014081779936984035	0.0066908429123901025	0.021208158071471493	0.01551309563823461	0.012856591860348841	0.0162539957739611	0.019407583513257803	0.008942030096318438	0.005947000333032019	0.008242777266420299	0.005840950906807628	0.006190187315068154
261	0.01127579337735069	0.017442874585731728	0.009965973319665714	0.014081779936984035	0.0066908429123901025	0.02002992706750085	0.01551309563823461	0.012856591860348841	0.0162539957739611	0.019407583513257803	0.007664597225415804	0.005947000333032019	0.008242777266420299	0.005840950906807628	0.006190187315068154
262	0.01127579337735069	0.017442874585731728	0.009965973319665714	0.014081779936984035	0.0066908429123901025	0.02002992706750085	0.01551309563823461	0.012856591860348841	0.0162539957739611	0.018194609543679192	0.007664597225415804	0.005947000333032019	0.008242777266420299	0.005840950906807628	0.006190187315068154
263	0.01127579337735069	0.017442874585731728	0.009965973319665714	0.014081779936984035	0.0066908429123901025	0.02002992706750085	0.01551309563823461	0.012856591860348841	0.0162539957739611	0.018194609543679192	0.007664597225415804	0.005947000333032019	0.008242777266420299	0.005840950906807628	0.006190187315068154
264	0.01127579337735069	0.017442874585731728	0.008542262845427754	0.014081779936984035	0.0066908429123901025	0.02002992706750085	0.01551309563823461	0.012856591860348841	0.0162539957739611	0.018194609543679192	0.007664597225415804	0.005947000333032019	0.008242777266420299	0.004380713180105722	0.006190187315068154
265	0.01127579337735069	0.017442874585731728	0.008542262845427754	0.01232155744486103	0.0066908429123901025	0.02002992706750085	0.01551309563823461	0.012856591860348841	0.0162539957739611	0.018194609543679192	0.007664597225415804	0.005947000333032019	0.008242777266420299	0.004380713180105722	0.006190187315068154
266	0.01127579337735069	0.017442874585731728	0.008542262845427754	0.01232155744486103	0.0066908429123901025	0.02002992706750085	0.01551309563823461	0.012856591860348841	0.0162539957739611	0.018194609543679192	0.007664597225415804	0.005947000333032019	0.008242777266420299	0.004380713180105722	0.006190187315068154
267	0.01127579337735069	0.017442874585731728	0.008542262845427754	0.01232155744486103	0.0066908429123901025	0.018851696063530217	0.01551309563823461	0.012856591860348841	0.0162539957739611	0.018194609543679192	0.007664597225415804	0.005947000333032019	0.008242777266420299	0.004380713180105722	0.006190187315068154
268	0.01127579337735069	0.016101115002213902	0.008542262845427754	0.01232155744486103	0.0066908429123901025	0.018851696063530217	0.01551309563823461	0.012856591860348841	0.0162539957739611	0.016981635574100578	0.007664597225415804	0.005947000333032019	0.008242777266420299	0.004380713180105722	0.006190187315068154
269	0.01127579337735069	0.016101115002213902	0.008542262845427754	0.01232155744486103	0.0066908429123901025	0.018851696063530217	0.01551309563823461	0.012856591860348841	0.0162539957739611	0.016981635574100578	0.007664597225415804	0.005947000333032019	0.008242777266420299	0.004380713180105722	0.006190187315068154
270	0.01127579337735069	0.016101115002213902	0.008542262845427754	0.01232155744486103	0.0066908429123901025	0.018851696063530217	0.01551309563823461	0.012856591860348841	0.0162539957739611	0.016981635574100578	0.007664597225415804	0.005947000333032019	0.008242777266420299	0.004380713180105722	0.006190187315068154
271	0.01127579337735069	0.016101115002213902	0.008542262845427754	0.01232155744486103	0.0066908429123901025	0.018851696063530217	0.01551309563823461	0.012856591860348841	0.0162539957739611	0.016981635574100578	0.007664597225415804	0.005947000333032019	0.008242777266420299	0.004380713180105722	0.006190187315068154
272	0.01127579337735069	0.016101115002213902	0.008542262845427754	0.01232155744486103	0.0066908429123901025	0.018851696063530217	0.01551309563823461	0.012856591860348841	0.0162539957739611	0.016981635574100578	0.007664597225415804	0.005947000333032019	0.008242777266420299	0.004380713180105722	0.006190187315068154
273	0.010022927446533946	0.016101115002213902	0.008542262845427754	0.01232155744486103	0.0066908429123901025	0.018851696063530217	0.01551309563823461	0.012856591860348841	0.0162539957739611	0.016981635574100578	0.00638716435451317	0.005947000333032019	0.008242777266420299	0.004380713180105722	0.006190187315068154
274	0.010022927446533946	0.016101115002213902	0.008542262845427754	0.01232155744486103	0.0066908429123901025	0.018851696063530217	0.014220337668381726	0.012856591860348841	0.014447996243520977	0.015768661604521967	0.00638716435451317	0.005947000333032019	0.008242777266420299	0.004380713180105722	0.006190187315068154
275	0.010022927446533946	0.016101115002213902	0.008542262845427754	0.01232155744486103	0.0066908429123901025	0.018851696063530217	0.014220337668381726	0.012856591860348841	0.014447996243520977	0.015768661604521967	0.00638716435451317	0.005947000333032019	0.008242777266420299	0.004380713180105722	0.006190187315068154
276	0.010022927446533946	0.01475935541869608	0.008542262845427754	0.01232155744486103	0.0066908429123901025	0.017673465059559575	0.014220337668381726	0.012856591860348841	0.014447996243520977	0.015768661604521967	0.00638716435451317	0.005947000333032019	0.00686898105535025	0.004380713180105722	0.006190187315068154
277	0.010022927446533946	0.01475935541869608	0.008542262845427754	0.01232155744486103	0.0066908429123901025	0.017673465059559575	0.014220337668381726	0.012856591860348841	0.014447996243520977	0.015768661604521967	0.00638716435451317	0.005947000333032019	0.00686898105535025	0.004380713180105722	0.006190187315068154
278	0.010022927446533946	0.01475935541869608	0.008542262845427754	0.01232155744486103	0.0066908429123901025	0.017673465059559575	0.01292757969852884	0.012856591860348841	0.014447996243520977	0.015768661604521967	0.00638716435451317	0.005947000333032019	0.00686898105535025	0.004380713180105722	0.006190187315068154
279	0.010022927446533946	0.01475935541869608	0.008542262845427754	0.01232155744486103	0.0066908429123901025	0.017673465059559575	0.01292757969852884	0.012856591860348841	0.014447996243520977	0.015768661604521967	0.00638716435451317	0.005947000333032019	0.00686898105535025	0.004380713180105722	0.006190187315068154
280	0.010022927446533946	0.01475935541869608	0.008542262845427754	0.010561334952738026	0.005352674329912082	0.017673465059559575	0.01292757969852884	0.011428081653643415	0.014447996243520977	0.015768661604521967	0.00638716435451317	0.004757600266425615	0.00686898105535025	0.004380713180105722	0.006190187315068154
281	0.010022927446533946	0.01475935541869608	0.008542262845427754	0.010561334952738026	0.005352674329912082	0.017673465059559575	0.01292757969852884	0.011428081653643415	0.014447996243520977	0.015768661604521967	0.00638716435451317	0.004757600266425615	0.00686898105535025	0.004380713180105722	0.006190187315068154
282	0.010022927446533946	0.01475935541869608	0.008542262845427754	0.010561334952738026	0.005352674329912082	0.01649523405558894	0.01292757969852884	0.011428081653643415	0.014447996243520977	0.015768661604521967	0.00638716435451317	0.004757600266425615	0.00686898105535025	0.004380713180105722	0.004952149852054524
283	0.010022927446533946	0.01475935541869608	0.008542262845427754	0.010561334952738026	0.005352674329912082	0.01649523405558894	0.01292757969852884	0.011428081653643415	0.014447996243520977	0.015768661604521967	0.00638716435451317	0.004757600266425615	0.00686898105535025	0.004380713180105722	0.004952149852054524
284	0.010022927446533946	0.01475935541869608	0.008542262845427754	0.010561334952738026	0.005352674329912082	0.01649523405558894	0.01292757969852884	0.011428081653643415	0.014447996243520977	0.015768661604521967	0.00638716435451317	0.004757600266425615	0.00686898105535025	0.004380713180105722	0.004952149852054524
285	0.010022927446533946	0.01475935541869608	0.007118552371189795	0.010561334952738026	0.005352674329912082	0.01649523405558894	0.01292757969852884	0.011428081653643415	0.014447996243520977	0.014555687634943353	0.00638716435451317	0.004757600266425615	0.00686898105535025	0.004380713180105722	0.004952149852054524
286	0.010022927446533946	0.01475935541869608	0.007118552371189795	0.010561334952738026	0.005352674329912082	0.01649523405558894	0.01292757969852884	0.011428081653643415	0.014447996243520977	0.014555687634943353	0.00638716435451317	0.004757600266425615	0.00686898105535025	0.004380713180105722	0.004952149852054524
287	0.010022927446533946	0.01475935541869608	0.007118552371189795	0.010561334952738026	0.005352674329912082	0.01649523405558894	0.01292757969852884	0.011428081653643415	0.014447996243520977	0.014555687634943353	0.00638716435451317	0.004757600266425615	0.00686898105535025	0.004380713180105722	0.004952149852054524
288	0.010022927446533946	0.01475935541869608	0.007118552371189795	0.010561334952738026	0.005352674329912082	0.01649523405558894	0.01292757969852884	0.011428081653643415	0.012641996713080856	0.014555687634943353	0.00638716435451317	0.004757600266425615	0.00686898105535025	0.004380713180105722	0.004952149852054524
289	0.008770061515717202	0.013417595835178254	0.007118552371189795	0.010561334952738026	0.005352674329912082	0.0153170030516183	0.01292757969852884	0.011428081653643415	0.012641996713080856	0.014555687634943353	0.00638716435451317	0.004757600266425615	0.00686898105535025	0.004380713180105722	0.004952149852054524
290	0.008770061515717202	0.013417595835178254	0.007118552371189795	0.010561334952738026	0.005352674329912082	0.0153170030516183	0.01292757969852884	0.011428081653643415	0.012641996713080856	0.014555687634943353	0.00638716435451317	0.004757600266425615	0.00686898105535025	0.004380713180105722	0.004952149852054524
291	0.008770061515717202	0.013417595835178254	0.007118552371189795	0.010561334952738026	0.005352674329912082	0.0153170030516183	0.011634821728675956	0.011428081653643415	0.012641996713080856	0.014555687634943353	0.00638716435451317	0.004757600266425615	0.00686898105535025	0.004380713180105722	0.004952149852054524
292	0.008770061515717202	0.013417595835178254	0.007118552371189795	0.010561334952738026	0.005352674329912082	0.0153170030516183	0.011634821728675956	0.011428081653643415	0.012641996713080856	0.014555687634943353	0.00638716435451317	0.004757600266425615	0.00686898105535025	0.004380713180105722	0.004952149852054524
293	0.008770061515717202	0.013417595835178254	0.007118552371189795	0.010561334952738026	0.005352674329912082	0.0153170030516183	0.011634821728675956	0.009999571446937987	0.012641996713080856	0.014555687634943353	0.00638716435451317	0.004757600266425615	0.00686898105535025	0.004380713180105722	0.004952149852054524
294	0.008770061515717202	0.013417595835178254	0.007118552371189795	0.010561334952738026	0.005352674329912082	0.0153170030516183	0.011634821728675956	0.009999571446937987	0.012641996713080856	0.014555687634943353	0.00638716435451317	0.004757600266425615	0.00686898105535025	0.004380713180105722	0.004952149852054524
295	0.008770061515717202	0.013417595835178254	0.007118552371189795	0.010561334952738026	0.005352674329912082	0.014138772047647661	0.011634821728675956	0.009999571446937987	0.012641996713080856	0.013342713665364742	0.00638716435451317	0.004757600266425615	0.00686898105535025	0.004380713180105722	0.004952149852054524
296	0.008770061515717202	0.013417595835178254	0.007118552371189795	0.010561334952738026	0.005352674329912082	0.014138772047647661	0.011634821728675956	0.009999571446937987	0.012641996713080856	0.013342713665364742	0.00638716435451317	0.004757600266425615	0.00686898105535025	0.004380713180105722	0.004952149852054524
297	0.008770061515717202	0.013417595835178254	0.007118552371189795	0.010561334952738026	0.005352674329912082	0.014138772047647661	0.011634821728675956	0.009999571446937987	0.012641996713080856	0.013342713665364742	0.00638716435451317	0.004757600266425615	0.00686898105535025	0.004380713180105722	0.004952149852054524
298	0.008770061515717202	0.013417595835178254	0.007118552371189795	0.010561334952738026	0.005352674329912082	0.014138772047647661	0.011634821728675956	0.009999571446937987	0.012641996713080856	0.013342713665364742	0.00638716435451317	0.004757600266425615	0.0054951848442802	0.004380713180105722	0.004952149852054524
299	0.008770061515717202	0.013417595835178254	0.007118552371189795	0.010561334952738026	0.005352674329912082	0.014138772047647661	0.010342063758823072	0.009999571446937987	0.012641996713080856	0.013342713665364742	0.00638716435451317	0.004757600266425615	0.0054951848442802	0.004380713180105722	0.004952149852054524
300	0.008770061515717202	0.013417595835178254	0.007118552371189795	0.010561334952738026	0.005352674329912082	0.014138772047647661	0.010342063758823072	0.009999571446937987	0.012641996713080856	0.013342713665364742	0.00638716435451317	0.004757600266425615	0.0054951848442802	0.004380713180105722	0.004952149852054524
301	0.008770061515717202	0.012075836251660426	0.007118552371189795	0.010561334952738026	0.005352674329912082	0.014138772047647661	0.010342063758823072	0.009999571446937987	0.012641996713080856	0.013342713665364742	0.00638716435451317	0.004757600266425615	0.0054951848442802	0.004380713180105722	0.004952149852054524
302	0.008770061515717202	0.012075836251660426	0.007118552371189795	0.010561334952738026	0.005352674329912082	0.014138772047647661	0.010342063758823072	0.009999571446937987	0.012641996713080856	0.013342713665364742	0.00638716435451317	0.004757600266425615	0.0054951848442802	0.004380713180105722	0.004952149852054524
303	0.008770061515717202	0.012075836251660426	0.007118552371189795	0.008801112460615022	0.005352674329912082	0.014138772047647661	0.010342063758823072	0.009999571446937987	0.010835997182640732	0.013342713665364742	0.00638716435451317	0.004757600266425615	0.0054951848442802	0.004380713180105722	0.004952149852054524
304	0.008770061515717202	0.012075836251660426	0.005694841896951836	0.008801112460615022	0.005352674329912082	0.014138772047647661	0.010342063758823072	0.008571061240232563	0.010835997182640732	0.013342713665364742	0.005109731483610536	0.004757600266425615	0.0054951848442802	0.004380713180105722	0.004952149852054524
305	0.008770061515717202	0.012075836251660426	0.005694841896951836	0.008801112460615022	0.005352674329912082	0.014138772047647661	0.010342063758823072	0.008571061240232563	0.010835997182640732	0.013342713665364742	0.005109731483610536	0.004757600266425615	0.0054951848442802	0.002920475453403814	0.004952149852054524
306	0.008770061515717202	0.012075836251660426	0.005694841896951836	0.008801112460615022	0.005352674329912082	0.012960541043677025	0.010342063758823072	0.008571061240232563	0.010835997182640732	0.013342713665364742	0.005109731483610536	0.004757600266425615	0.0054951848442802	0.002920475453403814	0.004952149852054524
307	0.0075171955849004605	0.012075836251660426	0.005694841896951836	0.008801112460615022	0.005352674329912082	0.012960541043677025	0.010342063758823072	0.008571061240232563	0.010835997182640732	0.013342713665364742	0.005109731483610536	0.004757600266425615	0.0054951848442802	0.002920475453403814	0.004952149852054524
308	0.0075171955849004605	0.012075836251660426	0.005694841896951836	0.008801112460615022	0.005352674329912082	0.012960541043677025	0.010342063758823072	0.008571061240232563	0.010835997182640732	0.013342713665364742	0.005109731483610536	0.004757600266425615	0.0054951848442802	0.002920475453403814	0.004952149852054524
309	0.0075171955849004605	0.012075836251660426	0.005694841896951836	0.008801112460615022	0.005352674329912082	0.012960541043677025	0.009049305788970188	0.008571061240232563	0.010835997182640732	0.013342713665364742	0.005109731483610536	0.004757600266425615	0.0054951848442802	0.002920475453403814	0.004952149852054524
310	0.0075171955849004605	0.012075836251660426	0.005694841896951836	0.008801112460615022	0.005352674329912082	0.012960541043677025	0.009049305788970188	0.008571061240232563	0.010835997182640732	0.012129739695786129	0.005109731483610536	0.004757600266425615	0.0054951848442802	0.002920475453403814	0.004952149852054524
311	0.0075171955849004605	0.012075836251660426	0.005694841896951836	0.008801112460615022	0.005352674329912082	0.012960541043677025	0.009049305788970188	0.008571061240232563	0.010835997182640732	0.012129739695786129	0.005109731483610536	0.004757600266425615	0.0054951848442802	0.002920475453403814	0.004952149852054524
312	0.0075171955849004605	0.012075836251660426	0.005694841896951836	0.008801112460615022	0.005352674329912082	0.012960541043677025	0.009049305788970188	0.008571061240232563	0.010835997182640732	0.012129739695786129	0.005109731483610536	0.004757600266425615	0.0054951848442802	0.002920475453403814	0.004952149852054524
313	0.0075171955849004605	0.012075836251660426	0.005694841896951836	0.008801112460615022	0.005352674329912082	0.012960541043677025	0.009049305788970188	0.008571061240232563	0.010835997182640732	0.012129739695786129	0.005109731483610536	0.004757600266425615	0.0054951848442802	0.002920475453403814	0.004952149852054524
314	0.0075171955849004605	0.012075836251660426	0.005694841896951836	0.008801112460615022	0.0040145057474340615	0.012960541043677025	0.009049305788970188	0.008571061240232563	0.010835997182640732	0.012129739695786129	0.005109731483610536	0.003568200199819211	0.0054951848442802	0.002920475453403814	0.004952149852054524
315	0.0075171955849004605	0.012075836251660426	0.005694841896951836	0.008801112460615022	0.0040145057474340615	0.012960541043677025	0.009049305788970188	0.008571061240232563	0.010835997182640732	0.012129739695786129	0.005109731483610536	0.003568200199819211	0.0054951848442802	0.002920475453403814	0.004952149852054524
316	0.0075171955849004605	0.012075836251660426	0.005694841896951836	0.008801112460615022	0.0040145057474340615	0.011782310039706385	0.009049305788970188	0.008571061240232563	0.010835997182640732	0.012129739695786129	0.005109731483610536	0.003568200199819211	0.0054951848442802	0.002920475453403814	0.004952149852054524
317	0.0075171955849004605	0.010734076668142602	0.005694841896951836	0.008801112460615022	0.0040145057474340615	0.011782310039706385	0.009049305788970188	0.008571061240232563	0.010835997182640732	0.012129739695786129	0.005109731483610536	0.003568200199819211	0.0054951848442802	0.002920475453403814	0.004952149852054524
318	0.0075171955849004605	0.010734076668142602	0.005694841896951836	0.008801112460615022	0.0040145057474340615	0.011782310039706385	0.009049305788970188	0.008571061240232563	0.010835997182640732	0.012129739695786129	0.005109731483610536	0.003568200199819211	0.0054951848442802	0.002920475453403814	0.004952149852054524
319	0.0075171955849004605	0.010734076668142602	0.005694841896951836	0.008801112460615022	0.0040145057474340615	0.011782310039706385	0.009049305788970188	0.008571061240232563	0.010835997182640732	0.012129739695786129	0.005109731483610536	0.003568200199819211	0.0054951848442802	0.002920475453403814	0.004952149852054524
320	0.0075171955849004605	0.010734076668142602	0.005694841896951836	0.008801112460615022	0.0040145057474340615	0.011782310039706385	0.009049305788970188	0.008571061240232563	0.010835997182640732	0.012129739695786129	0.005109731483610536	0.003568200199819211	0.0054951848442802	0.002920475453403814	0.003714112389040892
321	0.0075171955849004605	0.010734076668142602	0.005694841896951836	0.008801112460615022	0.0040145057474340615	0.011782310039706385	0.009049305788970188	0.008571061240232563	0.009029997652200611	0.012129739695786129	0.005109731483610536	0.003568200199819211	0.0054951848442802	0.002920475453403814	0.003714112389040892
322	0.0075171955849004605	0.010734076668142602	0.005694841896951836	0.008801112460615022	0.0040145057474340615	0.011782310039706385	0.009049305788970188	0.008571061240232563	0.009029997652200611	0.012129739695786129	0.005109731483610536	0.003568200199819211	0.0054951848442802	0.002920475453403814	0.003714112389040892
323	0.0075171955849004605	0.010734076668142602	0.005694841896951836	0.007040889968492017	0.0040145057474340615	0.011782310039706385	0.009049305788970188	0.008571061240232563	0.009029997652200611	0.012129739695786129	0.005109731483610536	0.003568200199819211	0.0054951848442802	0.002920475453403814	0.003714112389040892
324	0.0075171955849004605	0.010734076668142602	0.005694841896951836	0.007040889968492017	0.0040145057474340615	0.011782310039706385	0.009049305788970188	0.008571061240232563	0.009029997652200611	0.012129739695786129	0.005109731483610536	0.003568200199819211	0.0054951848442802	0.002920475453403814	0.003714112389040892
325	0.0075171955849004605	0.010734076668142602	0.005694841896951836	0.007040889968492017	0.0040145057474340615	0.011782310039706385	0.009049305788970188	0.008571061240232563	0.009029997652200611	0.012129739695786129	0.005109731483610536	0.003568200199819211	0.0054951848442802	0.002920475453403814	0.003714112389040892
326	0.006264329654083717	0.010734076668142602	0.005694841896951836	0.007040889968492017	0.0040145057474340615	0.011782310039706385	0.009049305788970188	0.008571061240232563	0.009029997652200611	0.012129739695786129	0.005109731483610536	0.003568200199819211	0.0054951848442802	0.002920475453403814	0.003714112389040892
327	0.006264329654083717	0.010734076668142602	0.005694841896951836	0.007040889968492017	0.0040145057474340615	0.010604079035735747	0.009049305788970188	0.008571061240232563	0.009029997652200611	0.010916765726207516	0.005109731483610536	0.003568200199819211	0.0054951848442802	0.002920475453403814	0.003714112389040892
328	0.006264329654083717	0.010734076668142602	0.005694841896951836	0.007040889968492017	0.0040145057474340615	0.010604079035735747	0.007756547819117305	0.008571061240232563	0.009029997652200611	0.010916765726207516	0.005109731483610536	0.003568200199819211	0.0054951848442802	0.002920475453403814	0.003714112389040892
329	0.006264329654083717	0.010734076668142602	0.005694841896951836	0.007040889968492017	0.0040145057474340615	0.010604079035735747	0.007756547819117305	0.008571061240232563	0.009029997652200611	0.010916765726207516	0.005109731483610536	0.003568200199819211	0.004121388633210149	0.002920475453403814	0.003714112389040892
330	0.006264329654083717	0.010734076668142602	0.005694841896951836	0.007040889968492017	0.0040145057474340615	0.010604079035735747	0.007756547819117305	0.007142551033527135	0.009029997652200611	0.010916765726207516	0.005109731483610536	0.003568200199819211	0.004121388633210149	0.002920475453403814	0.003714112389040892
331	0.006264329654083717	0.010734076668142602	0.005694841896951836	0.007040889968492017	0.0040145057474340615	0.010604079035735747	0.007756547819117305	0.007142551033527135	0.009029997652200611	0.010916765726207516	0.005109731483610536	0.003568200199819211	0.004121388633210149	0.002920475453403814	0.003714112389040892
332	0.006264329654083717	0.010734076668142602	0.005694841896951836	0.007040889968492017	0.0040145057474340615	0.010604079035735747	0.007756547819117305	0.007142551033527135	0.009029997652200611	0.010916765726207516	0.005109731483610536	0.003568200199819211	0.004121388633210149	0.002920475453403814	0.003714112389040892
333	0.006264329654083717	0.010734076668142602	0.005694841896951836	0.007040889968492017	0.0040145057474340615	0.010604079035735747	0.007756547819117305	0.007142551033527135	0.009029997652200611	0.010916765726207516	0.003832298612707902	0.003568200199819211	0.004121388633210149	0.002920475453403814	0.003714112389040892
334	0.006264329654083717	0.010734076668142602	0.005694841896951836	0.007040889968492017	0.0040145057474340615	0.010604079035735747	0.007756547819117305	0.007142551033527135	0.009029997652200611	0.010916765726207516	0.003832298612707902	0.003568200199819211	0.004121388633210149	0.002920475453403814	0.003714112389040892
335	0.006264329654083717	0.009392317084624777	0.005694841896951836	0.007040889968492017	0.0040145057474340615	0.010604079035735747	0.007756547819117305	0.007142551033527135	0.009029997652200611	0.010916765726207516	0.003832298612707902	0.003568200199819211	0.004121388633210149	0.002920475453403814	0.003714112389040892
336	0.006264329654083717	0.009392317084624777	0.005694841896951836	0.007040889968492017	0.0040145057474340615	0.010604079035735747	0.007756547819117305	0.007142551033527135	0.009029997652200611	0.009703791756628902	0.003832298612707902	0.003568200199819211	0.004121388633210149	0.002920475453403814	0.003714112389040892
337	0.006264329654083717	0.009392317084624777	0.005694841896951836	0.007040889968492017	0.0040145057474340615	0.010604079035735747	0.007756547819117305	0.007142551033527135	0.009029997652200611	0.009703791756628902	0.003832298612707902	0.003568200199819211	0.004121388633210149	0.002920475453403814	0.003714112389040892
338	0.006264329654083717	0.009392317084624777	0.005694841896951836	0.007040889968492017	0.0040145057474340615	0.010604079035735747	0.007756547819117305	0.007142551033527135	0.009029997652200611	0.009703791756628902	0.003832298612707902	0.003568200199819211	0.004121388633210149	0.002920475453403814	0.003714112389040892
339	0.006264329654083717	0.009392317084624777	0.004271131422713877	0.007040889968492017	0.0040145057474340615	0.010604079035735747	0.007756547819117305	0.007142551033527135	0.009029997652200611	0.009703791756628902	0.003832298612707902	0.003568200199819211	0.004121388633210149	0.002920475453403814	0.003714112389040892
340	0.006264329654083717	0.009392317084624777	0.004271131422713877	0.007040889968492017	0.0040145057474340615	0.009425848031765108	0.007756547819117305	0.007142551033527135	0.009029997652200611	0.009703791756628902	0.003832298612707902	0.003568200199819211	0.004121388633210149	0.002920475453403814	0.003714112389040892
341	0.006264329654083717	0.009392317084624777	0.004271131422713877	0.007040889968492017	0.0040145057474340615	0.009425848031765108	0.007756547819117305	0.007142551033527135	0.009029997652200611	0.009703791756628902	0.003832298612707902	0.003568200199819211	0.004121388633210149	0.002920475453403814	0.003714112389040892
342	0.006264329654083717	0.009392317084624777	0.004271131422713877	0.007040889968492017	0.0040145057474340615	0.009425848031765108	0.007756547819117305	0.007142551033527135	0.009029997652200611	0.009703791756628902	0.003832298612707902	0.003568200199819211	0.004121388633210149	0.002920475453403814	0.003714112389040892
343	0.006264329654083717	0.009392317084624777	0.004271131422713877	0.007040889968492017	0.0040145057474340615	0.009425848031765108	0.007756547819117305	0.007142551033527135	0.009029997652200611	0.009703791756628902	0.003832298612707902	0.003568200199819211	0.004121388633210149	0.002920475453403814	0.003714112389040892
344	0.006264329654083717	0.009392317084624777	0.004271131422713877	0.007040889968492017	0.0040145057474340615	0.009425848031765108	0.007756547819117305	0.007142551033527135	0.009029997652200611	0.009703791756628902	0.003832298612707902	0.003568200199819211	0.004121388633210149	0.002920475453403814	0.003714112389040892
345	0.006264329654083717	0.009392317084624777	0.004271131422713877	0.007040889968492017	0.0040145057474340615	0.009425848031765108	0.00646378984926442	0.007142551033527135	0.009029997652200611	0.009703791756628902	0.003832298612707902	0.003568200199819211	0.004121388633210149	0.002920475453403814	0.003714112389040892
346	0.006264329654083717	0.009392317084624777	0.004271131422713877	0.007040889968492017	0.0040145057474340615	0.009425848031765108	0.00646378984926442	0.007142551033527135	0.0072239981217604885	0.009703791756628902	0.003832298612707902	0.003568200199819211	0.004121388633210149	0.002920475453403814	0.003714112389040892
347	0.006264329654083717	0.009392317084624777	0.004271131422713877	0.007040889968492017	0.0040145057474340615	0.009425848031765108	0.00646378984926442	0.007142551033527135	0.0072239981217604885	0.009703791756628902	0.003832298612707902	0.003568200199819211	0.004121388633210149	0.002920475453403814	0.003714112389040892
348	0.006264329654083717	0.009392317084624777	0.004271131422713877	0.007040889968492017	0.0040145057474340615	0.009425848031765108	0.00646378984926442	0.007142551033527135	0.0072239981217604885	0.009703791756628902	0.003832298612707902	0.003568200199819211	0.004121388633210149	0.002920475453403814	0.003714112389040892
349	0.006264329654083717	0.009392317084624777	0.004271131422713877	0.007040889968492017	0.0040145057474340615	0.009425848031765108	0.00646378984926442	0.007142551033527135	0.0072239981217604885	0.009703791756628902	0.003832298612707902	0.003568200199819211	0.004121388633210149	0.002920475453403814	0.003714112389040892
350	0.006264329654083717	0.009392317084624777	0.004271131422713877	0.007040889968492017	0.0040145057474340615	0.009425848031765108	0.00646378984926442	0.007142551033527135	0.0072239981217604885	0.009703791756628902	0.003832298612707902	0.003568200199819211	0.004121388633210149	0.002920475453403814	0.003714112389040892
351	0.006264329654083717	0.009392317084624777	0.004271131422713877	0.007040889968492017	0.0040145057474340615	0.009425848031765108	0.00646378984926442	0.007142551033527135	0.0072239981217604885	0.009703791756628902	0.003832298612707902	0.0023788001332128075	0.004121388633210149	0.002920475453403814	0.003714112389040892
352	0.006264329654083717	0.009392317084624777	0.004271131422713877	0.007040889968492017	0.0040145057474340615	0.009425848031765108	0.00646378984926442	0.007142551033527135	0.0072239981217604885	0.009703791756628902	0.003832298612707902	0.0023788001332128075	0.004121388633210149	0.002920475453403814	0.003714112389040892
353	0.006264329654083717	0.009392317084624777	0.004271131422713877	0.007040889968492017	0.0040145057474340615	0.00824761702779447	0.00646378984926442	0.007142551033527135	0.0072239981217604885	0.008490817787050289	0.003832298612707902	0.0023788001332128075	0.004121388633210149	0.002920475453403814	0.003714112389040892
354	0.006264329654083717	0.009392317084624777	0.004271131422713877	0.007040889968492017	0.0040145057474340615	0.00824761702779447	0.00646378984926442	0.007142551033527135	0.0072239981217604885	0.008490817787050289	0.003832298612707902	0.0023788001332128075	0.004121388633210149	0.002920475453403814	0.003714112389040892
355	0.006264329654083717	0.009392317084624777	0.004271131422713877	0.007040889968492017	0.002676337164956041	0.00824761702779447	0.00646378984926442	0.007142551033527135	0.0072239981217604885	0.008490817787050289	0.003832298612707902	0.0023788001332128075	0.004121388633210149	0.002920475453403814	0.002476074926027262
356	0.006264329654083717	0.008050557501106951	0.004271131422713877	0.007040889968492017	0.002676337164956041	0.00824761702779447	0.00646378984926442	0.007142551033527135	0.0072239981217604885	0.008490817787050289	0.003832298612707902	0.0023788001332128075	0.004121388633210149	0.002920475453403814	0.002476074926027262
357	0.005011463723266973	0.008050557501106951	0.004271131422713877	0.007040889968492017	0.002676337164956041	0.00824761702779447	0.00646378984926442	0.007142551033527135	0.0072239981217604885	0.008490817787050289	0.003832298612707902	0.0023788001332128075	0.004121388633210149	0.002920475453403814	0.002476074926027262
358	0.005011463723266973	0.008050557501106951	0.004271131422713877	0.007040889968492017	0.002676337164956041	0.00824761702779447	0.00646378984926442	0.007142551033527135	0.0072239981217604885	0.008490817787050289	0.003832298612707902	0.0023788001332128075	0.004121388633210149	0.002920475453403814	0.002476074926027262
359	0.005011463723266973	0.008050557501106951	0.004271131422713877	0.007040889968492017	0.002676337164956041	0.00824761702779447	0.00646378984926442	0.007142551033527135	0.0072239981217604885	0.008490817787050289	0.003832298612707902	0.0023788001332128075	0.004121388633210149	0.002920475453403814	0.002476074926027262
360	0.005011463723266973	0.008050557501106951	0.004271131422713877	0.005280667476369013	0.002676337164956041	0.00824761702779447	0.00646378984926442	0.0057140408268217075	0.0072239981217604885	0.008490817787050289	0.003832298612707902	0.0023788001332128075	0.004121388633210149	0.002920475453403814	0.002476074926027262
361	0.005011463723266973	0.008050557501106951	0.004271131422713877	0.005280667476369013	0.002676337164956041	0.00824761702779447	0.00646378984926442	0.0057140408268217075	0.0072239981217604885	0.008490817787050289	0.003832298612707902	0.0023788001332128075	0.004121388633210149	0.002920475453403814	0.002476074926027262
362	0.005011463723266973	0.008050557501106951	0.004271131422713877	0.005280667476369013	0.002676337164956041	0.00824761702779447	0.00646378984926442	0.0057140408268217075	0.0072239981217604885	0.008490817787050289	0.003832298612707902	0.0023788001332128075	0.004121388633210149	0.002920475453403814	0.002476074926027262
363	0.005011463723266973	0.008050557501106951	0.004271131422713877	0.005280667476369013	0.002676337164956041	0.0070693860238238305	0.00646378984926442	0.0057140408268217075	0.0072239981217604885	0.008490817787050289	0.003832298612707902	0.0023788001332128075	0.004121388633210149	0.002920475453403814	0.002476074926027262
364	0.005011463723266973	0.008050557501106951	0.004271131422713877	0.005280667476369013	0.002676337164956041	0.0070693860238238305	0.005171031879411536	0.0057140408268217075	0.0072239981217604885	0.008490817787050289	0.003832298612707902	0.0023788001332128075	0.004121388633210149	0.002920475453403814	0.002476074926027262
365	0.005011463723266973	0.008050557501106951	0.004271131422713877	0.005280667476369013	0.002676337164956041	0.0070693860238238305	0.005171031879411536	0.0057140408268217075	0.0072239981217604885	0.008490817787050289	0.003832298612707902	0.0023788001332128075	0.004121388633210149	0.002920475453403814	0.002476074926027262
366	0.005011463723266973	0.008050557501106951	0.004271131422713877	0.005280667476369013	0.002676337164956041	0.0070693860238238305	0.005171031879411536	0.0057140408268217075	0.0072239981217604885	0.008490817787050289	0.003832298612707902	0.0023788001332128075	0.004121388633210149	0.002920475453403814	0.002476074926027262
367	0.005011463723266973	0.008050557501106951	0.004271131422713877	0.005280667476369013	0.002676337164956041	0.0070693860238238305	0.005171031879411536	0.0057140408268217075	0.0072239981217604885	0.008490817787050289	0.003832298612707902	0.0023788001332128075	0.004121388633210149	0.002920475453403814	0.002476074926027262
368	0.005011463723266973	0.008050557501106951	0.004271131422713877	0.005280667476369013	0.002676337164956041	0.0070693860238238305	0.005171031879411536	0.0057140408268217075	0.0072239981217604885	0.008490817787050289	0.003832298612707902	0.0023788001332128075	0.004121388633210149	0.002920475453403814	0.002476074926027262
369	0.005011463723266973	0.008050557501106951	0.004271131422713877	0.005280667476369013	0.002676337164956041	0.0070693860238238305	0.005171031879411536	0.0057140408268217075	0.0072239981217604885	0.008490817787050289	0.003832298612707902	0.0023788001332128075	0.004121388633210149	0.002920475453403814	0.002476074926027262
370	0.005011463723266973	0.008050557501106951	0.004271131422713877	0.005280667476369013	0.002676337164956041	0.0070693860238238305	0.005171031879411536	0.0057140408268217075	0.0072239981217604885	0.008490817787050289	0.003832298612707902	0.0023788001332128075	0.004121388633210149	0.002920475453403814	0.002476074926027262
371	0.005011463723266973	0.008050557501106951	0.004271131422713877	0.005280667476369013	0.002676337164956041	0.0070693860238238305	0.005171031879411536	0.0057140408268217075	0.0072239981217604885	0.008490817787050289	0.002554865741805268	0.0023788001332128075	0.004121388633210149	0.002920475453403814	0.002476074926027262
372	0.005011463723266973	0.008050557501106951	0.004271131422713877	0.005280667476369013	0.002676337164956041	0.0070693860238238305	0.005171031879411536	0.0057140408268217075	0.0072239981217604885	0.007277843817471676	0.002554865741805268	0.0023788001332128075	0.004121388633210149	0.002920475453403814	0.002476074926027262
373	0.005011463723266973	0.008050557501106951	0.004271131422713877	0.005280667476369013	0.002676337164956041	0.0070693860238238305	0.005171031879411536	0.0057140408268217075	0.005417998591320366	0.007277843817471676	0.002554865741805268	0.0023788001332128075	0.0027475924221401	0.002920475453403814	0.002476074926027262
374	0.005011463723266973	0.008050557501106951	0.004271131422713877	0.005280667476369013	0.002676337164956041	0.0070693860238238305	0.005171031879411536	0.0057140408268217075	0.005417998591320366	0.007277843817471676	0.002554865741805268	0.0023788001332128075	0.0027475924221401	0.002920475453403814	0.002476074926027262
375	0.005011463723266973	0.008050557501106951	0.004271131422713877	0.005280667476369013	0.002676337164956041	0.0070693860238238305	0.005171031879411536	0.0057140408268217075	0.005417998591320366	0.007277843817471676	0.002554865741805268	0.0023788001332128075	0.0027475924221401	0.002920475453403814	0.002476074926027262
376	0.005011463723266973	0.008050557501106951	0.004271131422713877	0.005280667476369013	0.002676337164956041	0.0070693860238238305	0.005171031879411536	0.0057140408268217075	0.005417998591320366	0.007277843817471676	0.002554865741805268	0.0023788001332128075	0.0027475924221401	0.002920475453403814	0.002476074926027262
377	0.005011463723266973	0.008050557501106951	0.004271131422713877	0.005280667476369013	0.002676337164956041	0.0070693860238238305	0.005171031879411536	0.0057140408268217075	0.005417998591320366	0.007277843817471676	0.002554865741805268	0.0023788001332128075	0.0027475924221401	0.002920475453403814	0.002476074926027262
378	0.005011463723266973	0.008050557501106951	0.004271131422713877	0.005280667476369013	0.002676337164956041	0.0070693860238238305	0.005171031879411536	0.0057140408268217075	0.005417998591320366	0.007277843817471676	0.002554865741805268	0.0023788001332128075	0.0027475924221401	0.002920475453403814	0.002476074926027262
379	0.005011463723266973	0.006708797917589127	0.004271131422713877	0.005280667476369013	0.002676337164956041	0.0070693860238238305	0.005171031879411536	0.0057140408268217075	0.005417998591320366	0.007277843817471676	0.002554865741805268	0.0023788001332128075	0.0027475924221401	0.002920475453403814	0.002476074926027262
380	0.005011463723266973	0.006708797917589127	0.004271131422713877	0.005280667476369013	0.002676337164956041	0.0070693860238238305	0.005171031879411536	0.0057140408268217075	0.005417998591320366	0.007277843817471676	0.002554865741805268	0.0023788001332128075	0.0027475924221401	0.002920475453403814	0.002476074926027262
381	0.005011463723266973	0.006708797917589127	0.004271131422713877	0.005280667476369013	0.002676337164956041	0.0070693860238238305	0.005171031879411536	0.0057140408268217075	0.005417998591320366	0.007277843817471676	0.002554865741805268	0.0023788001332128075	0.0027475924221401	0.002920475453403814	0.002476074926027262
382	0.005011463723266973	0.006708797917589127	0.004271131422713877	0.005280667476369013	0.002676337164956041	0.0070693860238238305	0.005171031879411536	0.0057140408268217075	0.005417998591320366	0.007277843817471676	0.002554865741805268	0.0023788001332128075	0.0027475924221401	0.002920475453403814	0.002476074926027262
383	0.005011463723266973	0.006708797917589127	0.002847420948475918	0.005280667476369013	0.002676337164956041	0.0070693860238238305	0.005171031879411536	0.0057140408268217075	0.005417998591320366	0.007277843817471676	0.002554865741805268	0.0023788001332128075	0.0027475924221401	0.002920475453403814	0.002476074926027262
384	0.005011463723266973	0.006708797917589127	0.002847420948475918	0.005280667476369013	0.002676337164956041	0.0070693860238238305	0.005171031879411536	0.0057140408268217075	0.005417998591320366	0.007277843817471676	0.002554865741805268	0.0023788001332128075	0.0027475924221401	0.002920475453403814	0.002476074926027262
385	0.005011463723266973	0.006708797917589127	0.002847420948475918	0.005280667476369013	0.002676337164956041	0.005891155019853192	0.005171031879411536	0.0057140408268217075	0.005417998591320366	0.007277843817471676	0.002554865741805268	0.0023788001332128075	0.0027475924221401	0.002920475453403814	0.002476074926027262
386	0.005011463723266973	0.006708797917589127	0.002847420948475918	0.005280667476369013	0.002676337164956041	0.005891155019853192	0.005171031879411536	0.0057140408268217075	0.005417998591320366	0.007277843817471676	0.002554865741805268	0.0023788001332128075	0.0027475924221401	0.001460237726701907	0.002476074926027262
387	0.005011463723266973	0.006708797917589127	0.002847420948475918	0.005280667476369013	0.002676337164956041	0.005891155019853192	0.005171031879411536	0.004285530620116281	0.005417998591320366	0.007277843817471676	0.002554865741805268	0.0023788001332128075	0.0027475924221401	0.001460237726701907	0.002476074926027262
388	0.0037585977924502302	0.006708797917589127	0.002847420948475918	0.005280667476369013	0.002676337164956041	0.005891155019853192	0.005171031879411536	0.004285530620116281	0.005417998591320366	0.007277843817471676	0.002554865741805268	0.0023788001332128075	0.0027475924221401	0.001460237726701907	0.002476074926027262
389	0.0037585977924502302	0.006708797917589127	0.002847420948475918	0.005280667476369013	0.002676337164956041	0.005891155019853192	0.005171031879411536	0.004285530620116281	0.005417998591320366	0.007277843817471676	0.002554865741805268	0.0023788001332128075	0.0027475924221401	0.001460237726701907	0.002476074926027262
390	0.0037585977924502302	0.006708797917589127	0.002847420948475918	0.005280667476369013	0.002676337164956041	0.005891155019853192	0.005171031879411536	0.004285530620116281	0.005417998591320366	0.007277843817471676	0.002554865741805268	0.0023788001332128075	0.0027475924221401	0.001460237726701907	0.002476074926027262
391	0.0037585977924502302	0.006708797917589127	0.002847420948475918	0.005280667476369013	0.002676337164956041	0.005891155019853192	0.005171031879411536	0.004285530620116281	0.005417998591320366	0.007277843817471676	0.002554865741805268	0.0023788001332128075	0.0027475924221401	0.001460237726701907	0.002476074926027262
392	0.0037585977924502302	0.006708797917589127	0.002847420948475918	0.005280667476369013	0.002676337164956041	0.005891155019853192	0.005171031879411536	0.004285530620116281	0.005417998591320366	0.007277843817471676	0.002554865741805268	0.0023788001332128075	0.0027475924221401	0.001460237726701907	0.002476074926027262
393	0.0037585977924502302	0.006708797917589127	0.002847420948475918	0.005280667476369013	0.002676337164956041	0.005891155019853192	0.005171031879411536	0.004285530620116281	0.005417998591320366	0.006064869847893064	0.002554865741805268	0.0023788001332128075	0.0027475924221401	0.001460237726701907	0.002476074926027262
394	0.0037585977924502302	0.006708797917589127	0.002847420948475918	0.005280667476369013	0.002676337164956041	0.005891155019853192	0.005171031879411536	0.004285530620116281	0.005417998591320366	0.006064869847893064	0.002554865741805268	0.0023788001332128075	0.0027475924221401	0.001460237726701907	0.002476074926027262
395	0.0037585977924502302	0.006708797917589127	0.002847420948475918	0.005280667476369013	0.002676337164956041	0.005891155019853192	0.005171031879411536	0.004285530620116281	0.005417998591320366	0.006064869847893064	0.002554865741805268	0.0023788001332128075	0.0027475924221401	0.001460237726701907	0.002476074926027262
396	0.0037585977924502302	0.006708797917589127	0.002847420948475918	0.005280667476369013	0.002676337164956041	0.005891155019853192	0.005171031879411536	0.004285530620116281	0.005417998591320366	0.006064869847893064	0.002554865741805268	0.0023788001332128075	0.0027475924221401	0.001460237726701907	0.002476074926027262
397	0.0037585977924502302	0.006708797917589127	0.002847420948475918	0.005280667476369013	0.002676337164956041	0.005891155019853192	0.005171031879411536	0.004285530620116281	0.005417998591320366	0.006064869847893064	0.002554865741805268	0.0023788001332128075	0.0027475924221401	0.001460237726701907	0.002476074926027262
398	0.0037585977924502302	0.006708797917589127	0.002847420948475918	0.005280667476369013	0.002676337164956041	0.005891155019853192	0.005171031879411536	0.004285530620116281	0.005417998591320366	0.006064869847893064	0.002554865741805268	0.0023788001332128075	0.0027475924221401	0.001460237726701907	0.002476074926027262
399	0.0037585977924502302	0.006708797917589127	0.002847420948475918	0.005280667476369013	0.002676337164956041	0.005891155019853192	0.005171031879411536	0.004285530620116281	0.005417998591320366	0.006064869847893064	0.002554865741805268	0.0023788001332128075	0.0027475924221401	0.001460237726701907	0.002476074926027262
400	0.0037585977924502302	0.006708797917589127	0.002847420948475918	0.005280667476369013	0.002676337164956041	0.005891155019853192	0.005171031879411536	0.004285530620116281	0.005417998591320366	0.006064869847893064	0.002554865741805268	0.0023788001332128075	0.0027475924221401	0.001460237726701907	0.002476074926027262
401	0.0037585977924502302	0.006708797917589127	0.002847420948475918	0.005280667476369013	0.002676337164956041	0.005891155019853192	0.005171031879411536	0.004285530620116281	0.005417998591320366	0.006064869847893064	0.002554865741805268	0.0023788001332128075	0.0027475924221401	0.001460237726701907	0.002476074926027262
402	0.0037585977924502302	0.006708797917589127	0.002847420948475918	0.005280667476369013	0.002676337164956041	0.005891155019853192	0.005171031879411536	0.004285530620116281	0.005417998591320366	0.006064869847893064	0.002554865741805268	0.0023788001332128075	0.0027475924221401	0.001460237726701907	0.002476074926027262
403	0.0037585977924502302	0.006708797917589127	0.002847420948475918	0.005280667476369013	0.002676337164956041	0.005891155019853192	0.0038782739095586526	0.004285530620116281	0.005417998591320366	0.006064869847893064	0.002554865741805268	0.0023788001332128075	0.0027475924221401	0.001460237726701907	0.002476074926027262
404	0.0037585977924502302	0.005367038334071301	0.002847420948475918	0.005280667476369013	0.002676337164956041	0.005891155019853192	0.0038782739095586526	0.004285530620116281	0.005417998591320366	0.006064869847893064	0.002554865741805268	0.0023788001332128075	0.0027475924221401	0.001460237726701907	0.002476074926027262
405	0.0037585977924502302	0.005367038334071301	0.002847420948475918	0.005280667476369013	0.002676337164956041	0.005891155019853192	0.0038782739095586526	0.004285530620116281	0.005417998591320366	0.006064869847893064	0.002554865741805268	0.0023788001332128075	0.0027475924221401	0.001460237726701907	0.002476074926027262
406	0.0037585977924502302	0.005367038334071301	0.002847420948475918	0.005280667476369013	0.002676337164956041	0.005891155019853192	0.0038782739095586526	0.004285530620116281	0.005417998591320366	0.006064869847893064	0.002554865741805268	0.0023788001332128075	0.0027475924221401	0.001460237726701907	0.002476074926027262
407	0.0037585977924502302	0.005367038334071301	0.002847420948475918	0.0035204449842460087	0.002676337164956041	0.005891155019853192	0.0038782739095586526	0.004285530620116281	0.005417998591320366	0.006064869847893064	0.002554865741805268	0.0023788001332128075	0.0027475924221401	0.001460237726701907	0.002476074926027262
408	0.0037585977924502302	0.005367038334071301	0.002847420948475918	0.0035204449842460087	0.002676337164956041	0.005891155019853192	0.0038782739095586526	0.004285530620116281	0.005417998591320366	0.006064869847893064	0.002554865741805268	0.0023788001332128075	0.0027475924221401	0.001460237726701907	0.002476074926027262
409	0.0037585977924502302	0.005367038334071301	0.002847420948475918	0.0035204449842460087	0.002676337164956041	0.005891155019853192	0.0038782739095586526	0.004285530620116281	0.005417998591320366	0.006064869847893064	0.002554865741805268	0.0023788001332128075	0.0027475924221401	0.001460237726701907	0.002476074926027262
410	0.0037585977924502302	0.005367038334071301	0.002847420948475918	0.0035204449842460087	0.002676337164956041	0.005891155019853192	0.0038782739095586526	0.004285530620116281	0.005417998591320366	0.006064869847893064	0.002554865741805268	0.0023788001332128075	0.0027475924221401	0.001460237726701907	0.002476074926027262
411	0.0037585977924502302	0.005367038334071301	0.002847420948475918	0.0035204449842460087	0.002676337164956041	0.005891155019853192	0.0038782739095586526	0.004285530620116281	0.005417998591320366	0.006064869847893064	0.002554865741805268	0.0023788001332128075	0.0027475924221401	0.001460237726701907	0.002476074926027262
412	0.0037585977924502302	0.005367038334071301	0.002847420948475918	0.0035204449842460087	0.002676337164956041	0.005891155019853192	0.0038782739095586526	0.004285530620116281	0.005417998591320366	0.006064869847893064	0.002554865741805268	0.0023788001332128075	0.0027475924221401	0.001460237726701907	0.002476074926027262
413	0.0037585977924502302	0.005367038334071301	0.002847420948475918	0.0035204449842460087	0.002676337164956041	0.005891155019853192	0.0038782739095586526	0.004285530620116281	0.005417998591320366	0.006064869847893064	0.002554865741805268	0.0023788001332128075	0.0027475924221401	0.001460237726701907	0.002476074926027262
414	0.0037585977924502302	0.005367038334071301	0.002847420948475918	0.0035204449842460087	0.002676337164956041	0.004712924015882554	0.0038782739095586526	0.004285530620116281	0.005417998591320366	0.006064869847893064	0.002554865741805268	0.0023788001332128075	0.0027475924221401	0.001460237726701907	0.002476074926027262
415	0.0037585977924502302	0.005367038334071301	0.002847420948475918	0.0035204449842460087	0.002676337164956041	0.004712924015882554	0.0038782739095586526	0.004285530620116281	0.005417998591320366	0.006064869847893064	0.002554865741805268	0.0023788001332128075	0.0027475924221401	0.001460237726701907	0.002476074926027262
416	0.0037585977924502302	0.005367038334071301	0.002847420948475918	0.0035204449842460087	0.002676337164956041	0.004712924015882554	0.0038782739095586526	0.004285530620116281	0.005417998591320366	0.006064869847893064	0.002554865741805268	0.0023788001332128075	0.0027475924221401	0.001460237726701907	0.002476074926027262
417	0.0037585977924502302	0.005367038334071301	0.002847420948475918	0.0035204449842460087	0.002676337164956041	0.004712924015882554	0.0038782739095586526	0.004285530620116281	0.0036119990608802443	0.006064869847893064	0.002554865741805268	0.0023788001332128075	0.0027475924221401	0.001460237726701907	0.002476074926027262
418	0.0037585977924502302	0.005367038334071301	0.002847420948475918	0.0035204449842460087	0.002676337164956041	0.004712924015882554	0.0038782739095586526	0.004285530620116281	0.0036119990608802443	0.004851895878314451	0.002554865741805268	0.0023788001332128075	0.0027475924221401	0.001460237726701907	0.002476074926027262
419	0.0037585977924502302	0.005367038334071301	0.002847420948475918	0.0035204449842460087	0.002676337164956041	0.004712924015882554	0.0038782739095586526	0.004285530620116281	0.0036119990608802443	0.004851895878314451	0.002554865741805268	0.0023788001332128075	0.0027475924221401	0.001460237726701907	0.002476074926027262
420	0.0037585977924502302	0.005367038334071301	0.002847420948475918	0.0035204449842460087	0.002676337164956041	0.004712924015882554	0.0038782739095586526	0.004285530620116281	0.0036119990608802443	0.004851895878314451	0.002554865741805268	0.0023788001332128075	0.0027475924221401	0.001460237726701907	0.002476074926027262
421	0.0037585977924502302	0.005367038334071301	0.002847420948475918	0.0035204449842460087	0.002676337164956041	0.004712924015882554	0.0038782739095586526	0.004285530620116281	0.0036119990608802443	0.004851895878314451	0.002554865741805268	0.0023788001332128075	0.0027475924221401	0.001460237726701907	0.002476074926027262
422	0.0037585977924502302	0.005367038334071301	0.002847420948475918	0.0035204449842460087	0.002676337164956041	0.004712924015882554	0.0038782739095586526	0.004285530620116281	0.0036119990608802443	0.004851895878314451	0.002554865741805268	0.0023788001332128075	0.0027475924221401	0.001460237726701907	0.002476074926027262
423	0.0037585977924502302	0.005367038334071301	0.002847420948475918	0.0035204449842460087	0.002676337164956041	0.004712924015882554	0.0038782739095586526	0.004285530620116281	0.0036119990608802443	0.004851895878314451	0.002554865741805268	0.0023788001332128075	0.0027475924221401	0.001460237726701907	0.002476074926027262
424	0.0037585977924502302	0.005367038334071301	0.002847420948475918	0.0035204449842460087	0.002676337164956041	0.004712924015882554	0.0038782739095586526	0.004285530620116281	0.0036119990608802443	0.004851895878314451	0.002554865741805268	0.0023788001332128075	0.0027475924221401	0.001460237726701907	0.002476074926027262
425	0.0037585977924502302	0.005367038334071301	0.002847420948475918	0.0035204449842460087	0.002676337164956041	0.004712924015882554	0.0038782739095586526	0.004285530620116281	0.0036119990608802443	0.004851895878314451	0.002554865741805268	0.0023788001332128075	0.0027475924221401	0.001460237726701907	0.002476074926027262
426	0.0037585977924502302	0.005367038334071301	0.002847420948475918	0.0035204449842460087	0.0013381685824780205	0.004712924015882554	0.0038782739095586526	0.004285530620116281	0.0036119990608802443	0.004851895878314451	0.002554865741805268	0.0023788001332128075	0.0027475924221401	0.001460237726701907	0.002476074926027262
427	0.0037585977924502302	0.005367038334071301	0.002847420948475918	0.0035204449842460087	0.0013381685824780205	0.004712924015882554	0.0038782739095586526	0.004285530620116281	0.0036119990608802443	0.004851895878314451	0.002554865741805268	0.0023788001332128075	0.0027475924221401	0.001460237726701907	0.002476074926027262
428	0.0037585977924502302	0.005367038334071301	0.002847420948475918	0.0035204449842460087	0.0013381685824780205	0.004712924015882554	0.0038782739095586526	0.004285530620116281	0.0036119990608802443	0.004851895878314451	0.002554865741805268	0.0023788001332128075	0.0027475924221401	0.001460237726701907	0.002476074926027262
429	0.0037585977924502302	0.005367038334071301	0.002847420948475918	0.0035204449842460087	0.0013381685824780205	0.004712924015882554	0.0038782739095586526	0.004285530620116281	0.0036119990608802443	0.004851895878314451	0.002554865741805268	0.0023788001332128075	0.0027475924221401	0.001460237726701907	0.002476074926027262
430	0.0037585977924502302	0.005367038334071301	0.002847420948475918	0.0035204449842460087	0.0013381685824780205	0.004712924015882554	0.0038782739095586526	0.004285530620116281	0.0036119990608802443	0.004851895878314451	0.002554865741805268	0.0023788001332128075	0.0027475924221401	0.001460237726701907	0.002476074926027262
431	0.0037585977924502302	0.005367038334071301	0.002847420948475918	0.0035204449842460087	0.0013381685824780205	0.004712924015882554	0.0038782739095586526	0.004285530620116281	0.0036119990608802443	0.004851895878314451	0.002554865741805268	0.0023788001332128075	0.0027475924221401	0.001460237726701907	0.002476074926027262
432	0.0037585977924502302	0.005367038334071301	0.002847420948475918	0.0035204449842460087	0.0013381685824780205	0.004712924015882554	0.0038782739095586526	0.004285530620116281	0.0036119990608802443	0.004851895878314451	0.002554865741805268	0.0023788001332128075	0.0027475924221401	0.001460237726701907	0.002476074926027262
433	0.0037585977924502302	0.005367038334071301	0.002847420948475918	0.0035204449842460087	0.0013381685824780205	0.004712924015882554	0.0038782739095586526	0.004285530620116281	0.0036119990608802443	0.004851895878314451	0.002554865741805268	0.0023788001332128075	0.0027475924221401	0.001460237726701907	0.002476074926027262
434	0.0037585977924502302	0.005367038334071301	0.002847420948475918	0.0035204449842460087	0.0013381685824780205	0.004712924015882554	0.0038782739095586526	0.004285530620116281	0.0036119990608802443	0.004851895878314451	0.002554865741805268	0.0023788001332128075	0.0027475924221401	0.001460237726701907	0.002476074926027262
435	0.0037585977924502302	0.005367038334071301	0.002847420948475918	0.0035204449842460087	0.0013381685824780205	0.004712924015882554	0.0038782739095586526	0.004285530620116281	0.0036119990608802443	0.004851895878314451	0.002554865741805268	0.0023788001332128075	0.0027475924221401	0.001460237726701907	0.002476074926027262
436	0.0037585977924502302	0.005367038334071301	0.002847420948475918	0.0035204449842460087	0.0013381685824780205	0.004712924015882554	0.0038782739095586526	0.004285530620116281	0.0036119990608802443	0.004851895878314451	0.002554865741805268	0.0023788001332128075	0.0027475924221401	0.001460237726701907	0.002476074926027262
437	0.0037585977924502302	0.005367038334071301	0.002847420948475918	0.0035204449842460087	0.0013381685824780205	0.004712924015882554	0.0038782739095586526	0.0028570204134108538	0.0036119990608802443	0.004851895878314451	0.002554865741805268	0.0023788001332128075	0.0027475924221401	0.001460237726701907	0.002476074926027262
438	0.0037585977924502302	0.005367038334071301	0.002847420948475918	0.0035204449842460087	0.0013381685824780205	0.004712924015882554	0.0038782739095586526	0.0028570204134108538	0.0036119990608802443	0.004851895878314451	0.002554865741805268	0.0023788001332128075	0.0027475924221401	0.001460237726701907	0.002476074926027262
439	0.0037585977924502302	0.005367038334071301	0.002847420948475918	0.0035204449842460087	0.0013381685824780205	0.004712924015882554	0.0038782739095586526	0.0028570204134108538	0.0036119990608802443	0.004851895878314451	0.002554865741805268	0.0023788001332128075	0.0027475924221401	0.001460237726701907	0.002476074926027262
440	0.0037585977924502302	0.005367038334071301	0.002847420948475918	0.0035204449842460087	0.0013381685824780205	0.004712924015882554	0.0038782739095586526	0.0028570204134108538	0.0036119990608802443	0.004851895878314451	0.002554865741805268	0.0023788001332128075	0.0027475924221401	0.001460237726701907	0.002476074926027262
441	0.0037585977924502302	0.005367038334071301	0.002847420948475918	0.0035204449842460087	0.0013381685824780205	0.004712924015882554	0.0038782739095586526	0.0028570204134108538	0.0036119990608802443	0.004851895878314451	0.002554865741805268	0.0023788001332128075	0.0027475924221401	0.001460237726701907	0.002476074926027262
442	0.0037585977924502302	0.005367038334071301	0.002847420948475918	0.0035204449842460087	0.0013381685824780205	0.004712924015882554	0.0038782739095586526	0.0028570204134108538	0.0036119990608802443	0.004851895878314451	0.002554865741805268	0.0023788001332128075	0.0027475924221401	0.001460237726701907	0.002476074926027262
443	0.0037585977924502302	0.0040252787505534755	0.002847420948475918	0.0035204449842460087	0.0013381685824780205	0.004712924015882554	0.0038782739095586526	0.0028570204134108538	0.0036119990608802443	0.004851895878314451	0.002554865741805268	0.0023788001332128075	0.0027475924221401	0.001460237726701907	0.002476074926027262
444	0.0037585977924502302	0.0040252787505534755	0.002847420948475918	0.0035204449842460087	0.0013381685824780205	0.004712924015882554	0.0038782739095586526	0.0028570204134108538	0.0036119990608802443	0.004851895878314451	0.002554865741805268	0.0023788001332128075	0.0027475924221401	0.001460237726701907	0.002476074926027262
445	0.0025057318616334865	0.0040252787505534755	0.002847420948475918	0.0035204449842460087	0.0013381685824780205	0.004712924015882554	0.0038782739095586526	0.0028570204134108538	0.0036119990608802443	0.004851895878314451	0.002554865741805268	0.0023788001332128075	0.0027475924221401	0.001460237726701907	0.002476074926027262
446	0.0025057318616334865	0.0040252787505534755	0.002847420948475918	0.0035204449842460087	0.0013381685824780205	0.004712924015882554	0.0038782739095586526	0.0028570204134108538	0.0036119990608802443	0.004851895878314451	0.002554865741805268	0.0023788001332128075	0.0027475924221401	0.001460237726701907	0.002476074926027262
447	0.0025057318616334865	0.0040252787505534755	0.002847420948475918	0.0035204449842460087	0.0013381685824780205	0.004712924015882554	0.0038782739095586526	0.0028570204134108538	0.0036119990608802443	0.004851895878314451	0.002554865741805268	0.0023788001332128075	0.0027475924221401	0.001460237726701907	0.001238037463013631
448	0.0025057318616334865	0.0040252787505534755	0.002847420948475918	0.0035204449842460087	0.0013381685824780205	0.004712924015882554	0.0038782739095586526	0.0028570204134108538	0.0036119990608802443	0.004851895878314451	0.002554865741805268	0.0023788001332128075	0.0027475924221401	0.001460237726701907	0.001238037463013631
449	0.0025057318616334865	0.0040252787505534755	0.002847420948475918	0.0035204449842460087	0.0013381685824780205	0.004712924015882554	0.0038782739095586526	0.0028570204134108538	0.0036119990608802443	0.004851895878314451	0.002554865741805268	0.0023788001332128075	0.0027475924221401	0.001460237726701907	0.001238037463013631
450	0.0025057318616334865	0.0040252787505534755	0.002847420948475918	0.0035204449842460087	0.0013381685824780205	0.004712924015882554	0.0038782739095586526	0.0028570204134108538	0.0036119990608802443	0.004851895878314451	0.002554865741805268	0.0023788001332128075	0.0027475924221401	0.001460237726701907	0.001238037463013631
451	0.0025057318616334865	0.0040252787505534755	0.002847420948475918	0.0035204449842460087	0.0013381685824780205	0.004712924015882554	0.0038782739095586526	0.0028570204134108538	0.0036119990608802443	0.004851895878314451	0.002554865741805268	0.0023788001332128075	0.0027475924221401	0.001460237726701907	0.001238037463013631
452	0.0025057318616334865	0.0040252787505534755	0.002847420948475918	0.0035204449842460087	0.0013381685824780205	0.004712924015882554	0.0038782739095586526	0.0028570204134108538	0.0036119990608802443	0.003638921908735838	0.002554865741805268	0.0023788001332128075	0.0027475924221401	0.001460237726701907	0.001238037463013631
453	0.0025057318616334865	0.0040252787505534755	0.002847420948475918	0.0035204449842460087	0.0013381685824780205	0.004712924015882554	0.0038782739095586526	0.0028570204134108538	0.0036119990608802443	0.003638921908735838	0.002554865741805268	0.0023788001332128075	0.0027475924221401	0.001460237726701907	0.001238037463013631
454	0.0025057318616334865	0.0040252787505534755	0.002847420948475918	0.0035204449842460087	0.0013381685824780205	0.004712924015882554	0.0038782739095586526	0.0028570204134108538	0.0036119990608802443	0.003638921908735838	0.002554865741805268	0.0023788001332128075	0.0027475924221401	0.001460237726701907	0.001238037463013631
455	0.0025057318616334865	0.0040252787505534755	0.002847420948475918	0.0035204449842460087	0.0013381685824780205	0.004712924015882554	0.0038782739095586526	0.0028570204134108538	0.0036119990608802443	0.003638921908735838	0.002554865741805268	0.0023788001332128075	0.0027475924221401	0.001460237726701907	0.001238037463013631
456	0.0025057318616334865	0.0040252787505534755	0.002847420948475918	0.0035204449842460087	0.0013381685824780205	0.004712924015882554	0.0038782739095586526	0.0028570204134108538	0.0036119990608802443	0.003638921908735838	0.002554865741805268	0.0023788001332128075	0.0027475924221401	0.001460237726701907	0.001238037463013631
457	0.0025057318616334865	0.0040252787505534755	0.002847420948475918	0.0035204449842460087	0.0013381685824780205	0.004712924015882554	0.0038782739095586526	0.0028570204134108538	0.0036119990608802443	0.003638921908735838	0.002554865741805268	0.0023788001332128075	0.0027475924221401	0.001460237726701907	0.001238037463013631
458	0.0025057318616334865	0.0040252787505534755	0.002847420948475918	0.0035204449842460087	0.0013381685824780205	0.0035346930119119152	0.0038782739095586526	0.0028570204134108538	0.0036119990608802443	0.003638921908735838	0.002554865741805268	0.0023788001332128075	0.0027475924221401	0.001460237726701907	0.001238037463013631
459	0.0025057318616334865	0.0040252787505534755	0.002847420948475918	0.0035204449842460087	0.0013381685824780205	0.0035346930119119152	0.0038782739095586526	0.0028570204134108538	0.0036119990608802443	0.003638921908735838	0.002554865741805268	0.0023788001332128075	0.0027475924221401	0.001460237726701907	0.001238037463013631
460	0.0025057318616334865	0.0040252787505534755	0.002847420948475918	0.0035204449842460087	0.0013381685824780205	0.0035346930119119152	0.0038782739095586526	0.0028570204134108538	0.0036119990608802443	0.003638921908735838	0.002554865741805268	0.0011894000666064037	0.0027475924221401	0.001460237726701907	0.001238037463013631
461	0.0025057318616334865	0.0040252787505534755	0.002847420948475918	0.0035204449842460087	0.0013381685824780205	0.0035346930119119152	0.0038782739095586526	0.0028570204134108538	0.0036119990608802443	0.003638921908735838	0.002554865741805268	0.0011894000666064037	0.0027475924221401	0.001460237726701907	0.001238037463013631
462	0.0025057318616334865	0.0040252787505534755	0.002847420948475918	0.0035204449842460087	0.0013381685824780205	0.0035346930119119152	0.0038782739095586526	0.0028570204134108538	0.0036119990608802443	0.003638921908735838	0.002554865741805268	0.0011894000666064037	0.0027475924221401	0.001460237726701907	0.001238037463013631
463	0.0025057318616334865	0.0040252787505534755	0.002847420948475918	0.0035204449842460087	0.0013381685824780205	0.0035346930119119152	0.0038782739095586526	0.0028570204134108538	0.0036119990608802443	0.003638921908735838	0.002554865741805268	0.0011894000666064037	0.0027475924221401	0.001460237726701907	0.001238037463013631
464	0.0025057318616334865	0.0040252787505534755	0.002847420948475918	0.0035204449842460087	0.0013381685824780205	0.0035346930119119152	0.002585515939705768	0.0028570204134108538	0.0036119990608802443	0.003638921908735838	0.002554865741805268	0.0011894000666064037	0.0027475924221401	0.001460237726701907	0.001238037463013631
465	0.0025057318616334865	0.0040252787505534755	0.002847420948475918	0.0035204449842460087	0.0013381685824780205	0.0035346930119119152	0.002585515939705768	0.0028570204134108538	0.0036119990608802443	0.003638921908735838	0.002554865741805268	0.0011894000666064037	0.0027475924221401	0.001460237726701907	0.001238037463013631
466	0.0025057318616334865	0.0040252787505534755	0.002847420948475918	0.0035204449842460087	0.0013381685824780205	0.0035346930119119152	0.002585515939705768	0.0028570204134108538	0.0036119990608802443	0.003638921908735838	0.002554865741805268	0.0011894000666064037	0.00137379621107005	0.001460237726701907	0.001238037463013631
467	0.0025057318616334865	0.0040252787505534755	0.002847420948475918	0.0035204449842460087	0.0013381685824780205	0.0035346930119119152	0.002585515939705768	0.0028570204134108538	0.0036119990608802443	0.003638921908735838	0.002554865741805268	0.0011894000666064037	0.00137379621107005	0.001460237726701907	0.001238037463013631
468	0.0025057318616334865	0.0040252787505534755	0.002847420948475918	0.0035204449842460087	0.0013381685824780205	0.0035346930119119152	0.002585515939705768	0.0028570204134108538	0.0036119990608802443	0.003638921908735838	0.002554865741805268	0.0011894000666064037	0.00137379621107005	0.001460237726701907	0.001238037463013631
469	0.0025057318616334865	0.0040252787505534755	0.002847420948475918	0.0035204449842460087	0.0013381685824780205	0.0035346930119119152	0.002585515939705768	0.0028570204134108538	0.0036119990608802443	0.003638921908735838	0.001277432870902634	0.0011894000666064037	0.00137379621107005	0.001460237726701907	0.001238037463013631
470	0.0025057318616334865	0.0040252787505534755	0.002847420948475918	0.0035204449842460087	0.0013381685824780205	0.0035346930119119152	0.002585515939705768	0.0028570204134108538	0.0036119990608802443	0.003638921908735838	0.001277432870902634	0.0011894000666064037	0.00137379621107005	0.001460237726701907	0.001238037463013631
471	0.0025057318616334865	0.0040252787505534755	0.002847420948475918	0.0035204449842460087	0.0013381685824780205	0.0035346930119119152	0.002585515939705768	0.0028570204134108538	0.0036119990608802443	0.003638921908735838	0.001277432870902634	0.0011894000666064037	0.00137379621107005	0.001460237726701907	0.001238037463013631
472	0.0025057318616334865	0.0040252787505534755	0.002847420948475918	0.0035204449842460087	0.0013381685824780205	0.0035346930119119152	0.002585515939705768	0.0028570204134108538	0.0036119990608802443	0.003638921908735838	0.001277432870902634	0.0011894000666064037	0.00137379621107005	0.001460237726701907	0.001238037463013631
473	0.0025057318616334865	0.0040252787505534755	0.002847420948475918	0.0035204449842460087	0.0013381685824780205	0.0035346930119119152	0.002585515939705768	0.0028570204134108538	0.0036119990608802443	0.003638921908735838	0.001277432870902634	0.0011894000666064037	0.00137379621107005	0.001460237726701907	0.001238037463013631
474	0.0025057318616334865	0.0040252787505534755	0.002847420948475918	0.0035204449842460087	0.0013381685824780205	0.0035346930119119152	0.002585515939705768	0.0028570204134108538	0.0036119990608802443	0.003638921908735838	0.001277432870902634	0.0011894000666064037	0.00137379621107005	0.001460237726701907	0.001238037463013631
475	0.0025057318616334865	0.0040252787505534755	0.002847420948475918	0.0035204449842460087	0.0013381685824780205	0.0035346930119119152	0.002585515939705768	0.0028570204134108538	0.0036119990608802443	0.003638921908735838	0.001277432870902634	0.0011894000666064037	0.00137379621107005	0.001460237726701907	0.001238037463013631
476	0.0025057318616334865	0.0040252787505534755	0.002847420948475918	0.0035204449842460087	0.0013381685824780205	0.0035346930119119152	0.002585515939705768	0.0028570204134108538	0.0036119990608802443	0.003638921908735838	0.001277432870902634	0.0011894000666064037	0.00137379621107005	0.001460237726701907	0.001238037463013631
477	0.0025057318616334865	0.0040252787505534755	0.002847420948475918	0.0035204449842460087	0.0013381685824780205	0.0035346930119119152	0.002585515939705768	0.0028570204134108538	0.0036119990608802443	0.003638921908735838	0.001277432870902634	0.0011894000666064037	0.00137379621107005	0.001460237726701907	0.001238037463013631
478	0.0025057318616334865	0.0040252787505534755	0.002847420948475918	0.0035204449842460087	0.0013381685824780205	0.0035346930119119152	0.002585515939705768	0.0028570204134108538	0.0036119990608802443	0.003638921908735838	0.001277432870902634	0.0011894000666064037	0.00137379621107005	0.001460237726701907	0.001238037463013631
479	0.0025057318616334865	0.0040252787505534755	0.002847420948475918	0.0035204449842460087	0.0013381685824780205	0.0035346930119119152	0.002585515939705768	0.0028570204134108538	0.0036119990608802443	0.003638921908735838	0.001277432870902634	0.0011894000666064037	0.00137379621107005	0.001460237726701907	0.001238037463013631
480	0.0025057318616334865	0.0040252787505534755	0.002847420948475918	0.0035204449842460087	0.0013381685824780205	0.0035346930119119152	0.002585515939705768	0.0028570204134108538	0.0036119990608802443	0.003638921908735838	0.001277432870902634	0.0011894000666064037	0.00137379621107005	0.001460237726701907	0.001238037463013631
481	0.0025057318616334865	0.0040252787505534755	0.002847420948475918	0.0035204449842460087	0.0013381685824780205	0.0035346930119119152	0.002585515939705768	0.0028570204134108538	0.0036119990608802443	0.003638921908735838	0.001277432870902634	0.0011894000666064037	0.00137379621107005	0.001460237726701907	0.001238037463013631
482	0.0025057318616334865	0.0040252787505534755	0.002847420948475918	0.0035204449842460087	0.0013381685824780205	0.0035346930119119152	0.002585515939705768	0.0028570204134108538	0.0036119990608802443	0.003638921908735838	0.001277432870902634	0.0011894000666064037	0.00137379621107005	0.001460237726701907	0.001238037463013631
483	0.0025057318616334865	0.0040252787505534755	0.002847420948475918	0.0017602224921230043	0.0013381685824780205	0.0035346930119119152	0.002585515939705768	0.0028570204134108538	0.0036119990608802443	0.003638921908735838	0.001277432870902634	0.0011894000666064037	0.00137379621107005	0.001460237726701907	0.001238037463013631
484	0.0025057318616334865	0.0040252787505534755	0.002847420948475918	0.0017602224921230043	0.0013381685824780205	0.0035346930119119152	0.002585515939705768	0.0028570204134108538	0.0036119990608802443	0.003638921908735838	0.001277432870902634	0.0011894000666064037	0.00137379621107005	0.001460237726701907	0.001238037463013631
485	0.0025057318616334865	0.0040252787505534755	0.002847420948475918	0.0017602224921230043	0.0013381685824780205	0.0035346930119119152	0.002585515939705768	0.0028570204134108538	0.0036119990608802443	0.003638921908735838	0.001277432870902634	0.0011894000666064037	0.00137379621107005	0.001460237726701907	0.001238037463013631
486	0.0025057318616334865	0.0040252787505534755	0.002847420948475918	0.0017602224921230043	0.0013381685824780205	0.0035346930119119152	0.002585515939705768	0.0028570204134108538	0.0036119990608802443	0.003638921908735838	0.001277432870902634	0.0011894000666064037	0.00137379621107005	0.001460237726701907	0.001238037463013631
487	0.0025057318616334865	0.0040252787505534755	0.002847420948475918	0.0017602224921230043	0.0013381685824780205	0.0035346930119119152	0.002585515939705768	0.0028570204134108538	0.0036119990608802443	0.003638921908735838	0.001277432870902634	0.0011894000666064037	0.00137379621107005	0.001460237726701907	0.001238037463013631
488	0.0025057318616334865	0.0040252787505534755	0.002847420948475918	0.0017602224921230043	0.0013381685824780205	0.0035346930119119152	0.002585515939705768	0.0028570204134108538	0.0036119990608802443	0.003638921908735838	0.001277432870902634	0.0011894000666064037	0.00137379621107005	0.001460237726701907	0.001238037463013631
489	0.0025057318616334865	0.0040252787505534755	0.001423710474237959	0.0017602224921230043	0.0013381685824780205	0.0035346930119119152	0.002585515939705768	0.0028570204134108538	0.0036119990608802443	0.003638921908735838	0.001277432870902634	0.0011894000666064037	0.00137379621107005	0.001460237726701907	0.001238037463013631
490	0.0025057318616334865	0.0040252787505534755	0.001423710474237959	0.0017602224921230043	0.0013381685824780205	0.0035346930119119152	0.002585515939705768	0.0028570204134108538	0.0036119990608802443	0.003638921908735838	0.001277432870902634	0.0011894000666064037	0.00137379621107005	0.001460237726701907	0.001238037463013631
491	0.0025057318616334865	0.0040252787505534755	0.001423710474237959	0.0017602224921230043	0.0013381685824780205	0.0035346930119119152	0.002585515939705768	0.0028570204134108538	0.0036119990608802443	0.003638921908735838	0.001277432870902634	0.0011894000666064037	0.00137379621107005	0.001460237726701907	0.001238037463013631
492	0.0025057318616334865	0.0040252787505534755	0.001423710474237959	0.0017602224921230043	0.0013381685824780205	0.0035346930119119152	0.002585515939705768	0.0028570204134108538	0.0036119990608802443	0.003638921908735838	0.001277432870902634	0.0011894000666064037	0.00137379621107005	0.001460237726701907	0.001238037463013631
493	0.0025057318616334865	0.0040252787505534755	0.001423710474237959	0.0017602224921230043	0.0013381685824780205	0.0035346930119119152	0.002585515939705768	0.0028570204134108538	0.0036119990608802443	0.003638921908735838	0.001277432870902634	0.0011894000666064037	0.00137379621107005	0.001460237726701907	0.001238037463013631
494	0.0025057318616334865	0.0040252787505534755	0.001423710474237959	0.0017602224921230043	0.0013381685824780205	0.0035346930119119152	0.002585515939705768	0.0028570204134108538	0.0036119990608802443	0.003638921908735838	0.001277432870902634	0.0011894000666064037	0.00137379621107005	0.001460237726701907	0.001238037463013631
495	0.0025057318616334865	0.0040252787505534755	0.001423710474237959	0.0017602224921230043	0.0013381685824780205	0.0035346930119119152	0.002585515939705768	0.0028570204134108538	0.0036119990608802443	0.003638921908735838	0.001277432870902634	0.0011894000666064037	0.00137379621107005	0.001460237726701907	0.001238037463013631
496	0.0025057318616334865	0.0040252787505534755	0.001423710474237959	0.0017602224921230043	0.0013381685824780205	0.0035346930119119152	0.002585515939705768	0.0028570204134108538	0.0036119990608802443	0.003638921908735838	0.001277432870902634	0.0011894000666064037	0.00137379621107005	0.001460237726701907	0.001238037463013631
497	0.0025057318616334865	0.0040252787505534755	0.001423710474237959	0.0017602224921230043	0.0013381685824780205	0.0035346930119119152	0.002585515939705768	0.0028570204134108538	0.0036119990608802443	0.003638921908735838	0.001277432870902634	0.0011894000666064037	0.00137379621107005	0.001460237726701907	0.001238037463013631
498	0.0025057318616334865	0.0040252787505534755	0.001423710474237959	0.0017602224921230043	0.0013381685824780205	0.0035346930119119152	0.002585515939705768	0.0028570204134108538	0.0036119990608802443	0.003638921908735838	0.001277432870902634	0.0011894000666064037	0.00137379621107005	0.001460237726701907	0.001238037463013631
499	0.0025057318616334865	0.0040252787505534755	0.001423710474237959	0.0017602224921230043	0.0013381685824780205	0.0035346930119119152	0.002585515939705768	0.0028570204134108538	0.0036119990608802443	0.003638921908735838	0.001277432870902634	0.0011894000666064037	0.00137379621107005	0.001460237726701907	0.001238037463013631
500	0.0025057318616334865	0.0040252787505534755	0.001423710474237959	0.0017602224921230043	0.0013381685824780205	0.0035346930119119152	0.002585515939705768	0.0028570204134108538	0.0036119990608802443	0.003638921908735838	0.001277432870902634	0.0011894000666064037	0.00137379621107005	0.001460237726701907	0.001238037463013631
501	0.0025057318616334865	0.0040252787505534755	0.001423710474237959	0.0017602224921230043	0.0013381685824780205	0.0035346930119119152	0.002585515939705768	0.0028570204134108538	0.0036119990608802443	0.003638921908735838	0.001277432870902634	0.0011894000666064037	0.00137379621107005	0.001460237726701907	0.001238037463013631
502	0.0025057318616334865	0.0040252787505534755	0.001423710474237959	0.0017602224921230043	0.0013381685824780205	0.0035346930119119152	0.002585515939705768	0.0028570204134108538	0.0036119990608802443	0.003638921908735838	0.001277432870902634	0.0011894000666064037	0.00137379621107005	0.001460237726701907	0.001238037463013631
503	0.0025057318616334865	0.0040252787505534755	0.001423710474237959	0.0017602224921230043	0.0013381685824780205	0.0035346930119119152	0.002585515939705768	0.0028570204134108538	0.0036119990608802443	0.0024259479391572254	0.001277432870902634	0.0011894000666064037	0.00137379621107005	0.001460237726701907	0.001238037463013631
504	0.0025057318616334865	0.0040252787505534755	0.001423710474237959	0.0017602224921230043	0.0013381685824780205	0.0035346930119119152	0.002585515939705768	0.0028570204134108538	0.0036119990608802443	0.0024259479391572254	0.001277432870902634	0.0011894000666064037	0.00137379621107005	0.001460237726701907	0.001238037463013631
505	0.0025057318616334865	0.0040252787505534755	0.001423710474237959	0.0017602224921230043	0.0013381685824780205	0.0035346930119119152	0.002585515939705768	0.0028570204134108538	0.0036119990608802443	0.0024259479391572254	0.001277432870902634	0.0011894000666064037	0.00137379621107005	0.001460237726701907	0.001238037463013631
506	0.0025057318616334865	0.0040252787505534755	0.001423710474237959	0.0017602224921230043	0.0013381685824780205	0.0035346930119119152	0.002585515939705768	0.0028570204134108538	0.0036119990608802443	0.0024259479391572254	0.001277432870902634	0.0011894000666064037	0.00137379621107005	0.001460237726701907	0.001238037463013631
507	0.0025057318616334865	0.0040252787505534755	0.001423710474237959	0.0017602224921230043	0.0013381685824780205	0.0035346930119119152	0.002585515939705768	0.0028570204134108538	0.0036119990608802443	0.0024259479391572254	0.001277432870902634	0.0011894000666064037	0.00137379621107005	0.001460237726701907	0.001238037463013631
508	0.0025057318616334865	0.0040252787505534755	0.001423710474237959	0.0017602224921230043	0.0013381685824780205	0.0035346930119119152	0.002585515939705768	0.0028570204134108538	0.0036119990608802443	0.0024259479391572254	0.001277432870902634	0.0011894000666064037	0.00137379621107005	0.001460237726701907	0.001238037463013631
509	0.0025057318616334865	0.0026835191670356506	0.001423710474237959	0.0017602224921230043	0.0013381685824780205	0.0035346930119119152	0.002585515939705768	0.0028570204134108538	0.0036119990608802443	0.0024259479391572254	0.001277432870902634	0.0011894000666064037	0.00137379621107005	0.001460237726701907	0.001238037463013631
510	0.0025057318616334865	0.0026835191670356506	0.001423710474237959	0.0017602224921230043	0.0013381685824780205	0.0035346930119119152	0.002585515939705768	0.0028570204134108538	0.0036119990608802443	0.0024259479391572254	0.001277432870902634	0.0011894000666064037	0.00137379621107005	0.001460237726701907	0.001238037463013631
511	0.0025057318616334865	0.0026835191670356506	0.001423710474237959	0.0017602224921230043	0.0013381685824780205	0.0035346930119119152	0.002585515939705768	0.0028570204134108538	0.0036119990608802443	0.0024259479391572254	0.001277432870902634	0.0011894000666064037	0.00137379621107005	0.001460237726701907	0.001238037463013631
512	0.0025057318616334865	0.0026835191670356506	0.001423710474237959	0.0017602224921230043	0.0013381685824780205	0.0035346930119119152	0.002585515939705768	0.0028570204134108538	0.0036119990608802443	0.0024259479391572254	0.001277432870902634	0.0011894000666064037	0.00137379621107005		0.001238037463013631
513	0.0025057318616334865	0.0026835191670356506	0.001423710474237959	0.0017602224921230043	0.0013381685824780205	0.0035346930119119152	0.002585515939705768	0.0028570204134108538	0.0036119990608802443	0.0024259479391572254	0.001277432870902634	0.0011894000666064037	0.00137379621107005		0.001238037463013631
514	0.0025057318616334865	0.0026835191670356506	0.001423710474237959	0.0017602224921230043	0.0013381685824780205	0.0035346930119119152	0.002585515939705768	0.0028570204134108538	0.0036119990608802443	0.0024259479391572254	0.001277432870902634	0.0011894000666064037	0.00137379621107005		0.001238037463013631
515	0.0025057318616334865	0.0026835191670356506	0.001423710474237959	0.0017602224921230043	0.0013381685824780205	0.0035346930119119152	0.002585515939705768	0.0028570204134108538	0.0036119990608802443	0.0024259479391572254	0.001277432870902634	0.0011894000666064037	0.00137379621107005		0.001238037463013631
516	0.0025057318616334865	0.0026835191670356506	0.001423710474237959	0.0017602224921230043	0.0013381685824780205	0.0035346930119119152	0.002585515939705768	0.0028570204134108538	0.0018059995304401221	0.0024259479391572254	0.001277432870902634	0.0011894000666064037	0.00137379621107005		0.001238037463013631
517	0.0025057318616334865	0.0026835191670356506	0.001423710474237959	0.0017602224921230043	0.0013381685824780205	0.0035346930119119152	0.002585515939705768	0.0028570204134108538	0.0018059995304401221	0.0024259479391572254	0.001277432870902634	0.0011894000666064037	0.00137379621107005		0.001238037463013631
518	0.0025057318616334865	0.0026835191670356506	0.001423710474237959	0.0017602224921230043	0.0013381685824780205	0.0035346930119119152	0.002585515939705768	0.0028570204134108538	0.0018059995304401221	0.0024259479391572254	0.001277432870902634	0.0011894000666064037	0.00137379621107005		0.001238037463013631
519	0.0025057318616334865	0.0026835191670356506	0.001423710474237959	0.0017602224921230043	0.0013381685824780205	0.002356462007941277	0.002585515939705768	0.0028570204134108538	0.0018059995304401221	0.0024259479391572254	0.001277432870902634	0.0011894000666064037	0.00137379621107005		0.001238037463013631
520	0.0025057318616334865	0.0026835191670356506	0.001423710474237959	0.0017602224921230043	0.0013381685824780205	0.002356462007941277	0.002585515939705768	0.0028570204134108538	0.0018059995304401221	0.0024259479391572254	0.001277432870902634	0.0011894000666064037	0.00137379621107005		0.001238037463013631
521	0.0025057318616334865	0.0026835191670356506	0.001423710474237959	0.0017602224921230043	0.0013381685824780205	0.002356462007941277	0.002585515939705768	0.0028570204134108538	0.0018059995304401221	0.0024259479391572254	0.001277432870902634	0.0011894000666064037	0.00137379621107005		0.001238037463013631
522	0.0025057318616334865	0.0026835191670356506	0.001423710474237959	0.0017602224921230043	0.0013381685824780205	0.002356462007941277	0.002585515939705768	0.0028570204134108538	0.0018059995304401221	0.0024259479391572254	0.001277432870902634	0.0011894000666064037	0.00137379621107005		0.001238037463013631
523	0.0025057318616334865	0.0026835191670356506	0.001423710474237959	0.0017602224921230043	0.0013381685824780205	0.002356462007941277	0.002585515939705768	0.0028570204134108538	0.0018059995304401221	0.0024259479391572254	0.001277432870902634	0.0011894000666064037	0.00137379621107005		0.001238037463013631
524	0.0025057318616334865	0.0026835191670356506	0.001423710474237959	0.0017602224921230043	0.0013381685824780205	0.002356462007941277	0.002585515939705768	0.0028570204134108538	0.0018059995304401221	0.0024259479391572254	0.001277432870902634	0.0011894000666064037	0.00137379621107005		0.001238037463013631
525	0.0025057318616334865	0.0026835191670356506	0.001423710474237959	0.0017602224921230043	0.0013381685824780205	0.002356462007941277	0.002585515939705768	0.0028570204134108538	0.0018059995304401221	0.0024259479391572254	0.001277432870902634	0.0011894000666064037	0.00137379621107005		0.001238037463013631
526	0.0025057318616334865	0.0026835191670356506	0.001423710474237959	0.0017602224921230043	0.0013381685824780205	0.002356462007941277	0.002585515939705768	0.0028570204134108538	0.0018059995304401221	0.0024259479391572254	0.001277432870902634	0.0011894000666064037	0.00137379621107005		0.001238037463013631
527	0.0025057318616334865	0.0026835191670356506	0.001423710474237959	0.0017602224921230043	0.0013381685824780205	0.002356462007941277	0.002585515939705768	0.0028570204134108538	0.0018059995304401221	0.0024259479391572254	0.001277432870902634	0.0011894000666064037	0.00137379621107005		0.001238037463013631
528	0.0025057318616334865	0.0026835191670356506	0.001423710474237959	0.0017602224921230043	0.0013381685824780205	0.002356462007941277	0.002585515939705768	0.0028570204134108538	0.0018059995304401221	0.0024259479391572254	0.001277432870902634	0.0011894000666064037	0.00137379621107005		0.001238037463013631
529	0.0025057318616334865	0.0026835191670356506	0.001423710474237959	0.0017602224921230043	0.0013381685824780205	0.002356462007941277	0.002585515939705768	0.0028570204134108538	0.0018059995304401221	0.0024259479391572254	0.001277432870902634	0.0011894000666064037	0.00137379621107005		0.001238037463013631
530	0.0025057318616334865	0.0026835191670356506	0.001423710474237959	0.0017602224921230043	0.0013381685824780205	0.002356462007941277	0.002585515939705768	0.0028570204134108538	0.0018059995304401221	0.0024259479391572254	0.001277432870902634	0.0011894000666064037	0.00137379621107005		0.001238037463013631
531	0.0025057318616334865	0.0026835191670356506	0.001423710474237959	0.0017602224921230043	0.0013381685824780205	0.002356462007941277	0.002585515939705768	0.0028570204134108538	0.0018059995304401221	0.0024259479391572254	0.001277432870902634	0.0011894000666064037	0.00137379621107005		0.001238037463013631
532	0.0025057318616334865	0.0026835191670356506	0.001423710474237959	0.0017602224921230043	0.0013381685824780205	0.002356462007941277	0.002585515939705768	0.0028570204134108538	0.0018059995304401221	0.0024259479391572254	0.001277432870902634	0.0011894000666064037	0.00137379621107005		0.001238037463013631
533	0.0025057318616334865	0.0026835191670356506	0.001423710474237959	0.0017602224921230043	0.0013381685824780205	0.002356462007941277	0.002585515939705768	0.0028570204134108538	0.0018059995304401221	0.0024259479391572254	0.001277432870902634	0.0011894000666064037	0.00137379621107005		0.001238037463013631
534	0.0025057318616334865	0.0026835191670356506	0.001423710474237959	0.0017602224921230043	0.0013381685824780205	0.002356462007941277	0.002585515939705768	0.0028570204134108538	0.0018059995304401221	0.0024259479391572254	0.001277432870902634	0.0011894000666064037	0.00137379621107005		0.001238037463013631
535	0.0025057318616334865	0.0026835191670356506	0.001423710474237959	0.0017602224921230043	0.0013381685824780205	0.002356462007941277	0.002585515939705768	0.0028570204134108538	0.0018059995304401221	0.0024259479391572254	0.001277432870902634	0.0011894000666064037	0.00137379621107005		0.001238037463013631
536	0.0025057318616334865	0.0026835191670356506	0.001423710474237959	0.0017602224921230043	0.0013381685824780205	0.002356462007941277	0.002585515939705768	0.0028570204134108538	0.0018059995304401221	0.0024259479391572254	0.001277432870902634	0.0011894000666064037	0.00137379621107005		0.001238037463013631
537	0.0025057318616334865	0.0026835191670356506	0.001423710474237959	0.0017602224921230043	0.0013381685824780205	0.002356462007941277	0.002585515939705768	0.0028570204134108538	0.0018059995304401221	0.0024259479391572254	0.001277432870902634	0.0011894000666064037	0.00137379621107005		0.001238037463013631
538	0.0025057318616334865	0.0026835191670356506	0.001423710474237959	0.0017602224921230043	0.0013381685824780205	0.002356462007941277	0.002585515939705768	0.0028570204134108538	0.0018059995304401221	0.0024259479391572254	0.001277432870902634	0.0011894000666064037	0.00137379621107005		0.001238037463013631
539	0.0025057318616334865	0.0026835191670356506	0.001423710474237959	0.0017602224921230043	0.0013381685824780205	0.002356462007941277	0.002585515939705768	0.0028570204134108538	0.0018059995304401221	0.0024259479391572254	0.001277432870902634	0.0011894000666064037	0.00137379621107005		0.001238037463013631
540	0.0025057318616334865	0.0026835191670356506	0.001423710474237959	0.0017602224921230043	0.0013381685824780205	0.002356462007941277	0.002585515939705768	0.0028570204134108538	0.0018059995304401221	0.0024259479391572254	0.001277432870902634	0.0011894000666064037	0.00137379621107005		0.001238037463013631
541	0.0025057318616334865	0.0026835191670356506	0.001423710474237959	0.0017602224921230043	0.0013381685824780205	0.002356462007941277	0.002585515939705768	0.0028570204134108538	0.0018059995304401221	0.0024259479391572254	0.001277432870902634	0.0011894000666064037	0.00137379621107005		0.001238037463013631
542	0.0025057318616334865	0.0026835191670356506	0.001423710474237959	0.0017602224921230043	0.0013381685824780205	0.002356462007941277	0.002585515939705768	0.0028570204134108538	0.0018059995304401221	0.0024259479391572254	0.001277432870902634	0.0011894000666064037	0.00137379621107005		0.001238037463013631
543	0.0025057318616334865	0.0026835191670356506	0.001423710474237959	0.0017602224921230043	0.0013381685824780205	0.002356462007941277	0.002585515939705768	0.0028570204134108538	0.0018059995304401221	0.0024259479391572254	0.001277432870902634	0.0011894000666064037	0.00137379621107005		0.001238037463013631
544	0.0025057318616334865	0.0026835191670356506	0.001423710474237959	0.0017602224921230043	0.0013381685824780205	0.002356462007941277	0.002585515939705768	0.0028570204134108538	0.0018059995304401221	0.0024259479391572254	0.001277432870902634	0.0011894000666064037	0.00137379621107005		0.001238037463013631
545	0.0025057318616334865	0.0026835191670356506	0.001423710474237959	0.0017602224921230043	0.0013381685824780205	0.002356462007941277	0.002585515939705768	0.0028570204134108538	0.0018059995304401221	0.0024259479391572254	0.001277432870902634	0.0011894000666064037	0.00137379621107005		0.001238037463013631
546	0.0025057318616334865	0.0026835191670356506	0.001423710474237959	0.0017602224921230043	0.0013381685824780205	0.002356462007941277	0.002585515939705768	0.0028570204134108538	0.0018059995304401221	0.0024259479391572254	0.001277432870902634	0.0011894000666064037	0.00137379621107005		0.001238037463013631
547	0.0025057318616334865	0.0026835191670356506	0.001423710474237959	0.0017602224921230043	0.0013381685824780205	0.002356462007941277	0.002585515939705768	0.0028570204134108538	0.0018059995304401221	0.0024259479391572254	0.001277432870902634	0.0011894000666064037	0.00137379621107005		0.001238037463013631
548	0.0025057318616334865	0.0026835191670356506	0.001423710474237959	0.0017602224921230043	0.0013381685824780205	0.002356462007941277	0.002585515939705768	0.0028570204134108538	0.0018059995304401221	0.0024259479391572254	0.001277432870902634	0.0011894000666064037	0.00137379621107005		0.001238037463013631
549	0.0025057318616334865	0.0026835191670356506	0.001423710474237959	0.0017602224921230043	0.0013381685824780205	0.002356462007941277	0.002585515939705768	0.0028570204134108538	0.0018059995304401221	0.0024259479391572254	0.001277432870902634	0.0011894000666064037	0.00137379621107005		0.001238037463013631
550	0.0025057318616334865	0.0026835191670356506	0.001423710474237959	0.0017602224921230043	0.0013381685824780205	0.002356462007941277	0.002585515939705768	0.0028570204134108538	0.0018059995304401221	0.0024259479391572254	0.001277432870902634	0.0011894000666064037	0.00137379621107005		0.001238037463013631
551	0.0025057318616334865	0.0026835191670356506	0.001423710474237959	0.0017602224921230043	0.0013381685824780205	0.002356462007941277	0.002585515939705768	0.0028570204134108538	0.0018059995304401221	0.0024259479391572254	0.001277432870902634	0.0011894000666064037	0.00137379621107005		0.001238037463013631
552	0.0025057318616334865	0.0026835191670356506	0.001423710474237959	0.0017602224921230043	0.0013381685824780205	0.002356462007941277	0.002585515939705768	0.0028570204134108538	0.0018059995304401221	0.0024259479391572254	0.001277432870902634	0.0011894000666064037	0.00137379621107005		0.001238037463013631
553	0.0025057318616334865	0.0026835191670356506	0.001423710474237959	0.0017602224921230043	0.0013381685824780205	0.002356462007941277	0.001292757969852884	0.0028570204134108538	0.0018059995304401221	0.0024259479391572254	0.001277432870902634	0.0011894000666064037	0.00137379621107005		0.001238037463013631
554	0.0025057318616334865	0.0026835191670356506	0.001423710474237959	0.0017602224921230043	0.0013381685824780205	0.002356462007941277	0.001292757969852884	0.0028570204134108538	0.0018059995304401221	0.0024259479391572254	0.001277432870902634	0.0011894000666064037	0.00137379621107005		0.001238037463013631
555	0.0025057318616334865	0.0026835191670356506	0.001423710474237959	0.0017602224921230043	0.0013381685824780205	0.002356462007941277	0.001292757969852884	0.0028570204134108538	0.0018059995304401221	0.0024259479391572254	0.001277432870902634	0.0011894000666064037	0.00137379621107005		0.001238037463013631
556	0.0025057318616334865	0.0026835191670356506	0.001423710474237959	0.0017602224921230043	0.0013381685824780205	0.002356462007941277	0.001292757969852884	0.0028570204134108538	0.0018059995304401221	0.0024259479391572254	0.001277432870902634	0.0011894000666064037	0.00137379621107005		0.001238037463013631
557	0.0025057318616334865	0.0026835191670356506	0.001423710474237959	0.0017602224921230043	0.0013381685824780205	0.002356462007941277	0.001292757969852884	0.0028570204134108538	0.0018059995304401221	0.0024259479391572254	0.001277432870902634	0.0011894000666064037	0.00137379621107005		0.001238037463013631
558	0.0025057318616334865	0.0026835191670356506	0.001423710474237959	0.0017602224921230043	0.0013381685824780205	0.002356462007941277	0.001292757969852884	0.0028570204134108538	0.0018059995304401221	0.0024259479391572254	0.001277432870902634	0.0011894000666064037	0.00137379621107005		0.001238037463013631
559	0.0025057318616334865	0.0026835191670356506	0.001423710474237959	0.0017602224921230043	0.0013381685824780205	0.002356462007941277	0.001292757969852884	0.0028570204134108538	0.0018059995304401221	0.0024259479391572254	0.001277432870902634	0.0011894000666064037	0.00137379621107005		0.001238037463013631
560	0.0025057318616334865	0.0026835191670356506	0.001423710474237959	0.0017602224921230043	0.0013381685824780205	0.002356462007941277	0.001292757969852884	0.0028570204134108538	0.0018059995304401221	0.0024259479391572254	0.001277432870902634	0.0011894000666064037	0.00137379621107005		0.001238037463013631
561	0.0012528659308167433	0.0026835191670356506	0.001423710474237959	0.0017602224921230043	0.0013381685824780205	0.002356462007941277	0.001292757969852884	0.0014285102067054269	0.0018059995304401221	0.0024259479391572254	0.001277432870902634	0.0011894000666064037	0.00137379621107005		0.001238037463013631
562	0.0012528659308167433	0.0026835191670356506	0.001423710474237959	0.0017602224921230043	0.0013381685824780205	0.002356462007941277	0.001292757969852884	0.0014285102067054269	0.0018059995304401221	0.0024259479391572254	0.001277432870902634	0.0011894000666064037	0.00137379621107005		0.001238037463013631
563	0.0012528659308167433	0.0026835191670356506	0.001423710474237959	0.0017602224921230043	0.0013381685824780205	0.002356462007941277	0.001292757969852884	0.0014285102067054269	0.0018059995304401221	0.0024259479391572254	0.001277432870902634	0.0011894000666064037	0.00137379621107005		0.001238037463013631
564	0.0012528659308167433	0.0026835191670356506	0.001423710474237959	0.0017602224921230043		0.002356462007941277	0.001292757969852884	0.0014285102067054269	0.0018059995304401221	0.0024259479391572254	0.001277432870902634	0.0011894000666064037	0.00137379621107005		0.001238037463013631
565	0.0012528659308167433	0.0026835191670356506	0.001423710474237959	0.0017602224921230043		0.002356462007941277	0.001292757969852884	0.0014285102067054269	0.0018059995304401221	0.0024259479391572254	0.001277432870902634	0.0011894000666064037	0.00137379621107005		0.001238037463013631
566	0.0012528659308167433	0.0026835191670356506	0.001423710474237959	0.0017602224921230043		0.002356462007941277	0.001292757969852884	0.0014285102067054269	0.0018059995304401221	0.0024259479391572254	0.001277432870902634	0.0011894000666064037	0.00137379621107005		0.001238037463013631
567	0.0012528659308167433	0.0026835191670356506	0.001423710474237959	0.0017602224921230043		0.002356462007941277	0.001292757969852884	0.0014285102067054269	0.0018059995304401221	0.0024259479391572254	0.001277432870902634	0.0011894000666064037	0.00137379621107005		0.001238037463013631
568	0.0012528659308167433	0.0026835191670356506	0.001423710474237959	0.0017602224921230043		0.002356462007941277	0.001292757969852884	0.0014285102067054269	0.0018059995304401221	0.0024259479391572254	0.001277432870902634	0.0011894000666064037	0.00137379621107005		0.001238037463013631
569	0.0012528659308167433	0.0026835191670356506	0.001423710474237959	0.0017602224921230043		0.002356462007941277	0.001292757969852884	0.0014285102067054269	0.0018059995304401221	0.0024259479391572254	0.001277432870902634	0.0011894000666064037	0.00137379621107005		0.001238037463013631
570	0.0012528659308167433	0.0026835191670356506	0.001423710474237959	0.0017602224921230043		0.002356462007941277	0.001292757969852884	0.0014285102067054269	0.0018059995304401221	0.0024259479391572254	0.001277432870902634	0.0011894000666064037	0.00137379621107005		0.001238037463013631
571	0.0012528659308167433	0.0026835191670356506	0.001423710474237959	0.0017602224921230043		0.002356462007941277	0.001292757969852884	0.0014285102067054269	0.0018059995304401221	0.0024259479391572254	0.001277432870902634	0.0011894000666064037	0.00137379621107005		0.001238037463013631
572	0.0012528659308167433	0.0026835191670356506	0.001423710474237959	0.0017602224921230043		0.002356462007941277	0.001292757969852884	0.0014285102067054269	0.0018059995304401221	0.0024259479391572254	0.001277432870902634	0.0011894000666064037	0.00137379621107005		0.001238037463013631
573	0.0012528659308167433	0.0026835191670356506	0.001423710474237959	0.0017602224921230043		0.002356462007941277	0.001292757969852884	0.0014285102067054269	0.0018059995304401221	0.0024259479391572254	0.001277432870902634	0.0011894000666064037	0.00137379621107005
574	0.0012528659308167433	0.0026835191670356506	0.001423710474237959	0.0017602224921230043		0.002356462007941277	0.001292757969852884	0.0014285102067054269	0.0018059995304401221	0.0024259479391572254	0.001277432870902634	0.0011894000666064037	0.00137379621107005
575	0.0012528659308167433	0.0026835191670356506	0.001423710474237959	0.0017602224921230043		0.002356462007941277	0.001292757969852884	0.0014285102067054269	0.0018059995304401221	0.0024259479391572254	0.001277432870902634	0.0011894000666064037	0.00137379621107005
576	0.0012528659308167433	0.0026835191670356506	0.001423710474237959	0.0017602224921230043		0.002356462007941277	0.001292757969852884	0.0014285102067054269	0.0018059995304401221	0.0024259479391572254	0.001277432870902634	0.0011894000666064037	0.00137379621107005
577	0.0012528659308167433	0.0026835191670356506	0.001423710474237959	0.0017602224921230043		0.002356462007941277	0.001292757969852884	0.0014285102067054269	0.0018059995304401221	0.0024259479391572254	0.001277432870902634	0.0011894000666064037	0.00137379621107005
578	0.0012528659308167433	0.0026835191670356506	0.001423710474237959	0.0017602224921230043		0.002356462007941277	0.001292757969852884	0.0014285102067054269	0.0018059995304401221	0.0024259479391572254	0.001277432870902634	0.0011894000666064037	0.00137379621107005
579	0.0012528659308167433	0.0026835191670356506	0.001423710474237959	0.0017602224921230043		0.002356462007941277	0.001292757969852884	0.0014285102067054269	0.0018059995304401221	0.0024259479391572254	0.001277432870902634		0.00137379621107005
580	0.0012528659308167433	0.0026835191670356506	0.001423710474237959	0.0017602224921230043		0.002356462007941277	0.001292757969852884	0.0014285102067054269	0.0018059995304401221	0.0024259479391572254	0.001277432870902634		0.00137379621107005
581	0.0012528659308167433	0.0026835191670356506	0.001423710474237959	0.0017602224921230043		0.002356462007941277	0.001292757969852884	0.0014285102067054269	0.0018059995304401221	0.0024259479391572254	0.001277432870902634
582	0.0012528659308167433	0.0026835191670356506	0.001423710474237959	0.0017602224921230043		0.002356462007941277	0.001292757969852884	0.0014285102067054269	0.0018059995304401221	0.0024259479391572254	0.001277432870902634
583	0.0012528659308167433	0.0026835191670356506	0.001423710474237959	0.0017602224921230043		0.002356462007941277	0.001292757969852884	0.0014285102067054269	0.0018059995304401221	0.0024259479391572254	0.001277432870902634
584	0.0012528659308167433	0.0026835191670356506	0.001423710474237959	0.0017602224921230043		0.002356462007941277	0.001292757969852884	0.0014285102067054269	0.0018059995304401221	0.0024259479391572254	0.001277432870902634
585	0.0012528659308167433	0.0026835191670356506	0.001423710474237959	0.0017602224921230043		0.002356462007941277	0.001292757969852884	0.0014285102067054269	0.0018059995304401221	0.0012129739695786127	0.001277432870902634
586	0.0012528659308167433	0.0026835191670356506	0.001423710474237959	0.0017602224921230043		0.002356462007941277	0.001292757969852884	0.0014285102067054269	0.0018059995304401221	0.0012129739695786127	0.001277432870902634
587	0.0012528659308167433	0.0026835191670356506	0.001423710474237959	0.0017602224921230043		0.002356462007941277	0.001292757969852884	0.0014285102067054269	0.0018059995304401221	0.0012129739695786127	0.001277432870902634
588	0.0012528659308167433	0.0026835191670356506	0.001423710474237959	0.0017602224921230043		0.002356462007941277	0.001292757969852884	0.0014285102067054269	0.0018059995304401221	0.0012129739695786127	0.001277432870902634
589	0.0012528659308167433	0.0026835191670356506	0.001423710474237959	0.0017602224921230043		0.002356462007941277	0.001292757969852884	0.0014285102067054269	0.0018059995304401221	0.0012129739695786127	0.001277432870902634
590	0.0012528659308167433	0.0026835191670356506	0.001423710474237959	0.0017602224921230043		0.002356462007941277	0.001292757969852884	0.0014285102067054269	0.0018059995304401221	0.0012129739695786127
591	0.0012528659308167433	0.0026835191670356506	0.001423710474237959	0.0017602224921230043		0.002356462007941277	0.001292757969852884	0.0014285102067054269	0.0018059995304401221	0.0012129739695786127
592	0.0012528659308167433	0.0026835191670356506	0.001423710474237959	0.0017602224921230043		0.002356462007941277	0.001292757969852884	0.0014285102067054269	0.0018059995304401221	0.0012129739695786127
593	0.0012528659308167433	0.0026835191670356506	0.001423710474237959	0.0017602224921230043		0.002356462007941277	0.001292757969852884	0.0014285102067054269	0.0018059995304401221	0.0012129739695786127
594	0.0012528659308167433	0.0026835191670356506	0.001423710474237959	0.0017602224921230043		0.002356462007941277	0.001292757969852884	0.0014285102067054269	0.0018059995304401221	0.0012129739695786127
595	0.0012528659308167433	0.0026835191670356506	0.001423710474237959	0.0017602224921230043		0.002356462007941277	0.001292757969852884	0.0014285102067054269	0.0018059995304401221	0.0012129739695786127
596	0.0012528659308167433	0.0026835191670356506	0.001423710474237959	0.0017602224921230043		0.002356462007941277	0.001292757969852884	0.0014285102067054269	0.0018059995304401221	0.0012129739695786127
597	0.0012528659308167433	0.0026835191670356506	0.001423710474237959	0.0017602224921230043		0.002356462007941277	0.001292757969852884	0.0014285102067054269	0.0018059995304401221	0.0012129739695786127
598	0.0012528659308167433	0.0026835191670356506	0.001423710474237959	0.0017602224921230043		0.002356462007941277	0.001292757969852884	0.0014285102067054269	0.0018059995304401221	0.0012129739695786127
599	0.0012528659308167433	0.0026835191670356506	0.001423710474237959	0.0017602224921230043		0.002356462007941277	0.001292757969852884	0.0014285102067054269	0.0018059995304401221	0.0012129739695786127
600	0.0012528659308167433	0.0026835191670356506	0.001423710474237959	0.0017602224921230043		0.002356462007941277	0.001292757969852884	0.0014285102067054269	0.0018059995304401221	0.0012129739695786127
601	0.0012528659308167433	0.0026835191670356506	0.001423710474237959	0.0017602224921230043		0.002356462007941277	0.001292757969852884	0.0014285102067054269	0.0018059995304401221	0.0012129739695786127
602	0.0012528659308167433	0.0026835191670356506	0.001423710474237959	0.0017602224921230043		0.002356462007941277	0.001292757969852884	0.0014285102067054269	0.0018059995304401221	0.0012129739695786127
603	0.0012528659308167433	0.0026835191670356506	0.001423710474237959	0.0017602224921230043		0.002356462007941277	0.001292757969852884	0.0014285102067054269	0.0018059995304401221	0.0012129739695786127
604	0.0012528659308167433	0.0026835191670356506	0.001423710474237959	0.0017602224921230043		0.002356462007941277	0.001292757969852884	0.0014285102067054269	0.0018059995304401221	0.0012129739695786127
605	0.0012528659308167433	0.0026835191670356506	0.001423710474237959	0.0017602224921230043		0.002356462007941277	0.001292757969852884	0.0014285102067054269	0.0018059995304401221	0.0012129739695786127
606	0.0012528659308167433	0.0026835191670356506	0.001423710474237959	0.0017602224921230043		0.002356462007941277	0.001292757969852884	0.0014285102067054269	0.0018059995304401221	0.0012129739695786127
607	0.0012528659308167433	0.0026835191670356506	0.001423710474237959	0.0017602224921230043		0.002356462007941277	0.001292757969852884	0.0014285102067054269	0.0018059995304401221	0.0012129739695786127
608	0.0012528659308167433	0.0026835191670356506	0.001423710474237959	0.0017602224921230043		0.002356462007941277	0.001292757969852884	0.0014285102067054269	0.0018059995304401221	0.0012129739695786127
609	0.0012528659308167433	0.0026835191670356506	0.001423710474237959	0.0017602224921230043		0.002356462007941277	0.001292757969852884	0.0014285102067054269	0.0018059995304401221	0.0012129739695786127
610	0.0012528659308167433	0.0026835191670356506	0.001423710474237959			0.002356462007941277	0.001292757969852884	0.0014285102067054269	0.0018059995304401221	0.0012129739695786127
611	0.0012528659308167433	0.0026835191670356506	0.001423710474237959			0.002356462007941277	0.001292757969852884	0.0014285102067054269	0.0018059995304401221	0.0012129739695786127
612	0.0012528659308167433	0.0026835191670356506	0.001423710474237959			0.002356462007941277	0.001292757969852884	0.0014285102067054269	0.0018059995304401221	0.0012129739695786127
613	0.0012528659308167433	0.0026835191670356506	0.001423710474237959			0.002356462007941277	0.001292757969852884	0.0014285102067054269	0.0018059995304401221	0.0012129739695786127
614	0.0012528659308167433	0.0026835191670356506	0.001423710474237959			0.002356462007941277	0.001292757969852884	0.0014285102067054269	0.0018059995304401221	0.0012129739695786127
615	0.0012528659308167433	0.0026835191670356506				0.002356462007941277	0.001292757969852884	0.0014285102067054269	0.0018059995304401221	0.0012129739695786127
616	0.0012528659308167433	0.0026835191670356506				0.002356462007941277	0.001292757969852884	0.0014285102067054269	0.0018059995304401221	0.0012129739695786127
617	0.0012528659308167433	0.0026835191670356506				0.002356462007941277	0.001292757969852884	0.0014285102067054269	0.0018059995304401221	0.0012129739695786127
618	0.0012528659308167433	0.0026835191670356506				0.002356462007941277	0.001292757969852884	0.0014285102067054269	0.0018059995304401221	0.0012129739695786127
619	0.0012528659308167433	0.0026835191670356506				0.002356462007941277	0.001292757969852884	0.0014285102067054269	0.0018059995304401221	0.0012129739695786127
620	0.0012528659308167433	0.0026835191670356506				0.002356462007941277	0.001292757969852884	0.0014285102067054269	0.0018059995304401221	0.0012129739695786127
621	0.0012528659308167433	0.0026835191670356506				0.002356462007941277	0.001292757969852884	0.0014285102067054269	0.0018059995304401221	0.0012129739695786127
622	0.0012528659308167433	0.0026835191670356506				0.002356462007941277	0.001292757969852884	0.0014285102067054269	0.0018059995304401221	0.0012129739695786127
623	0.0012528659308167433	0.0026835191670356506				0.002356462007941277	0.001292757969852884	0.0014285102067054269		0.0012129739695786127
624	0.0012528659308167433	0.0026835191670356506				0.002356462007941277	0.001292757969852884	0.0014285102067054269		0.0012129739695786127
625	0.0012528659308167433	0.0026835191670356506				0.002356462007941277	0.001292757969852884	0.0014285102067054269		0.0012129739695786127
626	0.0012528659308167433	0.0026835191670356506				0.002356462007941277	0.001292757969852884	0.0014285102067054269		0.0012129739695786127
627	0.0012528659308167433	0.0026835191670356506				0.002356462007941277	0.001292757969852884	0.0014285102067054269		0.0012129739695786127
628	0.0012528659308167433	0.0013417595835178253				0.002356462007941277	0.001292757969852884	0.0014285102067054269		0.0012129739695786127
629	0.0012528659308167433	0.0013417595835178253				0.002356462007941277	0.001292757969852884	0.0014285102067054269		0.0012129739695786127
630	0.0012528659308167433	0.0013417595835178253				0.002356462007941277	0.001292757969852884	0.0014285102067054269		0.0012129739695786127
631	0.0012528659308167433	0.0013417595835178253				0.002356462007941277	0.001292757969852884	0.0014285102067054269		0.0012129739695786127
632	0.0012528659308167433	0.0013417595835178253				0.002356462007941277	0.001292757969852884	0.0014285102067054269		0.0012129739695786127
633	0.0012528659308167433	0.0013417595835178253				0.002356462007941277	0.001292757969852884	0.0014285102067054269		0.0012129739695786127
634	0.0012528659308167433	0.0013417595835178253				0.002356462007941277	0.001292757969852884	0.0014285102067054269		0.0012129739695786127
635	0.0012528659308167433	0.0013417595835178253				0.002356462007941277	0.001292757969852884	0.0014285102067054269		0.0012129739695786127
636	0.0012528659308167433	0.0013417595835178253				0.002356462007941277	0.001292757969852884	0.0014285102067054269		0.0012129739695786127
637	0.0012528659308167433	0.0013417595835178253				0.002356462007941277	0.001292757969852884	0.0014285102067054269		0.0012129739695786127
638	0.0012528659308167433	0.0013417595835178253				0.002356462007941277	0.001292757969852884	0.0014285102067054269		0.0012129739695786127
639	0.0012528659308167433	0.0013417595835178253				0.0011782310039706386	0.001292757969852884	0.0014285102067054269		0.0012129739695786127
640	0.0012528659308167433	0.0013417595835178253				0.0011782310039706386	0.001292757969852884	0.0014285102067054269		0.0012129739695786127
641	0.0012528659308167433	0.0013417595835178253				0.0011782310039706386	0.001292757969852884	0.0014285102067054269		0.0012129739695786127
642	0.0012528659308167433	0.0013417595835178253				0.0011782310039706386	0.001292757969852884	0.0014285102067054269		0.0012129739695786127
643	0.0012528659308167433	0.0013417595835178253				0.0011782310039706386	0.001292757969852884	0.0014285102067054269		0.0012129739695786127
644	0.0012528659308167433	0.0013417595835178253				0.0011782310039706386	0.001292757969852884	0.0014285102067054269		0.0012129739695786127
645	0.0012528659308167433	0.0013417595835178253				0.0011782310039706386	0.001292757969852884	0.0014285102067054269		0.0012129739695786127
646	0.0012528659308167433	0.0013417595835178253				0.0011782310039706386	0.001292757969852884	0.0014285102067054269		0.0012129739695786127
647	0.0012528659308167433	0.0013417595835178253				0.0011782310039706386	0.001292757969852884	0.0014285102067054269		0.0012129739695786127
648	0.0012528659308167433	0.0013417595835178253				0.0011782310039706386	0.001292757969852884	0.0014285102067054269		0.0012129739695786127
649	0.0012528659308167433	0.0013417595835178253				0.0011782310039706386	0.001292757969852884	0.0014285102067054269		0.0012129739695786127
650	0.0012528659308167433	0.0013417595835178253				0.0011782310039706386	0.001292757969852884	0.0014285102067054269		0.0012129739695786127
651	0.0012528659308167433	0.0013417595835178253				0.0011782310039706386	0.001292757969852884	0.0014285102067054269		0.0012129739695786127
652	0.0012528659308167433	0.0013417595835178253				0.0011782310039706386	0.001292757969852884	0.0014285102067054269		0.0012129739695786127
653	0.0012528659308167433	0.0013417595835178253				0.0011782310039706386	0.001292757969852884	0.0014285102067054269		0.0012129739695786127
654	0.0012528659308167433	0.0013417595835178253				0.0011782310039706386	0.001292757969852884	0.0014285102067054269		0.0012129739695786127
655	0.0012528659308167433	0.0013417595835178253				0.0011782310039706386	0.001292757969852884	0.0014285102067054269		0.0012129739695786127
656	0.0012528659308167433	0.0013417595835178253				0.0011782310039706386	0.001292757969852884	0.0014285102067054269		0.0012129739695786127
657	0.0012528659308167433	0.0013417595835178253				0.0011782310039706386	0.001292757969852884	0.0014285102067054269		0.0012129739695786127
658	0.0012528659308167433	0.0013417595835178253				0.0011782310039706386	0.001292757969852884	0.0014285102067054269		0.0012129739695786127
659	0.0012528659308167433	0.0013417595835178253				0.0011782310039706386	0.001292757969852884	0.0014285102067054269		0.0012129739695786127
660	0.0012528659308167433	0.0013417595835178253				0.0011782310039706386	0.001292757969852884	0.0014285102067054269		0.0012129739695786127
661	0.0012528659308167433	0.0013417595835178253				0.0011782310039706386	0.001292757969852884	0.0014285102067054269		0.0012129739695786127
662	0.0012528659308167433	0.0013417595835178253				0.0011782310039706386	0.001292757969852884	0.0014285102067054269		0.0012129739695786127
663	0.0012528659308167433	0.0013417595835178253				0.0011782310039706386		0.0014285102067054269		0.0012129739695786127
664	0.0012528659308167433	0.0013417595835178253				0.0011782310039706386		0.0014285102067054269		0.0012129739695786127
665	0.0012528659308167433	0.0013417595835178253				0.0011782310039706386		0.0014285102067054269		0.0012129739695786127
666	0.0012528659308167433	0.0013417595835178253				0.0011782310039706386		0.0014285102067054269		0.0012129739695786127
667	0.0012528659308167433	0.0013417595835178253				0.0011782310039706386		0.0014285102067054269		0.0012129739695786127
668	0.0012528659308167433	0.0013417595835178253				0.0011782310039706386		0.0014285102067054269		0.0012129739695786127
669	0.0012528659308167433	0.0013417595835178253				0.0011782310039706386		0.0014285102067054269		0.0012129739695786127
670	0.0012528659308167433	0.0013417595835178253				0.0011782310039706386		0.0014285102067054269		0.0012129739695786127
671	0.0012528659308167433	0.0013417595835178253				0.0011782310039706386		0.0014285102067054269		0.0012129739695786127
672	0.0012528659308167433	0.0013417595835178253				0.0011782310039706386		0.0014285102067054269		0.0012129739695786127
673	0.0012528659308167433	0.0013417595835178253				0.0011782310039706386		0.0014285102067054269		0.0012129739695786127
674	0.0012528659308167433	0.0013417595835178253				0.0011782310039706386		0.0014285102067054269		0.0012129739695786127
675	0.0012528659308167433	0.0013417595835178253				0.0011782310039706386				0.0012129739695786127
676	0.0012528659308167433	0.0013417595835178253				0.0011782310039706386				0.0012129739695786127
677	0.0012528659308167433	0.0013417595835178253				0.0011782310039706386				0.0012129739695786127
678	0.0012528659308167433	0.0013417595835178253				0.0011782310039706386				0.0012129739695786127
679	0.0012528659308167433	0.0013417595835178253				0.0011782310039706386				0.0012129739695786127
680	0.0012528659308167433	0.0013417595835178253				0.0011782310039706386				0.0012129739695786127
681	0.0012528659308167433	0.0013417595835178253				0.0011782310039706386				0.0012129739695786127
682	0.0012528659308167433	0.0013417595835178253				0.0011782310039706386				0.0012129739695786127
683		0.0013417595835178253				0.0011782310039706386				0.0012129739695786127
684		0.0013417595835178253				0.0011782310039706386				0.0012129739695786127
685		0.0013417595835178253				0.0011782310039706386				0.0012129739695786127
686		0.0013417595835178253				0.0011782310039706386				0.0012129739695786127
687		0.0013417595835178253				0.0011782310039706386				0.0012129739695786127
688		0.0013417595835178253				0.0011782310039706386				0.0012129739695786127
689		0.0013417595835178253				0.0011782310039706386				0.0012129739695786127
690		0.0013417595835178253				0.0011782310039706386				0.0012129739695786127
691		0.0013417595835178253				0.0011782310039706386				0.0012129739695786127
692		0.0013417595835178253				0.0011782310039706386				0.0012129739695786127
693		0.0013417595835178253				0.0011782310039706386				0.0012129739695786127
694		0.0013417595835178253				0.0011782310039706386				0.0012129739695786127
695		0.0013417595835178253				0.0011782310039706386				0.0012129739695786127
696		0.0013417595835178253				0.0011782310039706386				0.0012129739695786127
697		0.0013417595835178253				0.0011782310039706386				0.0012129739695786127
698		0.0013417595835178253				0.0011782310039706386				0.0012129739695786127
699		0.0013417595835178253				0.0011782310039706386				0.0012129739695786127
700		0.0013417595835178253				0.0011782310039706386				0.0012129739695786127
701		0.0013417595835178253				0.0011782310039706386				0.0012129739695786127
702		0.0013417595835178253				0.0011782310039706386				0.0012129739695786127
703		0.0013417595835178253				0.0011782310039706386				0.0012129739695786127
704		0.0013417595835178253				0.0011782310039706386				0.0012129739695786127
705		0.0013417595835178253				0.0011782310039706386				0.0012129739695786127
706		0.0013417595835178253				0.0011782310039706386				0.0012129739695786127
707		0.0013417595835178253				0.0011782310039706386				0.0012129739695786127
708		0.0013417595835178253				0.0011782310039706386				0.0012129739695786127
709		0.0013417595835178253				0.0011782310039706386
710		0.0013417595835178253				0.0011782310039706386
711		0.0013417595835178253				0.0011782310039706386
712		0.0013417595835178253				0.0011782310039706386
713		0.0013417595835178253				0.0011782310039706386
714		0.0013417595835178253				0.0011782310039706386
715		0.0013417595835178253				0.0011782310039706386
716		0.0013417595835178253				0.0011782310039706386
717		0.0013417595835178253				0.0011782310039706386
718		0.0013417595835178253				0.0011782310039706386
719		0.0013417595835178253				0.0011782310039706386
720		0.0013417595835178253				0.0011782310039706386
721		0.0013417595835178253				0.0011782310039706386
722		0.0013417595835178253				0.0011782310039706386
723		0.0013417595835178253				0.0011782310039706386
724		0.0013417595835178253				0.0011782310039706386
725		0.0013417595835178253				0.0011782310039706386
726		0.0013417595835178253				0.0011782310039706386
727		0.0013417595835178253				0.0011782310039706386
728		0.0013417595835178253				0.0011782310039706386
729		0.0013417595835178253				0.0011782310039706386
730		0.0013417595835178253				0.0011782310039706386
731		0.0013417595835178253				0.0011782310039706386
732		0.0013417595835178253				0.0011782310039706386
733		0.0013417595835178253				0.0011782310039706386
734		0.0013417595835178253				0.0011782310039706386
735		0.0013417595835178253
736		0.0013417595835178253
