# Supplementary material for: Comparative analysis of the effects of cyclophosphamide and dexamethasone on intestinal immunity and microbiota in delayed hypersensitivity mice
Source: PLoS One. 2024 Oct 17;19(10):e0312147. doi: 10.1371/journal.pone.0312147 (PMC11486373; doi:10.1371/journal.pone.0312147)
Supplement: S2 File — (ZIP) [file pone.0312147.s002.zip › 3_AlphaDiversity/Rarefaction/ace.groups_mean.xls]

numsampled	A	C	D
1	0.0	0.0	0.0
200	151.7163036	208.024734	164.66222720000002
400	234.58468039999997	247.9210192	208.6836898
600	300.40534579999996	319.2676216	228.41747880000003
800	330.4284722	331.12801079999997	253.92823460000005
1000	346.51560600000005	338.4055784	278.6018228
1200	359.69857199999996	374.31095479999993	278.97761099999997
1400	353.6387426	384.93829459999995	278.7648798
1600	374.9113572	402.42962099999994	310.6297472
1800	382.9030694	401.7884246	326.04474840000006
2000	404.64453799999995	411.8111304	347.8977652
2200	426.18111120000003	430.4621894	345.75128540000003
2400	429.7288224	439.12899560000005	357.41956339999996
2600	450.2381368	439.9971428	356.1530488
2800	453.97746440000003	440.2789454	375.7239286
3000	466.99118100000004	433.99625719999995	381.8108792
3200	484.2576152	458.1655882	399.1912638
3400	491.5337436	462.4361464	399.94224379999997
3600	495.47331640000004	469.4587460000001	415.539927
3800	486.36125200000004	478.4631214	418.6914565999999
4000	505.4096606	465.9311033999999	425.31631
4200	506.84498679999996	471.26038659999995	425.7590204
4400	516.4750814	475.01439360000006	436.3255792
4600	520.2447742	472.89825279999997	441.2461908
4800	527.8379698	486.95209480000005	446.5581784
5000	527.145712	488.8319358	451.1680668
5200	534.71224	500.6665962	450.5865299999999
5400	518.2116647999999	513.6154154	458.9381724
5600	515.7082186	516.7426808	454.96214660000004
5800	525.765038	522.274981	458.3069032
6000	529.6610318	529.4109192000001	456.59456980000004
6200	530.1257606	528.4376116	456.5019408
6400	549.2832456	530.2913597999999	459.6900468
6600	560.2857962	533.2625918000001	451.4408468
6800	558.7964226	536.4079254000001	467.6407889999999
7000	562.8866768	545.6924889999999	482.9942324
7200	565.4198766000001	551.4334081999999	475.59223060000005
7400	563.884221	556.7800612	486.47593639999997
7600	570.2303497999999	559.7518050000001	495.17222619999995
7800	575.026183	560.5066343999999	500.631866
8000	592.1255904	562.7366292	492.95997980000004
8200	582.8594626	565.8582496	498.0992264
8400	581.8619936000001	571.3833568000001	493.3306966
8600	586.92568	566.3897614	492.0688682
8800	585.6735528	569.0955867999999	500.1690552
9000	590.1325656000001	567.0226636	507.0121327999999
9200	592.6179416000001	566.1728962	518.9991118
9400	590.9064118	563.4931858	518.9053876
9600	587.4138248000002	573.1875056	521.2853362
9800	589.5311188	576.3827742000001	520.4295024
10000	593.1805088	575.146945	513.5090534
10200	605.6689462	585.2193644000001	518.6849226
10400	600.7111412	591.2910203999999	517.92888
10600	597.834149	586.1667248	519.8619086
10800	605.5375844	583.990301	527.4231876
11000	616.3202368	591.0919724	528.9008434
11200	608.2833326	593.7090498	526.6168386
11400	614.1956606	601.4981492	532.2689824
11600	621.7127274000001	611.480789	531.8908426
11800	612.6086789999999	601.9765416	533.7465225999999
12000	603.4164533999999	598.3235086	532.8051258
12200	611.7997312	600.8473662	539.9830372
12400	619.030531	601.5412386	533.2819205999999
12600	608.4595462	614.2374438	541.334331
12800	614.8835346	605.0918512	550.438308
13000	609.3291466	601.1084466	554.8235269999999
13200	620.1584456	610.1644082	559.1266222
13400	621.958402	612.3428006000001	562.4110317999999
13600	630.6814096	614.2900806	565.6889009999999
13800	617.355091	618.8543498	575.549123
14000	612.2662923999999	620.9276414	569.8877118
14200	613.433662	618.8110896000001	560.7443624
14400	609.0638252000001	616.8867328	558.6810734
14600	604.1261066	617.4811739999999	553.5528957999999
14800	606.1228506	621.7823679999999	568.5414456
15000	609.9652194	629.755235	571.4765658
15200	607.5932622	627.6227240000001	565.7758041999999
15400	610.6838912000001	641.3392812	572.4951844
15600	601.8059488000001	639.4182592	575.4842728000001
15800	609.6023874	648.3196546	579.5303062
16000	603.3831374000001	656.2345697999999	566.6926470000001
16200	606.3034662	657.5198782	563.2217612
16400	606.9608698000001	657.2123752	566.3694404
16600	607.2110106	653.3239477999999	556.1075696
16800	608.2591024000001	654.7699758000001	573.1261886
17000	613.6279718000001	656.9304038	574.7028812
17200	612.7713091999999	662.996501	575.5049208
17400	612.2946594	665.8743705999999	567.2733956
17600	614.3432181999999	666.2286806	574.6616176
17800	623.4940555999999	666.6802789999999	575.095067
18000	625.26879	667.364579	575.8504827999999
18200	628.087912	674.7565351999999	576.4252297999999
18400	629.2240058	677.5182938	584.1633082000001
18600	628.7323796000001	679.4535318	593.434477
18800	629.3447855999999	681.29566	588.7547952
19000	632.2679932	683.1094722	591.6580551999999
19200	632.3236518	677.6042238	592.5979474
19400	631.9408452	678.2146186	608.249329
19600	632.8017876000001	683.9212748	604.6343272
19800	633.7754326	681.378959	601.1851978000001
20000	635.0955104	680.8165448	587.2017963999999
20200	629.5968364	678.1483602000001	594.1165370000001
20400	631.4148318	691.8836144	594.66904
20600	632.4834484	693.4412326	591.070456
20800	631.7296778	685.0801455999999	590.8373035999999
21000	633.9599175999999	684.6389821999999	587.8767576
21200	634.0799276	686.1065426	594.086003
21400	636.4970112000001	687.7193746	589.9620312
21600	636.8210493999999	687.5027256000001	593.1592602000001
21800	637.5679187999999	688.688485	594.9623455999999
22000	639.2164673999999	687.5410764000001	594.8957692
22200	641.4582549999999	687.7907562	591.4657386000001
22400	642.6844894	689.3305622	600.2258343999999
22600	644.4775214	690.3120706	601.8589552000001
22800	651.8305864	686.7212046000001	597.8815337999999
23000	658.4414236	687.6110024	593.8232806
23200	658.2698432	690.3960608	601.4401032
23400	655.4439376	690.2557912	602.2089722
23600	656.3498272	689.2530714000001	603.051908
23800	657.525711	689.9749542000001	598.2115832000001
24000	658.7479094	691.0433584	603.9448262
24200	664.9723449999999	692.6373062	599.7798246
24400	666.7812334	693.0349206	601.5644218
24600	668.4774454000001	692.7209565999999	608.7384108
24800	669.350604	693.6256127999999	604.2995395999999
25000	663.8355048	694.4942629999999	604.7316058
25200	658.8388314	696.4924703999999	603.7340542
25400	660.096436	696.8312411999999	598.3974824
25600	659.521648	697.4455605999999	599.9268636
25800	660.8804382000001	698.766116	599.4514432
26000	665.059768	700.6948037999999	593.3320136
26200	666.003985	702.0105390000001	592.9421623999999
26400	667.2085420000001	703.3314166	589.7378204
26600	667.7041923999999	702.7460148	589.9498120000001
26800	668.9899700000001	702.7584196	593.7641768
27000	671.851179	702.8196886	589.1379083999999
27200	672.8930038	703.129029	593.0175126
27400	672.9555210000001	703.817002	593.8990001999998
27600	672.4056982	703.5365681999999	606.7070794
27800	672.6855734	704.3806255999999	607.7262306
28000	673.9874962000001	704.5836288	604.259928
28200	674.6396786	703.8021679999999	604.9201316000001
28400	676.7923896	706.1505374000001	614.5923088
28600	678.7761476000001	708.299072	615.408583
28800	678.7091816	709.172401	616.5067423999999
29000	678.5680982	709.1214448000001	612.4080268
29200	684.9564128	709.9989652	614.7308266
29400	685.4767985999999	710.0317171999999	621.349293
29600	686.4105612	704.5238318	620.5095858
29800	681.1167326	703.4674273999999	615.8979762000001
30000	681.5006874	704.7386807999999	610.5403828000001
30200	681.9742145999999	703.8980570000001	609.5505234
30400	683.2475414	703.5167262	610.4929132
30600	684.2602033999999	704.5604460000001	617.9717164
30800	684.6398952000001	704.3953144	619.003923
31000	686.6523755999999	706.2411921999999	619.3851724
31200	687.1767978	707.1233255999999	620.5389174
31400	686.6746774000001	707.4599506000002	620.2220722
31600	687.5176961999999	709.4910618000001	620.3633456
31800	688.8443394000001	711.3928356000001	620.6071042
32000	688.9399598000002	712.1482462	621.0362428000001
32200	688.5889376	711.3658566	622.2355627999999
32400	689.6438836	711.7666268	621.6187677999999
32600	690.5501909999999	717.5617882	617.405495
32800	690.9033072	718.5492608	616.6935488
33000	691.3809396	713.8766674000001	617.4109346
33200	690.9565002	720.8146178000001	619.1200948
33400	691.0730572	716.5834354000001	621.7049572
33600	691.7639888000001	716.6056504000001	621.7365282
33800	687.0484713999999	716.9338196	621.9450152000001
34000	687.6381414	718.0957606	618.1905614
34200	688.9357127999999	718.260166	617.900823
34400	689.3868759999999	719.2518736	618.3016890000001
34600	689.5302856000001	718.5355508	617.5092138
34800	690.6633014	719.4478748	617.2280837999999
35000	690.5317732	719.1515356	611.5895924
35200	689.978214	719.464154	613.0040270000001
35400	690.8560712	720.3528840000001	612.2145469999999
35600	691.7505446	719.8894496	612.52916
35800	691.0120751999999	721.0816849999999	613.5846
36000	691.615581	720.637811	613.7420248000001
36200	693.1230505999999	720.979576	614.1918771999999
36400	694.2406204000001	722.1851612	614.4128826
36600	694.548128	723.4336094	615.122247
36800	694.4800916	722.7035904	615.4589492
37000	695.0618314000001	723.4702866	614.9098240000001
37200	695.7067567999999	724.8833735999999	615.5386040000001
37400	696.0478764	725.8142244	616.5639570000001
37600	696.9861938	725.5728854000001	616.9473591999999
37800	697.4696378	725.8683758	616.372447
38000	697.6454712	726.6091064	615.6861501999999
38200	700.227761	727.453553	616.9591637999999
38400	702.7875264	728.2718027999999	617.9510068
38600	702.0467581999999	728.6796697999999	618.4493096
38800	704.2063363999999	729.9718651999999	619.2820882
39000	704.5174352	730.9239798000001	619.8204476000001
39200	704.5336866	732.4703749999999	620.2723268000001
39400	704.4814185999999	733.2829651999999	620.0849108
39600	705.042591	734.1653347999999	620.0398086
39800	705.3514636	734.9081108	620.204395
40000	705.2177542	735.3465828000001	620.486862
40200	706.075101	735.9219944	621.113259
40400	706.1077171999999	736.9592572	622.8794786
40600	707.5753963999999	737.1866854	623.5804384
40800	708.031984	738.1483408	623.2986546
41000	708.4481196	739.7314502000002	624.7605934000001
41200	710.2203844000002	740.4173592	623.2711298
41400	710.3262026	741.4626616	623.5854993999999
41600	711.527169	742.2973134	624.0114391999999
41800	710.8256104	742.5554244	624.260017
42000	712.0922628000001	742.6846417999999	624.1845294
42200	712.2826574000001	742.6690216	624.9128714000001
42400	712.6731938	744.406681	625.158666
42600	713.2207437999999	744.7404622	625.0312839999999
42800	714.1978796000001	744.2202966	627.2976542
43000	714.8203738	744.8250126	629.0237238
43200	715.0642974	744.0637094	629.4412174000001
43400	715.5178148	743.8932804	629.8230941999999
43600	714.5557928000001	745.3020604000001	630.1192359999999
43800	714.6673536000001	745.6356244000001	630.4130316
44000	714.6440588	746.1751803999999	631.4601094000001
44200	715.3414966	747.6443809999998	631.9790916
44400	716.9293262	747.342268	632.6481283999999
44600	716.045558	747.2793475999999	632.7113074
44800	716.8552172000001	748.7578192000001	632.9094686
45000	716.8157202	748.4080117999999	632.7566046
45200	717.1955284	748.2588370000001	632.454563
45400	716.7032358	748.2507132	633.030717
45600	716.7312672	748.0685782	633.0737041999998
45800	717.2415738	747.7895488	633.3802314000001
46000	717.2780460000001	747.9070978000001	633.4341371999999
46200	717.5485408000001	747.0663154	634.2707551999999
46400	718.5265999999999	747.237977	633.8713472000001
46600	719.3443643999999	748.7228542	634.0875592
46800	718.7229922	749.3799661999999	635.094289
47000	719.0312312	749.8032584	634.7832722
47200	719.1820635999999	750.604667	634.278955
47400	718.7717722	750.7245528	634.1667936
47600	720.1038394	750.9215389999999	634.9184716
47800	719.4262874	750.8839886000001	635.6478162000001
48000	720.130625	750.9974702000001	636.4487458000001
48200	720.2290632	751.680827	636.0766208
48400	720.8677506	751.6497422	636.0048906
48600	721.0947438000001	752.2363452000001	637.0994705999999
48800	721.0192586000001	751.5723955999999	637.8926439999999
49000	720.8098259999999	752.9911834000001	638.6700266
49200	720.5174614	752.6889725999999	638.1356754000001
49400	720.6602232000001	752.839018	638.3814206
49600	721.2720432	753.4952452	639.3843912
49800	722.058454	753.8509157999999	639.036409
50000	721.9943516000001	753.822003	639.3334492
50200	722.0446331999999	753.0763671999999	640.4781364
50400	722.0945049999999	753.36144	640.8472059999999
50600	722.1262632	753.4383	640.2796522
50800	722.1857313999999	754.0545946	640.0067329999999
51000	722.2377188	754.414741	640.7393666
51200	723.1154828000001	753.8758844	642.0622238
51400	722.3596508	754.5555901999999	642.045617
51600	722.6531889999999	755.0044738	642.2265657999999
51800	722.3680502000001	754.9917192	643.2239542000001
52000	721.5642516	754.2225332	644.1701166
52200	721.5053602	754.9637254000002	644.0588646
52400	721.706599	755.1366105999999	644.4174528000001
52600	722.0941846	755.3321194	644.4942994
52800	722.2600196	755.0952732000002	643.2303504
53000	722.2921011999999	755.4507526	643.392283
53200	722.3939498	755.3357458	643.4941594
53400	722.2159834	756.0476406	643.5263962
53600	722.2087409999999	755.5514513999999	643.6406548
53800	722.5489279999999	755.6821917999999	644.7348574
54000	722.8305734000002	755.3444946000001	643.3293781999998
54200	723.3320470000001	755.228853	644.2707502
54400	723.69193	756.2492748000001	644.3609596
54600	723.8022974	756.4368527999999	644.7260941999999
54800	724.7079254	757.029363	645.1068682
55000	725.356735	756.7438552	646.3317798
55200	726.1658646000001	756.2275772	646.2314641999999
55371	725.3550756000001	756.1865922	645.1796539999999
55400	725.3619262	768.650557	645.3563262
55600	726.184345	768.87448575	645.441386
55800	726.6928958000001	768.56487175	647.1351844
56000	728.1165874000001	768.9244319999999	647.446663
56200	728.5431846	768.48094325	647.4039728
56400	729.2459223999999	769.19656025	647.7482274
56600	729.7339294	770.2350174999999	647.8924584
56800	729.120354	770.2931737499999	648.6539986
56811	729.0153562	770.48065525	648.5697712
57000	731.991102	771.3531075000001	648.7822543999999
57200	731.93838375	772.2772140000001	649.3406878
57400	731.88513525	773.350725	649.164473
57600	733.16361825	773.1258805	649.0226232
57800	734.564204	773.589835	648.969665
58000	734.72727025	773.50404125	649.4229044
58200	734.9316975	773.2242265	648.8202314
58400	733.9310435000001	773.34768975	648.9353964
58600	735.25159325	773.25018375	649.3704436
58800	734.4249275000001	774.5220742500001	650.4999252
59000	735.2703385	774.873141	649.6466128
59200	735.7546175000001	775.4309020000001	649.4193826
59400	736.51791475	775.57073625	649.0196952
59600	736.81026075	774.851091	648.7566954000001
59800	737.24782375	775.0685834999999	648.972992
60000	737.5926959999999	774.91743925	649.0009724000001
60200	737.71005125	775.476101	649.7232956
60400	737.6333715000001	775.2566342499999	650.0564112
60600	737.19903225	774.95860425	650.6179406
60800	737.09861125	773.7951935	652.0401476
61000	737.24828125	773.439502	652.2361028
61200	737.3247855	773.8073445	651.9053774
61400	737.44888875	772.8377417500001	652.5960870000001
61600	737.3349512499999	772.50423875	653.20161
61800	737.7409909999999	772.6229840000001	653.1595642
62000	737.215612	772.31439525	653.562153
62200	737.49918	772.7419072499999	654.0243380000001
62400	737.8999820000001	772.8090737500002	654.7594792000001
62600	737.852927	772.7258092500001	655.0850918
62800	737.72329725	773.66174225	654.5709138
63000	737.7406715000001	774.1707852500001	654.901198
63200	737.9684729999999	774.37027725	654.9060317999999
63400	738.855535	774.7902717499999	654.9208946
63600	737.9491195	775.03184575	654.639006
63800	738.0318804999999	774.4765315	654.63635
64000	738.3971552500001	774.190384	654.8420937999999
64200	738.05830675	773.97222775	655.2392742
64400	738.750903	774.2067890000001	655.0751394
64600	738.837945	773.7831215	655.5519065999999
64800	739.2797899999999	773.4635447500001	655.2963102
65000	738.6727752500001	772.799794	655.428074
65200	738.672077	773.76469725	656.0484693999999
65400	738.942838	774.3113065	655.8018364000001
65600	739.185475	774.411871	656.3579149999999
65800	739.8572345	773.8140705000001	656.0453174
66000	740.08214075	774.161061	656.4866214000001
66200	740.2046	774.03769625	657.1711034
66400	740.283594	774.012451	657.2334696
66600	740.137457	774.7146415	657.542318
66800	740.2034900000001	775.1622205	658.101995
67000	739.838391	775.85587375	658.6036452000001
67200	740.1582027499999	775.719145	658.906148
67400	740.10042225	775.5286297499999	659.3405444
67600	740.388022	775.68365425	659.5528772
67800	740.0146669999999	776.0316935000001	659.2029488000001
68000	739.45598075	776.10124475	659.7791205999999
68200	739.6325225	775.83519	660.1571925999999
68400	740.5680507500001	775.91998375	660.6246066
68482	740.6703875000001	776.02208625	660.5699672
68600	740.742051	775.5958095	670.83140975
68800	741.3552427500001	774.89011725	670.8490577499999
69000	741.064006	774.9108859999999	670.54154575
69200	741.3941587500001	775.7574984999999	670.4947115
69400	741.21441425	776.140811	670.4671902499999
69600	741.72062225	776.2624989999999	670.40261475
69800	741.62051075	776.69772875	670.9315867500001
70000	741.93814	777.0779289999999	670.9928935
70003	741.9386507500001	777.08309175	671.01831275
70200	742.0857187500001	782.5047723333333	671.53425025
70239	742.4112905000001	782.6462846666667	671.8278809999999
70400	750.3891013333333	782.3793303333333	672.62810375
70600	750.45311	781.9123519999999	673.25956175
70800	749.9852986666666	782.2311596666667	673.59307525
71000	750.3702796666666	781.465695	673.5248752499999
71200	750.2067053333334	781.833489	674.0055112499999
71400	750.1606216666665	781.9771059999999	674.15233025
71600	750.3944476666666	781.9000540000001	673.89876
71800	750.3217086666667	782.2841873333333	674.50320675
72000	750.5644899999999	782.310619	674.2626115
72200	750.6106436666665	782.6328269999999	674.63050375
72400	750.6941383333333	782.2737569999999	674.280215
72600	751.5971919999998	782.2061673333334	674.59026825
72791	752.1700453333333	782.8105616666667	674.088305
72800	752.1659960000001	782.7029846666666	674.413417
73000	752.84183	782.331063	675.3176086666666
73200	753.4224403333333	782.1234890000001	675.598606
73400	753.4618490000001	782.7173553333333	676.051236
73600	754.3269433333334	782.9966946666667	675.6816773333334
73800	754.0584676666666	782.624518	675.27687
74000	754.7176873333334	783.1321243333333	675.426644
74200	755.3372503333334	783.4872193333334	674.8303443333334
74400	755.3863540000001	784.5744786666666	675.419068
74529	755.8467126666666	784.7592890000001	675.4263380000001
74600	728.878091	784.7388460000001	675.5766233333334
74729	729.064635	784.9701173333333	675.7705696666667
74800	773.642498	784.7282433333334	675.807929
75000	772.7070620000001	784.0920759999999	675.3720126666667
75200	772.326651	784.1016263333332	675.448266
75400	772.1357830000001	783.9202226666666	675.4731793333333
75600	771.359731	783.7493273333334	675.8932336666667
75800	772.180779	783.8288366666667	677.270034
76000	773.518993	784.1101316666667	678.2469856666667
76200	775.234612	783.6589586666665	677.7916486666667
76400	776.35884	784.3057446666667	678.2940626666667
76600	775.777357	784.2826490000001	678.509644
76800	775.8443589999999	784.054812	678.6915386666666
77000	776.2879469999999	784.1162469999999	678.83653
77200	775.924046	783.722439	678.937705
77354	776.712913	783.8350186666667	679.005216
77400	776.846284	803.2816419999999	678.8624886666665
77600	779.557094	802.1812955	678.251762
77800	779.307175	802.5618280000001	679.1820706666667
78000	777.895093	801.9040485	679.4773713333334
78200	777.4954019999999	802.6294135	678.9435950000001
78282	777.5571940000001	803.015774	678.8599800000001
78400	777.398632	803.0627254999999	672.0118355
78600	777.150233	803.689586	672.785395
78800	776.2945	803.545016	672.5046360000001
79000	777.13078	804.0547365	672.1988954999999
79200	778.03293	803.474747	672.9404294999999
79400	777.456899	803.3281784999999	672.1232305
79600	778.639807	803.7840679999999	673.0072265000001
79800	777.130064	803.1672575	673.785564
79817	777.079531	802.9776785	674.179333
80000		802.6575425	673.406085
80200		802.4381470000001	673.5029205000001
80400		802.53631	673.977605
80600		802.7259035	673.051612
80773		801.913957	673.236999
80800		801.8588875	667.116437
81000		802.4899185	666.933766
81200		803.1327665	666.314727
81400		803.1209954999999	666.9661679999999
81600		802.956934	667.964672
81800		802.833764	670.05647
82000		802.620735	670.065083
82200		803.022648	670.432309
82400		803.4904624999999	670.935607
82442		803.3809225	670.9766639999999
82600		799.027057	671.0711570000001
82800		799.014372	671.465428
83000		799.856539	670.395956
83200		798.9746389999999	671.105999
83400		799.19438	671.635622
83600		799.444259	672.333178
83800		798.5243849999999	672.840096
84000		797.273077	671.398209
84076		797.243566	671.018697
84200		797.827041
84400		797.842116
84600		797.795694
84800		796.771919
84873		796.76169
