# Supplementary material for: Comparative analysis of the effects of cyclophosphamide and dexamethasone on intestinal immunity and microbiota in delayed hypersensitivity mice
Source: PLoS One. 2024 Oct 17;19(10):e0312147. doi: 10.1371/journal.pone.0312147 (PMC11486373; doi:10.1371/journal.pone.0312147)
Supplement: S2 File — (ZIP) [file pone.0312147.s002.zip › 3_AlphaDiversity/Rarefaction/ace.groups_std.xls]

numsampled	A	C	D
1	0.0	0.0	0.0
200	48.6376941924904	45.63625834932601	53.33453308990896
400	42.20730913415753	54.211808729571906	83.1198182475859
600	59.355434932361845	58.145690166466075	46.30874572017299
800	69.41996679707812	63.185261274892355	49.94314158311907
1000	69.66153441436757	56.11756692627992	30.76968502988041
1200	77.08766801469567	54.54805770719576	57.210361350661486
1400	45.80475398030066	45.704070950967164	45.97790381004923
1600	46.45225517475229	39.00591763290165	40.53427463875326
1800	37.1387467010902	50.61369739214446	35.575568900003205
2000	26.326857503291425	50.15260773119725	36.27878116244054
2200	29.50870571269475	25.523024497531065	37.6089648931768
2400	38.612316165308734	26.627017452516416	17.337158578730072
2600	34.987636451583505	24.977487230380685	24.254669601050256
2800	42.283406472857	25.72306403368877	40.788840398245526
3000	41.60821837206531	18.05483757360376	43.8249241380769
3200	43.54863526274931	38.7223880315883	43.58565958690941
3400	59.59864216047041	44.424458258954495	38.528922907716584
3600	57.28286457922009	45.676280656128995	37.72178906949596
3800	69.92441689014595	44.01346189322642	35.18721788441229
4000	58.44474158360319	34.553681734702366	41.52811663280944
4200	57.86427377608271	35.733649365736866	38.07895319173108
4400	62.32029982193	36.122291961990385	40.354907666567954
4600	72.38222319516085	35.441187157694955	52.85759563192403
4800	77.31600338247377	43.73246988351791	47.808198927361275
5000	66.81853927450209	38.01905770006598	53.935971368707335
5200	66.33217024697646	50.92068620693271	50.45266370143066
5400	71.23234668742062	43.26905801488074	52.71672887224105
5600	72.2257086424321	27.797375138505426	49.938415805980725
5800	87.49177767704336	41.9090953130148	52.273330949813115
6000	87.4225942698191	42.070048390861444	52.97744699563146
6200	84.64811488952019	45.5862935451409	58.833510860004935
6400	82.92209219760188	54.732132209817465	57.04301867965753
6600	91.90421571511578	65.60450560979037	42.74546099435639
6800	93.64621831730638	61.27126245256964	53.85727787565124
7000	88.22561815423202	67.77428437142535	44.65997348469216
7200	80.19275992519333	72.63349439621756	39.267749239641546
7400	77.90692704504524	75.34610292838339	53.03587979534364
7600	75.5247349527092	74.91362754591017	40.321806008330626
7800	75.7865094954073	71.86190443972727	36.50588882245168
8000	82.64600147256249	68.05921109587543	26.942444995780907
8200	85.87184608657776	67.79639957928863	31.63562592230493
8400	80.56636529461736	66.86505102522779	39.66716278938821
8600	77.7931639218339	49.206309739382235	43.511834305503996
8800	83.1680357499942	64.08027386727399	43.67137143664052
9000	80.06578750529171	53.32470805585146	44.65529034183368
9200	84.79318867254797	51.01834455271309	36.62729241289335
9400	81.80613252504551	43.61806495541271	38.194979013868625
9600	85.91340897781544	53.75552897442137	41.936742196429094
9800	86.21797666697181	52.98860028803236	40.49374826014508
10000	89.23335269073276	43.28026161538359	44.48914499507741
10200	83.78622669520523	48.63824953308151	48.305233306315856
10400	83.99322982849355	52.117708641437645	41.41989847351581
10600	87.54959384590262	47.433088131371896	41.60664479222013
10800	85.82697153720731	47.38638119523136	43.38595048158894
11000	88.91889242978729	51.02354603090145	27.033396587025717
11200	87.50711687382032	51.4990745373679	27.834168121824142
11400	83.65576224248373	54.54517701321249	47.28158602995061
11600	81.8648462997994	57.62394048474318	50.18395750916922
11800	80.95342962449901	52.775314692855574	47.71446912065047
12000	54.55413654089531	54.315872575251824	47.118488188496165
12200	54.297983570473505	55.173082866282876	43.23442386995178
12400	46.9505342361739	45.67580653771041	49.03409957258692
12600	54.49389557904391	53.52479140359841	51.33770735864289
12800	57.40293493552031	53.8495379619654	52.584044355482845
13000	45.74935481001559	39.13176021908966	56.566339096518064
13200	58.58117559121116	52.87062538499344	56.80583653697411
13400	61.481142280574495	43.549936080644855	52.69571146658122
13600	73.07620143956855	43.49344788575856	52.416232290492715
13800	63.72444706346609	42.08209599565826	54.60814111808264
14000	64.79453764212604	39.54053128501301	52.36432686579313
14200	64.09696269567596	31.458480311664133	56.55986451108884
14400	69.47614966135329	31.33351932081852	54.23890304658759
14600	56.23468576152773	31.01285802682846	55.454395113600974
14800	54.03681377271224	30.196712684922808	45.5145718471716
15000	54.42478821008682	39.289169180938835	44.756448707884516
15200	68.2378547815462	29.71387893801744	36.70672505759442
15400	66.8732535974023	38.12912543321219	47.62690005379377
15600	57.64591001520969	42.37117967389387	43.44781471914658
15800	58.323985876890255	43.30175874573056	41.41724737695289
16000	59.61412742017911	40.52263312522804	48.46547828907464
16200	60.435552225507266	37.89522560329521	46.01430512307382
16400	59.08431839763879	36.402776774575365	48.31077923953116
16600	60.612550358949534	36.038426904745265	40.609195324733285
16800	59.84406969869882	33.82801265150528	41.28516237465425
17000	56.457482338854255	34.693612048008205	46.18693563153278
17200	57.86186627508794	34.247650398220685	47.876607411579165
17400	58.65266784059649	37.29476967641237	39.118072672390774
17600	56.751048680978336	36.53205943070032	34.12385079596362
17800	54.84800266828696	37.478495218610064	33.395664196815645
18000	57.5388814058517	37.24725967726905	51.37186969418654
18200	56.10699866478331	42.177226775281916	51.29437835478451
18400	54.744945946054095	43.09876607382781	44.51274946343036
18600	57.52230892501541	41.285604704038	48.41197848915975
18800	57.39038557586298	40.30701224301149	49.692176381567585
19000	57.63334265922723	41.94570204369242	51.309198027929355
19200	57.35825020662525	40.0163767694561	47.5527076938829
19400	56.88895648497388	39.842006110405826	44.152823881246746
19600	56.6380296289541	51.64409421604499	37.64488084196901
19800	59.327069749260424	55.68876551730014	52.18655840434624
20000	55.897134432351784	52.46302229992877	65.23288398854785
20200	56.73230956177372	45.24016018118651	58.08929844980421
20400	55.766292761845264	54.50202519547256	60.878233186465906
20600	55.379100727329046	55.520399084839546	65.49544538560491
20800	54.795037466184986	47.99459167495537	65.69483344726481
21000	54.007889153145676	48.70004419244834	52.79886033474005
21200	53.74207557540402	47.722049811565235	46.39849863825447
21400	52.46996098897252	46.658037607240644	52.4574507813114
21600	51.00739474271264	46.993048135878304	52.86389847460058
21800	53.44856235080279	48.902445903518775	50.81037625452466
22000	52.49071160743434	48.86049469971819	51.72407802971967
22200	53.947189786762095	47.50051763001939	56.532536131957514
22400	54.80504275408384	47.92112006522056	46.17756278962989
22600	55.603450675184305	47.858854034929955	46.58323568236255
22800	59.69554933887128	48.06828189585957	49.50910538049371
23000	56.07706137318254	47.74742660267344	43.22705246284352
23200	56.83596275729154	50.70718649371563	54.82759640668637
23400	61.31975542576023	51.196321676665	55.06349074454291
23600	60.302741395223585	51.0672179567644	39.140891295132604
23800	60.41215159444916	50.358836549464854	45.10970957764698
24000	60.79356188538185	50.13168670222496	41.05016435928122
24200	56.37756140780669	49.49622102025148	46.69497403021926
24400	56.80834820856988	50.88447590923884	47.875937714229764
24600	56.18680951088063	49.04932105587981	40.99170561975288
24800	56.45389053807662	50.11084958977072	49.78483875395472
25000	53.93595338442832	51.77508396009609	48.79316246577806
25200	58.026577880474264	54.66340912163649	48.872581253732335
25400	59.16496250851742	54.323626092568674	46.36470536672935
25600	59.309667628656264	52.64899003894147	47.43834886504793
25800	59.68494242599531	52.66770728342871	46.7373603082343
26000	59.25424095392818	52.491231611457785	46.60209567246616
26200	57.38685706703535	52.91930674897587	45.610914619288636
26400	57.528874275872276	54.26597865923951	45.69524324392906
26600	57.486993910770025	54.03770327387721	47.5617023373587
26800	58.198301699667276	55.08535643113965	49.4526653505185
27000	58.97389798297561	55.96585192229343	45.619821191082046
27200	57.7344330126438	55.07631988286017	48.23921642753098
27400	57.670881947418685	54.40126984708256	47.024923110105526
27600	59.25930862743526	55.011102124085326	58.71314849418204
27800	59.697863495720725	55.80192059706682	58.04403110244819
28000	60.24710799655073	55.32455194014746	43.54812652343586
28200	59.19777664760266	53.659408113235166	47.26386809323205
28400	58.60140520058348	51.45942756358275	47.88021993551249
28600	58.8991669676167	50.65262762452291	45.66545362308605
28800	59.5393120763172	51.58875849147018	44.09337451576745
29000	60.67939645274385	50.63879604662601	41.32027715012998
29200	57.45756442355943	51.55953907267267	40.79863566362753
29400	58.63018291049732	51.50955169933819	44.26807079909793
29600	58.24481431507899	39.11420401341468	44.85948331869745
29800	60.0553021630948	39.61999891995041	43.73640705699708
30000	59.29557204735105	39.17137468593983	39.03893760882849
30200	58.86897999302161	38.260304919637136	38.73438741325655
30400	60.795105544159554	36.93411530724999	39.47766585948957
30600	61.297213324018024	38.30183593177748	44.799291481130474
30800	60.730268219355565	39.177343345012495	43.87462245267116
31000	59.447453588375005	38.690508052113856	43.285121954909094
31200	59.85549279320989	38.57483327383555	42.34016334148152
31400	59.40019695490461	38.29889212907246	42.80676129857238
31600	60.15445536059122	39.298867196445656	43.570103258979856
31800	59.98215992818083	40.864684221145815	44.29645051185337
32000	60.11715875262298	41.61458236556459	45.04625870312464
32200	58.69322927862736	41.41112867355454	45.93030354385128
32400	59.07401638811057	41.350553675515144	46.32684001637257
32600	59.913704283576564	52.000744721590756	42.56160456022849
32800	59.7351197499214	53.574234378050626	42.699398081589486
33000	59.57239207532218	42.244559433959374	42.91395606493171
33200	59.04557082464797	53.19690005613085	43.96714778987126
33400	59.643286252437356	43.11804221692537	45.262082858194766
33600	59.52388955923905	43.96744491915208	44.856011320590106
33800	66.39863304512161	43.275440515493806	42.64366004584131
34000	66.98590506813848	43.92598769019421	33.61984946812168
34200	65.04003888517623	44.13397532446408	33.66394891712242
34400	65.20991614597617	45.19734058869028	33.5034013951712
34600	64.39223309550236	45.267220440505746	32.66057595135243
34800	65.36675460992132	43.545687861066625	30.87177833286806
35000	65.82179925113456	43.417588326191016	31.471778836992865
35200	65.6461271753825	43.95144782852014	32.40112879904387
35400	66.93095757004954	43.32749152807706	32.129049707231154
35600	66.71401658624256	42.755571814251795	31.150170095307786
35800	67.01637583593333	42.45651679158456	30.896812696713088
36000	67.3087021314649	42.13104337414537	30.93440691863968
36200	67.82976183554	41.11946914271115	30.39862575296386
36400	67.17278228411209	42.11798293194204	29.729596800191377
36600	68.33925569898496	41.551176862148054	29.75292774366668
36800	69.3298945474488	42.73410020769963	29.5837665521268
37000	68.76473264205107	42.61919257230878	29.181052153018527
37200	67.73180464039834	44.77644236138855	29.179095412678944
37400	68.14797208012388	44.31771907839324	29.67248885220126
37600	69.75380462827877	43.70791499995455	29.069506148296572
37800	71.10815304369437	43.897940211866405	27.145704112513336
38000	70.35886433917632	43.066337676907786	27.007224248541217
38200	70.41003865493285	42.941769196192276	26.87079746040009
38400	69.22652684022435	43.02674659105211	26.43241846751687
38600	69.1308070470779	42.80778486806382	26.697429634524884
38800	67.16013456252523	43.716523851777836	25.98918412530474
39000	66.25443482464405	44.132444496557156	27.40283453689637
39200	66.69831042971578	45.52358466163133	26.10261862425928
39400	67.54879362558637	45.00919680378515	26.62130170807117
39600	67.97659791462286	44.57245176270444	27.577276671003794
39800	67.57760953570745	45.037031694259575	28.182757361323613
40000	67.51723202154139	44.71030551828375	27.077595135171943
40200	67.66574382578972	43.20965832151734	27.06319871856162
40400	67.22100137616985	43.499783611495374	25.845109676670578
40600	67.16366406489097	44.50468914247784	25.792012837884617
40800	67.11621446505866	44.47156976162302	27.349917702350044
41000	67.63474478998629	45.43987597647357	26.39707781048905
41200	67.69441523046189	45.44449193220365	26.17955728589819
41400	67.59278536109494	45.13548060482042	26.412261822561895
41600	68.90871759612038	46.5023392440788	25.726142625445632
41800	69.30666082976929	45.93990205305158	26.143613366225555
42000	69.42827403216296	46.99725484872148	26.552147653328664
42200	69.17044938020311	47.131127241619	28.387213758724634
42400	68.9143739029523	47.67782209574731	28.467419088563492
42600	68.12083513490215	47.730865924099454	27.9213439524169
42800	68.61115541891239	47.549177989888925	29.30899926496721
43000	68.56871049340698	47.91242712304523	28.5123563311555
43200	68.38245182373252	48.52024934297992	29.112843588269488
43400	67.08876659580618	49.22660654774609	29.649731714476008
43600	67.00809658893345	48.59713992601469	28.466076261892876
43800	66.92145108179362	48.60474223887956	29.511244390344316
44000	66.9207828430352	47.57013088770559	29.343593569689293
44200	67.4627885962854	48.040737609575466	30.24764534105046
44400	67.1220446237704	46.17080908548547	30.37070987845116
44600	66.43618588971046	46.220785508954854	30.19634638647423
44800	65.74431480382849	44.50108194193748	31.762456469331795
45000	66.23039985856431	44.635615609250955	31.598833187073517
45200	65.35358155614612	44.31808788459727	32.699670961902626
45400	65.3556212239887	44.18859623399105	32.34211760893044
45600	63.862011742315076	43.954105765136504	31.80700239799129
45800	64.46536253842474	43.26126553389269	30.99477023446247
46000	64.1472309557006	44.449190976612755	31.109502470829067
46200	64.35960705028873	43.38959628208168	30.66970423580555
46400	64.46177676665675	43.35630094963517	31.820485456360394
46600	63.81991237911787	42.860946912245126	30.31056562014133
46800	63.90718936727322	42.31078239620708	29.837431801796505
47000	63.63884272674934	42.885294779710705	30.66435930950616
47200	63.2957743753525	42.34731978400251	31.412432922101132
47400	63.71785890518746	42.5207664404107	31.51490598404986
47600	63.75292467667699	41.05763294624665	31.45747961248999
47800	63.417795650459325	40.71140266811007	31.457451886117425
48000	63.41476116903403	40.0095157986644	31.07128925477272
48200	63.005504287962225	39.86130012600671	30.930113008328547
48400	62.354260219797716	39.047058192635745	31.395663745499203
48600	62.773014646733145	38.87218912519534	31.22354916811784
48800	62.632699181662005	39.13460182648882	31.044632286617198
49000	62.3177417677488	39.51210894091153	30.88717083252064
49200	63.0694944915035	39.60278836936246	30.47408471003824
49400	62.89814956133266	39.85877663783099	31.36853806953062
49600	62.92624745596724	40.5197309864652	31.31078016559547
49800	62.571123308824454	41.32241852350348	31.12253164749657
50000	63.12306720943277	40.91973832540035	31.459657438480374
50200	63.2945859331515	40.73782198894359	31.85309117522147
50400	62.986177743781	41.01007001143579	32.63520433417771
50600	62.688069894309834	40.82214234702414	32.62028060520152
50800	62.44050382151981	40.73138476340326	33.065911151912644
51000	62.48437516265208	40.79223171001259	32.37149473978508
51200	61.98320567966194	41.16833925213063	32.35775714275535
51400	61.6662630340039	40.59800172915567	31.955846975578147
51600	61.78497683267998	41.34636839691094	32.749702243744345
51800	61.3215484718135	40.58926222307382	32.96484851513809
52000	61.1724784422369	40.3404876759497	32.87422829362706
52200	61.56138578180903	40.81028142978567	33.23694235433968
52400	61.66190568861771	39.95921889877407	32.24760852481143
52600	61.583762966727164	39.268238570654944	32.776404233373334
52800	61.45183089024603	39.079929624568784	32.310498533051145
53000	60.89778928371555	38.692774222522274	31.082756985616015
53200	60.49773729910842	38.9147200797179	30.450519061374123
53400	59.6989933854601	39.17146946462102	30.230296854845275
53600	60.07175570451457	38.96596892115147	29.69450140297878
53800	59.82721774249258	39.33805311726272	29.305716794118055
54000	59.44339481910165	40.15635288635596	29.69775971250194
54200	59.1860436438859	39.97055691990898	29.900573925682536
54400	59.88338269479955	39.97991276749705	30.56028969154311
54600	60.72626242213108	39.11339030853563	29.921869033802587
54800	62.120774260858646	38.573084517385794	29.272335192064997
55000	61.702957802111975	38.16162301821759	29.340183107803995
55200	62.01890355104315	38.65609900605351	29.386282462398228
55371	61.42363814879681	38.68178261848454	29.797789636927423
55400	61.432817189414116	31.235136592414744	29.778110876521904
55600	61.49913336685315	31.02643216674322	29.320978057303666
55800	61.60916752518589	30.589161726899132	28.889854667928873
56000	61.185805939907354	31.039853123506234	29.389227331065893
56200	61.691391703028835	31.321610854543213	28.682668403789286
56400	61.40187421074836	31.696717122138796	28.6601909077724
56600	61.64832841548474	32.0546986146616	28.853450669219402
56800	62.14533613052542	31.08778293573696	28.848265353390975
56811	62.16273231411035	30.839693641461356	28.87960769839748
57000	70.75971373555505	30.459811904125203	29.481571141735177
57200	70.09384812088915	31.545849801013638	29.171657408237806
57400	69.41286165561543	31.877165281770015	29.53508081831343
57600	68.18954583143794	31.669006455213538	28.950412399973644
57800	67.7848781817277	31.845143076618683	28.435826290484396
58000	67.35042970144772	30.819080274920594	28.201036040484944
58200	67.34548930377386	31.23547888111468	27.780547364504315
58400	66.87123767681952	31.97835238303844	27.479758388544326
58600	65.44925363565436	31.853659250865306	27.849765354685317
58800	64.80559177045683	31.610553370238662	26.66745115992864
59000	64.10904058127238	31.324247659323365	26.28840592968782
59200	64.06287446075339	30.906928732056716	25.718854080672454
59400	63.67238034306246	31.59780715268162	24.844135141371098
59600	63.82432559777283	31.493439767287352	24.47429868930007
59800	63.92946947435833	31.345436158756204	25.056789482567385
60000	64.17597842159228	30.856230430653696	24.516527804632265
60200	64.19567779558096	30.35675869775831	24.547072626421738
60400	64.05987461478203	30.62975247676165	24.578238842647384
60600	63.06090942231579	31.10735226110624	23.8936807497493
60800	62.288447974187584	31.397769774475307	23.992008230205897
61000	61.9346816350061	30.56994864902637	24.245952902316485
61200	61.825449885647544	30.72516495267957	24.72293926583569
61400	61.366034547096206	31.405972333081476	24.971475924449955
61600	61.173985980172745	32.48730873852414	25.270782637924704
61800	61.09225608508411	32.22940338611066	26.206286542335825
62000	60.738279576545814	31.28759491059552	26.06153001396543
62200	60.72048613251969	31.222548143636235	25.90162831922088
62400	60.57350678837514	31.28076744684559	25.941420792041455
62600	60.03276705398827	31.575703506799528	26.197076313149527
62800	61.078264091016464	31.67410707325868	26.357311296774515
63000	61.487147516972094	31.668707005501975	26.312896549854592
63200	61.225065627369354	31.54271675156972	27.14050360963014
63400	60.89010575401702	31.48275042793463	27.291400118618885
63600	60.11763031918536	32.18274466360409	26.96416793794943
63800	59.843115331613106	31.934402755136905	27.17786515547698
64000	60.37456375781206	32.468330922172875	27.232086020228984
64200	60.39242690109137	32.544152023211716	27.043965796460025
64400	60.66619178996193	33.11848981275461	27.883474521083865
64600	59.722173477110935	32.87305564183701	27.159456249351038
64800	59.66945940069563	32.40515045953617	27.598943014819696
65000	58.62202577848662	32.572287738241506	27.931941615098914
65200	58.407549199074474	31.816543936049452	27.88490414335617
65400	57.940595669719194	31.855432195086905	27.277040924892432
65600	57.39124240426218	32.16842729412031	27.30684612141266
65800	56.605443861933026	32.233483333412	26.32084872364827
66000	57.91103467503368	32.305031103862056	26.707848345691858
66200	58.19925773190826	32.68990852873404	27.061220293695975
66400	59.68020386087239	32.84314521298146	26.18912575522801
66600	59.49285227951511	33.79893854043576	25.97609334450294
66800	60.46520065705801	34.678957858878896	26.456602239182352
67000	60.77080538333307	33.97671617917763	25.833689264369994
67200	60.76851262995937	34.74257702997325	26.378353844076674
67400	60.33060005600277	34.30332957653207	26.465741598146863
67600	60.46045638446883	33.74962005229939	25.737590236587756
67800	60.33774522990588	34.16747797043989	25.690368973909422
68000	60.190276741802556	34.07464590970203	25.626878493500733
68200	60.528547476079204	34.22798614800636	25.93050074355059
68400	60.195271317349665	33.95854787398074	25.51110333458289
68482	60.322598219528786	34.09379421217775	25.239185173363552
68600	60.38526081096631	34.300459749734344	11.527237389598907
68800	61.04489083298025	34.050560893580816	11.141001128943456
69000	61.377235698364586	33.97399943110557	12.053312308458315
69200	60.968506067956916	34.6033462732374	12.077870525048898
69400	61.12608296813247	34.10406701208534	11.269862950354748
69600	61.8450290374213	34.41107540094431	11.834473779557609
69800	61.57898690078229	34.17807160027642	12.566442883722223
70000	62.14104929249207	34.435737033181944	12.34660372573653
70003	62.14076472190352	34.42732188729871	12.361351455310386
70200	61.146623543801674	40.06475661284535	12.000502220954424
70239	61.615215783545494	39.88127124707764	12.486934918346837
70400	72.00529376843623	40.11668627209695	12.564434769902942
70600	72.58364356163307	39.35274241110586	11.819635814137198
70800	73.10050609023536	38.57289273209195	11.029010055534453
71000	71.89958013589631	37.43439076547468	10.951690981641972
71200	71.52308919815638	36.485207651202565	10.938618650881443
71400	70.85988196605557	36.53843175728594	10.855823857968964
71600	70.86560619522314	37.27554968213062	10.076381920387217
71800	71.00225492401218	37.37294678235263	9.140482849533955
72000	70.87298886468274	36.96950329329273	9.088018597018015
72200	70.02176952717103	36.6289243872093	8.969500872489222
72400	69.36995963897812	36.32959289650837	8.419854664862816
72600	69.13601017941255	36.16351250679959	9.048132629359927
72791	69.05639074673975	36.13581484679896	9.888743408044158
72800	69.05480901450257	36.01520549893172	12.0856740218911
73000	69.06185938761308	35.887323493297195	11.289721545488362
73200	68.58511906981619	36.453494452295665	11.437920283550087
73400	67.9922528195988	37.145169379956805	10.991016504006534
73600	67.01701462623235	36.196238256859566	11.32753406343352
73800	67.5662607243454	36.13281889131547	10.994005559904814
74000	67.21692687608632	35.95610208535852	11.142254357640839
74200	66.6529920020938	36.4319417442665	11.667882996138214
74400	65.90301616708531	34.68049083329792	11.204916693793985
74529	66.34452971671737	34.673868021699604	11.210651027592126
74600	63.9447452676476	34.6511239937659	11.544680233527949
74729	63.2471674574443	34.860312244699	11.111549666720801
74800		34.93554048543453	10.692879470320444
75000		34.85095318177212	10.899497270520866
75200		35.16146333461663	10.818463527376277
75400		34.41664937769647	11.050035365593569
75600		34.999379409862776	11.572777134522612
75800		34.12641917475114	11.328665814194503
76000		33.99076427129832	12.285050685001547
76200		34.12021378172816	11.559321260091702
76400		33.157857393383374	11.59373921972794
76600		32.97677800033428	11.239593572871161
76800		32.18297382239064	11.704789543736005
77000		32.664739511760516	12.487288115767141
77200		33.10236352967926	13.920542012313728
77354		33.46863070766826	13.317356641927711
77400		2.9237140061517515	13.52906620071442
77600		1.8348197677058717	13.542474369289824
77800		0.43484097194495813	13.645274647223586
78000		1.0654974892699647	12.645507133915192
78200		1.5900688975338408	12.848861331419728
78282		0.8712785910017836	13.118558433281766
78400		0.06999155052221098	7.521520994432305
78600		1.0475249562125029	6.432420280806277
78800		2.08991490297993	5.912873573329447
79000		1.722814053566023	5.496142313157517
79200		3.2832014368527935	7.102505072250341
79400		3.060735036889785	8.592131572836822
79600		2.363459161282094	9.4780105046565
79800		2.4363852049461356	10.554783518659296
79817		2.169880901757618	11.032752347402344
80000		2.5196880406241378	9.87025182856895
80200		2.947938070261576	9.168087016675978
80400		3.1136711718497896	9.019780561710322
80600		3.5959936570445428	7.986211064931373
80773		4.707644005922472	8.66621302898154
80800		4.814948167074385
81000		5.734833278214846
81200		5.239854288743554
81400		4.720969433213932
81600		5.405578197943514
81800		5.8384633125316645
82000		5.9383350743064
82200		6.438120975676281
82400		6.4530048663134
82442		6.583849319317808
82600
82800
83000
83200
83400
83600
83800
84000
84076
84200
84400
84600
84800
84873
