# Supplementary material for: Comparative analysis of the effects of cyclophosphamide and dexamethasone on intestinal immunity and microbiota in delayed hypersensitivity mice
Source: PLoS One. 2024 Oct 17;19(10):e0312147. doi: 10.1371/journal.pone.0312147 (PMC11486373; doi:10.1371/journal.pone.0312147)
Supplement: S2 File — (ZIP) [file pone.0312147.s002.zip › 3_AlphaDiversity/Rarefaction/ace.xls]

numsampled	A1	A2	A3	A4	A5	C1	C2	C3	C4	C5	D1	D2	D3	D4	D5
1	0.0	0.0	0.0	0.0	0.0	0.0	0.0	0.0	0.0	0.0	0.0	0.0	0.0	0.0	0.0
200	140.722307	167.13953500000002	200.088823	177.131659	73.49919399999999	270.046628	168.172417	169.15418300000002	191.421576	241.328866	158.960554	253.898708	143.063658	156.033357	111.354859
400	237.55988399999998	218.846371	248.69792	291.655551	176.163676	270.551122	246.19337000000002	197.20854	198.699204	326.95286	190.872218	343.238306	221.363563	125.56721499999999	162.377147
600	310.831194	269.79427599999997	277.542186	398.078171	245.780902	356.36711	350.91402200000005	269.840113	244.354543	374.86232	258.66582900000003	272.262467	245.066448	157.100394	208.992256
800	417.77137200000004	309.344134	275.37401	388.50309	261.14975499999997	400.59838199999996	316.73006000000004	275.890595	268.42161699999997	393.9994	305.555088	274.32647799999995	235.47962400000003	176.542175	277.73780800000003
1000	438.74110999999994	326.369529	305.864212	395.427873	266.175306	425.05195499999996	298.767634	315.913055	289.32687200000004	362.968376	303.646768	292.95063700000003	297.886534	228.520423	270.004752
1200	471.101125	366.209591	303.506086	384.761058	272.915	454.44137	388.290191	314.31591299999997	333.755229	380.752071	335.929398	300.502988	288.04074199999997	182.903248	287.511679
1400	367.530789	384.270347	325.371619	401.768146	289.252812	448.79431600000004	363.61630299999996	334.978255	363.159622	414.142977	330.752552	303.946442	277.461637	207.369079	274.294689
1600	414.660032	386.073027	364.103446	409.658838	300.061443	418.21957599999996	418.094479	359.453345	365.307934	451.072771	366.603532	326.76545899999996	308.680126	256.659616	294.440003
1800	419.998054	403.06865	360.54517400000003	401.683515	329.21995400000003	396.415625	426.983235	378.024858	336.636684	470.88172099999997	377.66831	330.484973	333.033967	281.459019	307.577473
2000	431.456429	410.696773	387.852471	424.94380099999995	368.273216	424.18141399999996	428.223971	375.335154	351.319993	479.99512000000004	373.803225	372.376237	376.73663500000004	304.786016	311.78671299999996
2200	459.412349	430.854263	395.807913	448.929764	395.901267	430.638154	433.349333	411.252364	406.147611	470.92348499999997	393.182649	357.06158500000004	347.938023	288.649114	341.925056
2400	477.99361	456.71282599999995	396.357295	430.18535599999996	387.395025	431.044594	410.81431000000003	422.993511	452.57795899999996	478.214604	380.552513	361.499554	363.44449	335.23956200000003	346.361698
2600	483.101307	492.370603	427.29065	415.26101600000004	433.167108	405.600933	441.398137	431.85115099999996	446.464896	474.670597	379.979523	337.849623	385.13152	341.687114	336.11746400000004
2800	477.237449	502.75036600000004	461.12746500000003	391.52081	437.251232	413.982392	411.316802	462.038517	463.424404	450.632612	385.379548	358.967248	442.567183	349.61548999999997	342.09017400000005
3000	502.648945	507.572867	476.72407300000003	413.606092	434.403928	415.296324	414.045572	443.53914699999996	443.9952	453.10504299999997	391.226048	366.94185600000003	450.66079299999996	367.761105	332.464594
3200	516.836353	533.138461	489.526875	427.73051799999996	454.05586900000003	425.80529	425.22295199999996	452.031552	468.625012	519.1431349999999	415.07845499999996	389.50728399999997	464.567174	377.838836	348.96457000000004
3400	544.30997	549.225815	489.747101	404.138081	470.247751	433.272137	450.840929	447.85711399999997	439.28484800000007	540.925704	415.706283	392.41189199999997	458.254213	363.648446	369.690385
3600	521.060212	566.070402	500.761221	410.748884	478.725863	445.776255	474.99389	434.93811600000004	444.924471	546.6609980000001	410.98733300000004	408.243098	479.20516	400.16916299999997	379.094881
3800	544.614219	553.31178	504.274609	391.140515	438.465137	445.422025	481.67368899999997	460.12221500000004	451.803962	553.293716	422.518822	403.471388	475.791681	381.673699	410.001693
4000	549.032566	564.363196	518.7933370000001	421.14104100000003	473.718163	450.57617300000004	436.08633499999996	450.85228499999994	467.739963	524.400761	409.653545	431.37761500000005	492.389625	381.317034	411.843731
4200	567.683734	547.8000040000001	520.0689629999999	424.587215	474.085018	455.383221	446.41077699999994	450.762966	470.698441	533.0465280000001	405.486232	434.58863099999996	485.28538399999996	384.22893999999997	419.205915
4400	582.069302	558.641802	530.015455	424.88659299999995	486.762255	460.204403	432.534529	479.6392	471.45366900000005	531.240167	412.99527	442.968125	497.28655499999996	389.39635	438.981596
4600	607.870689	567.699844	529.832342	432.580073	463.24092300000007	466.09487	437.13695599999994	458.025492	471.38101900000004	531.8529269999999	390.32633799999996	458.599159	513.928171	388.266501	455.11078499999996
4800	600.389312	594.848364	550.632043	431.53239	461.78774000000004	467.17597	438.66155499999996	493.96374800000007	478.659349	556.299852	399.51673900000003	458.221822	518.969355	407.25154100000003	448.83143499999994
5000	588.729655	587.187701	545.569042	444.572589	469.66957300000007	470.917314	444.662979	503.17794699999996	479.801488	545.599951	395.162688	456.801741	534.915183	413.296915	455.663807
5200	604.384633	592.87507	534.12983	445.929406	496.24226100000004	477.707209	447.937204	512.96146	482.84797599999996	581.879132	411.496752	458.00585700000005	530.600966	403.743548	449.08552699999996
5400	564.436927	602.040942	526.708685	421.90257599999995	475.969194	481.626133	482.06789100000003	521.017805	497.865086	585.500162	417.59522599999997	463.06777800000003	541.008163	407.801153	465.218542
5600	559.701682	607.5498259999999	516.4256349999999	423.22349800000006	471.640452	488.39636399999995	521.387026	513.5958099999999	499.38269299999996	560.951511	430.875246	445.430583	540.180826	410.309485	448.014593
5800	576.290573	646.709921	515.3007759999999	431.701755	458.82216500000004	501.706638	499.17607000000004	510.89088899999996	502.769017	596.832291	428.04093	450.042569	538.663898	401.243223	473.543896
6000	552.9447389999999	656.97195	540.613232	430.83215	466.943088	501.53377300000005	528.655665	511.69519800000006	503.01720199999994	602.1527580000001	431.40598700000004	461.94288600000004	539.109971	395.336335	455.17767000000003
6200	556.636266	646.734449	551.795571	435.210642	460.251875	502.808419	531.66317	531.804708	476.912254	598.999507	427.730846	446.54380199999997	548.673257	391.083303	468.478496
6400	565.089649	675.0712679999999	555.669406	460.428321	490.157584	506.058839	485.55105499999996	542.669593	496.787278	620.390034	429.71990199999993	443.685313	545.836377	396.982731	482.22591100000005
6600	569.7046019999999	697.575478	581.229457	463.115988	489.803456	514.4872730000001	488.485125	542.595869	478.820881	641.923811	429.131579	442.521347	503.81811500000003	397.4821	484.25109299999997
6800	570.118453	696.7106769999999	579.242521	450.33502400000003	497.57543799999996	520.597458	488.658646	548.6057509999999	487.86323200000004	636.3145400000001	445.957225	444.081771	553.844164	413.194924	481.12586100000004
7000	580.1493320000001	688.1230099999999	586.013494	458.835872	501.311676	526.269046	492.24204000000003	567.436872	489.528233	652.986254	479.02002300000004	455.38930700000003	553.585252	436.50523	490.47135
7200	583.3036950000001	666.702387	599.689179	455.536525	521.8675969999999	525.8730360000001	492.79291399999994	585.399294	491.12549299999995	661.976304	479.90859900000004	433.49955700000004	525.442553	439.393535	499.716909
7400	581.4058200000001	672.739055	573.1416830000001	458.40032199999996	533.734225	532.284216	492.935757	591.967138	495.66040499999997	671.0527900000001	480.35629400000005	447.77985099999995	563.976455	430.28443200000004	509.98265
7600	583.05408	666.8148679999999	599.646762	463.25835599999994	538.377683	540.5275190000001	494.479385	597.007758	495.86705599999993	670.877307	490.20595099999997	465.725692	555.9001089999999	453.92988399999996	510.099495
7800	586.806524	679.898781	598.062956	477.34213600000004	533.0205179999999	549.285429	502.97545599999995	586.5766769999999	493.444629	670.2509809999999	495.886921	488.609225	557.829901	457.235448	503.597835
8000	628.651484	697.724148	610.863873	483.884898	539.503549	555.4794969999999	508.39789400000006	589.839122	495.741346	664.225287	501.281752	481.521867	516.524349	451.597897	513.8740339999999
8200	592.5871900000001	704.015367	601.541479	468.14823600000005	548.005041	560.614981	510.881979	590.293447	499.791542	667.709299	523.274474	474.075036	516.036427	454.729275	522.3809200000001
8400	590.698261	694.345818	599.5758950000001	472.008546	552.681448	562.976109	513.893005	604.590853	507.507281	667.9495360000001	528.3599730000001	443.739975	513.216733	457.517117	523.8196849999999
8600	596.179909	689.121545	610.036329	474.42324	564.8673769999999	558.567638	537.074244	578.283236	514.574395	643.449294	532.399028	439.497283	509.51185499999997	451.61944400000004	527.316731
8800	600.633423	708.6102530000001	576.344337	476.78807	565.991681	560.185893	516.1522610000001	582.196328	515.424542	671.51891	536.812042	439.199168	512.147	472.072557	540.614509
9000	602.947892	707.6994980000001	584.004413	483.853449	572.157576	562.341509	518.1763080000001	591.933416	518.338133	644.323952	547.984525	442.01985099999996	509.09493399999997	487.742537	548.218817
9200	613.854371	718.496888	574.348879	484.44207400000005	571.947496	566.167957	517.327004	591.652673	518.262943	637.453904	554.952549	471.656552	511.556908	500.13429800000006	556.695252
9400	591.334437	717.835821	579.6833799999999	489.318187	576.360234	569.007032	521.369766	591.9428320000001	517.760085	617.386214	553.092906	459.286612	518.3327	512.237455	551.577265
9600	587.654545	723.24441	548.915343	489.47414000000003	587.7806860000001	572.748913	524.4254139999999	593.482181	523.022242	652.258778	554.424125	457.144408	521.619061	510.618234	562.620853
9800	586.8112990000001	728.176958	554.490102	493.33204900000004	584.845186	580.662251	527.574135	593.910455	526.0132940000001	653.753736	549.006212	482.87465199999997	492.20113899999996	501.33012199999996	576.7353870000001
10000	589.049455	734.2650570000001	558.923258	489.479588	594.185186	585.5014110000001	531.8882980000001	597.7845639999999	530.5357	630.0247519999999	557.840879	487.32458399999996	462.033812	498.070625	562.275367
10200	582.628334	728.061063	625.5502809999999	495.721996	596.383057	595.897317	532.649052	627.206169	536.069369	634.2749150000001	570.438967	489.06407300000006	464.40999400000004	500.73085	568.780729
10400	579.498477	734.4221150000001	590.9264870000001	501.81453	596.894097	621.5246860000001	533.272804	629.167113	535.7511099999999	636.739389	576.249635	493.702609	469.70515300000005	510.01245199999994	539.974551
10600	580.329688	739.171421	562.857532	502.38635199999993	604.425752	599.323484	535.1593280000001	618.82669	538.044255	639.479867	582.253175	501.449034	471.15954500000004	509.780637	534.667152
10800	580.430921	742.702088	591.548078	506.42235700000003	606.584478	601.18238	538.197235	600.941641	533.984582	645.645667	585.856348	507.88489599999997	473.588229	515.8751120000001	553.9113530000001
11000	606.292125	756.649973	594.442692	509.778653	614.437741	625.4754849999999	540.130772	602.721794	536.614849	650.516962	562.09523	511.41348899999997	498.71694699999995	520.332855	551.945696
11200	585.242778	749.970328	589.7844240000001	509.903581	606.515552	630.4021280000001	545.660408	599.842403	537.573619	655.066691	564.8475080000001	514.913049	498.249084	508.909649	546.164903
11400	581.6227700000001	741.162918	631.80923	512.211578	604.1718070000001	634.4006059999999	545.546591	630.748908	540.033292	656.761349	604.183888	515.1555139999999	473.743992	529.363048	538.89847
11600	611.259314	739.686664	635.734191	509.963994	611.919474	647.046653	553.7933830000001	654.852833	543.486642	658.224434	612.855758	519.6941519999999	496.53355700000003	487.24473499999993	543.1260110000001
11800	596.095705	733.937362	631.92593	510.900987	590.183411	648.410655	555.749735	601.6902809999999	543.501893	660.5301440000001	610.839106	529.687283	502.40628799999996	487.44834299999997	538.351593
12000	602.345346	671.269351	614.456128	518.956365	610.055077	653.587976	558.556071	576.41827	543.800351	659.254875	615.203597	529.035482	508.310699	503.324853	508.1509980000001
12200	621.448131	672.714483	632.779504	525.045461	607.011077	655.959658	562.128762	580.229678	542.935325	662.983408	613.452722	523.636178	515.381296	505.313379	542.131611
12400	619.946191	675.761363	638.13935	546.834618	614.471133	652.6317339999999	564.718298	605.877093	546.484171	637.9948969999999	620.2184139999999	503.429488	515.339862	507.37513099999995	520.046708
12600	603.5173599999999	683.360994	615.340796	529.764591	610.31399	658.521599	568.353658	629.97637	547.814905	666.5206870000001	628.830416	505.28586900000005	512.2291730000001	514.502939	545.823258
12800	623.708465	688.271165	622.351342	527.383582	612.703119	657.376132	569.343225	583.8893	547.730063	667.120536	628.529917	506.051681	514.853365	522.020159	580.736418
13000	600.7426469999999	664.9298190000001	643.851566	549.97395	587.147751	629.393575	568.819553	611.720323	552.262586	643.346196	635.289312	507.180246	512.749682	525.972519	592.925876
13200	604.375724	703.983651	651.991875	555.215641	585.225337	658.910896	571.0479190000001	588.292995	558.312676	674.257555	638.6337570000001	507.675808	512.853096	539.670658	596.799792
13400	600.884274	710.01959	657.393507	556.255337	585.239302	662.604299	574.380842	616.6795400000001	562.42016	645.6291620000001	648.404453	535.071736	516.20945	536.782088	575.587432
13600	601.740729	745.939085	655.917433	561.125653	588.684148	665.6416820000001	574.97945	621.893699	564.884725	644.050847	648.427827	508.59940599999993	545.248526	548.025667	578.1430790000001
13800	599.347709	724.3570139999999	621.509178	563.232486	578.329068	667.169587	577.937773	627.03482	573.072627	649.056942	652.00702	509.631474	553.657104	556.7959480000001	605.654069
14000	598.5386940000001	717.386074	618.583172	544.159754	582.663768	667.657823	584.641388	622.449775	578.342	651.547221	651.597936	507.201791	553.9444530000001	561.168346	575.526033
14200	602.320591	717.491005	618.601295	546.453227	582.302192	647.4003769999999	589.53018	624.8413009999999	582.726146	649.557444	648.046505	490.07144400000004	553.274682	562.567826	549.761355
14400	604.019566	720.425746	619.151907	549.464245	552.257662	649.6337219999999	595.947326	602.753696	584.7786990000001	651.320221	640.861837	516.9079019999999	502.620188	565.199478	567.815962
14600	601.5282900000001	690.8628769999999	618.9551349999999	553.614325	555.669906	651.845325	595.864598	604.856353	585.485297	649.354297	644.564618	523.322447	500.351414	560.822427	538.703573
14800	605.024757	687.5264599999999	617.497729	579.2579049999999	541.3074019999999	656.6642019999999	601.89055	610.744731	588.941158	650.671199	643.423529	527.779433	537.343612	562.615892	571.544762
15000	604.844317	692.826049	624.064354	580.478846	547.612531	689.1713179999999	603.929779	611.468233	594.4826400000001	649.724205	643.229786	529.160748	538.965281	570.595063	575.431951
15200	605.7196280000001	720.8435910000001	602.719704	561.457213	547.226175	665.61582	606.899549	617.296116	596.510613	651.791522	621.833397	527.518865	542.4311809999999	557.984922	579.110656
15400	586.151606	728.127939	598.482213	563.723889	576.933809	696.980358	610.9586730000001	651.9926009999999	600.600632	646.164142	647.797711	522.990933	545.552726	562.446674	583.6878780000001
15600	588.559035	698.801427	603.154613	565.815238	552.699431	709.896174	612.894372	623.588696	604.564844	646.14721	642.373746	531.6379509999999	550.785082	559.8391690000001	592.785416
15800	620.514686	701.990808	604.668279	567.1164809999999	553.721683	714.537537	613.506481	660.6091759999999	606.500321	646.444758	642.064035	532.868953	571.314472	557.303759	594.100312
16000	598.375844	706.5424730000001	580.181152	575.942241	555.873977	716.838869	636.359641	665.383164	607.079489	655.511686	642.755132	507.74159699999996	556.008454	563.673606	563.284446
16200	598.40712	711.6039900000001	584.100723	577.029862	560.375636	712.648921	638.87541	667.873	610.087566	658.114494	636.9817019999999	510.53	554.8058139999999	549.773606	564.017684
16400	596.331128	710.499183	583.933406	580.928299	563.112333	709.885388	640.400296	668.583957	611.24899	655.943245	644.101951	511.33784199999997	551.489957	559.917158	565.000294
16600	596.4439980000001	713.883431	580.522841	579.414872	565.7899110000001	711.5864280000001	639.146359	640.1879349999999	616.077039	659.621978	613.59272	509.79731799999996	559.0998559999999	526.2431	571.804854
16800	599.084701	713.0889139999999	583.583992	580.637533	564.900372	707.702073	644.560948	644.977609	615.575782	661.033467	643.766191	537.224641	557.292954	556.2731570000001	571.074
17000	601.034253	710.663579	586.787168	604.776204	564.878655	710.404056	652.178317	646.201921	614.527287	661.340438	654.854471	540.15724	561.365167	548.158689	568.978839
17200	605.355638	708.91565	587.524125	607.8716360000001	554.189497	711.352684	651.1624410000001	672.832705	616.992541	662.6421339999999	659.10791	542.051188	562.2569070000001	546.96209	567.146509
17400	609.700154	713.367783	587.239656	585.945458	565.220246	720.423934	656.459871	672.312951	616.339538	663.835559	626.468053	518.446864	570.549211	552.418765	568.4840849999999
17600	612.429992	711.952179	592.620578	585.832342	568.881	720.153199	659.869778	671.069989	617.738507	662.31193	633.8139769999999	547.50852	570.02886	557.405466	564.5512650000001
17800	641.09363	711.795158	598.547049	586.7106190000001	579.323822	722.8690379999999	660.015338	669.492634	617.714106	663.310279	631.039541	546.464475	573.783557	552.825525	571.362237
18000	650.294986	713.917101	603.399046	585.098555	573.634262	720.524887	664.600505	676.1805410000001	616.722658	658.794304	660.764682	524.5026349999999	575.66489	550.439974	567.880233
18200	657.5374059999999	711.954079	606.761437	583.728988	580.45765	726.945592	668.627021	702.418709	617.0178940000001	658.77346	661.133628	525.719067	579.33133	551.327746	564.614378
18400	655.292464	712.0169950000001	611.20211	585.047624	582.560836	729.9556269999999	668.764857	707.946768	618.880818	662.043399	661.622313	557.244751	581.944546	556.2197570000001	563.785174
18600	654.828388	717.004956	606.384876	586.520792	578.9228860000001	731.45746	671.637426	707.214948	624.8582	662.099625	676.512627	588.764864	582.720726	554.842726	564.331442
18800	655.330184	717.6450120000001	606.4725179999999	584.3840799999999	582.8921339999999	732.401634	675.702767	708.1560969999999	629.0609450000001	661.1568570000001	675.3526860000001	558.108037	585.258203	557.484434	567.570616
19000	660.316691	719.88596	609.162234	584.38528	587.589801	736.9903009999999	676.368397	709.476115	627.75	664.9625480000001	680.8349900000001	559.1814019999999	588.76365	558.951551	570.558683
19200	660.274777	719.393913	610.05337	586.071647	585.8245519999999	739.671293	672.1309610000001	681.870555	629.10783	665.2404799999999	675.12139	564.784391	591.327902	561.8901559999999	569.865898
19400	657.100597	719.3099070000001	611.4651650000001	589.298377	582.53018	739.818833	671.875154	683.678654	629.955738	665.7447139999999	678.25319	593.307338	590.930978	560.55161	618.203529
19600	655.797072	721.187553	610.202322	592.8165759999999	584.0054150000001	767.974542	670.994331	687.062112	628.502156	665.073233	656.382537	592.59167	589.7325400000001	558.203275	626.261614
19800	659.04406	725.837396	608.9717049999999	593.38827	581.6357320000001	773.328942	646.5138820000001	689.17981	632.074179	665.797982	690.054662	592.977493	594.37352	555.44871	573.071604
20000	632.273483	724.145039	642.873971	594.460861	581.724198	766.005635	648.4792259999999	691.224154	631.9039349999999	666.469774	694.063912	541.7011349999999	596.849996	530.281771	573.112168
20200	632.944926	724.790435	613.5545089999999	596.736445	579.957867	746.22848	649.866588	697.831686	631.152684	665.662363	687.172425	566.230573	603.6211860000001	532.469203	581.0892980000001
20400	634.990375	725.612993	613.307013	596.691673	586.4721049999999	778.680699	681.76035	700.679165	633.08966	665.208198	691.950005	566.363262	600.513787	527.876582	586.641564
20600	638.014497	726.460205	607.486707	596.706009	593.749824	782.7589370000001	683.391985	699.452486	633.787126	667.8156290000001	695.147018	538.501538	600.74507	532.2131009999999	588.745553
20800	638.658809	723.881266	607.877987	600.0922	588.1381269999999	761.1365490000001	661.228125	698.61515	636.141879	668.279025	691.0682059999999	535.869647	606.715957	528.061774	592.4709339999999
21000	643.8745299999999	723.803129	609.295651	602.306312	590.5199660000001	762.608887	657.366279	696.164929	636.2797519999999	670.7750639999999	661.697094	538.6970650000001	612.680526	536.2734009999999	590.0357019999999
21200	645.265946	722.960336	607.932552	604.613413	589.627391	761.481768	660.575266	699.522439	637.2224150000001	671.730825	659.805068	566.827937	616.314485	539.108225	588.3743
21400	648.657198	722.714388	612.2226900000001	606.3805570000001	592.510223	758.5471110000001	660.745161	706.1350719999999	638.066562	675.102967	660.670165	537.915802	622.3741	542.7009929999999	586.149096
21600	648.741758	720.779862	611.4175849999999	608.18069	594.9853519999999	758.139721	659.0622559999999	707.849264	637.9946669999999	674.46772	663.758656	538.854049	626.297123	546.9356240000001	589.9508490000001
21800	653.0713599999999	724.4753919999999	608.236485	608.207713	593.848644	762.542428	657.778014	710.090811	638.799995	674.231177	661.759155	542.640111	629.544	551.3528299999999	589.515632
22000	655.7554240000001	723.960283	611.8193200000001	608.827333	595.719977	762.35157	656.572397	707.248516	638.647955	672.884944	662.6663940000001	543.871882	630.584935	547.9806219999999	589.375013
22200	657.601917	728.710516	614.588125	610.860862	595.529855	760.788932	655.872965	706.28621	641.254769	674.750905	663.727367	548.812195	631.22746	527.153455	586.408216
22400	660.9997450000001	730.510852	616.365501	609.3662400000001	596.180109	763.381863	657.013813	707.725139	643.271451	675.260545	662.7068730000001	551.551646	633.785038	574.490888	578.5947269999999
22600	660.405817	735.127913	615.923891	609.7373610000001	601.192625	765.0011480000001	657.452763	707.768273	645.8105009999999	675.527668	665.441042	575.9706480000001	635.092404	553.217572	579.5731099999999
22800	691.909316	737.096287	617.861441	611.096024	601.189864	768.575617	657.490012	682.846239	646.7839809999999	677.910174	661.361886	553.1938240000001	638.930301	555.665279	580.256379
23000	696.196463	738.5517530000001	621.998559	610.9277860000001	624.532557	769.866397	661.281498	681.5216360000001	648.8877719999999	676.497709	640.775552	552.752096	638.714453	556.629828	580.244474
23200	696.728989	739.46413	620.451739	611.39529	623.309068	778.140853	665.4632809999999	680.319396	648.66552	679.391254	669.23123	548.304313	647.422792	553.061197	589.180984
23400	699.062417	740.524714	625.374542	614.22364	598.034375	778.877266	663.25409	683.148472	649.488866	676.510262	669.181494	548.830429	650.2168849999999	554.214884	588.601169
23600	700.955509	738.821429	626.993594	615.169154	599.80945	777.3960480000001	661.855422	681.736479	647.831962	677.445446	638.893946	580.100685	649.697128	559.708529	586.859252
23800	696.697845	743.65515	628.0485309999999	619.2497639999999	599.977265	776.714873	663.220178	681.7203910000001	648.325909	679.89342	640.039325	556.490188	650.9813320000001	556.497383	587.049688
24000	699.7920839999999	744.5230690000001	628.306252	619.7895530000001	601.328589	777.563143	665.409012	680.69744	649.559536	681.987661	642.861688	581.807722	650.4414429999999	555.395026	589.218252
24200	700.534008	747.2717190000001	630.426805	620.888846	625.7403469999999	777.0935559999999	665.424496	686.560852	650.022153	684.085474	640.488983	557.0250110000001	654.972837	553.484542	592.92775
24400	703.727043	749.005637	630.392151	621.366666	629.41467	779.79217	665.220549	685.590903	648.914586	685.656395	641.813509	555.830633	657.995092	554.015582	598.167293
24600	704.262013	749.9973309999999	630.0851230000001	621.4625900000001	636.5801700000001	777.115625	666.525235	685.2718639999999	651.993426	682.698633	641.916563	586.847341	657.8504	557.263777	599.813973
24800	704.758881	751.643854	633.852224	621.790382	634.707679	780.221092	667.717986	686.378065	652.870739	680.940182	639.652035	587.582051	660.328492	531.908678	602.026442
25000	674.918807	753.546249	632.550752	623.1233269999999	635.0383889999999	783.696249	669.926719	688.99927	651.083538	678.765539	640.809992	592.03872	657.974396	532.582646	600.252275
25200	676.023753	753.025438	631.567062	620.087622	613.490282	790.703129	670.461269	689.011585	650.3166309999999	681.969738	642.6591	591.5538889999999	655.458569	531.8156240000001	597.183089
25400	678.366505	755.8335450000001	632.491517	618.8796150000001	614.9109980000001	789.970509	671.263934	689.272355	649.250665	684.398743	611.580149	596.69079	658.044128	528.666652	597.005693
25600	679.103579	754.49943	633.814129	620.484562	609.70654	787.938453	670.78541	689.609384	652.733151	686.161405	612.784784	602.655823	660.781604	528.510765	594.901342
25800	681.256669	756.15138	634.804916	621.837136	610.3520900000001	789.107487	673.0891519999999	693.437029	653.510953	684.685959	615.306976	603.277939	656.287875	527.1807	595.203726
26000	684.809495	760.576282	634.856344	623.1266410000001	621.930078	790.351478	677.963891	695.152249	653.395446	686.610955	611.163936	577.384219	655.826671	528.456114	593.8291280000001
26200	683.318886	759.066598	639.214562	625.044223	623.3756559999999	792.65522	678.7236889999999	696.052665	655.1457389999999	687.4753820000001	610.920501	576.0654400000001	653.395678	529.269057	595.060136
26400	683.522945	760.730582	642.256893	624.2892400000001	625.24305	796.542221	679.3904150000001	694.8342650000001	655.640453	690.249729	613.276233	577.113262	653.268543	532.123935	572.907129
26600	683.8971740000001	761.335601	641.716955	626.1689849999999	625.402247	795.3610719999999	678.883741	695.279774	654.7884190000001	689.417068	612.424597	579.486833	657.22869	530.760692	569.848248
26800	685.918945	763.6393860000001	641.436055	629.603815	624.3516490000001	796.243866	677.697556	698.742757	652.119883	688.9880360000001	636.479053	578.661303	650.9800799999999	530.637177	572.063271
27000	690.46155	767.035271	645.094029	629.236207	627.428838	797.9647219999999	678.125542	698.364648	651.5357759999999	688.107755	609.962433	576.180645	653.752465	531.4345559999999	574.3594429999999
27200	687.379071	767.6917589999999	646.638832	631.581252	631.1741049999999	797.106676	678.825656	697.6297030000001	653.410653	688.672457	616.995692	581.55837	659.4813849999999	530.447641	576.604475
27400	689.024311	766.940696	646.971376	632.197376	629.6438459999999	796.655426	679.0386129999999	698.131439	654.91765	690.341882	618.220152	580.74705	659.364796	534.861348	576.301655
27600	688.914959	768.86466	646.490494	631.008017	626.750361	797.0491969999999	678.179984	699.169791	653.425002	689.858867	645.610551	582.159006	685.972119	537.452401	582.34132
27800	688.439983	770.260777	646.043074	632.429671	626.254362	799.598636	677.30333	699.265005	654.9304490000001	690.805708	646.1363759999999	583.0545139999999	686.041275	539.091551	584.307437
28000	690.338352	772.080663	648.449261	633.064139	626.005066	798.5621530000001	676.11168	700.2638410000001	655.148297	692.832173	621.77153	607.849418	661.795184	544.156262	585.727246
28200	688.328696	771.695785	651.779438	634.286325	627.108149	794.581778	673.597066	700.328435	656.25538	694.2481809999999	646.503409	584.583895	660.097406	546.362313	587.053635
28400	688.8538110000001	773.654813	652.545391	638.678344	630.2295889999999	793.389013	674.9649519999999	702.4058309999999	662.289067	697.703824	649.412351	638.335338	655.357224	544.939665	584.916966
28600	689.519416	776.49324	655.27577	641.347512	631.2448	793.1402509999999	677.225401	704.9145179999999	662.877916	703.337274	651.249998	639.8857820000001	651.365121	550.9880519999999	583.553962
28800	690.708988	777.3004139999999	652.828763	641.727493	630.98025	796.3953650000001	678.537053	703.7017950000001	664.084071	703.143721	649.361871	639.532834	653.1031839999999	553.656412	586.879411
29000	692.308785	778.529871	651.4955110000001	640.798509	629.707815	794.065686	677.358373	704.450968	664.442132	705.290065	648.9209179999999	615.123338	654.453742	557.308529	586.233607
29200	692.836379	776.882338	681.184345	642.750745	631.1282570000001	797.105064	676.4246099999999	703.5942110000001	666.848012	706.022929	652.660413	617.46487	653.968481	559.283652	590.276717
29400	691.570095	779.230947	683.450282	644.765451	628.367218	796.731689	675.8007269999999	706.347567	666.6559269999999	704.622676	654.591319	643.892882	658.386843	558.42177	591.4536509999999
29600	689.937933	781.5994410000001	681.701949	644.678327	634.1351559999999	766.373284	674.857203	708.978861	667.189033	705.220778	655.326739	641.968019	658.2147	557.103804	589.934667
29800	690.705633	781.341866	654.224985	647.665397	631.645782	767.282903	673.673913	704.770674	667.186617	704.4230299999999	656.846895	620.229437	656.867933	556.072208	589.4734080000001
30000	689.8786719999999	780.8354509999999	655.756163	647.7310809999999	633.3020700000001	767.663441	674.801828	705.69556	668.993889	706.538686	630.153938	619.895603	657.570018	556.3504839999999	588.731871
30200	690.5508179999999	780.342352	656.913335	649.151631	632.912937	764.8683530000001	672.895986	705.204175	669.7386	706.783171	626.954561	616.331109	658.473442	555.868911	590.124594
30400	690.3547980000001	785.370715	657.410037	650.488558	632.613599	762.087485	674.724384	705.872262	669.076689	705.822811	627.883296	620.2546940000001	659.1503309999999	555.337963	589.838282
30600	689.6391639999999	787.801769	658.7827269999999	651.17382	633.903537	766.748295	675.7762190000001	706.135893	670.36743	703.7743929999999	659.420635	621.640257	660.165799	555.548397	593.0834940000001
30800	691.658139	786.49658	659.590357	652.4172599999999	633.03714	768.0877009999999	674.1209610000001	705.029093	670.251644	704.4871730000001	659.0348309999999	620.343657	660.8618280000001	556.412498	598.366801
31000	695.971001	785.672843	662.260868	652.602125	636.755041	768.136419	675.473008	709.07596	671.5771990000001	706.943375	630.920297	647.119064	664.521671	554.9031610000001	599.461669
31200	698.670773	785.9837679999999	662.3279809999999	653.5966179999999	635.304849	768.0999059999999	674.7991549999999	711.756233	672.9641650000001	707.997169	631.1396530000001	648.999742	664.9334759999999	558.873144	598.748572
31400	701.3238709999999	783.797348	659.1574519999999	653.477694	635.617022	767.7319110000001	675.480588	712.687635	673.05472	708.344899	629.499715	651.754705	664.382746	559.174574	596.298621
31600	702.8621559999999	785.694666	658.485507	654.9679269999999	635.578225	770.670856	676.7931580000001	716.602539	673.235414	710.153342	627.794371	653.677274	665.262077	558.240452	596.842554
31800	704.82456	786.392004	660.827641	655.562573	636.614919	774.422258	678.1602280000001	721.067309	672.552367	710.762016	627.934937	654.382341	667.1301589999999	558.756929	594.831155
32000	703.378766	787.438021	660.658001	655.636029	637.588982	776.379103	678.624853	722.263128	672.474023	711.000124	625.190883	657.588399	668.387509	559.061642	594.952781
32200	700.938796	785.41642	660.5373950000001	657.351104	638.7009730000001	775.108981	680.241199	721.228114	669.778185	710.472804	623.180884	658.297004	673.1481150000001	559.836016	596.7157950000001
32400	705.046592	785.874828	658.3549419999999	660.75615	638.1869059999999	774.785246	679.323615	723.498917	670.826925	710.398431	624.070385	659.125232	670.492802	556.736695	597.668725
32600	706.818575	788.00135	659.563854	659.543954	638.823222	802.4467589999999	679.842806	724.6365860000001	672.178787	708.7040030000001	625.604371	633.1117830000001	671.747318	556.860955	599.7030480000001
32800	708.422138	787.370401	659.3756480000001	661.220872	638.127477	806.8228349999999	679.225747	723.647915	673.4196049999999	709.6302019999999	626.139507	631.6768450000001	671.479095	556.588823	597.583474
33000	709.3718660000001	787.212058	660.2885980000001	662.250615	637.781561	780.775474	681.337629	721.392131	674.623455	711.2546480000001	628.266626	630.4061019999999	672.5340719999999	556.444833	599.40304
33200	707.925078	786.1766150000001	659.4868	663.68507	637.508938	809.476358	683.175072	721.008971	676.0961900000001	714.316498	629.6716349999999	633.249104	675.60131	556.88589	600.1925349999999
33400	706.179505	787.953668	659.454483	664.7803230000001	636.997307	784.985963	683.622528	723.253529	676.290288	714.7648690000001	629.607638	636.5373910000001	679.862975	556.178851	606.3379309999999
33600	707.696112	787.824596	661.155424	665.943447	636.200365	785.623369	681.836324	725.896467	675.782927	713.889165	629.388876	636.393216	679.9571070000001	557.568532	605.37491
33800	708.210251	788.177879	660.1933339999999	668.355588	610.305305	784.538516	683.89986	727.496984	675.667904	713.065834	630.124962	636.723471	676.299557	560.424261	606.152825
34000	706.4612099999999	791.241116	659.800557	668.735304	611.95252	787.9772370000001	685.0727360000001	725.635848	677.167361	714.625621	634.60542	635.012373	647.532905	562.924852	610.877257
34200	706.4490549999999	790.056367	661.903514	670.1768030000001	616.092825	788.164765	684.067263	726.81257	677.653476	714.602756	636.172777	633.263612	647.3802919999999	562.865799	609.821635
34400	706.6639759999999	789.14428	666.752981	672.113684	612.259459	789.925743	683.430387	729.901507	677.205889	715.795842	638.159658	632.618401	646.598457	563.206413	610.925516
34600	706.836456	787.514088	668.0543389999999	672.817292	612.429253	789.215284	682.034715	726.964025	676.139022	718.324708	637.584474	629.355089	646.834636	564.66026	609.1116099999999
34800	707.5864339999999	790.397805	668.905685	673.884826	612.5417570000001	787.139216	682.39977	727.507204	679.893487	720.2996969999999	636.809046	627.619186	645.397254	567.6980679999999	608.6168650000001
35000	709.689893	790.382519	669.7631299999999	670.8728639999999	611.9504599999999	786.660165	682.477802	728.043505	679.669348	718.906858	638.2400650000001	601.846128	643.21549	565.200868	609.445411
35200	708.600186	789.050659	670.485596	671.485892	610.268737	788.141796	683.646802	728.375156	678.885978	718.271038	641.035264	605.399139	645.048418	564.947615	608.589699
35400	711.650624	790.650619	672.3431009999999	671.243703	608.392309	788.837152	685.254475	728.027949	681.3131480000001	718.331696	640.147331	605.061916	644.207689	564.832289	606.8235099999999
35600	712.877591	790.097811	676.785356	671.114551	607.8774139999999	787.6821570000001	686.470414	728.1279969999999	680.924089	716.2425910000001	639.7148980000001	603.829303	642.6353429999999	566.101658	610.364598
35800	711.341307	789.259163	678.22588	670.825946	605.4080799999999	789.328875	690.180211	727.430127	681.8744389999999	716.594773	640.769862	607.984884	642.033905	566.352869	610.78148
36000	712.110551	790.042132	678.844084	671.834644	605.246494	788.406498	690.0593759999999	726.1388870000001	681.530854	717.05344	639.6360099999999	610.081491	642.577086	565.753427	610.66211
36200	714.613758	792.151813	679.7920379999999	672.789621	606.2680230000001	787.067789	693.028598	727.304495	681.632896	715.864102	638.174885	608.8071769999999	643.538538	566.964935	613.473851
36400	715.854065	791.9596280000001	679.536916	676.1519599999999	607.7005330000001	790.038747	693.491577	728.045736	682.061035	717.288711	634.7685280000001	608.295728	645.227892	568.2307940000001	615.541471
36600	716.302646	794.853447	677.934295	675.8188759999999	607.831376	789.999362	695.0032940000001	730.8363360000001	683.707871	717.621184	637.6953440000001	608.715427	645.495703	569.661903	614.042858
36800	715.177276	796.7094	679.986929	673.8669	606.659953	790.907739	693.8863769999999	730.233072	681.006585	717.484179	639.186481	605.955371	645.0835950000001	571.078985	615.990314
37000	715.776111	795.909239	682.356731	674.015981	607.251095	791.186965	692.008313	731.47656	683.359802	719.319793	639.514159	606.062051	643.21297	571.076509	614.6834309999999
37200	716.34568	795.073322	682.339162	675.449852	609.3257679999999	796.294079	693.2422019999999	733.58887	682.3651769999999	718.92654	640.1688389999999	607.8692139999999	644.008271	571.6369990000001	614.009697
37400	715.8044110000001	796.296551	683.760238	675.234086	609.144096	795.853073	695.693311	735.1673959999999	681.914347	720.442995	640.915069	608.776238	644.020026	570.621937	618.486515
37600	716.092115	798.23865	687.061448	678.162941	605.375815	794.0241599999999	697.178366	736.392106	680.919492	719.350303	642.3193110000001	608.1908139999999	643.7669559999999	572.901163	617.558552
37800	717.912824	799.052051	689.900212	678.196545	602.286557	795.202969	696.211479	735.591099	682.3723259999999	719.9640059999999	640.430474	607.695077	641.497308	575.6030549999999	616.636321
38000	718.507177	797.825172	690.267252	678.338521	603.289234	794.705328	695.8318889999999	734.142678	684.537542	723.828095	640.056755	605.879349	641.5768320000001	576.238465	614.67935
38200	721.995315	799.825889	691.2320030000001	683.044447	605.041151	795.254594	696.625156	735.8676519999999	685.683551	723.836812	640.2738969999999	607.262572	644.102349	578.09793	615.059071
38400	725.227525	799.112472	694.397499	687.7591	607.441036	796.3773769999999	696.624747	737.286749	687.505774	723.564367	641.530397	611.100594	643.357179	578.736584	615.03028
38600	723.097023	798.1459940000001	695.391042	687.3545230000001	606.2452089999999	795.905974	697.1257519999999	739.107931	687.69033	723.568362	643.456901	612.162319	643.682875	579.3931759999999	613.5512769999999
38800	725.586449	797.624289	696.796558	689.479389	611.544997	798.222352	696.4982150000001	740.134645	688.100292	726.903822	640.812774	615.431625	644.536611	579.595671	616.0337599999999
39000	727.164816	797.38998	695.509846	687.777096	614.745438	800.149053	697.485787	740.921797	688.895389	727.1678730000001	645.044852	614.547637	643.779479	577.846624	617.883646
39200	729.2384059999999	797.419167	694.514251	687.289371	614.207238	804.172095	697.136763	742.848364	690.393252	727.8014009999999	643.5532360000001	617.068534	644.253862	580.531065	615.954937
39400	729.197547	798.806117	693.133911	688.155626	613.113892	804.2278660000001	697.047339	743.1268719999999	692.734591	729.278158	642.9737700000001	614.885047	646.570812	580.5816269999999	615.413298
39600	728.41775	800.934349	694.667957	687.374476	613.818423	804.129697	698.4448219999999	744.3374759999999	693.437293	730.477386	643.134134	614.130473	647.081032	578.374849	617.478555
39800	731.874152	800.022696	693.601139	685.799379	615.4599519999999	804.842604	700.467684	744.082312	690.7271519999999	734.420802	644.727584	614.478087	647.496521	577.9774070000001	616.342376
40000	732.149093	799.550601	691.662777	687.5981419999999	615.128158	805.3582650000001	703.161949	742.184568	690.493867	735.534265	643.7334440000001	613.9102690000001	646.6635650000001	579.7504349999999	618.376597
40200	734.434686	799.336959	690.975146	690.966349	614.662365	804.239083	705.015019	741.019397	693.262576	736.073897	646.021008	612.633663	645.338349	580.4867690000001	621.086506
40400	733.0227219999999	798.331776	691.829111	693.321033	614.033944	805.3550299999999	706.725711	742.591184	692.856403	737.267958	647.026742	616.0101139999999	646.9137059999999	584.750432	619.696399
40600	737.74537	799.549301	692.3910559999999	690.9986700000001	617.192585	808.175349	706.96202	741.90698	693.0780110000001	735.811067	645.241983	615.435351	649.698985	585.628694	621.897179
40800	739.887937	799.9417139999999	691.62051	689.8819480000001	618.827811	809.609338	706.275274	743.473797	696.3093240000001	735.073971	645.382001	616.738188	651.043073	582.2282389999999	621.101772
41000	742.038933	799.550334	693.0268120000001	690.2944980000001	617.330021	811.999799	707.4614809999999	746.979893	695.780802	736.4352759999999	647.335182	617.490176	649.8787990000001	584.8409889999999	624.257821
41200	744.486875	801.0841730000001	695.327612	691.1693889999999	619.0338730000001	812.7449379999999	706.600384	745.911442	697.349051	739.4809809999999	646.1795490000001	615.753648	647.928532	583.878862	622.615058
41400	744.046202	801.421776	695.676946	690.997676	619.488413	814.276098	709.8532280000001	746.433879	698.918624	737.8314790000001	646.4970450000001	614.573633	648.554286	584.0831509999999	624.219382
41600	744.8846940000001	804.533452	697.741872	692.005816	618.470011	817.561885	710.244625	747.859336	698.7093629999999	737.111358	645.586647	617.7192349999999	647.19034	583.979817	625.5811570000001
41800	741.900935	804.998383	698.5733389999999	692.04586	616.6095349999999	816.832536	711.106953	748.089935	699.194762	737.552936	646.446638	618.045594	647.140867	583.330285	626.336701
42000	743.181577	806.506772	698.6737059999999	694.3829360000001	617.716323	818.235887	709.3840299999999	748.455715	698.2814	739.0661769999999	646.4793589999999	616.7363740000001	647.901149	582.976986	626.828779
42200	743.410713	806.861882	698.1885440000001	693.870092	619.082056	818.65349	710.4169049999999	748.206156	697.697942	738.370615	649.016896	617.50782	650.757648	581.11813	626.163863
42400	744.829839	806.346506	697.480687	695.016714	619.692223	820.748579	711.255712	751.307366	698.583213	740.1385349999999	650.695741	617.772648	650.060067	581.405837	625.8590370000001
42600	743.905476	806.576025	697.44672	696.473905	621.701593	820.987886	711.685118	751.847321	698.482727	740.699259	647.971872	619.026007	650.60295	581.431205	626.1243860000001
42800	746.807785	807.903871	697.51454	696.1087110000001	622.654491	819.8157190000001	710.568664	753.1038	698.4845740000001	739.128726	650.643086	621.600636	654.720832	581.407526	628.1161910000001
43000	748.044696	808.1908639999999	698.0164440000001	696.499358	623.350507	821.843351	712.241642	752.7033389999999	699.194103	738.1426280000001	651.601001	622.461746	657.379273	585.500521	628.1760780000001
43200	748.979481	807.409175	699.688235	695.97315	623.271446	821.001551	711.421945	754.923299	696.574351	736.397401	653.7411450000001	621.9620570000001	658.228325	585.7199469999999	627.554613
43400	748.750232	805.946379	701.5323639999999	696.119701	625.240398	821.037027	710.7993730000001	756.471686	694.5425769999999	736.615739	654.522061	622.4881429999999	658.446194	584.7399839999999	628.919089
43600	747.322152	804.011307	703.057181	695.404508	622.983816	821.666072	711.6770230000001	757.645371	697.571363	737.950473	654.4432419999999	623.341826	657.4609059999999	587.076143	628.274063
43800	747.575788	803.486425	702.507577	697.2447400000001	622.522238	821.527881	711.251891	759.124984	697.969113	738.304253	656.123371	621.605863	658.446864	586.155731	629.733329
44000	748.909383	802.094308	701.039765	699.7215570000001	621.455281	819.395493	712.16072	760.185954	698.105678	741.028057	656.201658	624.984241	659.604117	586.794952	629.715579
44200	747.962887	805.0484389999999	703.1847740000001	698.18156	622.329823	821.86234	713.218619	761.891323	699.7068559999999	741.542767	657.307467	626.538267	660.862876	585.6280370000001	629.558811
44400	749.045808	805.644643	706.510104	699.903995	623.5420809999999	817.430369	713.0124519999999	762.5105940000001	700.556928	743.200997	659.045679	627.729544	660.438932	585.850064	630.176423
44600	747.885358	803.872714	706.146916	698.612439	623.710363	817.530869	713.312548	762.029498	700.1219219999999	743.401901	659.377539	627.366005	659.634095	586.01676	631.162138
44800	745.880006	804.800712	707.4107690000001	700.790516	625.394083	816.376909	716.041146	762.871584	703.295352	745.204105	660.752196	625.446711	662.675882	584.802225	630.870329
45000	745.730329	806.048634	707.781292	699.08879	625.4295559999999	816.165439	714.003445	761.732173	703.532276	746.606726	660.4504519999999	624.548096	662.5477639999999	585.118177	631.118534
45200	744.874373	805.743326	708.348134	699.797114	627.214695	816.136512	715.718756	760.4083099999999	703.125872	745.904735	661.101358	623.6625889999999	663.7376780000001	583.508697	630.262493
45400	744.5361519999999	804.7809070000001	708.265676	699.754378	626.179066	815.524283	718.010298	759.835111	700.982399	746.901475	659.8773980000001	624.555412	666.025863	585.171616	629.523296
45600	743.415696	803.925393	707.614193	699.1926490000001	629.5084049999999	815.1737	717.840586	758.464346	701.134175	747.730084	659.21376	622.715296	665.3725099999999	586.043647	632.023308
45800	745.740129	804.534731	707.336621	699.5597730000001	629.036615	813.32888	716.758041	758.172567	701.760351	748.927905	658.6085519999999	625.9852900000001	662.466723	585.376573	634.464019
46000	747.602109	802.806793	707.713966	699.3802049999999	628.887157	815.515065	715.606887	758.056863	701.172394	749.18428	659.2482160000001	624.4673889999999	663.9039700000001	586.574611	632.9765
46200	747.3535320000001	804.830428	706.1342599999999	698.979836	630.444648	811.9336519999999	715.982538	757.235903	699.719527	750.459957	658.523084	625.579721	665.38444	588.1135889999999	633.752942
46400	748.4352650000001	805.353484	707.6725230000001	700.689942	630.481786	812.843865	717.121761	756.5360900000001	700.160805	749.5273639999999	661.089339	623.794988	665.169646	586.683751	632.619012
46600	749.6128620000001	805.887154	706.243101	701.66947	633.309235	813.305603	717.811461	760.667464	703.125449	748.704294	659.129867	624.8565070000001	663.563087	588.3320610000001	634.556274
46800	748.936361	805.7530519999999	704.596145	701.3213549999999	633.008048	812.383174	718.510429	762.148451	703.827582	750.030195	659.786122	628.253084	662.181568	588.5299809999999	636.72069
47000	749.67479	804.994859	704.599767	702.890687	632.9960530000001	813.373411	718.715061	762.064062	702.960782	751.902976	660.576148	628.6256400000001	661.533943	586.424883	636.7557469999999
47200	750.638618	805.240958	702.6882019999999	702.249865	635.092675	812.8889019999999	719.896565	762.598808	703.741405	753.897655	660.1946839999999	628.370001	661.711957	584.4574650000001	636.660668
47400	750.09405	805.40422	702.21664	702.2668940000001	633.877057	812.216847	720.86956	763.844151	702.023816	754.66839	660.465433	629.250472	662.207733	584.461715	634.448615
47600	752.492622	806.1524410000001	703.205583	703.712308	634.956243	809.775418	723.983897	763.788846	702.21294	754.8465940000001	658.426714	633.9722059999999	663.518659	584.058891	634.615888
47800	752.2809639999999	804.393678	703.395235	702.814012	634.247548	809.530588	725.235492	761.738192	702.0034469999999	755.912224	658.82335	632.1711320000001	664.987675	585.187494	637.06943
48000	753.3724030000001	804.3528269999999	704.471037	704.3000900000001	634.1567679999999	809.1609639999999	725.860696	760.821236	703.3652860000001	755.779169	657.932029	634.431423	665.5193519999999	585.978366	638.382559
48200	753.257043	802.994077	705.952979	705.395748	633.545469	809.966433	727.503642	760.831201	704.026885	756.075974	656.846781	635.641799	665.631421	585.8620070000001	636.401096
48400	755.509808	802.10494	705.303322	705.916017	635.504666	808.085715	728.7143169999999	760.94728	703.9319230000001	756.569476	657.525537	635.2090509999999	666.4513	585.491901	635.3466639999999
48600	756.825877	803.327401	705.0204110000001	703.867716	636.432314	808.282564	728.5333730000001	761.962712	705.108911	757.294166	657.709	635.646415	668.193051	587.040217	636.90867
48800	756.963216	802.879721	705.0287950000001	703.724636	636.499925	807.731147	725.468455	762.1000769999999	705.2374769999999	757.3248219999999	658.003915	638.0743209999999	668.808074	587.960819	636.616091
49000	754.539665	803.089729	705.263099	704.770495	636.386142	808.220289	726.492061	764.459701	705.027235	760.756631	659.5498150000001	640.418672	667.410421	588.169716	637.801509
49200	754.690034	804.069002	705.467619	702.832363	635.528289	808.728208	726.326448	762.819455	705.007581	760.563171	658.5641320000001	640.640218	665.526155	587.728935	638.218937
49400	754.138121	805.0265440000001	704.848278	702.285725	637.0024480000001	809.153628	725.642949	762.8533269999999	705.18389	761.361296	660.1003059999999	641.777659	665.998767	586.523797	637.506574
49600	754.899204	805.3493269999999	705.262919	703.679561	637.169205	809.771215	726.881792	764.686512	703.637303	762.499404	661.244389	643.015577	666.1792389999999	587.3036	639.1791509999999
49800	754.816907	806.3256200000001	704.7211480000001	705.508804	638.919791	811.367798	725.5855339999999	765.652258	703.81936	762.829629	661.483145	642.852921	665.570804	587.556155	637.71902
50000	753.117626	808.416647	705.5636559999999	703.9833309999999	638.8904980000001	810.450513	726.529386	765.434985	703.5754450000001	763.119686	663.4522	642.468828	665.002524	587.2988019999999	638.444892
50200	753.436549	809.108515	705.1594719999999	703.007077	639.511553	808.914896	725.834127	765.822417	702.73077	762.079626	663.55317	644.281802	667.050519	587.513769	639.991422
50400	753.7061669999999	807.946769	705.811915	704.0243830000001	638.983291	809.999957	725.9197780000001	764.955733	702.966279	762.965453	664.083729	643.225976	669.6520730000001	587.140575	640.1336769999999
50600	752.667812	807.516844	707.428672	704.331272	638.686716	809.914868	725.675483	763.769862	703.6138030000001	764.217484	661.634409	645.309855	669.174401	586.067513	639.212083
50800	751.431604	807.3574610000001	708.047675	705.645387	638.4465299999999	811.2998240000001	726.901305	763.747732	704.696124	763.627988	660.788246	645.726827	670.132001	585.2547450000001	638.131846
51000	751.898341	808.131133	706.748976	704.711416	639.6987280000001	812.173808	727.883975	763.8316980000001	704.925901	763.258323	661.641417	645.376184	669.8830230000001	587.046473	639.749736
51200	751.40007	808.847088	708.152312	705.90072	641.277224	812.125005	727.886236	763.5005219999999	703.428459	762.4392	664.460598	647.981571	669.428693	588.219323	640.2209339999999
51400	750.929081	807.289101	707.897612	705.000129	640.682331	810.6437940000001	729.323983	764.292563	703.505409	765.012202	662.818775	648.776694	669.986943	588.925491	639.720182
51600	752.966013	807.2878049999999	706.9214900000001	704.812282	641.278355	812.664898	728.819183	765.9584629999999	703.7267320000001	763.853093	663.7856469999999	649.015135	670.550813	587.706859	640.074375
51800	751.80813	806.362513	706.228567	706.323388	641.117653	811.42972	729.527975	765.251908	704.367069	764.381924	664.261804	650.630573	672.91046	588.8762389999999	639.440695
52000	751.083332	805.352818	705.956993	704.8085980000001	640.619517	809.713752	726.935032	764.7914030000001	704.651981	765.0204980000001	667.314985	651.251446	671.6652330000001	589.666011	640.952908
52200	750.672282	805.431632	707.142221	705.191633	639.089033	809.954626	726.2993290000001	766.57245	704.675461	767.316761	668.259476	650.617325	671.996801	589.344077	640.076644
52400	751.368653	805.269958	707.838419	705.328386	638.727579	808.8403599999999	729.4830469999999	765.329767	704.316504	767.713375	668.2970190000001	651.3255519999999	671.20595	591.478319	639.780424
52600	751.733064	805.221173	709.020587	705.725555	638.7705440000001	807.039165	729.196088	766.6347969999999	705.2433980000001	768.547149	667.672964	651.0271190000001	672.886961	590.713161	640.171292
52800	752.663812	805.572779	707.6498809999999	705.229166	640.18446	806.191804	729.680988	765.7685650000001	704.688321	769.146688	664.4644959999999	648.966215	672.947556	590.368875	639.4046099999999
53000	753.165355	804.472325	708.37387	704.503404	640.9455519999999	806.521703	731.708624	766.792254	704.968634	767.262548	663.9091490000001	647.691472	672.902387	593.006216	639.452191
53200	754.99247	802.740211	709.077862	704.055492	641.103714	807.46886	732.0485150000001	764.3569	704.78793	768.016524	663.733769	648.898186	671.0985	593.52046	640.219882
53400	754.5397280000001	801.503714	709.010623	703.9018179999999	642.1240339999999	808.397633	731.843911	765.979637	705.4835019999999	768.5335200000001	662.6197070000001	648.6879299999999	671.657837	593.873202	640.793305
53600	755.9019549999999	800.204029	708.064653	707.040508	639.83256	806.9323099999999	731.724495	765.006438	704.709376	769.384638	662.387524	647.869421	671.924216	595.163588	640.858525
53800	755.99158	800.57481	708.7093570000001	706.548268	640.920625	807.640709	732.981325	764.806639	703.665356	769.31693	660.84898	651.230079	672.968146	596.46795	642.159132
54000	755.973734	799.874793	710.730112	706.519704	641.054524	808.6286610000001	732.873417	764.177937	702.0397	769.002758	660.474531	648.709033	671.869077	594.488066	641.106184
54200	758.0018299999999	798.850387	711.0402190000001	707.2777150000001	641.490084	809.315142	734.084836	760.689476	702.479112	769.575699	660.4173969999999	650.633225	673.759685	595.320842	641.2226019999999
54400	758.72426	799.537293	711.278809	708.8294950000001	640.089793	810.423213	735.590605	760.128785	703.5096900000001	771.594081	661.7628	650.012782	674.0052400000001	594.204026	641.81995
54600	758.402869	801.672987	711.3272519999999	707.968671	639.639708	809.3497980000001	735.4806	759.220328	705.382221	772.751317	661.961463	650.817415	673.6228769999999	595.718493	641.510223
54800	759.681266	804.676117	711.81199	708.649102	638.721152	809.74417	736.194163	760.003072	707.026984	772.178426	662.913178	650.840292	672.384283	596.8696610000001	642.526927
55000	759.332268	804.497577	712.280978	711.643259	639.029593	808.3252769999999	736.475367	759.887745	706.726247	772.3046400000001	664.598207	653.582029	671.273339	596.998111	645.207213
55200	759.6491110000001	805.075954	716.5643230000001	711.254084	638.285851	808.921955	735.77319	759.253098	705.799131	771.3905120000001	663.459846	655.4088820000001	671.41365	596.896341	643.9786019999999
55371	758.1059650000001	803.218595	715.436469	712.34284	637.671509	809.3870440000001	734.615288	760.330834	706.4214599999999	770.178335	663.0686820000001	654.251354	670.725743	595.2805860000001	642.571905
55400	758.062895	803.289804	715.415294	712.346862	637.6947759999999	809.837847	734.61676	760.24562		769.9020009999999	662.9599969999999	654.401797	670.748255	595.29055	643.381032
55600	759.265836	803.938523	716.471628	712.913711	638.3320269999999	809.5946150000001	734.956147	760.172474		770.774707	663.269876	654.360932	669.910924	596.0514360000001	643.6137620000001
55800	760.7237	804.3224299999999	718.036928	711.373869	639.0075519999999	808.705244	735.287472	759.4366570000001		770.830114	662.818112	657.3958849999999	672.182175	598.619392	644.660358
56000	761.569846	804.530869	721.1635259999999	713.214159	640.104537	809.156526	734.752355	759.348306		772.440541	663.024276	657.3562919999999	672.837408	597.768556	646.246783
56200	761.5658070000001	805.943003	720.690879	714.808821	639.707413	808.491337	733.049882	760.008516		772.374038	663.293863	656.704923	672.478784	599.252442	645.289852
56400	762.37626	805.98482	720.4875969999999	716.80783	640.5731049999999	809.976794	733.010933	762.9582330000001		770.840281	664.195887	655.883723	672.2533070000001	599.2918950000001	647.116325
56600	763.622369	807.047481	719.785329	716.864053	641.350415	811.814185	734.068982	763.588222		771.468681	662.878612	654.715485	674.329618	599.313513	648.225064
56800	763.095955	807.65671	717.969597	716.2847320000001	640.594776	810.292369	734.826367	764.074166		771.979793	663.421204	654.6281309999999	675.67216	600.231805	649.316693
56811	763.0491049999999	807.662049	717.5349190000001	716.235335	640.595373	810.374462	735.576526	764.048964		771.922669	663.423342	654.619521	675.78693	600.216169	648.802894
57000	763.1821570000001	807.281206	715.56228		641.938765	810.231634	736.233397	765.5112389999999		773.43616	663.50635	654.794208	676.151482	599.062749	650.396483
57200	761.917327	807.497788	714.96244		643.37598	812.827925	735.948405	767.679582		772.652944	663.183682	655.890086	676.3966929999999	600.006758	651.22622
57400	761.6847889999999	806.729704	714.8440429999999		644.282005	814.747416	737.15	768.430733		773.074751	665.296356	656.027561	674.563001	598.834471	651.100976
57600	763.10415	806.551378	715.623334		647.375611	814.412158	737.565426	766.851023		773.674915	665.394903	654.009792	674.7483440000001	600.090446	650.8696309999999
57800	764.481249	807.317855	717.328782		649.12893	815.2896	737.959888	767.76615		773.343702	664.868815	653.140104	674.914213	601.138824	650.786369
58000	765.212595	806.4237	717.680134		649.5926519999999	814.258229	739.584214	767.38183		772.791892	665.012559	653.562057	674.500737	601.6393889999999	652.39978
58200	765.0594580000001	806.604236	718.527632		649.5354639999999	815.08214	739.760677	765.877546		772.1765429999999	664.175757	653.755767	673.558679	601.799718	650.811236
58400	763.072772	805.338329	718.384007		648.929066	816.1604169999999	739.178421	765.151568		772.900353	664.796784	653.127338	672.705118	602.263389	651.784353
58600	761.983521	806.2586719999999	720.424391		652.339789	816.2812700000001	739.766791	764.900332		772.052342	666.821904	651.772004	674.1695900000001	602.752272	651.336448
58800	760.643236	805.21701	719.04727		652.792194	816.802966	740.734147	766.255754		774.29543	666.432571	655.140199	673.413549	605.3189	652.1944070000001
59000	761.751584	805.014307	719.828696		654.486767	816.8679900000001	741.311275	767.648188		773.665111	664.933996	654.2657370000001	671.915029	604.852229	652.266073
59200	762.7171030000001	804.883787	720.79606		654.62152	816.810815	742.4200639999999	767.459453		775.033276	664.0056440000001	654.9695009999999	670.1449700000001	605.13599	652.840808
59400	764.550391	804.3807	721.5353269999999		655.605241	816.945172	740.3634599999999	768.962168		776.012145	664.929309	653.6190839999999	668.088838	606.341684	652.1195610000001
59600	764.0796349999999	805.091914	722.5730179999999		655.496476	816.0631559999999	739.722791	768.304042		775.314375	664.907873	652.9894730000001	667.168064	606.71316	652.004907
59800	764.285497	805.799523	723.082707		655.823568	815.6907719999999	739.636423	768.695957		776.2511820000001	665.649102	654.478454	667.21409	605.813517	651.709797
60000	765.38662	805.647153	724.007268		655.329743	814.379737	739.65637	767.97535		777.6583	666.5124959999999	653.756584	666.5770980000001	607.030438	651.128246
60200	764.95723	806.29965	723.879559		655.703766	813.198915	739.568655	769.538743		779.5980910000001	667.0163269999999	655.768136	667.073362	607.632291	651.126362
60400	765.9853099999999	804.7342480000001	724.899982		654.913946	813.570508	739.514548	768.2353889999999		779.706092	667.397596	656.7374269999999	666.12866	607.5491440000001	652.469229
60600	763.49163	804.763461	723.954428		656.58661	814.029329	738.870609	767.564324		779.370155	667.495357	657.422991	666.0928719999999	609.286637	652.791846
60800	762.9528389999999	804.328721	723.105456		658.007429	813.461078	738.00485	764.942987		778.771859	669.226636	657.257164	667.951215	610.6038589999999	655.1618639999999
61000	762.947997	804.319786	722.842372		658.88297	812.283304	738.999501	764.2050370000001		778.270166	669.511143	657.242794	669.741244	610.7783049999999	653.9070280000001
61200	761.909673	804.631046	723.86473		658.893693	812.3312030000001	738.908192	764.13689		779.853093	670.277751	656.217464	670.349246	610.094911	652.587515
61400	761.13123	805.235513	723.0050200000001		660.423792	812.412846	737.7025620000001	762.001542		779.234017	671.2815870000001	655.605414	671.822271	610.581188	653.689975
61600	761.267217	804.730088	722.82863		660.51387	813.3412549999999	735.590392	762.533719		778.5515889999999	671.690975	656.2329480000001	673.1683519999999	610.730838	654.184937
61800	762.1544269999999	804.844541	722.887268		661.077728	812.7524490000001	735.0281309999999	764.675698		778.035658	672.1768509999999	655.221895	673.691956	608.967574	655.739545
62000	760.8211769999999	804.1074110000001	723.118125		660.815735	811.068678	735.442063	765.31097		777.43587	671.4084349999999	657.137622	673.983838	609.262477	656.018393
62200	761.4536519999999	804.195112	723.238591		661.109365	811.49699	735.863934	766.287946		777.318759	671.5023610000001	659.0941019999999	673.2006190000001	609.55918	656.765428
62400	761.5450900000001	805.057613	722.62868		662.368545	811.660983	735.6930530000001	767.099501		776.7827580000001	672.113212	658.392469	674.948726	610.48455	657.858439
62600	761.217217	804.619596	722.3367820000001		663.238113	811.498418	734.69238	767.831563		776.880876	673.347359	659.556444	673.726641	610.023503	658.771512
62800	762.313259	805.5288009999999	720.859414		662.191715	812.305	735.313209	768.729384		778.2993759999999	673.0969610000001	658.182227	672.9847940000001	609.1825190000001	659.408068
63000	762.798246	805.770678	720.805961		661.587801	812.32748	735.242677	770.249956		778.863028	673.178475	659.064502	673.3808339999999	609.5477860000001	659.334393
63200	762.723509	806.270446	720.055971		662.823966	812.898605	736.1914320000001	769.574302		778.81677	673.605626	657.728838	675.307945	608.510407	659.377343
63400	764.8403089999999	806.210342	720.0676179999999		664.303871	813.010315	736.778727	768.862804		780.509241	673.405524	656.88565	675.826954	608.343939	660.1424059999999
63600	764.1786400000001	804.5447889999999	718.099276		664.973773	814.138596	735.977051	769.878934		780.132802	673.308212	656.59803	674.692579	608.547007	660.0492019999999
63800	764.300874	804.218175	718.251539		665.356934	812.574585	735.213322	769.328571		780.789648	673.57704	657.439004	674.520066	608.072358	659.5732820000001
64000	764.39081	805.87427	717.527195		665.796346	812.3715490000001	733.677781	769.8430559999999		780.86915	673.635203	657.883116	675.075953	608.218547	659.39765
64200	764.8051740000001	805.223195	716.651496		665.553362	811.649258	733.007779	769.5201490000001		781.711725	674.511605	659.786094	673.946156	608.685658	659.266858
64400	766.365787	805.683407	717.2552450000001		665.6991730000001	812.392696	732.7283570000001	768.557199		783.148904	676.304936	658.662054	674.09774	607.4302	658.880767
64600	765.203446	805.343059	717.5985559999999		667.206719	811.522847	732.74774	767.42179		783.440109	676.286214	658.975179	673.546264	609.012983	659.938893
64800	766.648783	805.379954	716.986959		668.1034639999999	811.024799	733.473169	766.393993		782.962218	676.895225	658.744223	673.270894	608.096124	659.4750849999999
65000	766.3874549999999	802.912592	717.056905		668.334149	810.2791990000001	732.057517	766.9179190000001		781.944541	677.557672	660.11226	672.75321	607.524235	659.192993
65200	765.9979139999999	802.954638	716.944081		668.791675	809.0055309999999	733.4426490000001	767.468334		785.142275	678.800744	660.24473	673.605551	608.533329	659.057993
65400	766.2479860000001	802.354377	717.9769610000001		669.192028	809.92288	734.273224	767.489173		785.5599490000001	678.685577	660.5401969999999	671.664447	609.230589	658.888372
65600	766.046891	802.337758	717.845951		670.5113	811.267392	734.6397969999999	766.925241		784.815054	678.7392530000001	662.2406269999999	672.201526	609.5719	659.0362690000001
65800	766.10567	802.854815	717.284483		673.18397	810.189741	733.737698	766.155486		785.173357	678.116854	660.864901	672.0611299999999	611.313551	657.870151
66000	766.944548	804.650104	716.623378		672.110533	810.79878	734.092482	766.465162		785.28782	677.747468	661.7178309999999	674.27775	611.141333	657.548725
66200	767.68289	804.834389	716.3704349999999		671.930686	810.544847	733.1995440000001	766.304085		786.102309	678.721166	663.8517099999999	675.043379	611.337578	656.9016839999999
66400	768.729392	806.352038	715.879334		670.173612	810.332513	733.004917	765.7669089999999		786.945465	678.800717	663.5780269999999	674.344819	613.137857	656.305928
66600	768.854125	805.6913900000001	715.945131		670.0591820000001	812.724878	732.984328	765.758301		787.391059	679.084457	665.094878	673.640625	613.7613230000001	656.130307
66800	768.446879	807.065247	716.914506		668.387328	813.90902	732.57154	765.1421740000001		789.026148	682.3937480000001	665.432583	673.392626	614.3752900000001	654.9157280000001
67000	767.9880969999999	807.219024	716.401126		667.745317	813.615571	734.682044	764.5948139999999		790.531066	683.219626	665.410222	672.7050389999999	616.065704	655.617635
67200	767.6579879999999	808.156216	716.268826		668.5497809999999	814.106429	733.944584	763.3290049999999		791.496562	684.303569	666.94021	672.910882	615.791324	654.584755
67400	766.718083	808.467347	715.255115		669.961144	812.889184	733.941629	763.571775		791.7119309999999	684.3149530000001	666.913715	674.027564	615.856115	655.590375
67600	765.9393	809.24313	716.809221		669.560437	811.2112559999999	734.574832	763.484438		793.464091	684.218026	665.718744	674.318033	617.444283	656.0653
67800	765.7845269999999	808.722406	715.950024		669.601711	811.539675	734.240549	763.759092		794.587458	683.18526	664.144842	675.4598980000001	617.177224	656.04752
68000	764.168205	808.556668	715.815144		669.283906	812.420635	734.938703	763.389026		793.656615	683.307872	665.707633	675.6751	617.646681	656.558317
68200	764.942993	809.0686919999999	715.069844		669.448561	812.344101	734.715508	762.6436940000001		793.637457	684.836813	666.3165	674.524988	617.376055	657.731607
68400	766.5818780000001	809.112201	715.92517		670.652954	812.350767	735.0187540000001	763.164478		793.145936	685.286545	666.403087	674.741316	618.7282799999999	657.963805
68482	766.539111	809.6239559999999	715.586675		670.931808	812.458747	734.85614	763.3249900000001		793.4484679999999	684.766204	666.328672	674.6025139999999	619.01755	658.134896
68600	765.8780519999999	810.066527	716.315834		670.707791	812.2911740000001	734.269222	762.673247		793.149595	684.91382	666.00868	674.392655		658.010484
68800	768.468163	810.236851	716.726493		669.989464	811.076506	733.817942	762.0031650000001		792.6628559999999	685.139098	665.962745	673.2207139999999		659.073674
69000	768.106717	810.654157	715.752388		669.742762	811.585118	734.272205	761.754785		792.031436	686.316537	664.511691	672.850679		658.487276
69200	768.90252	810.192902	715.867692		670.613521	811.6921179999999	734.140904	761.973287		795.2236849999999	685.70191	663.262709	674.3257530000001		658.688474
69400	769.7231230000001	809.382976	716.0732730000001		669.678285	811.829947	734.9220809999999	763.0740599999999		794.7371559999999	683.5363629999999	662.267129	676.1298879999999		659.935381
69600	771.135501	810.490141	715.648557		669.60829	812.083333	734.723404	762.882964		795.3602950000001	684.205572	662.976566	675.993796		658.434525
69800	772.269482	809.0546019999999	715.806713		669.351246	813.370267	737.177936	760.8923219999999		795.3503900000001	686.020941	664.013642	675.9237099999999		657.768054
70000	772.393645	810.3079740000001	715.970451		669.08049	814.012862	737.040242	761.520233		795.738379	686.0788150000001	663.338277	675.7485320000001		658.80595
70003	772.393645	810.3079740000001	715.9724940000001		669.08049	814.012862	737.062634	761.518492		795.738379	686.081839	663.338277	675.848841		658.804294
70200	771.685815	809.375914	717.291454		669.989692	813.031603	737.1370519999999			797.3456620000001	686.450949	664.763505	675.539237		659.3833099999999
70239	771.717874	810.6124900000001	717.375969		669.938829	813.0633280000001	737.4941759999999			797.38135	687.2779059999999	664.371263	676.243042		659.419313
70400	770.241051	810.385851			670.540402	812.584656	736.861585			797.69175	688.591124	665.9902400000001	676.066036		659.8650150000001
70600	769.795624	811.40611			670.157596	811.949041	737.364593			796.423422	688.131087	667.3973030000001	676.5971089999999		660.9127480000001
70800	769.129365	811.6088589999999			669.217672	811.753114	738.5875110000001			796.352854	688.401895	667.891526	675.024304		663.054576
71000	768.845201	811.229592			671.0360459999999	809.3873179999999	738.928305			796.081462	688.457949	666.925532	674.768419		663.947601
71200	768.5913429999999	810.742832			671.285941	808.8673809999999	740.333568			796.2995179999999	688.978274	666.036424	675.338155		665.669192
71400	767.988426	810.4041480000001			672.089291	808.919696	740.3876740000001			796.623948	689.0660799999999	666.182082	675.344046		666.017113
71600	768.341409	810.561144			672.28079	809.735921	739.5508			796.413441	687.821604	666.201798	674.793986		666.777652
71800	767.500724	811.1582860000001			672.306116	809.8225309999999	739.740602			797.289429	687.175207	666.35877	674.836002		669.6428480000001
72000	767.612851	811.358385			672.722234	809.82982	740.288599			796.813438	686.77133	665.542845	674.380075		670.356196
72200	767.300184	810.779687			673.7520599999999	810.251859	741.082188			796.564434	686.941339	665.58872	674.158297		671.833659
72400	767.555089	810.079388			674.447938	810.622225	741.320565			794.878481	685.967796	665.917381	673.1738740000001		672.061809
72600	769.050675	810.333921			675.40698	810.605887	741.494205			794.51841	686.846645	665.087654	674.0183900000001		672.408384
72791	770.156885	810.453221			675.90003	810.3122900000001	741.883636			796.235759	687.331701	663.385751	673.1353740000001		672.500394
72800	770.144737	810.453221			675.90003	809.9923	741.881775			796.234879	687.332218	663.383245			672.524788
73000	770.987668	811.019092			676.51873	809.547692	741.660943			795.784554	687.562464	665.321494			673.068868
73200	770.7728	811.6661839999999			677.828337	810.6442959999999	741.053014			794.6731570000001	688.037417	665.5343330000001			673.224068
73400	771.070959	810.917281			678.3973070000001	811.949064	740.918896			795.284106	688.246168	666.909896			672.997644
73600	771.258075	811.254671			680.468084	811.15314	742.168171			795.6687730000001	688.033272	665.778735			673.233025
73800	770.5672059999999	811.84042			679.7677769999999	810.846729	741.901184			795.125641	686.918707	665.072017			673.839886
74000	771.617728	811.871834			680.6635	809.9300440000001	742.269645			797.196684	687.067807	664.861347			674.350778
74200	772.583806	811.671948			681.755997	809.884603	741.921822			798.655233	687.2641940000001	664.1201990000001			673.1066400000001
74400	772.696054	810.906953			682.556055	809.689166	745.004623			799.029647	687.385074	665.174471			673.6976589999999
74529	774.52243	810.851762			682.165946	809.53449	745.133495			799.6098820000001	687.333946	665.075336			673.869732
74600	774.093854				683.662328	809.166689	745.08115			799.968699	687.623337	664.609871			674.496662
74729	773.787136				684.342134	809.9349639999999	745.141603			799.8337849999999	687.173083	664.97485			675.163776
74800	773.642498					809.953859	744.8529480000001			799.377923	687.103564	665.842225			674.4779980000001
75000	772.7070620000001					808.9438809999999	744.254866			799.0774809999999	687.4009480000001	666.1516790000001			672.5634110000001
75200	772.326651					809.027416	743.883421			799.394042	687.536458	666.6754589999999			672.132881
75400	772.1357830000001					808.145438	744.524654			799.0905759999999	687.9523019999999	666.929946			671.53729
75600	771.359731					808.031728	743.630809			799.585445	688.997713	667.075241			671.6067469999999
75800	772.180779					807.397426	744.694886			799.3941980000001	689.853744	667.8836110000001			674.0727469999999
76000	773.518993					806.5591049999999	745.0036660000001			800.7676240000001	691.963229	668.2550209999999			674.5227070000001
76200	775.234612					806.936158	744.4918650000001			799.548853	690.689617	668.367817			674.317512
76400	776.35884					806.771874	746.223131			799.922229	691.205656	668.775121			674.901411
76600	775.777357					806.77439	746.427399			799.646158	691.191427	669.779663			674.5578419999999
76800	775.8443589999999					805.346228	747.032021			799.786187	691.542835	668.641634			675.890147
77000	776.2879469999999					805.659813	746.532316			800.156612	692.7687070000001	668.6528030000001			675.08808
77200	775.924046					804.9342330000001	745.579089			800.653995	694.42669	667.4716540000001			674.914771
77354	776.712913					805.047945	745.252529			801.2045820000001	693.675768	667.678303			675.661577
77400	776.846284					805.34902				801.214264	693.7307059999999	667.2765469999999			675.580213
77600	779.557094					803.478709				800.8838820000001	693.060857	666.497888			675.196541
77800	779.307175					802.869307				802.254349	693.369411	666.152657			678.0241440000001
78000	777.895093					802.657469				801.150628	692.9509400000001	667.8665679999999			677.614606
78200	777.4954019999999					803.753762				801.5050650000001	692.725751	667.295168			676.809866
78282	777.5571940000001					803.6318610000001				802.399687	692.874415	666.873477			676.8320480000001
78400	777.398632					803.013234				803.112217		666.693317			677.330354
78600	777.150233					802.948874				804.430298		668.236987			677.333803
78800	776.2945					802.067223				805.0228089999999		668.323603			676.6856690000001
79000	777.13078					802.836523				805.27295		668.312536			676.085255
79200	778.03293					801.153173				805.796321		667.9182			677.962659
79400	777.456899					801.163912				805.492445		666.047676			678.1987849999999
79600	778.639807					802.11285				805.455286		666.3052610000001			679.709192
79800	777.130064					801.444473				804.890042		666.3222049999999			681.248923
79817	777.079531					801.443341				804.512016		666.377999			681.980667
80000						800.875854				804.439231		666.4267629999999			680.385407
80200						800.35364				804.522654		667.0201040000001			679.985737
80400						800.334612				804.738008		667.599657			680.355553
80600						800.183152				805.268655		667.404508			678.698716
80773						798.58515				805.242764		667.109061			679.364937
80800						798.454205				805.2635700000001		667.116437
81000						798.434779				806.545058		666.933766
81200						799.42763				806.837903		666.314727
81400						799.782766				806.459225		666.9661679999999
81600						799.134613				806.779255		667.964672
81800						798.705347				806.962181		670.05647
82000						798.421698				806.819772		670.065083
82200						798.470209				807.575087		670.432309
82400						798.927499				808.053426		670.935607
82442						798.7254379999999				808.036407		670.9766639999999
82600						799.027057						671.0711570000001
82800						799.014372						671.465428
83000						799.856539						670.395956
83200						798.9746389999999						671.105999
83400						799.19438						671.635622
83600						799.444259						672.333178
83800						798.5243849999999						672.840096
84000						797.273077						671.398209
84076						797.243566						671.018697
84200						797.827041
84400						797.842116
84600						797.795694
84800						796.771919
84873						796.76169
