# Supplementary material for: Comparative analysis of the effects of cyclophosphamide and dexamethasone on intestinal immunity and microbiota in delayed hypersensitivity mice
Source: PLoS One. 2024 Oct 17;19(10):e0312147. doi: 10.1371/journal.pone.0312147 (PMC11486373; doi:10.1371/journal.pone.0312147)
Supplement: S2 File — (ZIP) [file pone.0312147.s002.zip › 3_AlphaDiversity/Rarefaction/chao.groups_mean.xls]

numsampled	A	C	D
1	1.0	1.0	1.0
200	107.87627280000001	139.0210552	101.4835744
400	162.1442298	186.0118448	125.325369
600	210.37655999999998	245.2523948	151.8469446
800	236.44278960000003	254.73397340000002	174.8226582
1000	253.7529424	279.0553298	190.8128778
1200	263.996714	309.101577	207.1881132
1400	279.4572	320.0819238	215.7290164
1600	290.99102039999997	330.482829	240.9199952
1800	304.4639234	348.872547	253.4683192
2000	318.3289334	358.6304906	267.0811168
2200	336.61032040000003	371.98796339999996	269.23185
2400	354.78843900000004	381.58252980000003	279.4326954
2600	363.79138299999994	393.1212886	286.9572776
2800	372.18452400000007	403.7485266	297.07436799999994
3000	383.41129979999994	407.465355	302.4967054
3200	400.1528558	421.96400460000007	313.19872359999994
3400	412.9368996	426.98105539999995	318.1808134
3600	415.72991520000005	440.32074339999997	333.38675720000003
3800	409.94887959999994	442.5828436	341.0630402
4000	421.018419	445.8837636	339.2260538
4200	430.87126079999996	447.2184408	340.9103646
4400	436.1037818	450.30848560000004	350.6377834
4600	441.65212119999995	454.69650120000006	357.3456496
4800	446.1240156	462.14620219999995	363.947885
5000	452.34163320000005	466.12903939999995	368.50317959999995
5200	460.091976	475.2457622	370.051926
5400	457.9695828	485.18500819999997	373.5901928
5600	461.10015159999995	490.3866858	379.38645140000006
5800	468.58923080000005	495.55888500000003	382.3734556
6000	468.6994982	496.0914876	384.1005018
6200	469.5279872	496.49231839999993	388.0015912
6400	477.3376654	501.355544	392.04695819999995
6600	477.281387	505.0009692	392.58083679999993
6800	483.54626840000003	510.35758559999994	400.9917728
7000	493.6809464	514.819873	410.26888280000003
7200	496.2138564	520.8923108	412.79488499999997
7400	498.8605246	525.9454102	418.27060600000004
7600	499.8318321999999	531.8676520000001	419.07401760000005
7800	498.1524254000001	535.8775698	420.8197416
8000	504.2269195999999	538.063068	422.080357
8200	503.94377539999994	541.9013112	428.07847519999996
8400	505.72811580000007	548.6945898	429.1214758
8600	511.8302960000001	548.587752	429.42711280000003
8800	517.9257746	551.4957877999999	431.84882020000003
9000	522.6196316	554.9803562	434.7239442
9200	523.430544	552.8350626000001	442.6204656
9400	527.6339862000001	558.3856084000001	447.387762
9600	528.606979	562.5068986	449.93961199999995
9800	531.4736146	567.0806706	449.84088959999997
10000	534.985068	572.935476	448.57804999999996
10200	537.6280418	575.6642118	451.9619452
10400	538.0550486	576.8689932	457.7662566
10600	543.2530884	575.3989138	461.4255924
10800	546.3035632	575.4453860000001	467.33817260000006
11000	548.4203964000001	578.524641	471.273153
11200	548.2808186	581.3826806	472.26240199999995
11400	549.4734244	585.8221888	476.09857680000005
11600	551.8254542	595.3168537999999	482.72052520000005
11800	551.4403388000001	595.0288720000001	481.2885222
12000	556.0826218	594.908749	483.53767260000006
12200	553.9293762	594.907001	483.8280426
12400	556.3739016	595.9744337999999	487.0367284
12600	559.2564454	597.7981204	490.91075120000005
12800	562.6935977999999	599.1297563999999	493.35511640000004
13000	562.3763240000001	602.9743064	499.4393164
13200	565.6712844000001	607.7048374	500.43629780000003
13400	567.8554105999999	611.5209442	502.87466779999994
13600	573.0755728	613.3155844	507.52144680000004
13800	570.8238592	620.7011762	513.9052228
14000	571.955382	622.5339196	513.057362
14200	572.5779986	624.5061155999999	514.6075922
14400	575.0069098	629.2824554	512.4254152
14600	576.9954642	627.7165057999999	512.3388117999999
14800	574.1960913999999	634.8054382	514.9715932
15000	575.8826864	639.2621492000001	517.5025436
15200	576.4962796	642.541395	518.2359208
15400	581.5015348	643.4458219999999	519.9356216
15600	584.6362226	646.9659042	524.4258864000001
15800	588.3398943999999	649.927335	524.9261762
16000	593.5187118	656.4863362	527.0232834000001
16200	595.3226040000001	658.0332314	524.3765238
16400	595.9282012000001	656.6428358	525.4916064
16600	594.4397759999999	660.2573448	526.8902944
16800	593.4439322000001	662.0935852	527.9056634
17000	595.632871	662.4682104	530.4453924000001
17200	593.8871323999999	660.1280174	532.4307606
17400	597.9107422	659.3379142	535.6809369999999
17600	601.2593830000001	658.7206852	535.102872
17800	606.2953172	658.8011478000001	536.7811387999999
18000	608.558002	657.9059506000001	534.8314904000001
18200	610.9288998	657.6798232	535.2226008
18400	613.5750666	661.6610659999999	537.4960084
18600	611.5766738	663.6573619999999	543.2674952
18800	612.4498332	664.0542544	545.3348561999999
19000	615.7757108	666.9588895999999	546.3986892
19200	615.1187164	664.69931	547.2995824000001
19400	617.2756692	665.8597624	546.0230434
19600	618.1514316	665.1155802000001	548.5760852
19800	617.8045887999999	668.0287922	551.8983972
20000	616.75854	664.826859	552.6319982
20200	617.9521924	667.1569133999999	554.405147
20400	620.4436201999999	671.391839	554.0661606
20600	621.24642	672.3565122	556.4289759999999
20800	620.9546308	673.0798644	553.2612756
21000	623.2587316000001	672.38653	554.4621756
21200	623.972988	671.9303952	554.7225894
21400	625.2887948	673.4816652	554.6126443999999
21600	623.9731846	671.9466328	556.9574456
21800	626.288978	673.3395072	559.0313668
22000	627.5942881999999	671.6943552	560.3433126
22200	631.3249858	670.1766556	561.2241566
22400	632.9766704	672.1079266	559.4242416
22600	635.3362476	673.7287354	559.4633621999999
22800	637.1463590000001	673.9834940000001	560.6426494
23000	640.7035492	674.2731276000001	562.650793
23200	641.3913332	679.060739	566.0257098
23400	643.7376028	677.8121153999999	567.1951740000001
23600	642.5949926	675.9243454	567.3788225999999
23800	644.1882644	675.8944531999999	569.1602768
24000	645.9485268000001	677.0072134000001	569.3554934
24200	648.1321780000001	678.5055796	572.5021922
24400	648.8019194	680.7158984	574.7200042000001
24600	649.6132074	678.6109828000001	575.855155
24800	650.4643792	679.4464352	576.0704638
25000	651.278919	681.1490057999999	576.5478578
25200	649.3144624	681.7237958	574.7618150000001
25400	650.3437455999999	682.2554142	575.5482989999999
25600	648.9435768000001	683.0291128	575.9581366
25800	652.1668477999999	683.8109833999999	576.2471262
26000	656.9159112	686.1627868	574.1415202000001
26200	660.6047324	688.3202755999998	574.773668
26400	661.6964426000001	689.5803038	576.1979632
26600	662.8976366	688.4816548000001	575.8633050000001
26800	663.719487	687.1138764	572.9584652
27000	665.711014	687.8166052	572.4998006
27200	667.1207376	689.0887154	576.7037584
27400	666.8635396	689.5789892	579.0524138
27600	667.4509182	689.624482	582.608782
27800	667.2050894	690.3915843999999	584.5005896
28000	669.4223956000001	690.2227426	585.4710032
28200	669.6047626	691.1175736000001	584.915704
28400	671.657693	694.0319712	585.1789999999999
28600	675.4039023999999	696.488305	586.1857812000001
28800	674.4192982000001	697.8986150000001	588.5894928
29000	674.8892682000001	697.2912514000001	590.4764849999999
29200	675.5104613999999	698.1773142	592.6114478000001
29400	676.5936982000001	698.6991324	595.1758946
29600	676.5855674000001	697.5181004	594.6881745999999
29800	676.6163278000001	695.8569172	594.3681616
30000	677.0454551999999	697.2293014	593.9491552000001
30200	678.0616188	696.3917368	592.3091544
30400	678.9158864	695.8843362	592.2590914
30600	679.2478762	696.2534106	594.65603
30800	679.25944	696.1775808	596.036629
31000	681.8764172	697.9618656	597.0692237999999
31200	682.5063878	699.0168442	597.6921421999999
31400	682.2256679999999	698.4592788	598.4364854
31600	683.7418074	701.0164124	597.4523636000001
31800	685.0805194000001	702.9677066	598.1116042000001
32000	684.3292667999999	702.8702212000001	598.4487612
32200	684.271473	702.1343964	601.3765658
32400	686.3511516000001	702.8313914000001	599.8453884
32600	686.1738538	703.5242714	599.2757708
32800	687.5832174	704.3360678	598.7295540000001
33000	688.2074306	705.860748	600.0484050000001
33200	687.2128012	707.173769	602.5095524000001
33400	687.2928942	707.6476214	605.3429102
33600	687.1981782	707.356671	604.9961728000001
33800	687.2889058	707.3746122	604.7672845999999
34000	689.2558551999998	707.9842182	606.6329128
34200	690.559361	708.2771008000001	607.4665806
34400	689.5887174000002	708.6985036	607.8002068
34600	690.2391698	708.1226788000001	606.6294336
34800	691.8691150000001	708.8978632000001	607.0615
35000	691.3903515999999	708.327191	605.1645176000001
35200	691.3994144000001	709.1633529999999	606.966549
35400	691.9405211999999	710.0564802	606.6188596
35600	692.269554	709.8282284	607.3173169999999
35800	690.8906204	711.4187924	608.0889192000001
36000	691.7264354000001	710.0746818	607.3118692
36200	693.2310267999999	709.901658	608.308712
36400	695.2645709999999	710.714488	608.1899166
36600	694.0088618	711.5480966	609.142904
36800	693.6810974	709.6993313999999	609.8325454000001
37000	694.4814933999999	711.0170814	608.3502978
37200	695.1426632	712.0689741999998	608.4889506000001
37400	695.7274100000001	712.87722	609.9315782
37600	696.7072536	711.7857118	610.2046668
37800	698.1706079999999	711.6016506	608.8722408
38000	698.1095038	712.844245	608.133967
38200	701.4114316000001	712.908923	609.621523
38400	704.2950468	713.17401	611.0093473999999
38600	703.2938996	713.4705158	610.0935572000001
38800	706.0518664000001	715.0877373999999	610.1256096
39000	706.3956058	716.0995667999999	610.0989615999999
39200	706.6982979999999	717.5742926	610.790071
39400	705.6058436000001	718.4237956	611.4201380000001
39600	705.865014	718.9566196	611.4527572
39800	705.3038872	718.8341606	611.9465975999999
40000	704.5784557999999	719.9076926	612.3566562
40200	706.6692848	720.6992746	612.4120548
40400	706.0665511999999	721.4655534000001	613.9015225999999
40600	707.51404	721.2430312	614.0255537999999
40800	708.6208042	722.2334782	612.9340254000001
41000	708.5361231999999	723.69748	613.9864654
41200	710.0502572000001	724.1316757999999	611.8266504000001
41400	710.6277258	725.3389463999999	612.5410872
41600	711.524608	725.5302519999999	612.630758
41800	708.9701106	724.9771843999999	612.607977
42000	710.2088132	725.1208692	612.1589386
42200	710.5330736	725.2101944	613.6523571999999
42400	710.4725864	727.4921750000001	613.6769902
42600	711.1702616	727.4207481999999	613.4693032
42800	711.9101082	727.2797606	615.7079018000001
43000	712.1134542	727.4709398000001	617.7824966000001
43200	712.1122228	726.461742	617.9576214000001
43400	712.6122914	726.0775784	618.6702116
43600	710.8405934	727.176527	618.5786184
43800	710.7042752	728.5839804000001	619.3041261999999
44000	711.4214416	729.0174595999999	620.756888
44200	710.2598977999999	730.5071083999999	621.5884566
44400	711.687737	729.7139921999999	622.5604966
44600	710.2509366	729.2686484	621.9544022
44800	711.8043988000001	730.5317782	622.1954256000001
45000	710.9525087999999	730.2190558000001	621.1344161999999
45200	712.4106936000001	729.685781	620.93045
45400	710.8780558000001	728.9627332000001	621.2773196
45600	710.9483004	728.8371902	621.4536335999999
45800	710.5158168	728.7068589999999	622.5110418
46000	711.0001542000001	729.3773451999999	622.7558262
46200	711.0479511999999	727.5101236	624.0436408
46400	712.2042095999999	727.4186594	623.4926988
46600	712.747185	729.2971262000001	623.2155728
46800	711.2337308	729.6256666	623.9792598
47000	712.1004466	730.3935443999999	623.9097045999999
47200	712.3418260000001	730.6962255999999	623.6179199999999
47400	711.7349268	730.7685986	623.3690984
47600	712.8214772	730.7988384	623.9039994000001
47800	712.470749	730.8178484	624.27967
48000	713.3894561999999	731.1006794	624.8940912
48200	713.402831	731.7854541999999	624.101757
48400	714.5873549999999	732.224649	623.8147630000001
48600	715.0949114	732.4912717999999	625.7798414
48800	714.8270358000001	731.5749017999999	626.5884613999999
49000	715.0028568	732.5639844	627.5361688
49200	714.2123168	732.2164012	626.4815696
49400	714.2273168	732.666203	626.9903452
49600	714.7739214000001	733.2272394	628.1641316
49800	715.4783497999999	733.7496664	627.2758516
50000	715.094126	733.9491602	628.0698564
50200	715.0018485999999	733.1004018000001	629.0071636
50400	714.640353	733.7721358000001	629.7558242
50600	714.4170085999999	733.3607038	628.8712446000001
50800	713.7192423999999	734.3200198000001	627.7652290000001
51000	713.3165405999999	734.5199049999999	628.2830176
51200	714.2738670000001	733.9367309999999	630.2145166
51400	713.891445	734.4494520000001	631.0865664
51600	713.9164334	734.714448	630.788709
51800	713.635139	734.9493814	631.8347602
52000	712.7399614	733.9808065999999	632.81962
52200	712.8750084000001	734.856268	632.1043401999999
52400	712.9125612	734.3555282	632.4725304000001
52600	713.4971984	734.6029111999999	632.2880187999999
52800	713.9979834000001	734.6636589999999	630.4085288
53000	714.1277579999999	734.9588016	630.2370473999999
53200	713.958781	734.6632956	629.691681
53400	713.6618774	735.3374912	629.3881874
53600	713.3717819999999	735.0262762	629.5241838
53800	713.7088068	734.7519048	630.5765206000001
54000	713.6255476	734.4963786000001	628.9174473999999
54200	714.3341256	734.4909178	630.0475201999999
54400	714.9052857999999	735.3485946	630.3205783999999
54600	714.6710754	735.4495291999999	630.6178716000001
54800	715.233803	736.302369	630.8808176
55000	715.5486870000001	735.986554	632.2663904
55200	716.2550016	735.0299348	631.7528044000001
55371	714.8512124000001	734.8903612	629.9882026
55400	714.8548704000001	748.7394637499999	630.1895986
55600	715.1844494000001	748.52786825	630.2678358000001
55800	715.7934752000001	748.26683975	632.5336457999999
56000	717.8269338	748.49311775	632.0010488
56200	718.1963138000001	748.3591045000001	631.5512804
56400	719.3280688000001	748.2055807500001	632.0817187999999
56600	720.1163808	749.321397	632.1963856
56800	719.3023737999999	749.0901127499999	632.8512109999999
56811	719.1463612	749.3530595	632.6560094
57000	720.39219	750.04304325	632.8317033999999
57200	719.80922075	750.66493575	633.8222218000001
57400	719.947104	752.088498	633.629229
57600	722.0598915	751.3590027500001	633.081924
57800	723.694123	751.7133172499999	632.40028
58000	724.0281055	751.60631925	633.0059026000001
58200	724.1475445	750.7502485	631.9068482
58400	723.6341327499999	750.473858	632.440734
58600	724.8770749999999	749.82852125	632.8897798
58800	724.19086625	750.8295327500001	634.3092776
59000	725.28482725	750.56622275	633.0865892
59200	725.7057445	751.1975522500001	632.6970078
59400	726.41969225	751.472345	632.0792521999999
59600	726.6075062500001	750.5629955	631.9252982
59800	727.4480384999999	750.6730055	631.764011
60000	727.51203025	750.3122579999999	631.3823488
60200	727.80753125	751.0917507500001	632.6744554
60400	727.63945575	750.83448225	633.4422316
60600	727.3808485	750.5142647499999	633.6933923999999
60800	727.4410129999999	749.660883	635.162732
61000	727.2626929999999	749.2809925	635.1944328000001
61200	726.94942375	750.035387	634.3333752
61400	727.4530715	748.9088365	634.7223504
61600	727.3355327500001	748.42163575	635.4771078
61800	727.3096025	748.3273985	635.0937753999999
62000	726.8763945	747.6626922500001	635.5720484000001
62200	727.309759	748.5766874999999	636.7092941999999
62400	727.51479975	748.16649975	637.1396988
62600	727.95963025	748.2742195000001	637.4753576
62800	727.12620025	749.145785	636.7112816
63000	726.29173	749.543037	636.5757774
63200	726.28367925	750.06974625	636.391219
63400	726.47646675	750.8262060000001	636.7100912
63600	725.791348	751.0771405	636.3790424
63800	725.8252379999999	750.8184394999998	636.2549769999999
64000	725.8337247499999	750.5444340000001	637.1395596
64200	724.913749	750.13782025	637.7924409999999
64400	726.0068072500001	750.1377245	637.2527015999999
64600	726.20627075	749.7706645	638.0384522
64800	726.7645795	749.0023242500001	637.7047574000001
65000	725.9484892500001	747.93050825	637.5189714
65200	725.971108	749.1618207500001	637.9599026
65400	726.3211299999999	750.09891925	637.611756
65600	726.714138	750.2168839999999	638.1036608000001
65800	727.4105535000001	749.43179575	637.6788396
66000	727.7748139999999	750.4672685	637.9969512
66200	727.18268325	750.0294195	638.9467208
66400	726.425362	750.0009305	639.4711897999999
66600	725.67691275	751.0526155	639.6913424
66800	724.9025905000001	751.5871374999999	639.8814482
67000	724.48904825	752.531499	640.169189
67200	725.08828325	752.2812015	640.2709926
67400	724.5303690000001	752.4149655	640.4740716
67600	724.8304525	753.1908832500001	640.3917312
67800	724.30778125	753.27533175	640.4120668
68000	723.2512892499999	753.5764005000001	640.8796566
68200	723.3167772500001	753.3008659999999	641.2171443999999
68400	724.4118639999999	753.3536602500001	641.8521503999999
68482	724.50563	753.3527505	641.8788526000001
68600	724.0498615	752.9426055	650.403653
68800	724.2092407499999	751.8082842499999	650.22460825
69000	723.0948045	751.854631	649.5387045
69200	723.2639805	753.07823825	649.107961
69400	722.7889532500001	753.324358	648.54201375
69600	723.665202	753.296642	648.30762175
69800	723.48022575	753.537928	648.80849575
70000	723.8361725	754.22302025	648.86082875
70003	723.8361725	754.2286180000001	648.86082875
70200	724.14605525	764.2575853333334	649.5308475
70239	724.5807944999999	764.3236236666665	649.726451
70400	736.3244586666666	763.9576069999999	650.31407175
70600	736.212062	763.2488776666665	650.7018265000002
70800	735.6483453333332	764.2233663333333	650.99345025
71000	736.9039983333333	763.4680366666666	650.804623
71200	736.4460956666667	764.3445406666666	651.49286075
71400	735.9545666666667	764.8630413333334	651.65883125
71600	735.8374173333333	764.7392986666667	651.15809325
71800	735.6350233333333	765.1438549999999	652.36305125
72000	735.9710653333333	765.1522933333332	652.0473025
72200	735.9843046666666	765.2163313333334	652.82653
72400	736.1001896666667	764.475022	652.1370145
72600	736.9488500000001	763.9632423333333	652.4915752500001
72791	737.9934556666667	764.8502316666667	651.5782762499999
72800	737.9868953333333	764.7032323333333	652.1961506666667
73000	738.9109616666666	764.528533	653.3641986666667
73200	739.1822646666666	764.173611	653.7558903333334
73400	738.5346703333333	765.1798963333334	654.1883693333333
73600	739.4399706666667	765.3811533333333	653.1105683333334
73800	738.87988	764.3329243333334	652.6453886666667
74000	739.4703703333333	764.8010256666666	652.41386
74200	739.8557856666666	765.3865040000001	651.6265440000001
74400	740.1833523333333	766.418001	651.8949816666666
74529	740.2305970000001	766.7901433333333	651.8418066666667
74600	718.4079515000001	766.8148163333334	651.8522686666666
74729	718.4536065	767.1244683333334	652.1271143333333
74800	743.0441860000001	766.5728509999999	651.8942306666667
75000	742.513792	765.3805010000001	651.5202396666667
75200	741.65682	765.4956153333334	651.6154636666666
75400	741.892065	764.8438586666666	651.3103460000001
75600	741.376975	764.9901173333333	651.5376833333333
75800	741.556254	764.6920386666666	652.7898813333334
76000	743.042674	765.3850816666667	653.69033
76200	744.459975	765.002716	653.1155146666666
76400	745.221536	766.3590053333334	653.3314533333332
76600	744.5728379999999	766.6746616666668	653.5227603333333
76800	744.969328	766.9560086666667	654.0546706666667
77000	745.377612	767.7223896666668	654.197742
77200	744.3431400000001	767.3575333333333	654.2716923333334
77354	745.0870620000001	767.4848626666667	653.9298366666667
77400	745.1403730000001	787.01583	653.8320753333334
77600	748.126348	785.427381	652.818996
77800	747.850128	786.1287525	653.6299036666667
78000	745.6671809999999	785.306709	653.4659849999999
78200	745.541159	785.640311	652.748073
78282	745.882376	785.960494	652.559883
78400	746.203505	786.0587225	647.709374
78600	745.687543	787.1279645	648.1319350000001
78800	744.464107	787.0694855	647.3264425
79000	745.810958	787.3960895	646.979247
79200	746.064604	787.3190815	647.795533
79400	746.272027	787.011081	647.2923020000001
79600	747.240466	787.2528070000001	648.2674890000001
79800	745.0958969999999	785.9596835	648.6970299999999
79817	745.08547	785.5688319999999	649.067057
80000		784.9473155000001	648.0380005
80200		784.5520905000001	648.1400995
80400		784.7232635	648.530651
80600		784.928586	647.8237975
80773		784.664342	647.8234335
80800		784.6709425	638.948766
81000		785.6237385	639.016456
81200		786.163877	639.129626
81400		785.9870265	639.951273
81600		785.9222950000001	640.783094
81800		785.7183420000001	642.101468
82000		785.2065375	642.0554599999999
82200		785.8369849999999	642.155533
82400		786.3517015	642.359512
82442		786.34626	642.363481
82600		772.95461	642.385191
82800		773.077959	643.387024
83000		773.894176	641.842888
83200		772.842853	642.4082599999999
83400		773.435163	642.659772
83600		773.8342650000001	643.6277269999999
83800		773.451528	643.843165
84000		772.122067	642.315013
84076		772.241471	641.827273
84200		772.4613780000001
84400		772.242893
84600		772.633494
84800		771.693884
84873		771.68595
