# Supplementary material for: Comparative analysis of the effects of cyclophosphamide and dexamethasone on intestinal immunity and microbiota in delayed hypersensitivity mice
Source: PLoS One. 2024 Oct 17;19(10):e0312147. doi: 10.1371/journal.pone.0312147 (PMC11486373; doi:10.1371/journal.pone.0312147)
Supplement: S2 File — (ZIP) [file pone.0312147.s002.zip › 3_AlphaDiversity/Rarefaction/chao.groups_std.xls]

numsampled	A	C	D
1	0.0	0.0	0.0
200	23.6963233751207	20.615280058085776	21.325244174995547
400	37.500180986337604	22.87364650342537	23.15306797552192
600	46.269741247634705	21.417500764849798	24.060546086077665
800	52.086316942023075	33.02453991038848	29.92541371540385
1000	41.364693264240934	28.285833953175935	18.618901270024505
1200	47.13534341914967	35.940745154507496	30.254246112915773
1400	37.22199060663724	32.817551323919986	31.05625601572729
1600	26.274673996464173	37.83681702061266	30.783189120463046
1800	32.72123228523584	49.26074431162804	36.065236677760105
2000	34.395141510010546	49.60178053395111	43.031203810733544
2200	29.03889988758252	37.66325152347076	33.72893324791284
2400	39.8389972097473	29.802513498332164	23.294300794290173
2600	37.3852593106261	21.247982403536476	30.357334060797957
2800	36.64146876069688	16.54146618612653	34.75663989158262
3000	39.306483576377694	17.94225364324438	34.36092974840625
3200	41.20811993587875	24.382744603186932	35.84816124336372
3400	43.03824856895919	26.34472124187874	30.568789614610527
3600	44.089522330491555	28.024988336238714	28.125244174474656
3800	43.34861921493911	30.504799331934816	24.8102818298749
4000	40.663143062053166	29.714197978020785	23.99675047633408
4200	42.54465145500067	31.004034291256435	19.976761950767287
4400	45.19692278384647	27.20720838668113	21.28924825325138
4600	50.92440692357878	26.210146047754513	27.128219689938977
4800	48.67788546793832	22.951588691421478	21.99184318521892
5000	47.39467276166714	21.439071769587176	24.715551025049848
5200	52.82492922156606	26.317649488255324	26.571529337526787
5400	50.83329888208417	22.653775298485307	27.71691775622701
5600	49.20531999786701	22.44942493708464	29.807013209817516
5800	58.240802037711326	31.044701191626924	34.92994505917943
6000	58.424487420110296	26.90068427381421	41.38286770637564
6200	53.33254322791474	24.417501958604547	44.12876041191605
6400	53.946453949160336	29.969592039818963	44.45596875782648
6600	62.1774900692378	36.20277321701016	42.37500803292561
6800	57.59509374113203	30.866020133411688	47.60997641813742
7000	53.3055755706295	32.92444673574148	46.98760215646412
7200	48.73323896807995	34.81131280058966	46.62076626786209
7400	48.85337366322007	38.11493036795655	41.05039732366553
7600	46.883543776328594	41.17418673645545	38.30542606247099
7800	50.056165673459965	42.536832663299364	36.54547513817111
8000	47.29800516010193	38.386260342027434	30.873103941825704
8200	46.662562411381245	38.785679236634905	31.86755482892107
8400	43.25661543967043	35.04103581628372	32.596878708741905
8600	41.20579894188508	28.412257504770395	34.84192675609949
8800	47.90638315116643	29.121833022077897	33.78973963775461
9000	44.13842544579259	28.83325740052156	33.33715693305419
9200	50.63443315664249	28.605847140800822	33.570068023311606
9400	50.71632036781869	32.30414943077809	30.40696668137392
9600	50.656130611048425	34.43506196179412	29.89994247300788
9800	52.504840298805284	34.91746942329151	30.260824363677045
10000	53.86709988465475	32.22026093859345	29.703920263016528
10200	51.39758938983756	33.56165847566888	32.037605525162625
10400	55.8377643403116	36.04792716176495	32.825448062521176
10600	58.89302098065266	36.81261418974003	30.899436954588385
10800	58.76354568845585	38.27667963839422	34.00873956077463
11000	62.80542275336726	36.19579343221624	37.166849905242955
11200	62.87948555890017	38.289960119682576	35.65028233605555
11400	59.08927600064069	36.67328023520416	42.991992540641306
11600	58.445935813203434	37.32036566644059	46.187748721733705
11800	54.794361521726415	38.25594151447926	43.26852368522076
12000	50.32927047514132	39.041931290590234	47.82105566538094
12200	51.21246951701005	42.171456777301344	42.66024628067011
12400	49.11389609350444	41.962784261032446	43.22692856079519
12600	52.1590738246246	39.90512186030506	46.24662809190128
12800	55.95599219497671	43.69920810774839	43.384372886326034
13000	56.991287891489954	41.05361545305375	47.56543302598499
13200	61.29902619082795	41.55676060254278	47.968001779391
13400	66.50971012663	40.976277092180474	49.985065717521664
13600	70.16433467396439	40.45726216774	45.55437591888409
13800	71.07697929795115	38.48224832630524	46.3984284775204
14000	66.58203487046148	36.144927501866256	45.606910075449804
14200	68.02302308101515	32.23994005500464	41.693574706006416
14400	71.09197551151549	31.638588678687587	37.62325441156347
14600	69.46338151041154	29.45713528783837	37.51817842374002
14800	73.17058733427395	26.638299355021292	38.10994052050099
15000	72.89834121473879	27.49326310415521	38.743060317641614
15200	71.13439609961785	27.653606275911702	41.59671858074856
15400	73.07381807088848	22.243576362469394	41.54301377488805
15600	71.64645057341112	25.12803294689759	39.137082648778566
15800	70.30307353293573	24.883940321270064	38.67650029933919
16000	70.78556867146685	26.6970679707312	35.88011935336028
16200	75.2739503922283	23.38112834362223	30.330908554238285
16400	74.27284509507602	24.140644933205376	26.686686853873187
16600	74.07372906418925	21.81101963513324	33.460623182507156
16800	72.43701445623878	21.021278121661116	30.799513857386067
17000	69.82577800512716	19.939711095134367	36.231045668562146
17200	69.86023287840383	23.186405911230022	38.14889865250261
17400	68.1865872371837	29.567504742463164	35.606956044330765
17600	67.70683348741723	27.405052397898242	34.8913870360123
17800	65.39435149154771	28.480297865732155	36.25893132068447
18000	67.5429602818154	26.575287846951877	34.98690796968269
18200	65.8503250712344	28.95630397526189	35.69819470110141
18400	66.05888489971042	30.369199937913965	34.672331805188335
18600	70.29190767968502	30.087289642102846	37.99503793355902
18800	68.59656211206033	29.238844909311073	36.94948014626582
19000	68.55446865366956	33.565877525684805	35.78632889116049
19200	67.43814345573284	35.79084190421757	35.41718674878855
19400	67.84809367548307	34.20726180219236	37.48348180264614
19600	66.77416931049288	35.173304344219304	40.17491333635036
19800	69.67625138789573	36.708428265661865	43.06285066353964
20000	67.99598194488996	33.15592040699305	45.000599968560955
20200	68.78899891466222	34.639562403556795	45.10171630364335
20400	67.14372017177618	36.107722934005885	45.75650655194882
20600	66.22784505471476	39.940091442840426	47.17455877100962
20800	67.63488995671821	38.96799599941217	49.66025959490539
21000	64.91526264571945	39.942647877910076	46.28883952053625
21200	64.6905633718183	36.82259044582124	48.16188021643656
21400	63.22634920623245	36.55730080853784	46.921177143097964
21600	60.72948514761404	37.51981191091677	47.42261273063588
21800	60.53708261690156	39.45092506401389	46.77113342990275
22000	61.16489201938435	39.16912527657723	46.652113385381945
22200	63.678512667537575	37.424503586961926	46.66459826233421
22400	65.79426233637267	36.806759001298715	45.49847998972171
22600	66.71162554940871	38.25308086349215	47.34786483234589
22800	65.74267336319646	37.788227904960834	46.465254056709036
23000	65.90255811029917	36.28306863444843	44.78058453432266
23200	66.49295898307093	39.593431422969815	47.77059297829697
23400	69.48457687256976	38.92265232434066	50.15464842314025
23600	69.17452431884688	39.727413936093306	47.63229354017525
23800	70.85818013410845	39.612862826712735	48.6195705161929
24000	68.79874233507658	39.0980397592605	47.95873246142903
24200	68.97741698272687	38.39761464583975	48.19369034322692
24400	68.69204441099218	41.37363677652739	49.14165248287578
24600	68.07183412327691	39.285201329365435	47.18099451127752
24800	68.80760069778606	38.78926027763567	49.73447994715243
25000	68.86301748314936	39.159709860967645	47.511434179324965
25200	70.15703681026156	42.82451563220722	46.15065783102338
25400	73.07676887963784	43.777957678088015	48.85542763095232
25600	72.83076553254749	43.61973626915204	49.59406756491442
25800	71.66968436336872	43.369372239714416	50.45024485466997
26000	71.7201581649423	42.00982816179833	48.19178804985873
26200	67.96233265005421	42.86015350784807	47.841861398357196
26400	67.65357709143517	45.30436267635452	47.64074323096769
26600	67.92662848353953	45.16119438675497	49.472540996563104
26800	67.38051167295475	46.81625074175403	46.98845284086425
27000	68.28421115628097	48.078822763046496	47.72292615528638
27200	67.55882707643308	48.27678689346944	49.45171103159971
27400	66.0800247132633	49.59810398833537	49.293998186370935
27600	68.3954617538373	50.29952518921179	48.71659367150988
27800	68.77229447508537	51.69719728967818	47.74238461161461
28000	68.83847101615532	50.70906768036739	45.53886782288372
28200	66.73804958062289	50.19359450641018	44.46415396670815
28400	66.50055364976225	48.78362895372422	43.83911442373938
28600	67.51676224360949	47.93267696675832	40.36311131424325
28800	66.92580897560705	49.18468957608569	40.495502739455304
29000	66.68614098267564	49.19785341057668	39.200840991393385
29200	64.17775909258438	49.73049792702481	38.60574468017304
29400	64.76243647594409	49.92951870521342	40.871634644860094
29600	66.45275931919926	49.337670877349936	42.08882595000787
29800	66.05763654389845	49.26869315320806	43.06993413714985
30000	64.1112544947252	47.71425007653538	41.274887322024156
30200	62.61009083827948	46.8575569332912	40.56986014325012
30400	64.11481210004709	45.14001803860742	39.55973872190061
30600	65.49957420891316	45.35691767493696	40.83663745914223
30800	63.97376902080753	46.75821691435685	40.23711235220154
31000	61.4715528164065	46.14460123914905	40.437000709017894
31200	61.66613234634631	46.156337491840794	39.549019142995704
31400	60.46907124589955	44.96207567781788	37.22233153549132
31600	61.265900280507196	45.80047411457313	37.23457034595054
31800	60.78389585315383	47.13325724965273	37.42987609464356
32000	62.26029422529697	46.81746226512228	37.63143313956159
32200	58.857635064244825	46.726112447219265	37.920670219706544
32400	58.88129867559246	47.69444447349448	39.43633717490668
32600	59.25037598532491	47.115849067372196	39.128358001350186
32800	59.19452482644024	48.50946398970553	39.748583302114675
33000	60.164920988993714	48.16829667758067	41.53347386069128
33200	61.20951143529691	48.365430605884306	42.17750407913709
33400	62.798804637898925	48.51956749099947	43.427592870241966
33600	61.55070671377875	48.93676153919778	42.8591344773845
33800	61.46535020631915	47.367437784703824	40.82497598152897
34000	62.12844844389096	47.24533596663914	38.97906586375358
34200	60.15369551260988	48.740350181738684	38.55990537872957
34400	60.382373819596395	49.12860270255184	38.260883039229235
34600	59.74575033108397	49.39959769177317	38.319593505991655
34800	61.07797509809694	47.32340247801152	38.20740033276731
35000	60.91259913645837	46.7707501719726	38.247685371622026
35200	58.79640442970382	47.41117234235281	38.87557632877117
35400	60.70128817783556	45.814814438340484	39.9390011791955
35600	61.26233348507338	44.735912742571514	38.668191611145126
35800	62.17207968764512	44.129614652000264	38.099377156500005
36000	61.62440142092022	43.966496271556714	37.328769247472984
36200	61.61642970266132	42.01033164691281	36.81162989683099
36400	60.59108738115505	42.89298885865398	35.48739675409237
36600	63.11051406608361	42.148032127498794	34.86684381587303
36800	64.44395189012783	43.62446127789668	35.1214294732398
37000	63.48669162113197	43.271508513163184	33.45199692835581
37200	61.728167229431186	45.81467830119739	33.7422998949686
37400	61.02201944620158	45.36286893535151	34.396713317711395
37600	64.51297610083617	44.040065764708956	33.401781077913824
37800	65.91471649363571	44.24351402461168	29.989641830063025
38000	64.99097819784592	44.02417655451471	29.492696765902593
38200	65.44554376313855	43.32051671934585	29.645611213229483
38400	64.68165366046927	43.496938008956874	28.035035660173342
38600	64.20905290773041	42.589303281358745	29.123058964380945
38800	62.33497664363002	43.77811667275217	27.311930764875573
39000	60.873969044709575	43.9966989233545	28.870647463877926
39200	60.18753263722576	45.84296748280488	27.256533647815296
39400	61.89028727118836	44.92388105521897	26.63572877249413
39600	61.66000021643791	44.420921109496454	27.394836571203978
39800	60.52451932886258	44.88725320951627	28.840316382467723
40000	60.284681433653915	45.177467471683315	26.74527735070003
40200	60.990016662695126	44.44747364369739	27.139868032417915
40400	60.202247351714874	44.87480942417803	26.07542037555467
40600	59.51258859854898	46.018590800003096	25.056890859830922
40800	59.16387050040382	46.16789922369847	27.86617144334841
41000	59.640879210460014	46.85643483223337	25.938676233932746
41200	59.49996876932732	47.778428011457585	24.06624171070166
41400	59.07616068497176	47.674359076032474	25.013958417502327
41600	60.123971468290996	47.68854958853432	25.006462769005047
41800	60.227804027169505	46.7705261004319	26.116450566904287
42000	60.68861624083052	48.364935877000185	26.361817755609444
42200	60.370278152941346	48.57924623453993	27.83956131395474
42400	59.80432803565143	49.53680055673506	28.51554489739335
42600	59.59855733655185	49.0615981682114	27.068835001187097
42800	60.846630575222854	48.01298842635085	28.26833717708166
43000	60.62867661692154	48.35401208339708	27.82558983745112
43200	61.20069539064561	49.41492065327406	28.51686050943869
43400	59.723636220018506	50.09593483521621	29.238153154612032
43600	59.89424537311149	49.419140373579474	27.794736358181627
43800	59.69244983157071	48.983556149994094	29.269648310824824
44000	59.42212187571245	48.43775566582013	28.479444083733117
44200	59.20554774639196	48.294868320708964	29.66255328008584
44400	59.79294590714178	46.21662137504548	29.84427013054723
44600	59.118156448906554	46.485466479126366	29.362894821396544
44800	58.06814789385087	44.34157084706345	30.79581356890933
45000	58.930183830955706	44.48266615822012	30.579160881723144
45200	56.45013342844269	44.16235384712204	32.088727245538536
45400	56.54086692899018	44.15193447042758	30.864006082317335
45600	54.27286853716501	44.00144295696353	28.93935596698564
45800	54.91351698879656	43.55794135542557	28.725243424976632
46000	54.28173496586735	45.09164685627705	27.55948195644399
46200	54.43395963405956	43.68550826823707	28.106019674355238
46400	54.511794361276294	42.79561383027055	29.29473063000416
46600	53.689824708769734	42.18142936138069	27.879353958167673
46800	53.085132067990486	42.17314217563046	26.99670503464655
47000	52.482816226882825	42.61480657563781	28.51900617332495
47200	52.29660161584575	41.90235407995217	28.985973569227145
47400	53.133261684239066	42.07602505005153	28.68785351316217
47600	54.038368002198816	40.12088314739615	26.81910094666457
47800	54.28571294390758	40.27983710933307	27.22165458408914
48000	53.533243669841326	39.789451026336174	26.06059561571032
48200	53.67404384892996	38.947952529594595	25.357567769925378
48400	52.029911335720826	37.97183395351985	26.019071931219997
48600	52.178894980355466	37.81275059143003	25.951071651885325
48800	51.72104319144356	38.910135253751385	25.11713286263008
49000	51.267163285404244	39.794060548668774	24.70151659176844
49200	51.833209341241684	39.83174171661853	24.90130677991415
49400	49.99925453030861	40.33368172089429	26.128252629677053
49600	50.1822700427282	41.66380130128535	25.96720620780126
49800	50.13074290003171	42.48095458367815	24.92159933405345
50000	49.767139869961234	42.20389650156765	24.411199546020892
50200	50.0331445280101	42.07108232745396	24.21930919759094
50400	50.140262012484804	42.186401372002464	24.431715640564853
50600	49.57453255415927	42.066956975086654	23.65138093631814
50800	49.49128795214889	41.9780248139186	24.089958567471506
51000	50.23074071618962	41.737272766639265	23.552066519738982
51200	49.101719315319436	42.059814347822275	24.453115931784225
51400	48.801903190333825	41.75692221244918	23.416665446545327
51600	49.331728375369885	42.67013914054344	24.84218613985556
51800	48.50001708604583	42.46517774249416	24.178287535874453
52000	49.08356876188841	42.52738327807896	25.143823274305593
52200	48.99994199959606	43.324609627119756	25.905190173118672
52400	48.97053536911223	42.348944910671364	24.832288099613926
52600	49.0314114797326	42.10570501056343	24.761670569614573
52800	47.92502973460788	42.39439163233772	23.65295833751687
53000	46.547376209176434	41.61515950047867	22.27340756684383
53200	46.47609908086606	41.84948298065799	21.875780450336023
53400	45.51973970548241	41.913937922471355	22.326709328599854
53600	46.45667704422793	42.42286625488722	22.101566667288715
53800	45.76628784246659	42.64876016408729	21.393432578547085
54000	45.955649258230146	43.566552376899935	21.797106624313884
54200	45.67853810051402	43.84120226256256	21.35395426392269
54400	47.18830083388082	44.0327826842175	22.527278448293803
54600	48.537145555228456	43.34036326571355	21.957304034923403
54800	50.445744421391225	42.56722201637811	20.967399480155695
55000	50.02216937090941	41.88510861350168	21.744119876427106
55200	50.81066913277272	42.044784755988424	21.29881607115543
55371	50.20351586194592	42.02353096484264	22.137132302624934
55400	50.21550938938017	31.964369554735242	22.19062844300107
55600	50.165669838234166	32.000694579508334	21.293061457856037
55800	49.714393362162376	31.694504272831548	20.96161158068952
56000	49.06991602443192	32.32759861279256	22.26648772394395
56200	49.783238038877116	33.552908063488154	21.400024411084008
56400	48.165605985931165	32.533525740705116	21.847141024990606
56600	48.591156779239185	32.652420101355915	21.724217436899018
56800	49.547419395268825	32.27801075548421	21.111295509130198
56811	49.6053818929614	32.039967305695534	21.01950502090072
57000	56.30675739060992	31.48902599598822	21.987292168377902
57200	55.451568470924535	32.35352301948047	21.493497108172654
57400	54.48047761008711	31.918464210380236	22.68501307101602
57600	53.14196782890475	32.039653879278376	22.070684610946522
57800	52.50080022328944	31.56009001828886	21.443221514635788
58000	51.090114751680765	30.0039884530183	21.278923937879537
58200	50.867645489685756	30.890642482462926	20.719369869542255
58400	50.47835915185852	31.250665378480004	20.802213121459502
58600	48.74603653405149	30.454166507969745	21.12648092657111
58800	47.44389576769004	30.810969249829895	19.910379305645485
59000	46.64958220316269	30.00867271900055	19.381512775903754
59200	45.845199354572785	29.806499522866993	19.056858766595735
59400	45.473925887388546	31.061300935799608	18.730142002712174
59600	45.59041315461453	31.028996462041782	19.206298531362805
59800	44.705364417229006	31.138127034990497	20.06002439708752
60000	45.33031997633485	30.941552700422882	19.269186913074204
60200	45.04635091416705	30.98561490536029	19.996992187435513
60400	44.86872810057684	31.378593483456743	20.077751135208988
60600	43.49073921240436	31.625665005181684	19.47936814610591
60800	42.349316400134555	31.78581775131781	19.637715243208934
61000	42.18860783708728	31.14087954277512	19.203843125050973
61200	42.29115015680431	31.540822911473914	19.455071833973797
61400	41.711023979966924	32.10999258332853	19.657343885393985
61600	41.00600850401991	33.16128180788255	19.7917431688195
61800	41.24269626887579	32.50888681460801	21.286003106746747
62000	40.37378406833357	31.503297507867067	20.943331246892917
62200	40.30887281603708	31.734328910241068	20.9891531971455
62400	40.388347045914664	31.689408710429404	20.616021629268673
62600	39.47241466689466	31.408731353674597	21.134333024161563
62800	41.370949193671656	32.06368108988138	21.63769061830556
63000	42.21789517352	31.631551782140086	21.986535785201315
63200	41.97538173138501	31.639762038227232	22.864450584410196
63400	42.56645058183628	31.58159330302249	22.884865165930485
63600	41.614102813787085	32.27561609416295	22.664577780871134
63800	41.5936997997012	32.92110421702282	22.293728514233486
64000	42.32482987538286	33.56084419017247	21.966568513590037
64200	42.72665481747508	33.85129689551588	21.790526949431
64400	43.22594784390393	34.30277978979048	23.196032728944928
64600	42.416022013752	34.31318346785023	22.782338396282256
64800	42.599821709130524	33.77660367521368	23.77027071233243
65000	41.80132172812462	33.90179791780099	24.362364990184734
65200	41.17122280002944	34.019114078616106	24.045823882461825
65400	40.85807066982042	34.23005060536669	23.53124895900947
65600	40.86824165224983	34.04737923463332	23.330580573697134
65800	40.28552751296091	34.339312420077285	22.374389859261207
66000	41.37549210585259	34.83181062297619	22.649497494970717
66200	42.582243071140546	35.669419627321716	22.62183209406084
66400	44.65077157347248	36.0804997464289	22.302022780228864
66600	44.74459800627939	36.75397946307862	22.63242964313889
66800	45.77885676013137	37.99329615983767	23.608380877210315
67000	46.22625022066747	37.722633813012195	22.69336329182448
67200	46.30972432155367	38.89921790471385	23.64604843505214
67400	46.61415928827157	38.76872743960028	23.807266732042823
67600	46.3924417313377	39.67291313637441	23.02395151917921
67800	46.66411767327738	40.22103011165304	22.49543130093022
68000	46.889196065506056	40.22762321706978	22.701092528362764
68200	47.24986941827499	40.486468790155925	23.45052347736459
68400	46.955228486921875	40.55329702888215	22.65146401343101
68482	47.27878337057589	40.519736502836246	22.542152425231425
68600	47.54737817586504	40.94776941991017	13.1885504839037
68800	48.91738995928612	40.166115708483694	12.83855319488526
69000	50.199766523781854	39.626060009335944	13.323821011405203
69200	50.25801477044638	40.68470851376302	12.586856739487777
69400	50.791924782726866	40.17430510380882	11.063201107918816
69600	51.1111434487995	39.9042545249115	11.622139885267764
69800	50.6980913012844	39.62968006335714	12.050802970137642
70000	51.57581193006094	40.591883280864124	11.677646805700862
70003	51.57581193006094	40.58450633894443	11.677646805700862
70200	49.85804179370985	44.74033664912333	10.682766096270738
70239	50.16037626087012	44.648862266975065	11.20098519013602
70400	52.89413358070065	45.20204935390311	11.126220582563882
70600	53.45893148430628	43.157702764563496	10.562375717457831
70800	54.44113407224803	42.43415480699978	9.811059742361259
71000	51.98436321159266	41.33249653108538	10.021102091683566
71200	51.99465386970617	40.806468002327094	10.281234047431129
71400	52.19629718220766	40.51431987637914	10.588044913769592
71600	52.29914066493337	40.75447466044299	9.375494329466319
71800	52.55557102720789	40.86744991186311	8.709053247812978
72000	52.56988610306942	39.391791341543296	8.724247400032084
72200	51.660581689047	38.00937196144829	8.881622175009124
72400	51.02814884694857	36.63610209445858	8.130448756918579
72600	50.838805225881146	36.38200423663933	8.587810952243391
72791	49.813072697249105	36.89292860049906	9.507696845473944
72800	49.812436857914875	36.79671894094042	11.541708371553396
73000	49.508749552285174	36.25996337631582	10.294254617634936
73200	49.47063847917224	35.93544242876149	9.608726203514935
73400	49.176940709605354	36.61507632402947	9.167218225966549
73600	47.27045672630108	36.111833375377216	9.492808617603083
73800	48.117386827664106	36.062547277060816	9.15732913489327
74000	47.69297248853796	36.16014264695972	9.333268480775464
74200	47.262789806086786	37.22542633100085	9.993721253758727
74400	46.15362744628275	35.45138751086747	9.509931025763382
74529	46.63022802349481	35.88846277331098	9.777573851593152
74600	34.92921035003345	35.88038509279006	10.288293432829754
74729	34.17014253413822	35.871680324843275	9.85002263838702
74800		35.81235347705264	9.04381811880497
75000		35.08961634855025	9.060863804183187
75200		35.275880434955575	9.14182776731954
75400		34.58740800724239	9.430680863266893
75600		35.204219307026065	9.729218115360844
75800		34.22634538422278	10.237127298523754
76000		34.76863669987278	11.629728502205603
76200		33.987879113750196	10.832601194269532
76400		33.406315707929885	10.852063541153083
76600		34.2757769979644	10.26292017327526
76800		34.07218265462847	11.092766158314612
77000		34.50093013270343	11.85826529141473
77200		35.41480591517811	12.763512294151836
77354		35.66490440802895	12.582583992702085
77400		16.518131788243423	12.945227785212687
77600		16.61402253884024	12.788050144050032
77800		18.158113939247688	13.528252213155282
78000		16.728750614087655	12.326231183196153
78200		16.057301813662832	12.547563789891285
78282		16.588207484472623	12.873854953715
78400		17.62781355184263	13.710393193701167
78600		18.83394114486162	12.120937357746635
78800		19.475019709034548	11.629289548321502
79000		19.45782287211614	10.905260994754416
79200		21.227029494488907	11.85236688854348
79400		20.748982176893186	13.053457052853432
79600		19.033582137927915	14.113312537116204
79800		18.517967651261305	14.59956441469406
79817		17.965220159087483	15.092726139737747
80000		17.529505910267794	13.606747603035322
80200		17.12231847032144	12.56837543699838
80400		16.937548639970313	11.988984161309432
80600		17.200580341756428	11.200294935243505
80773		18.463864790112435	12.52142637515472
80800		18.4912291154375
81000		19.625613654437437
81200		19.3061916010653
81400		18.560444969820736
81600		19.507260242722666
81800		19.83762477353373
82000		19.41373617852269
82200		19.4235755693829
82400		19.135485417485057
82442		19.138917006694133
82600
82800
83000
83200
83400
83600
83800
84000
84076
84200
84400
84600
84800
84873
