# Supplementary material for: Comparative analysis of the effects of cyclophosphamide and dexamethasone on intestinal immunity and microbiota in delayed hypersensitivity mice
Source: PLoS One. 2024 Oct 17;19(10):e0312147. doi: 10.1371/journal.pone.0312147 (PMC11486373; doi:10.1371/journal.pone.0312147)
Supplement: S2 File — (ZIP) [file pone.0312147.s002.zip › 3_AlphaDiversity/Rarefaction/chao.xls]

numsampled	A1	A2	A3	A4	A5	C1	C2	C3	C4	C5	D1	D2	D3	D4	D5
1	1.0	1.0	1.0	1.0	1.0	1.0	1.0	1.0	1.0	1.0	1.0	1.0	1.0	1.0	1.0
200	105.643965	134.378479	113.10256000000001	116.32717	69.92919	165.871072	119.051336	122.98731399999998	155.45678999999998	131.738764	113.286653	126.770476	106.930522	87.493838	72.93638299999999
400	151.66668700000002	176.19184199999998	169.306652	207.812514	105.743454	220.693125	168.445321	166.03988999999999	177.993749	196.887139	126.443078	157.376708	135.835975	98.421369	108.54971499999999
600	214.563746	231.521854	207.218883	261.911311	136.66700600000001	266.769118	240.615805	241.302129	213.775717	263.799205	165.184805	160.84305600000002	173.231102	112.04503500000001	147.930725
800	273.660934	268.08511	202.592364	276.846354	161.029186	279.073987	245.78940099999997	226.41495	223.748717	298.642812	193.225886	174.091387	195.347299	123.381222	188.067497
1000	287.496911	292.27488999999997	227.882592	265.74042799999995	195.369891	321.035677	264.93119	266.12800899999996	249.68242599999996	293.499347	197.322932	201.10123000000002	197.912452	157.621686	200.106089
1200	307.569768	311.609298	220.59496099999998	269.225479	210.98406400000002	346.359266	321.221899	266.31658	275.975377	335.63476299999996	230.409412	210.302612	218.967104	154.61031	221.65112799999997
1400	294.361137	324.800009	238.69665299999997	296.289752	243.138449	344.36508599999996	312.208856	281.724851	299.876818	362.234008	240.222827	225.57509100000001	239.07230099999998	165.064402	208.710461
1600	302.00576	326.807043	265.044092	295.813632	265.284575	354.857483	333.632758	289.416964	296.36114399999997	378.145796	265.354717	248.012604	266.364778	191.544822	233.32305499999998
1800	304.662962	356.48073700000003	282.917059	307.051021	271.207838	373.72781499999996	347.452252	301.90869	303.17276499999997	418.101213	280.172985	267.308039	281.488081	195.07711899999998	243.29537200000001
2000	319.975885	369.389974	306.16627400000004	322.059063	274.053471	400.628689	353.668241	306.86247799999995	314.69140600000003	417.301639	300.174328	286.998966	306.057305	212.007667	230.16731800000002
2200	339.67059700000004	379.33684500000004	316.47962	343.82905	303.73548999999997	404.097392	361.48198199999996	337.240791	338.317148	418.802504	306.695705	281.02363199999996	288.22551200000004	222.49302999999998	247.721371
2400	358.944298	416.45684700000004	316.08585800000003	359.42974399999997	323.025448	394.561938	364.415148	349.826204	372.767419	426.34194	309.417865	278.204752	295.16618	261.22623500000003	253.148445
2600	367.13163	424.094582	337.079276	361.871088	328.780339	397.822449	377.916418	381.794235	379.684825	428.38851600000004	316.18641	284.436331	317.925652	268.199686	248.038309
2800	375.950803	426.632301	355.255193	376.570417	326.513906	404.380726	387.916673	398.511745	396.54283399999997	431.390655	320.332216	303.588822	337.287212	271.63944399999997	252.524146
3000	390.994214	441.746204	381.265524	369.98463799999996	333.065919	402.974685	394.744359	403.0972	397.59391400000004	438.916617	332.343036	295.41806	341.43548300000003	285.091729	258.195219
3200	395.987027	460.32181799999995	405.06164900000005	394.95110800000003	344.442677	418.226029	403.63545	412.043636	411.328804	464.586104	346.94940499999996	319.346704	346.699348	285.08502999999996	267.913131
3400	422.010697	476.879953	405.007976	403.382374	357.403498	431.095709	413.511519	403.718724	415.86028799999997	470.719037	347.765987	328.686002	343.249794	286.248577	284.953707
3600	411.226217	486.40935700000006	407.290682	409.463697	364.259623	449.799452	415.099127	415.072457	439.159828	482.47285300000004	352.27703399999996	344.045321	363.558108	303.293359	303.759964
3800	426.28289800000005	474.505491	401.501169	387.632506	359.822334	452.52902400000005	427.374172	403.167167	444.42465899999996	485.419196	356.412592	348.522611	365.391153	302.195242	332.79360299999996
4000	431.627297	484.553266	409.880906	402.853307	376.177319	461.40310999999997	412.5853	419.269975	452.45271399999996	483.70771900000005	344.288369	350.786409	369.478326	307.717734	323.85943100000003
4200	459.48680599999994	488.19644400000004	413.389175	412.234361	381.04951800000003	463.39508600000005	424.20309699999996	413.1077	444.762398	490.62392300000005	348.096333	342.134242	368.345499	314.384673	331.591076
4400	459.34115099999997	502.81934299999995	414.91084900000004	415.269942	388.17762400000004	464.194054	429.87066500000003	421.731598	446.46337900000003	489.282732	361.354492	350.21378	378.506299	321.731004	341.38334199999997
4600	485.719526	503.085282	411.999415	424.958825	382.497558	471.731292	434.45128600000004	424.784614	453.87132	488.643994	360.540069	364.97195	388.557052	313.769722	358.889455
4800	478.256825	509.18675999999994	436.15377	422.716004	384.306719	472.86618200000004	439.479399	440.90781100000004	463.30020099999996	494.177418	372.056948	363.122346	395.27939399999997	336.246847	353.03389
5000	481.42657	518.444906	433.287722	430.21463099999994	398.334337	472.749468	443.021345	450.74123099999997	466.005058	498.12809500000003	371.200498	362.815762	408.518471	342.336969	357.644198
5200	500.357704	529.621662	440.69405199999994	425.939813	403.846649	485.97753600000004	447.872321	458.25942000000003	469.124629	514.994905	386.449814	370.51615	401.313881	331.501868	360.477917
5400	486.385142	532.486942	437.978212	424.760504	408.237114	501.355141	466.20505	464.11293099999995	478.39287300000007	515.859046	391.928112	362.982748	408.675458	336.74627200000003	367.618374
5600	486.07383200000004	535.875196	436.74445199999997	427.551401	419.255877	512.852087	485.28162699999996	461.233646	479.464633	513.101436	399.451071	357.959385	418.56288900000004	345.606968	375.351944
5800	483.16726600000004	563.424515	441.396455	438.48254699999995	416.475371	530.802999	484.48530700000003	457.4995	480.762158	524.244461	394.957104	363.544786	433.999525	341.344905	378.020958
6000	478.066654	562.8904349999999	459.81623099999996	429.53010300000005	413.194068	524.505503	490.33398	463.63306900000003	479.169354	522.8155320000001	399.66176	364.352916	446.95924299999996	338.247642	371.280948
6200	478.004055	550.969692	470.43262999999996	440.66476600000004	407.568793	519.924731	491.033212	481.40019299999994	466.99771799999996	523.105738	407.066652	370.147788	454.24215499999997	339.368153	369.183208
6400	480.63602599999996	565.237851	470.017142	448.28675599999997	422.51055199999996	524.5141219999999	491.08723499999996	486.12125499999996	465.675708	539.3794	407.778601	371.540933	460.224487	343.32780499999996	377.362965
6600	486.635396	576.83331	463.225096	449.481445	410.23168799999996	529.761356	491.90812400000004	488.0045	462.08591399999995	553.244952	410.808632	372.918233	454.11872900000003	341.665544	383.39304599999997
6800	491.25823899999995	576.077087	464.66054299999996	465.01718200000005	420.718291	538.255329	494.56850199999997	494.77459500000003	476.496995	547.692507	427.18431699999996	372.002562	469.639875	349.904998	386.22711200000003
7000	503.812234	579.263612	468.926533	478.30705599999993	438.09529699999996	538.9540099999999	497.485269	504.757575	475.545516	557.356995	440.751334	385.199423	474.068883	355.56235899999996	395.762415
7200	509.67716900000005	574.4613320000001	477.14831399999997	469.730576	450.051891	541.192868	498.908259	517.220057	479.275313	567.865057	437.502568	379.965762	476.79779400000007	358.89243999999997	410.815861
7400	509.204584	578.192615	479.30523200000005	476.15225300000003	451.44793899999996	546.989236	496.54957300000007	524.4872799999999	483.66050199999995	578.0404599999999	439.064017	393.097607	471.600999	365.227099	422.363308
7600	517.469	571.204199	486.40408099999996	475.280555	448.80132599999996	561.59635	501.045276	523.457541	487.469016	585.7700769999999	445.169962	399.018334	463.701179	366.255615	421.224998
7800	510.36805599999997	577.834505	487.039283	466.05014500000004	449.47013799999996	568.7002769999999	513.428287	523.083019	484.69730999999996	589.4789559999999	442.874329	412.524998	466.394434	369.361039	412.943908
8000	523.0014769999999	575.435889	496.103663	470.66783	455.92573899999996	565.171828	525.531594	527.470387	486.664522	585.477009	452.014137	407.484336	450.68395	378.662858	421.556504
8200	515.058025	578.936346	491.824345	473.20384800000005	460.696313	574.563146	524.226243	528.4511650000001	493.93117300000006	588.334829	451.74595	408.576142	462.90218	384.616174	432.55192999999997
8400	519.5204190000001	574.469638	490.318165	478.436775	465.89558200000005	578.007816	525.736172	549.175309	503.434567	587.1190849999999	455.167636	403.23876	463.26761100000004	388.014897	435.918475
8600	526.248638	574.379636	507.640483	477.09956900000003	473.783154	566.4249639999999	527.108159	544.840289	517.582976	586.9823719999999	461.066748	399.26453	461.607372	386.684994	438.51192000000003
8800	535.880895	590.462316	510.887414	481.87295599999993	470.525292	567.7667389999999	529.3496759999999	547.291953	520.6976990000001	592.372872	458.41380300000003	400.98735	462.05294100000003	390.076904	447.71310300000005
9000	535.968442	591.6678969999999	512.77814	494.020946	478.662733	569.747615	531.221441	552.897611	525.323737	595.711377	469.30812599999996	400.917574	454.044849	397.00464500000004	452.34452699999997
9200	543.21519	602.1608309999999	503.895364	493.022766	474.85856900000005	576.827864	526.717308	548.5990730000001	524.573429	587.457639	479.83786100000003	410.185636	457.409665	404.021411	461.64775499999996
9400	558.6717480000001	600.3800980000001	506.78188600000004	495.100948	477.235251	586.723763	530.713839	554.483341	524.052254	595.954845	482.082808	416.572541	465.63926	414.333518	458.310683
9600	555.4483299999999	604.724358	505.08743	493.437105	484.337672	588.8789019999999	529.1587969999999	563.704157	527.203488	603.589149	480.63045199999993	417.494708	468.590847	418.13721499999997	464.844838
9800	556.027496	610.317143	513.900419	498.95676799999995	478.166247	596.931513	536.773072	561.884416	531.0207	608.793652	479.17530899999997	422.13458899999995	463.426707	412.785523	471.68232
10000	555.454064	615.372951	529.0358309999999	497.183775	477.87871900000005	601.812988	544.1263339999999	567.226816	540.825632	610.68561	481.460166	426.824754	455.040923	409.96317	469.601237
10200	547.74144	612.237888	545.28541	508.35244400000005	474.52302699999996	611.173796	542.851379	572.229339	543.201456	608.865089	495.83662999999996	433.19545800000003	456.474237	410.984773	463.31862800000005
10400	538.210375	625.262384	539.018679	515.853058	471.930747	614.91701	540.464793	571.579995	544.120804	613.2623639999999	503.93593799999996	437.693559	462.509383	417.07335	467.619053
10600	544.067722	637.554845	541.769622	513.674722	479.19853099999995	612.175923	538.326564	561.485092	547.8680929999999	617.1388969999999	504.394848	450.439059	467.340228	419.036007	465.91782
10800	544.808758	641.078648	540.922736	523.986635	480.72103899999996	613.147923	546.154359	556.548652	540.882755	620.493241	513.750521	457.33317300000004	467.24343899999997	419.91704500000003	478.44668499999995
11000	544.571546	651.178411	542.300517	522.782472	481.269036	610.04042	546.293316	568.0815200000001	545.135253	623.072696	525.8985	463.005354	467.32046399999996	422.155637	477.98580999999996
11200	547.934334	646.601172	553.036825	517.518959	476.31280300000003	613.283759	552.525892	564.485358	545.691018	630.927376	524.3540019999999	463.213193	472.74444500000004	424.606875	476.39349500000003
11400	546.345845	640.554891	559.758922	519.449216	481.25824800000004	618.713837	555.264597	579.068913	547.357977	628.7056200000001	543.5800009999999	466.16722400000003	476.91185	424.145542	469.688267
11600	551.070954	641.914428	561.4595099999999	519.028269	485.65410999999995	630.903055	565.4537429999999	586.657327	555.9576490000001	637.612495	554.321979	476.072412	479.22029100000003	424.959058	479.02888600000006
11800	557.617352	636.036885	553.09732	521.664489	488.78564800000004	626.408318	564.571271	584.083941	556.61398	643.46685	543.936399	488.60171299999996	482.048725	423.465759	468.39001500000006
12000	561.294496	632.157068	556.778602	536.961813	493.22112999999996	633.084095	568.415275	582.082571	552.048985	638.912819	554.749817	487.020937	490.152104	423.97885	461.786655
12200	553.770631	631.551962	550.776363	545.8822610000001	487.665664	636.285646	571.515746	580.602328	544.883804	641.247481	544.2843780000001	478.14861399999995	494.460657	425.237892	477.008672
12400	552.898448	631.961054	557.17045	545.066965	494.77259100000003	630.1963820000001	568.84853	580.708818	550.712818	649.405621	548.985154	478.57311699999997	497.127354	428.394863	482.103154
12600	553.389505	641.163905	560.1362519999999	545.08497	496.50759500000004	632.6561019999999	573.969788	581.235004	554.212075	646.917633	562.113878	477.268089	495.547616	433.896449	485.727724
12800	552.11202	652.548215	565.5324969999999	543.537693	499.73756399999996	633.807089	574.149221	575.911663	554.991259	656.78955	558.4317179999999	475.72981500000003	500.178517	439.16439699999995	493.27113499999996
13000	551.430442	655.426244	557.644085	548.1683320000001	499.212517	624.3010929999999	579.089835	584.825333	562.472304	664.182967	571.688091	483.499524	501.57477300000005	439.69265700000005	500.741537
13200	555.651653	662.858297	563.226285	554.04814	492.572047	630.493899	583.890249	581.4678769999999	572.543757	670.1284049999999	572.839148	483.4646	498.739636	440.200436	506.937669
13400	552.204299	673.6673139999999	566.238262	557.7189549999999	489.44822300000004	633.610398	587.392435	585.176644	578.0195269999999	673.405717	575.405458	490.374429	501.86481299999997	435.71917	511.009469
13600	549.218083	687.8854200000001	563.123785	568.36684	496.78373600000003	638.9687769999999	587.404825	588.017971	579.988925	672.1974240000001	571.398796	494.772419	509.749996	444.583482	517.102541
13800	549.45217	686.824079	559.555423	565.842024	492.4456	647.0434290000001	592.920844	593.1553849999999	594.701942	675.6842809999999	577.944471	493.26245300000005	519.979616	451.59635499999996	526.7432190000001
14000	550.121637	679.735746	560.057838	572.0533839999999	497.80830499999996	646.321009	602.780296	589.588109	599.798671	674.181513	575.648909	494.00872000000004	521.003112	450.90745300000003	523.718616
14200	550.382477	681.950741	560.043299	574.694138	495.819338	649.197467	608.127324	591.34018	606.347653	667.517954	567.0831900000001	498.010012	517.427588	455.46205199999997	535.055119
14400	553.21362	690.860322	557.387144	576.076012	497.49745099999996	651.691008	616.871746	594.254048	611.734651	671.860824	558.4616639999999	499.80325300000004	517.3360809999999	457.035467	529.4906110000001
14600	552.574429	689.342311	561.566472	580.8500240000001	500.64408499999996	651.3582719999999	618.7126059999999	597.938377	605.041495	665.531779	557.121295	508.98007800000005	513.9327549999999	454.183674	527.476257
14800	557.276732	686.337023	560.100195	583.954741	483.31176600000003	658.303167	623.9855200000001	607.541507	616.413068	667.7839290000001	555.673321	511.38356	525.757866	453.09788	528.945339
15000	556.133841	689.728264	567.698082	578.4700389999999	487.383206	668.44987	631.7911019999999	606.424959	622.735483	666.9093320000001	561.167173	510.270651	525.211272	456.62755999999996	534.2360620000001
15200	558.9613360000001	686.126213	571.312385	578.375987	487.705477	673.145555	632.418574	613.53319	622.909515	670.700141	564.977612	510.02414100000004	528.122533	452.80203600000004	535.253282
15400	560.3241830000001	697.341785	565.793275	587.455597	496.592834	674.5777780000001	636.947366	621.649681	626.397346	657.656939	569.464984	503.234984	534.854608	458.58696900000007	533.536563
15600	563.755814	697.365137	569.522704	592.1844580000001	500.353	684.348203	637.622758	624.4337059999999	628.117734	660.30712	561.68863	513.676606	537.93303	461.75694699999997	547.0742190000001
15800	574.0731059999999	697.824567	573.449588	593.627578	502.724633	687.0029099999999	634.278283	637.856452	626.975481	663.523549	557.837044	515.674299	538.294951	461.968439	550.8561480000001
16000	573.884917	704.787429	582.322357	597.546652	509.052204	693.916257	637.441986	648.728606	629.143008	673.201824	556.271707	515.116356	540.53425	469.8011	553.393004
16200	570.5418639999999	715.486678	583.5907559999999	598.076895	508.91682699999996	688.36478	637.736454	652.971014	635.338572	675.755337	548.309397	515.599579	537.5156139999999	475.178343	545.2796860000001
16400	567.89603	714.597199	587.000711	598.546401	511.60066500000005	690.648757	633.686833	652.593176	635.724316	670.561097	551.19588	513.353074	533.820034	485.11984400000006	543.9692
16600	568.1485759999999	715.988698	574.947944	596.7571740000001	516.356488	686.911289	634.8265150000001	655.630711	645.857478	678.0607309999999	546.569237	508.845274	543.987658	476.917883	558.13142
16800	571.233079	710.821488	579.911115	592.642542	512.611437	686.625275	637.691007	661.224713	645.592509	679.334422	553.039058	511.76459900000003	542.411979	481.40225899999996	550.9104219999999
17000	571.6561019999999	707.204851	585.014903	598.398799	515.8897	683.800746	648.439666	660.461491	638.366909	681.27224	563.086029	515.7209740000001	549.610901	473.735883	550.073175
17200	574.302529	700.910767	587.075018	600.410832	506.736516	686.982611	640.650557	656.3289530000001	635.655698	681.0222679999999	568.43159	519.6707240000001	558.411373	472.63405199999994	543.0060639999999
17400	578.969152	705.5833769999999	587.039808	600.790895	517.170479	699.716723	642.902909	648.087183	626.635584	679.347172	560.945044	521.3022129999999	567.53783	480.412264	548.207334
17600	583.227159	708.979013	593.632129	598.8497169999999	521.608897	697.197308	644.5793639999999	647.694662	628.469664	675.662428	569.387411	517.991674	561.515989	483.696551	542.922735
17800	588.28354	710.262595	603.180236	600.4496389999999	529.300576	697.960544	646.922087	645.9437	626.088574	677.090834	565.700244	519.605233	564.669528	481.15738200000004	552.773307
18000	595.6009799999999	714.710327	610.859424	594.32752	527.291759	696.3725360000001	651.992722	652.142797	623.083439	665.938259	563.174244	521.114988	564.9208769999999	480.852749	544.094594
18200	602.0600820000001	715.27187	611.732807	592.315886	533.263854	699.257763	653.676846	651.9111889999999	618.646345	664.906973	564.751583	521.023459	568.807217	481.61379000000005	539.916955
18400	600.284166	718.228924	617.277115	595.989554	536.095574	704.2964969999999	654.565701	659.9178730000001	619.7938889999999	669.73137	562.640228	529.935253	571.15963	482.950897	540.794034
18600	598.654337	726.061746	605.776783	594.281937	533.108566	709.036381	652.039034	662.527237	626.210527	668.473631	575.503972	536.811983	577.105813	483.697424	543.218284
18800	601.190262	725.746351	606.51113	588.960537	539.8408860000001	710.975209	656.936322	658.52074	630.342711	663.49629	573.329253	535.064969	580.9049669999999	487.97510199999994	549.39999
19000	606.223938	729.227867	608.768632	590.706154	543.951963	719.126188	660.634868	660.01773	625.823906	669.1917559999999	575.202964	534.808269	576.866139	490.20373	554.9123440000001
19200	605.694839	727.316215	605.193615	592.206083	545.18283	723.8397309999999	652.7849	655.393034	627.316156	664.162729	575.188528	539.732215	578.568943	490.894762	552.113464
19400	605.717291	727.546183	613.82725	597.668742	541.61888	722.263954	652.888721	657.656342	630.314431	666.175364	574.563892	542.611428	577.553685	484.56853499999994	550.817677
19600	603.514899	726.827189	611.413487	605.76062	543.240963	722.0817900000001	650.485284	660.966021	626.746342	665.298464	582.128945	543.780715	576.389785	481.991972	558.589009
19800	604.5680219999999	732.824121	606.820737	602.166887	542.6431769999999	728.018291	651.8359320000001	665.225628	629.079468	665.984642	591.2511440000001	544.223325	583.265665	482.70064800000006	558.051204
20000	603.027984	728.67993	609.0142480000001	600.0714389999999	542.999099	717.758175	652.300293	661.148942	627.0899559999999	665.836929	593.915135	543.88623	585.976084	480.720647	558.6618950000001
20200	605.4714769999999	730.8868190000001	608.723133	602.101697	542.577836	721.0804049999999	655.598244	668.763997	625.31014	665.0317809999999	586.553733	540.022202	593.080285	482.551562	569.817953
20400	606.6311049999999	733.300203	610.334021	598.8767019999999	553.0760700000001	727.630755	664.239516	670.025976	626.7878049999999	668.275143	590.114884	541.344961	585.456997	479.638636	573.775325
20600	614.9611	734.02505	600.276566	597.047015	559.922369	735.78368	663.468584	666.026947	625.0493799999999	671.45397	598.810931	536.168456	586.502721	483.27589400000005	577.386878
20800	613.328871	734.8921730000001	601.548768	601.007954	553.9953879999999	735.563021	666.4279690000001	663.09015	628.0784639999999	672.2397179999999	594.648743	527.740475	588.060749	477.899216	577.9571950000001
21000	621.032	731.8147240000001	601.825659	603.210922	558.410353	736.922426	657.274605	662.9461610000001	628.9432519999999	675.8462059999999	587.241287	527.148867	596.5826139999999	486.829671	574.508439
21200	626.2900490000001	730.270691	602.19223	604.953032	556.158938	728.87282	661.141814	663.616484	627.7148950000001	678.305963	588.903621	530.395352	601.467483	483.229967	569.616524
21400	630.0286980000001	727.320417	607.857631	605.745002	555.492226	727.547071	659.004874	668.636775	627.948986	684.27062	585.47677	525.740408	605.588109	489.277205	566.98073
21600	629.286008	722.140858	603.084393	607.578404	557.77626	728.709451	650.813816	669.228972	628.907245	682.07368	587.099333	523.89058	608.367592	492.869806	572.559917
21800	635.302683	723.147686	603.1976549999999	609.763405	560.033461	732.862762	648.897564	674.082478	628.5681599999999	682.286572	583.394426	527.748953	611.467464	495.086976	577.459015
22000	634.815785	725.726184	608.265613	609.166817	559.997042	730.8522370000001	647.3286320000001	670.933842	627.624113	681.732952	586.77896	528.273162	610.346764	496.363541	579.9541360000001
22200	639.458057	732.938088	610.877399	613.351711	559.999674	727.113611	645.325924	667.19691	630.025314	681.2215190000001	590.563535	533.3496809999999	614.12923	496.652276	571.426061
22400	644.994623	736.444538	614.4932349999999	611.113236	557.83772	726.500006	646.187044	670.166889	632.0765690000001	685.609125	584.486357	537.2833860000001	618.2081519999999	498.54827	558.5950429999999
22600	647.889166	741.8123820000001	613.679607	610.0735080000001	563.226575	730.457363	646.1480190000001	670.641461	633.082751	688.314083	589.598601	536.839208	618.2391	495.53247400000004	557.107428
22800	649.873604	741.122644	618.869368	611.78058	564.085599	728.06847	643.630126	671.5504940000001	634.7636259999999	691.904754	593.090866	540.638946	614.96196	495.60830599999997	558.913169
23000	653.123972	744.551022	625.888095	613.08823	566.8664269999999	730.09292	648.1430690000001	667.70405	638.66306	686.762539	595.302494	543.0530809999999	614.885403	500.755476	559.257511
23200	657.745513	745.632561	622.3554519999999	613.327513	567.895627	741.9989099999999	656.4180200000001	666.871067	639.976892	690.0388059999999	600.549787	543.4322950000001	617.9859	497.441083	570.719484
23400	661.562227	750.031785	628.615155	616.875123	561.603724	739.385246	650.962675	671.855674	639.992492	686.86449	601.217649	540.964475	626.083608	498.32055199999996	569.389586
23600	664.099245	746.657129	627.286179	615.1823730000001	559.750037	736.84066	647.714884	668.574966	636.4969219999999	689.994295	597.08902	545.340261	624.702758	500.90529699999996	568.856777
23800	657.850869	753.872405	630.295391	618.4713469999999	560.4513099999999	734.59622	649.106436	667.385624	634.468896	693.9150900000001	600.3345879999999	552.0275429999999	626.394904	499.06835700000005	567.975992
24000	661.791192	752.082711	630.563713	620.038538	565.26648	733.8809660000001	651.498925	668.815684	634.649208	696.191284	601.215097	552.158252	625.2113519999999	500.309596	567.8831700000001
24200	663.456372	754.10025	633.2554690000001	623.941818	565.906981	732.23893	654.672446	672.190557	634.123062	699.302903	603.8622019999999	552.470189	627.827421	502.956878	575.394271
24400	665.022251	753.8374809999999	632.6458719999999	626.2087389999999	566.295254	740.245298	653.882088	672.657678	635.119041	701.675387	605.078505	550.485477	631.9254139999999	505.15483200000006	580.955793
24600	665.078226	755.077691	628.761023	628.9907509999999	570.158346	738.487336	655.32318	671.637043	635.887192	691.720163	605.405132	554.160213	630.949888	508.718337	580.042205
24800	664.756658	756.08387	634.098058	629.912731	567.470579	741.166247	656.626175	674.58482	639.131528	685.723406	608.680995	551.679775	632.228937	505.08914400000003	582.673468
25000	662.621333	758.665368	633.40445	631.6953589999999	570.0080849999999	743.619568	661.429536	678.30103	638.412995	683.9819	611.088425	554.610505	626.9375679999999	507.422483	582.680308
25200	661.4056820000001	759.993042	629.882636	625.7090599999999	569.581892	750.394719	660.874617	674.1300719999999	635.933326	687.286245	610.030089	555.7053530000001	623.813502	507.656867	576.603264
25400	666.809322	763.797062	633.288101	621.823902	566.000341	752.7412360000001	660.7223280000001	673.5326759999999	636.171194	688.109637	608.863929	562.462395	628.703172	501.787489	575.9245099999999
25600	667.369466	759.523375	634.4034730000001	622.429484	560.9920860000001	753.329953	658.5403200000001	671.9094259999999	639.765862	691.600003	609.342143	566.545122	629.995326	500.39906399999995	573.5090280000001
25800	670.0691730000001	760.345056	638.8288650000001	627.337715	564.25343	753.804807	660.353391	676.066202	639.297079	689.5334379999999	614.071778	566.505007	627.850246	498.870901	573.9376990000001
26000	674.547101	767.321931	639.33215	630.547509	572.830865	751.876523	665.249997	682.821641	638.6649769999999	692.200796	607.1923230000001	567.855511	625.144877	499.67206	570.8428299999999
26200	672.589526	765.699054	645.779543	639.803864	579.151675	756.663484	664.875906	684.6270059999999	642.568448	692.866534	608.749614	568.451771	623.1018809999999	499.777299	573.787775
26400	671.1791910000001	766.712204	651.196838	638.607762	580.786218	761.883514	665.336946	682.394983	641.688949	696.597127	613.746342	570.343969	620.8824900000001	501.12466500000005	574.89235
26600	672.572298	770.785356	646.051498	638.684068	586.394963	759.248987	663.2646990000001	682.931391	639.469413	697.493784	613.277999	572.750104	625.248643	499.09193899999997	568.94784
26800	673.088174	770.682427	644.784168	642.681086	587.36158	759.954461	661.006231	683.889712	635.1702240000001	695.548754	612.24781	567.415818	615.198041	499.006	570.924657
27000	677.736324	773.564245	648.282762	640.198042	588.773697	763.331634	661.912712	685.01567	634.66828	694.15473	607.53275	563.146204	619.179603	497.60210199999995	575.038344
27200	676.526431	775.72839	647.785809	641.552696	594.010362	764.787948	663.508205	685.181067	635.5294849999999	696.436872	616.459341	567.700354	621.056908	498.33006900000004	579.97212
27400	676.855711	772.226312	649.7832639999999	641.647225	593.805186	768.209921	661.971313	682.492133	636.955828	698.265751	624.115349	565.9437	619.381292	502.42478700000004	583.396941
27600	679.027949	776.495512	650.5489150000001	638.201371	592.980844	768.395524	660.652264	685.220265	635.098181	698.756176	625.655924	568.4343	620.288124	505.715489	592.9500730000001
27800	678.018696	776.5578419999999	650.107993	640.566323	590.774593	771.800021	658.5557	683.716009	636.656062	701.23013	624.821799	571.140463	621.400983	508.341664	596.798039
28000	681.4018219999999	778.292116	654.774318	639.826307	592.817415	768.020667	656.839683	684.910473	636.56891	704.7739799999999	624.840274	571.4649009999999	620.140135	513.352856	597.55685
28200	677.0760700000001	776.268966	658.4764190000001	639.938281	596.2640769999999	766.7939980000001	653.8711490000001	689.051133	639.03929	706.832298	625.052635	570.023876	616.6567110000001	514.9238280000001	597.92147
28400	677.702443	778.503105	657.612881	646.259538	598.210498	767.508556	655.006807	691.549934	645.795019	710.2995400000001	627.472466	573.714291	612.61425	515.320747	596.773246
28600	679.200758	784.081151	663.033493	650.306918	600.397192	766.428271	659.981991	692.076204	646.443993	717.511066	628.018458	574.642136	609.784632	523.015905	595.467775
28800	679.37645	782.7230450000001	657.980992	650.5483320000001	601.467672	770.237644	660.351365	693.46116	646.9903730000001	718.452533	627.867079	576.145025	613.855334	524.6821480000001	600.397878
29000	681.498049	782.434442	658.049551	650.314495	602.149804	767.069792	657.685995	693.525935	646.131859	722.042676	631.881802	577.3083389999999	618.011936	531.400996	593.7793519999999
29200	680.287499	778.801291	660.251731	654.0430809999999	604.1687049999999	769.757546	655.625897	695.135979	649.050399	721.31675	633.4342429999999	579.268026	617.640571	533.86075	598.853649
29400	683.607008	780.569832	659.932133	653.8222549999999	605.0372629999999	769.63537	654.548334	697.82488	649.314667	722.172411	635.892291	582.038325	624.934569	532.43246	600.581828
29600	682.2248950000001	786.187983	653.597484	650.89846	610.0190150000001	766.205545	651.787965	698.562643	649.19585	721.8384990000001	633.853376	581.511344	627.970266	529.597734	600.508153
29800	681.964861	785.0748980000001	652.303179	654.965497	608.773204	764.718488	651.874691	692.878289	647.593214	722.219904	636.565621	582.077651	628.29113	528.537884	596.368522
30000	680.704638	782.412306	655.245939	656.301361	610.563032	763.893896	655.264907	692.678207	650.564351	723.745146	631.884482	581.52491	631.602983	532.2976070000001	592.435794
30200	681.4748490000001	780.044464	656.926475	661.1432179999999	610.7190879999999	760.2994769999999	652.117734	694.598805	651.58419	723.358478	624.335449	579.411887	632.332898	530.793718	594.67182
30400	678.433038	784.363305	658.448408	662.499959	610.8347219999999	756.148911	655.39863	694.2442990000001	649.988468	723.641373	623.395875	583.378617	631.07871	531.394305	592.04795
30600	677.1525740000001	787.30552	659.106091	662.7161570000001	609.959039	760.425854	656.1385740000001	696.503448	650.886609	717.3125679999999	628.150439	582.383918	631.936719	531.515791	599.293283
30800	679.431154	783.749195	659.503708	663.803359	609.809784	762.761042	654.469828	693.760713	650.930603	718.9657179999999	626.51821	581.333	632.177906	533.4929860000001	606.661043
31000	685.407391	781.326808	666.355989	662.089297	614.202601	761.721987	655.821373	698.4375	652.044504	721.783964	627.7189089999999	585.1368	633.574145	533.392469	605.523796
31200	688.5391559999999	781.122987	667.302946	662.459204	613.107646	762.288646	655.0077769999999	701.670439	653.8950530000001	722.222306	629.3913660000001	588.7009059999999	634.9313	536.196898	599.240241
31400	692.146567	778.239332	663.951917	662.19492	614.595604	758.9953780000001	654.649213	702.4113110000001	654.408215	721.832277	628.40957	593.2800139999999	632.703471	539.762481	598.026891
31600	695.186951	780.881845	663.680007	663.209778	615.750456	761.386121	656.101006	708.554674	654.823705	724.216556	623.761466	596.112473	632.779446	537.422245	597.186188
31800	698.663539	781.084176	665.08285	662.246499	618.3255330000001	765.242722	657.789864	712.818705	654.090114	724.8971280000001	626.761406	597.907013	634.202139	539.403501	592.283962
32000	696.350499	783.424597	663.7207089999999	661.663097	616.487432	766.282449	658.4093809999999	712.430099	654.911586	722.317591	623.799592	598.7799570000001	637.165241	539.3313440000001	593.1676719999999
32200	692.235731	780.12626	663.31457	661.985325	623.695479	764.343621	658.899243	714.7568769999999	652.163367	720.508874	624.61636	601.0098820000001	641.427994	541.385182	598.4434110000001
32400	698.1616389999999	780.76579	660.8988099999999	667.230633	624.698886	765.356128	657.06701	719.354384	652.511691	719.867744	625.839245	599.264432	639.776053	537.044451	597.302761
32600	699.542837	780.929133	661.377363	664.491345	624.528591	765.550336	657.3375139999999	721.692176	654.970343	718.0709879999999	625.74188	595.212139	639.449967	537.69503	598.279838
32800	703.499156	781.003127	660.82823	667.62049	624.9650839999999	768.8544059999999	655.45884	722.446057	656.127365	718.793671	627.452821	597.052156	639.281879	536.977722	592.883192
33000	704.791417	783.096684	660.4582	667.8558559999999	624.834996	771.779231	658.3954110000001	719.641997	658.334287	721.1528139999999	631.468036	593.256667	642.619673	536.477001	596.420648
33200	702.927676	784.2381730000001	655.830243	669.240073	623.827841	772.307458	659.761851	717.658285	658.72787	727.413381	635.0521769999999	595.580823	645.411305	538.077399	598.426058
33400	698.700206	788.082958	654.088794	672.93104	622.661473	772.1541110000001	660.369375	716.904395	658.4616990000001	730.348527	632.789224	598.331038	653.233336	538.671092	603.6898610000001
33600	699.482737	784.541072	656.651567	674.744871	620.570644	772.0592690000001	658.438662	720.132854	658.22848	727.9240900000001	630.316072	596.111406	653.6404269999999	539.717676	605.195283
33800	698.931229	784.8785790000001	653.903731	676.400001	622.3309889999999	769.959387	660.271108	720.630918	659.46146	726.5501879999999	630.392496	594.1224139999999	650.0674740000001	542.785446	606.4685929999999
34000	697.398446	789.968267	654.7736679999999	677.326186	626.812709	773.18905	661.932067	716.6228679999999	661.721818	726.455288	636.4110509999999	597.369689	644.575571	546.126049	608.682204
34200	698.0219599999999	788.9319730000001	657.407429	676.584293	631.85115	775.95732	660.093073	719.6514599999999	661.264121	724.41953	641.76893	594.462402	643.168984	549.7900099999999	608.142577
34400	697.6479429999999	786.3035570000001	659.842203	679.148833	625.001051	774.606278	658.770642	724.774584	660.689117	724.651897	644.59052	595.489646	640.734359	550.6532559999999	607.5332530000001
34600	696.373428	784.9410839999999	663.596765	683.225186	623.059386	774.136413	657.482056	719.597829	660.44288	728.954216	642.369201	591.471766	643.05203	551.527218	604.726953
34800	697.415713	788.2531230000001	665.9409400000001	685.813004	621.9227950000001	769.816235	657.681321	719.589883	664.777778	732.624099	642.4915990000001	588.7638900000001	644.649975	553.825915	605.576121
35000	701.647568	786.820077	667.0525690000001	680.111056	621.320488	769.549568	658.332665	720.090337	664.430183	729.233202	641.771344	586.5494570000001	640.241969	551.004169	606.2556490000001
35200	698.875292	783.780074	669.546177	681.707936	623.087593	771.435806	659.248346	721.446319	663.923058	729.763236	645.25515	590.677036	642.6409160000001	551.880037	604.379606
35400	701.534504	785.895041	671.071102	681.950949	619.25101	770.367105	660.975105	721.8149549999999	667.3604019999999	729.764834	647.030413	591.1347519999999	643.187775	550.577822	601.163536
35600	703.074972	785.770766	675.4441059999999	680.493678	616.564248	768.825779	663.273301	723.651162	666.519946	726.870954	647.118072	589.0852570000001	641.4984519999999	553.538384	605.34642
35800	702.092949	784.275251	676.527391	679.975433	611.582078	771.235874	667.011249	724.854338	668.3340360000001	725.6584650000001	649.023086	594.304208	638.3483150000001	553.144193	605.6247940000001
36000	704.2064790000001	782.285532	678.4424650000001	683.105621	610.59208	769.3718610000001	665.4534990000001	723.755996	667.297435	724.494618	645.173587	591.872242	639.8825360000001	554.038502	605.592479
36200	707.620693	783.106425	680.918146	682.768868	611.741002	766.835334	667.6824690000001	724.322818	668.84652	721.821149	642.99944	591.444696	641.267376	555.017171	610.8148769999999
36400	710.8334	783.695115	681.206185	684.793651	615.794504	769.880815	667.386721	722.908401	669.868389	723.528114	637.607211	591.836688	642.0154610000001	555.92558	613.5646429999999
36600	710.494007	786.7955559999999	674.380958	685.569205	612.804583	769.148309	669.469494	725.910441	670.484951	722.727288	641.7688919999999	594.077319	640.836636	558.49774	610.533933
36800	707.595238	789.429216	678.098225	682.575335	610.707473	770.514912	668.233901	722.3016769999999	666.108254	721.337913	644.505203	592.083212	640.0198190000001	559.858962	612.695531
37000	710.532776	788.4062150000001	679.3454929999999	681.093325	613.029658	770.989996	667.559718	724.300324	669.812055	722.423314	643.111895	590.404573	636.106387	561.753863	610.374771
37200	710.75247	786.313997	678.2748780000001	684.528819	615.8431519999999	776.99956	668.4499969999999	726.591154	667.4648269999999	720.839333	642.895971	592.412962	637.7821690000001	561.015005	608.338646
37400	710.9680400000001	786.483004	680.9838679999999	682.077582	618.124556	777.024189	671.820668	727.431049	666.57486	721.535334	644.157609	593.782117	638.231679	560.059767	613.426719
37600	709.823505	791.769341	685.1355269999999	684.725678	612.082217	772.865682	673.678959	727.1537599999999	664.295307	720.934851	645.2342160000001	591.4167269999999	638.072646	564.3464299999999	611.9533150000001
37800	712.922767	793.477394	689.528153	685.281971	609.642755	773.164133	673.055303	727.314679	664.332583	720.1415549999999	641.457847	590.00112	633.670531	569.330373	609.901333
38000	714.133077	790.53904	689.46945	687.186058	609.2198940000001	773.937513	672.419082	725.6440190000001	667.282822	724.937789	641.522779	587.60148	633.3596769999999	572.042675	606.143224
38200	718.506432	794.389381	689.405195	692.6437480000001	612.112402	773.544879	673.005004	725.041592	668.63433	724.31881	643.276693	589.6443929999999	635.272204	573.338479	606.575846
38400	721.65967	795.000184	691.441739	698.565331	614.80831	773.8854190000001	671.1749269999999	726.923275	670.464765	723.421664	642.7126519999999	595.862305	633.919123	573.87405	608.678607
38600	717.911499	793.1413769999999	695.100174	697.013587	613.302861	771.7462879999999	672.051771	729.972867	671.148427	722.433226	644.076114	595.2681690000001	634.647021	573.07543	603.4010519999999
38800	721.8329669999999	793.5741	695.976486	699.3513820000001	619.524397	773.787708	670.922722	731.6327259999999	672.0419410000001	727.05359	639.598808	597.922617	634.230412	573.171627	605.704584
39000	723.612849	793.326187	695.03771	695.604109	624.3971740000001	775.6342559999999	671.959755	732.362783	673.0260139999999	727.515026	643.158114	597.158862	632.222456	570.376102	607.579274
39200	726.532209	791.485147	694.045022	696.202921	625.226191	781.10362	671.6993269999999	733.0553639999999	673.829557	728.183595	640.5934219999999	600.399139	635.097414	574.2859490000001	603.574431
39400	726.588037	792.121776	689.314406	698.548775	621.456224	780.4890389999999	672.0507	734.453704	676.970195	728.15534	640.587418	599.898446	636.172389	577.127207	603.3152299999999
39600	723.599547	793.661345	690.287608	698.9451190000001	622.831451	779.055011	672.816617	736.846831	677.2939230000001	728.770716	640.190696	597.209378	637.8325309999999	576.150913	605.880268
39800	727.056917	790.311556	687.517915	697.4142009999999	624.218847	778.100789	674.7240009999999	734.855563	672.761562	733.728888	643.437334	597.0493700000001	638.0369099999999	574.4522440000001	606.75713
40000	727.238386	787.851402	687.472889	697.923041	622.406561	780.766501	677.000131	733.2923400000001	673.022419	735.4570719999999	641.94012	597.585375	636.357355	578.141199	607.759232
40200	730.155138	789.600798	688.16986	702.977524	622.443104	780.809175	678.690939	734.423474	674.540583	735.032202	644.9899379999999	594.9432889999999	633.378759	578.7300019999999	610.018286
40400	727.5383929999999	786.141809	686.975279	708.771524	620.905751	781.955981	680.3451650000001	735.416641	673.53812	736.07186	646.675214	600.225959	634.1832459999999	582.553131	605.870063
40600	733.823836	786.678665	688.856299	703.418995	624.792405	785.3743059999999	679.232282	734.260551	673.621368	733.7266490000001	642.608806	600.773363	636.008783	582.3429	608.393917
40800	736.590726	787.449039	688.0378559999999	703.3619669999999	627.664433	786.651574	677.3096519999999	737.0603070000001	677.240801	732.905057	643.724449	600.8792559999999	637.1379509999999	575.574103	607.354368
41000	737.499905	786.849555	690.5364089999999	702.283686	625.511061	788.447063	678.455237	739.268354	677.132176	735.18457	643.869462	601.800799	633.947654	578.691413	611.622999
41200	740.7511	786.6433549999999	695.0047030000001	701.812009	626.040119	790.022949	676.637953	738.987585	677.838426	737.171466	640.6195759999999	600.240017	628.9674190000001	579.326883	609.979357
41400	741.381671	786.283175	694.7721690000001	703.6850049999999	627.016609	792.6628509999999	680.24518	740.300295	678.3708849999999	735.115521	641.997886	597.815739	629.436561	578.941881	614.513369
41600	741.9807040000001	789.123983	696.2931570000001	703.649493	626.575703	794.0282559999999	681.952684	741.100837	678.418354	732.151129	641.334546	600.982726	628.161672	576.721692	615.953154
41800	735.522717	787.5431990000001	696.8941179999999	702.168233	622.722286	792.2723480000001	682.856226	739.434825	678.209923	732.1126	641.867393	601.5777099999999	629.1220950000001	574.32902	616.1436669999999
42000	737.214774	789.1815429999999	698.0761150000001	703.383704	623.1879299999999	794.601532	681.217867	740.479028	677.01342	732.292499	641.044685	601.607241	629.047331	573.0009190000001	616.094517
42200	739.121306	789.1303740000001	697.608917	701.9628700000001	624.841901	795.6777	681.386184	739.709748	677.280425	731.9969150000001	643.857818	602.22646	633.681279	572.999153	615.497076
42400	738.905432	787.634388	695.848841	704.938067	625.036204	799.411667	682.800121	742.3643900000001	678.7077830000001	734.176914	646.422179	601.6507799999999	632.733471	572.795511	614.78301
42600	740.050749	787.12188	695.896374	707.3886669999999	625.393638	798.850459	683.609495	742.1492599999999	678.925384	733.5691429999999	642.935443	602.9227030000001	632.44936	573.627271	615.411739
42800	745.161144	788.426721	696.7937559999999	704.21329	624.9556299999999	796.174925	682.7277809999999	745.411999	680.955132	731.128966	646.1752759999999	605.871001	635.292843	573.473736	617.726653
43000	745.750146	787.9763320000001	696.030993	705.371879	625.437921	798.739184	683.533211	743.720655	681.920734	729.440915	648.920774	606.469172	637.2855400000001	577.5545030000001	618.682494
43200	749.105777	786.742695	696.9656980000001	703.625822	624.121122	797.9873719999999	681.808996	745.6620059999999	678.650822	728.199514	651.315805	604.993728	637.665906	578.164378	617.6482900000001
43400	746.889553	785.244804	699.9318519999999	705.602867	625.392381	797.882214	681.537223	746.1600540000001	676.188763	728.619638	652.496403	604.75225	638.979981	577.820828	619.301596
43600	743.4449559999999	783.247364	701.7885980000001	703.83346	621.8885889999999	798.968847	683.125136	745.74568	678.9494080000001	729.093564	651.1865339999999	606.9740019999999	637.645552	579.492433	617.594571
43800	743.842996	781.737312	699.6635309999999	706.860521	621.417016	797.794135	685.0286990000001	749.345549	678.897832	731.853687	653.833683	605.7735759999999	638.6921570000001	578.373792	619.847423
44000	744.9879490000001	779.9729120000001	700.377126	710.766438	621.002783	795.074163	685.430471	751.274646	678.1415480000001	735.16647	654.205118	609.734861	639.7822269999999	580.245174	619.81706
44200	741.197916	781.215687	702.25962	705.487181	621.1390849999999	796.504549	687.7082889999999	753.565861	679.624163	735.1326799999999	655.3923530000001	611.661441	641.774073	578.3439070000001	620.770509
44400	742.849634	780.770616	705.941486	709.489959	619.3869900000001	790.147279	687.936076	754.676496	679.8698820000001	735.940228	658.259538	612.3200780000001	640.9432419999999	579.610357	621.669268
44600	740.3549849999999	778.358204	706.066997	707.941236	618.533261	790.935237	687.833393	753.1924019999999	679.1129639999999	735.269246	657.9260519999999	611.283299	639.09701	580.162134	621.3035160000001
44800	737.723253	780.384042	709.39155	709.7330400000001	621.790109	788.892175	690.19693	752.9651230000001	682.823724	737.780939	658.827989	608.372726	642.688841	579.2958480000001	621.791724
45000	738.498692	780.945824	709.329555	705.600481	620.3879919999999	789.2779360000001	688.8918639999999	750.084779	682.981709	739.8589910000001	656.8979099999999	607.605063	641.997799	578.2047	620.966609
45200	737.397003	779.8256660000001	711.193325	708.1626669999999	625.474807	789.1467150000001	690.254357	748.20217	681.9078820000001	738.917781	658.413522	607.085966	644.1227700000001	576.447906	618.582086
45400	736.8421139999999	777.992999	709.937865	705.816372	623.800929	788.376073	692.248992	745.3352610000001	678.699204	740.154136	656.865134	607.766062	645.271272	579.211232	617.272898
45600	736.025338	776.9580269999999	708.662129	704.284167	628.811841	787.4113570000001	693.08257	743.183243	677.553229	742.955552	654.246742	606.454984	643.785176	582.07934	620.701926
45800	739.087629	775.509014	707.648412	703.24761	627.0864190000001	784.689553	691.722051	744.220022	677.9023070000001	745.000362	655.768224	610.0799599999999	641.039925	581.359617	624.307483
46000	741.822174	772.7480889999999	709.805964	703.041779	627.582765	788.2575519999999	690.976726	745.368985	677.446536	744.836927	656.012071	609.5702679999999	641.876764	585.487133	620.832895
46200	740.9311309999999	774.83346	707.174638	703.859818	628.440709	781.779958	690.96206	743.991659	675.080404	745.736537	657.5525759999999	610.651054	644.1400570000001	585.976411	621.898106
46400	742.405917	775.524815	707.708716	706.3004099999999	629.08119	781.047548	692.347734	743.261334	675.742708	744.693973	660.331979	609.0092480000001	641.944155	584.477923	621.700189
46600	743.115191	776.285092	703.9260780000001	708.109819	632.299745	781.570237	694.3600690000001	747.715809	678.362479	744.477037	657.426397	608.8547440000001	639.376921	584.926632	625.49317
46800	740.7019240000001	775.049833	700.322496	707.594105	632.500296	781.671288	694.3005820000001	748.199504	678.8888019999999	745.068157	656.882678	612.52517	638.17093	585.363168	626.9543530000001
47000	741.283641	773.7668610000001	700.646493	711.6476849999999	633.157553	782.503153	695.094782	749.239555	678.5666219999999	746.5636099999999	659.480506	612.5037440000001	637.2902389999999	583.067913	627.206121
47200	742.753767	774.638508	699.7862269999999	709.441104	635.089524	781.748691	696.176653	747.33267	679.482088	748.741026	658.553657	613.583855	638.0527639999999	580.9549559999999	626.9443679999999
47400	741.205614	775.788285	698.724429	709.6274070000001	633.328899	780.887124	697.875116	748.581368	677.4963650000001	749.00302	658.398175	614.1632099999999	638.315067	581.47007	624.49897
47600	744.680756	776.664321	698.16992	711.605184	632.987205	777.705189	701.405721	748.707565	678.256121	747.919596	654.589454	616.533377	639.197818	583.363871	625.835477
47800	745.284222	774.447683	700.2774519999999	711.85433	630.490058	777.952289	702.146795	746.078791	677.592139	750.3192280000001	654.2460629999999	614.825908	640.3199950000001	583.075433	628.9309509999999
48000	745.164749	774.547147	701.0916	713.760043	632.383742	778.353958	702.1806809999999	744.952503	679.274743	750.7415120000001	652.473603	616.351602	640.101322	584.691446	630.852483
48200	745.443557	772.6678469999999	702.961125	715.433363	630.5082629999999	778.907669	704.188317	743.116159	681.1351099999999	751.580016	649.24194	617.677868	641.4289269999999	584.297769	627.8622809999999
48400	747.393457	772.356275	702.534642	715.243702	635.4086990000001	775.397903	706.933617	744.2645	680.7174	753.809825	650.223911	616.956548	642.080179	583.519365	626.293812
48600	748.752507	774.204452	703.409002	712.238072	636.870524	775.400123	706.371587	743.792781	681.884056	755.0078120000001	651.2270269999999	616.888962	643.611065	585.585839	631.586314
48800	748.744683	773.659809	703.024772	710.91091	637.795005	775.730743	702.128625	743.019715	681.307906	755.6875200000001	651.0071780000001	620.5539809999999	643.8363400000001	586.880857	630.663951
49000	745.9208110000001	773.6844	705.669357	712.322597	637.4171190000001	775.846997	702.664821	744.629683	680.485246	759.193175	652.745564	623.568908	642.081597	587.992184	631.292591
49200	744.733671	775.0145309999999	705.557346	709.115478	636.640558	776.439585	702.4520809999999	742.493214	680.522197	759.174929	650.462637	621.772866	640.267989	586.009226	633.89513
49400	742.57731	775.422817	703.057993	708.616938	641.4615259999999	777.649591	702.319901	742.86927	680.55859	759.933663	652.644909	622.9022480000001	641.056428	584.443733	633.904408
49600	744.241731	775.804666	703.8256700000001	708.134459	641.863081	778.364101	702.9161429999999	744.502695	678.2265530000001	762.126705	654.194783	624.3954110000001	641.329925	585.909638	634.990901
49800	744.935256	776.567293	701.738567	711.093177	643.057456	781.198793	701.871218	745.4989059999999	678.619011	761.560404	653.174633	623.828818	639.922959	587.079113	632.373735
50000	742.259594	777.670233	702.6734349999999	708.9129690000001	643.954399	781.207406	703.520949	745.361437	678.376807	761.2792019999999	654.166427	625.058817	639.153368	588.771338	633.199332
50200	743.009182	778.347629	701.469217	707.7540280000001	644.429187	779.829158	703.841137	745.816201	676.6377480000001	759.3777650000001	653.240594	627.773096	640.63626	589.0797	634.306168
50400	742.067063	776.950369	702.4949429999999	709.4877019999999	642.201688	780.5180730000001	704.253529	745.774397	677.378157	760.9365230000001	653.667909	625.677623	643.734319	590.1320360000001	635.567234
50600	739.4683349999999	775.827946	704.244738	711.043468	641.500556	780.2522	703.793184	743.067771	677.738775	761.951589	649.917901	628.680974	642.064295	589.034088	634.6589650000001
50800	736.929712	774.884591	703.859334	712.8212679999999	640.101307	782.699192	705.567999	743.416004	678.811465	761.1054389999999	647.938029	627.4203660000001	643.366311	587.2116940000001	632.8897450000001
51000	737.472905	776.399408	701.009102	711.702222	639.999066	782.177666	706.9686820000001	743.817303	678.472258	761.163616	648.778012	626.596563	642.058521	588.803866	635.178126
51200	736.961821	777.0157360000001	701.620064	712.4136480000001	643.358066	782.872605	706.381433	743.4438849999999	677.5374889999999	759.4482429999999	651.930649	629.1588690000001	643.682363	589.1153730000001	637.185329
51400	737.5321730000001	775.270332	700.884899	712.800093	642.969728	781.049371	707.303156	743.444458	677.913697	762.5365780000001	650.133916	630.5707980000001	645.291127	591.344404	638.092587
51600	740.221662	775.5822400000001	699.651671	711.122438	643.004156	783.075766	705.106163	745.165267	678.089651	762.135393	652.062338	630.671671	644.162326	588.614424	638.4327860000001
51800	737.703336	775.029678	698.156877	713.080884	644.20492	783.4307759999999	705.533555	743.8238759999999	678.977275	762.981425	652.2504610000001	632.2562360000001	646.5417570000001	590.895995	637.229352
52000	737.65089	775.5574230000001	698.245457	709.126862	643.119175	781.779246	702.237217	742.319358	679.505763	764.062449	655.7677610000001	632.51672	645.931245	590.538861	639.343513
52200	736.84488	775.818859	700.5859	708.2127820000001	642.912621	782.000512	701.4346730000001	744.5715849999999	679.551462	766.723108	656.667438	630.829926	646.044183	589.076507	637.903647
52400	736.744365	775.453941	703.158186	706.873155	642.333159	779.968609	704.404288	742.122538	678.701823	766.580383	656.722113	630.249058	644.6390349999999	591.491157	639.2612889999999
52600	736.328644	776.418162	705.409781	706.7167139999999	642.612691	777.1692059999999	704.062146	742.454379	679.455228	769.873597	654.955011	628.933683	646.4108150000001	591.392833	639.747752
52800	737.749347	776.982111	702.943714	705.054481	647.260264	776.572645	704.700464	741.784009	678.748893	771.512284	650.1856230000001	626.476283	645.920866	591.288684	638.171188
53000	737.593291	775.921616	702.5317660000001	704.221006	650.371111	777.9149639999999	707.019463	742.499456	679.01371	768.3464150000001	650.452953	624.100146	645.050062	594.562819	637.019257
53200	739.456912	774.487031	702.093687	703.669542	650.086733	778.97298	707.35246	738.904619	679.0280690000001	769.05835	649.880318	625.3901549999999	642.385632	593.9705650000001	636.831735
53400	739.3740730000001	772.7892559999999	702.356002	702.38618	651.403876	780.003996	707.2745530000001	739.7912	680.0710190000001	769.546688	648.49688	624.920328	643.1265549999999	592.6443009999999	637.752873
53600	741.1470879999999	771.38613	699.780579	706.467849	648.077264	778.481097	707.079021	739.072525	678.763458	771.73528	649.681815	624.147107	643.6032230000001	593.833901	636.354873
53800	741.427662	771.685267	700.122112	704.711683	650.59731	778.8430139999999	707.8768759999999	738.267878	677.5772099999999	771.194546	647.8808690000001	627.678879	644.672179	594.901064	637.749612
54000	740.970817	771.793755	701.182133	704.40285	649.778183	779.4810200000001	708.140504	737.726128	675.4807440000001	771.653497	647.566243	624.6800969999999	643.540176	593.194148	635.606573
54200	743.6285889999999	770.424213	701.636651	705.729734	650.251441	781.4114599999999	710.365824	733.2192570000001	675.3999809999999	772.0580669999999	647.638209	626.837039	645.995742	595.0090339999999	634.757577
54400	744.4451190000001	772.220571	701.787474	708.5212769999999	647.5519879999999	781.894455	712.109012	732.3755110000001	676.022106	774.3418889999999	650.070671	625.803583	645.5357019999999	593.59767	636.595266
54600	744.644175	774.564363	701.027156	706.946817	646.172866	780.26621	712.094998	730.932191	678.009738	775.944509	650.617421	626.85266	645.92679	595.066424	634.626063
54800	745.70268	777.926237	701.659193	706.81805	644.062855	781.538445	713.72308	731.615656	679.839339	774.795325	650.4965030000001	627.572374	644.04323	596.7124230000001	635.579558
55000	744.51171	777.079191	701.6533730000001	710.844872	643.654289	779.364947	714.309941	732.077991	679.6963139999999	774.483577	654.1227650000001	630.149264	641.976651	596.552142	638.53113
55200	744.918929	778.79657	705.7596440000001	709.266174	642.533691	778.66828	713.679082	731.3403549999999	678.168717	773.2932400000001	651.094498	632.69644	642.3066660000001	595.685511	636.980907
55371	742.99972	776.353774	703.056273	710.1047169999999	641.741578	779.404678	711.754599	732.475805	678.71	772.106724	650.304538	631.422766	641.480462	592.620862	634.112385
55400	743.0214589999999	776.377892	703.030474	710.102949	641.741578	779.132028	711.704088	732.724734		771.397005	650.335017	631.476231	641.5180790000001	592.628658	634.990008
55600	742.777592	776.993773	703.82537	710.149444	642.176068	778.431506	711.741624	731.956764		771.981579	649.466441	630.6216450000001	641.125861	594.271126	635.854106
55800	743.535779	778.134603	705.436363	707.112195	644.7484360000001	777.416115	712.359418	731.008988		772.282838	649.76433	634.969492	643.822712	596.462653	637.649042
56000	744.5621639999999	778.820581	709.051175	709.993839	646.70691	777.622843	711.475184	731.398678		773.475766	649.959181	634.1991690000001	643.944247	593.612654	638.289993
56200	743.461918	780.588595	709.2364980000001	712.053937	645.640621	777.36963	708.94926	732.011449		775.106079	649.812502	632.298032	643.199738	595.1017559999999	637.344374
56400	744.235134	780.527496	708.831673	712.710782	650.335259	778.993556	708.604995	735.000043		770.223729	650.544936	632.562569	642.564575	594.7275139999999	640.009
56600	746.390322	781.976324	707.355548	713.44632	651.41339	780.340587	709.863225	735.599373		771.482403	648.586058	632.024064	643.8794429999999	594.864509	641.627854
56800	745.668075	783.54891	703.757801	712.8957690000001	650.641314	779.110555	710.140213	735.287101		771.822582	647.974388	632.416996	644.853791	596.553675	642.4572049999999
56811	745.668075	783.54891	702.94516	712.909091	650.66057	779.122455	710.904679	735.287101		772.0980030000001	647.974388	632.4252230000001	644.853791	596.523984	641.502661
57000	746.450229	782.5805809999999	699.4122160000001		653.125734	778.878702	712.2652400000001	736.128827		772.899404	648.486447	632.954533	644.835579	594.871491	643.010467
57200	743.962579	782.319179	698.596384		654.358741	780.812503	710.9501190000001	738.008051		772.8890700000001	648.208046	635.21836	645.13441	596.358955	644.191338
57400	744.104087	781.427951	698.032662		656.223716	782.718227	713.0309639999999	739.611387		772.9934139999999	651.527898	636.543556	642.306833	594.19147	643.576388
57600	746.417814	781.96574	699.163333		660.692679	782.30834	712.785462	737.781819		772.56039	651.135863	634.025817	642.517841	595.1126889999999	642.61741
57800	748.275424	782.5528099999999	700.938581		663.009677	783.140248	713.587775	738.8689019999999		771.256344	648.796483	632.5925	643.580878	595.4961089999999	641.53543
58000	748.5370429999999	781.032653	701.412048		665.130678	781.6099690000001	715.689172	738.863183		770.262953	649.780283	633.9235719999999	642.8045400000001	596.29247	642.228648
58200	747.805612	781.1741900000001	702.4572410000001		665.1531349999999	782.951771	715.103625	735.9026269999999		769.042971	649.362244	632.591813	641.321592	596.4068440000001	639.851748
58400	747.176609	779.583817	703.889016		663.887089	783.374785	715.0181309999999	734.619866		768.88265	650.638499	634.183983	641.031575	596.775101	639.574512
58600	744.9600730000001	780.676616	706.073893		667.7977179999999	782.229563	715.807409	733.7005389999999		767.576574	652.3707870000001	632.669241	643.003325	597.321509	639.084037
58800	742.86536	779.641451	704.187079		670.069575	782.7904440000001	716.105333	734.649006		769.773348	651.4497269999999	636.4250400000001	643.294433	600.090075	640.287113
59000	743.257591	780.1186150000001	705.440372		672.322731	782.580639	716.102443	736.2042650000001		767.3775440000001	649.4539110000001	635.2641940000001	640.558722	599.637114	640.519005
59200	743.3099070000001	779.807877	705.624459		674.080735	782.25232	716.901878	736.702196		768.933815	649.1094469999999	635.6191200000001	638.597281	599.812169	640.3470219999999
59400	745.662289	779.129123	705.7166129999999		675.170744	782.2561900000001	714.677381	737.5245570000001		771.431252	650.358153	633.236525	636.795145	600.5878309999999	639.4186070000001
59600	746.143216	779.393977	705.482256		675.410576	781.40134	714.0742290000001	736.212662		770.563751	651.200637	631.7432980000001	635.941044	600.1122429999999	640.629269
59800	745.970156	780.022449	705.3387700000001		678.460779	780.8988320000001	713.9806769999999	736.1874320000001		771.6250809999999	651.73128	632.8095490000001	635.568495	598.2910559999999	640.419675
60000	746.698392	780.322708	705.929521		677.0975	779.269946	714.347256	734.900858		772.730972	651.8202259999999	631.54792	634.992019	599.765475	638.786104
60200	746.925325	780.173936	706.639304		677.4915599999999	778.056964	714.928866	735.651257		775.729916	653.502924	632.799418	637.074275	599.6886450000001	640.3070150000001
60400	748.754118	778.0836730000001	707.493692		676.22634	778.945238	714.9842530000001	734.1075549999999		775.300883	653.4651700000001	633.910436	637.84046	599.9946620000001	642.0004299999999
60600	745.692092	778.312911	705.943255		679.575136	779.729659	714.789133	733.1592400000001		774.379027	653.97226	634.3103679999999	637.4097019999999	601.5192509999999	641.2553809999999
60800	744.073033	778.2331519999999	704.9298200000001		682.528047	778.534951	714.879693	730.5903139999999		774.6385740000001	655.412496	634.20079	639.0705929999999	602.982253	644.1475280000001
61000	744.024914	778.0664690000001	703.355377		683.604012	777.39052	715.785502	729.807948		774.14	655.519183	634.568532	640.403219	603.709896	641.771334
61200	742.568432	778.512342	703.51303		683.203891	777.75503	716.324153	729.991054		776.071311	655.264275	632.724496	641.76298	602.787746	639.127379
61400	741.379101	779.536055	702.641922		686.255208	777.816918	715.647361	727.193318		774.977749	655.447327	632.609551	642.521084	602.780997	640.252793
61600	740.940197	778.505038	703.41091		686.485986	779.589922	712.9965530000001	727.4897530000001		773.610315	655.767428	634.489195	643.815662	602.913142	640.400112
61800	741.235894	778.7179570000001	702.760515		686.524044	778.569131	712.031852	729.904017		772.8045940000001	655.8185139999999	633.112574	644.7214349999999	599.886979	641.929375
62000	739.645715	777.818516	702.176025		687.865322	776.843217	712.261752	730.11743		771.42837	653.426434	635.064523	646.643278	600.042945	642.6830620000001
62200	740.305073	777.980605	702.937004		688.016354	777.882871	712.972951	730.8102200000001		772.640708	654.217097	638.3059089999999	646.5650099999999	600.588686	643.869769
62400	740.106174	778.7211580000001	701.858792		689.373075	778.0042	711.893425	731.560911		771.207463	654.056195	637.371455	647.803023	601.863236	644.6045849999999
62600	740.0104610000001	778.375399	700.980991		692.47167	777.5776	711.642542	732.805865		771.070871	656.065724	637.8016719999999	646.891386	601.504197	645.113809
62800	741.042455	779.3133429999999	698.116575		690.032428	777.391341	711.960696	732.834081		774.397022	655.148509	636.508531	646.376326	599.846663	645.676379
63000	741.299825	778.98032	697.654002		687.2327730000001	777.4009679999999	712.14955	734.538807		774.0828230000001	654.416766	636.591997	646.418333	598.905573	646.546218
63200	740.144641	779.4053759999999	696.561887		689.022813	778.058192	713.7274719999999	733.4594480000001		775.0338730000001	655.073271	634.5793160000001	648.538287	597.692947	646.072274
63400	742.422169	779.2971679999999	695.767984		688.418546	777.750473	714.889433	733.708275		776.956643	655.285244	633.2573719999999	649.915039	598.439143	646.6536580000001
63600	742.0546929999999	777.169588	693.25288		690.688231	778.937928	713.97241	734.141788		777.256436	656.059809	632.799836	648.393881	598.7097570000001	645.931929
63800	742.954927	776.642473	693.569002		690.13455	777.622035	713.144875	733.29053		779.216318	655.420313	633.522565	648.279342	598.9636879999999	645.088977
64000	742.88982	777.789694	692.447519		690.207866	777.4747150000001	711.456163	733.68929		779.557568	655.6306089999999	634.670958	649.3058589999999	600.2769400000001	645.813432
64200	742.7639230000001	776.9924900000001	690.60142		689.297163	776.766217	710.972488	732.78269		780.029886	656.7517280000001	637.9031679999999	648.169067	600.723934	645.414308
64400	745.217653	777.976867	691.4515700000001		689.381139	777.532674	710.410357	732.584207		780.02366	658.516838	635.587884	648.581108	598.4361759999999	645.141502
64600	743.957393	777.891906	691.73068		691.245104	776.7578	710.69393	731.281734		780.349194	658.6831070000001	636.166446	648.282154	599.860403	647.200151
64800	745.8383650000001	777.905189	691.529783		691.7849809999999	775.858279	711.342379	729.658613		779.150026	660.3380179999999	635.843261	647.971001	598.130622	646.2408849999999
65000	745.280783	775.738695	691.006874		691.767605	775.175795	709.1217889999999	729.913938		777.5105110000001	660.771016	637.360501	647.307894	596.613828	645.541618
65200	744.2112030000001	775.50735	691.1205219999999		693.0453570000001	774.560034	710.7685190000001	730.47654		780.8421900000001	661.489325	637.209523	648.202237	597.906713	644.991715
65400	744.712491	775.299665	691.7264230000001		693.545941	775.463342	711.518779	731.251127		782.162429	661.865159	637.891575	645.464527	598.609983	644.227536
65600	744.994738	775.7828860000001	692.427164		693.651764	777.0893570000001	711.953817	731.147214		780.677148	661.806214	639.2850129999999	645.5567940000001	599.179196	644.691087
65800	744.508702	776.211894	691.03427		697.8873480000001	775.683999	710.745202	730.405899		780.892083	661.937822	636.515196	646.224274	601.376665	642.340241
66000	745.2484860000001	777.916127	690.067292		697.867351	776.5079	711.264776	731.181252		782.915146	661.849063	637.566273	647.769475	600.949195	641.85075
66200	745.961055	778.4282360000001	690.0104719999999		694.33097	775.724633	709.8020740000001	730.52939		784.0615809999999	662.248673	640.310756	648.437926	601.512441	642.223808
66400	746.41413	780.022852	688.806478		690.457988	775.352447	709.417926	730.233024		785.000325	663.615599	641.142627	648.753786	603.191542	640.6523950000001
66600	745.944292	779.240645	688.0978190000001		689.424895	777.504629	710.223601	730.111963		786.370269	664.631374	642.802419	648.249986	603.0311379999999	639.741795
66800	744.828942	780.17397	689.275644		685.3318059999999	778.892428	709.453478	729.8490730000001		788.1535709999999	667.8469	642.6516650000001	648.022602	602.868909	638.0171650000001
67000	743.602615	780.917537	688.692201		684.7438400000001	778.513363	711.9485030000001	729.497613		790.166517	668.079562	642.267749	646.872913	605.11387	638.511851
67200	743.438685	782.1188089999999	688.703858		686.091781	779.291594	710.928085	727.853916		791.0512110000001	668.877626	644.6579009999999	646.8122	603.552624	637.454612
67400	742.420975	782.2799570000001	687.900097		685.520447	778.667858	711.216219	728.1798309999999		791.595954	668.846411	644.2213879999999	647.55018	603.129549	638.62283
67600	741.402505	782.988661	689.396624		685.53402	777.7410570000001	711.742734	728.03638		795.243362	668.44502	642.938414	647.035989	604.6053469999999	638.933886
67800	741.246378	782.670675	688.1265549999999		685.187517	777.953943	710.8694320000001	728.310207		795.967745	667.572888	641.845112	648.835512	605.65043	638.156392
68000	738.643013	782.777062	687.94332		683.641762	779.03685	711.3946589999999	728.1180400000001		795.7560530000001	667.913224	643.2506440000001	649.573691	605.65035	638.0103740000001
68200	739.1494809999999	783.165288	686.2850639999999		684.667276	778.8573849999999	711.060388	727.431067		795.8546240000001	669.601584	644.208712	648.993938	604.935462	638.3460259999999
68400	741.039387	783.397013	686.7056269999999		686.505429	779.073459	710.8063400000001	727.70612		795.828722	669.648335	644.107532	649.593759	607.135542	638.775584
68482	741.094476	783.981809	686.8606589999999		686.085576	779.15639	710.958792	727.553539		795.7422809999999	668.797557	644.122974	650.753065	607.036585	638.684082
68600	739.9644860000001	784.266974	687.5433059999999		684.42468	778.96917	710.2403780000001	726.709797		795.8510769999999	668.86082	643.707356	650.317489		638.728947
68800	743.0775110000001	784.678414	687.6215589999999		681.459479	777.766704	709.922001	725.972794		793.571638	668.663822	644.061382	648.6223309999999		639.5508980000001
69000	742.896155	784.863212	685.902092		678.717759	778.504516	710.506608	726.167501		792.239899	668.532695	642.0595099999999	648.759626		638.802987
69200	743.807953	784.639181	686.382301		678.226487	778.727691	710.949457	726.6969280000001		795.9388769999999	666.435388	640.381655	650.371082		639.243719
69400	744.435003	784.1745080000001	686.545598		676.000704	779.0281269999999	711.512733	727.442338		795.3142339999999	662.717406	639.061501	651.9103610000001		640.478787
69600	745.979315	785.157467	686.561709		676.962317	778.861758	711.908543	727.404914		795.011353	663.0935900000001	640.53926	651.9271669999999		637.67047
69800	747.217581	783.459192	686.404309		676.839821	779.737531	714.413619	725.2808349999999		794.7197269999999	664.5440110000001	641.7263059999999	651.569205		637.394461
70000	747.401702	785.246379	685.996295		676.7003139999999	780.219054	714.098047	725.528		797.04698	664.409689	640.911563	651.195667		638.926396
70003	747.401702	785.246379	685.996295		676.7003139999999	780.219054	714.120438	725.528		797.04698	664.409689	640.911563	651.195667		638.926396
70200	746.3539910000001	783.878927	687.598131		678.753172	779.6336200000001	713.856796			799.2823400000001	663.866505	642.353622	651.416028		640.4872349999999
70239	746.376679	785.042383	687.598131		679.305985	779.661162	714.0275059999999			799.282203	664.600191	641.719207	652.101289		640.485117
70400	743.77701	785.097078			680.099288	779.678675	712.994158			799.199988	665.3172030000001	642.976884	652.096558		640.865642
70600	743.4287969999999	785.696033			679.511356	779.466993	714.3315259999999			795.9481139999999	664.9133320000001	643.742736	652.460633		641.690605
70800	742.322904	786.4444639999999			678.1776679999999	779.462126	716.274188			796.933785	664.851427	643.6861299999999	651.025287		644.410957
71000	742.137522	786.0736410000001			682.5008320000001	777.619725	716.918498			795.865887	664.789428	642.65143	651.221555		644.556079
71200	741.42206	785.7738820000001			682.142345	777.85956	718.495139			796.678923	665.4524150000001	641.551051	652.252693		646.715284
71400	740.280926	785.853037			681.729737	778.221121	719.356416			797.011587	666.1517610000001	641.601838	652.2061110000001		646.675615
71600	740.38909	785.711958			681.411204	779.311326	718.701908			796.204662	663.842207	642.1556889999999	652.0551360000001		646.579341
71800	739.111161	786.366235			681.427674	779.770782	718.975685			796.685098	664.077238	643.126567	652.108707		650.139693
72000	739.296183	786.799464			681.817549	779.974383	720.499572			794.982925	663.3949150000001	642.142126	651.782339		650.86983
72200	739.06981	786.03298			682.850124	780.217434	721.995512			793.436048	663.898825	642.1637400000001	652.250979		652.992576
72400	739.1840080000001	785.5164940000001			683.600067	780.428458	722.5671990000001			790.429409	661.980768	642.298002	650.6169269999999		653.652361
72600	740.349797	786.001793			684.49496	780.159797	722.295575			789.434355	662.711365	641.8415620000001	651.4237099999999		653.989664
72791	741.218644	786.1155660000001			686.646157	780.240916	722.753824			791.5559549999999	662.716775	639.841367	649.7340429999999		654.02092
72800	741.1989629999999	786.1155660000001			686.646157	779.7934799999999	722.760262			791.5559549999999	662.716775	639.850757			654.02092
73000	741.9478429999999	786.831365			687.953677	779.052021	723.2581700000001			791.275408	662.819554	642.398022			654.8750200000001
73200	741.4832150000001	787.462279			688.6013	779.758524	723.076667			789.685642	662.709698	643.604516			654.9534570000001
73400	741.692986	786.05633			687.854695	781.474246	723.24612			790.819323	663.197595	644.870932			654.496581
73600	741.633694	785.575373			691.110845	781.188436	724.061021			790.894003	661.8854719999999	643.034161			654.412072
73800	740.5013389999999	786.166043			689.972258	780.570638	723.00624			789.4218950000001	660.087709	642.4191860000001			655.429271
74000	741.0200990000001	786.369591			691.021421	778.897448	723.715716			791.789913	659.5768559999999	641.858947			655.8057769999999
74200	742.023083	785.9976429999999			691.5466309999999	778.5699089999999	723.3634490000001			794.226154	660.393879	640.744812			653.740941
74400	742.222535	785.28359			693.043932	778.332848	726.544089			794.377066	659.877217	641.373035			654.4346929999999
74529	743.662606	785.05			691.9791849999999	778.330796	726.55111			795.488524	659.8460150000001	640.94402			654.735385
74600	743.106633				693.7092700000001	777.849786	726.713027			795.8816360000001	659.892912	640.2583070000001			655.405587
74729	742.615546				694.291667	778.563445	726.928324			795.8816360000001	659.30557	640.897515			656.178258
74800	743.0441860000001					778.551051	726.306693			794.860809	659.236862	641.792132			654.6536980000001
75000	742.513792					777.367419	725.868144			792.90594	659.726319	641.796306			653.038094
75200	741.65682					777.640124	725.751846			793.094876	659.941716	641.832893			653.071782
75400	741.892065					776.644367	725.900454			791.986755	659.967704	641.2610589999999			652.702275
75600	741.376975					776.736923	725.414393			792.819036	660.6955059999999	641.323313			652.5942309999999
75800	741.556254					776.348301	726.1600639999999			791.5677509999999	661.434341	641.485262			655.450041
76000	743.042674					775.524788	726.673768			793.956689	663.942102	641.052689			656.076199
76200	744.459975					775.915787	726.898752			792.193609	662.513154	641.267672			655.565718
76400	745.221536					775.4520160000001	729.3475990000001			794.2774009999999	662.7783459999999	641.478179			655.737835
76600	744.5728379999999					775.408514	728.87693			795.738541	663.031873	642.643654			654.892754
76800	744.969328					774.333052	729.799621			796.735353	663.4007	641.796258			656.967054
77000	745.377612					775.148142	730.113233			797.905794	664.5659440000001	641.2680780000001			656.759204
77200	744.3431400000001					774.5137	728.91112			798.64778	665.893151	640.611535			656.310391
77354	745.0870620000001					775.148507	728.611111			798.69497	664.665213	640.083635			657.040662
77400	745.1403730000001					775.335747				798.695913	664.717658	639.5175879999999			657.26098
77600	748.126348					773.679493				797.1752690000001	663.353708	638.590663			656.512617
77800	747.850128					773.2890269999999				798.968478	663.372773	638.183925			659.3330129999999
78000	745.6671809999999					773.477696				797.135722	662.441838	639.411893			658.544224
78200	745.541159					774.286084				796.994538	662.338222	638.547514			657.358483
78282	745.882376					774.23086				797.6901280000001	662.333333	637.972854			657.373462
78400	746.203505					773.593976				798.5234690000001		638.014662			657.404086
78600	745.687543					773.8103570000001				800.445572		639.561138			656.7027320000001
78800	744.464107					773.298567				800.840404		639.103293			655.549592
79000	745.810958					773.6373309999999				801.154848		639.268063			654.690431
79200	746.064604					772.309305				802.328858		639.4146440000001			656.176422
79400	746.272027					772.339335				801.682827		638.062114			656.5224900000001
79600	747.240466					773.794032				800.711582		638.28787			658.247108
79800	745.0958969999999					772.865503				799.053864		638.373579			659.0204809999999
79817	745.08547					772.865503				798.272161		638.394888			659.739226
80000						772.552083				797.3425480000001		638.416577			657.6594240000001
80200						772.444783				796.659398		639.252916			657.027283
80400						772.746608				796.699919		640.0531589999999			657.008143
80600						772.765939				797.091233		639.903993			655.743602
80773						771.6084179999999				797.720266		638.969448			656.677419
80800						771.595669				797.746216		638.948766
81000						771.7463339999999				799.501143		639.016456
81200						772.512338				799.815416		639.129626
81400						772.86281				799.111243		639.951273
81600						772.1285790000001				799.716011		640.783094
81800						771.6910230000001				799.745661		642.101468
82000						771.478953				798.934122		642.0554599999999
82200						772.102443				799.571527		642.155533
82400						772.82087				799.882533		642.359512
82442						772.813002				799.879518		642.363481
82600						772.95461						642.385191
82800						773.077959						643.387024
83000						773.894176						641.842888
83200						772.842853						642.4082599999999
83400						773.435163						642.659772
83600						773.8342650000001						643.6277269999999
83800						773.451528						643.843165
84000						772.122067						642.315013
84076						772.241471						641.827273
84200						772.4613780000001
84400						772.242893
84600						772.633494
84800						771.693884
84873						771.68595
