# Supplementary material for: Comparative analysis of the effects of cyclophosphamide and dexamethasone on intestinal immunity and microbiota in delayed hypersensitivity mice
Source: PLoS One. 2024 Oct 17;19(10):e0312147. doi: 10.1371/journal.pone.0312147 (PMC11486373; doi:10.1371/journal.pone.0312147)
Supplement: S2 File — (ZIP) [file pone.0312147.s002.zip › 3_AlphaDiversity/Rarefaction/rarefaction.groups_mean.xls]

numsampled	A	C	D
1	1.0	1.0	1.0
200	56.016	72.444	44.854
400	82.57000000000001	105.31200000000001	67.134
600	104.65	131.66799999999998	83.35
800	120.81599999999999	151.702	96.522
1000	136.476	169.214	107.39000000000001
1200	149.72199999999998	184.55599999999998	116.90599999999999
1400	161.47199999999998	198.352	126.85999999999999
1600	172.01000000000002	209.72599999999997	135.83599999999998
1800	182.542	221.122	144.84999999999997
2000	190.82199999999997	230.298	152.04000000000002
2200	200.17000000000002	239.23199999999997	159.026
2400	208.10399999999998	247.61999999999998	165.35399999999998
2600	215.452	254.86800000000002	170.84
2800	222.92399999999998	263.09000000000003	176.88
3000	229.086	269.97	181.762
3200	235.734	276.97200000000004	187.562
3400	241.308	283.984	192.45799999999997
3600	246.86999999999998	290.274	197.422
3800	251.87600000000003	296.396	202.168
4000	257.502	302.03599999999994	207.11999999999998
4200	262.99	307.432	210.73600000000002
4400	268.332	312.586	215.108
4600	273.25	316.87	219.22199999999998
4800	277.91999999999996	321.406	223.42
5000	282.56399999999996	325.90799999999996	226.956
5200	286.82800000000003	330.572	230.7
5400	290.554	335.56	234.66199999999998
5600	293.594	339.938	237.51999999999998
5800	297.662	344.316	239.98000000000002
6000	301.73400000000004	347.988	243.32199999999997
6200	306.32000000000005	352.0200000000001	247.23000000000002
6400	310.31	356.032	249.81599999999997
6600	313.936	360.184	252.474
6800	317.178	363.438	256.00600000000003
7000	320.77	367.93199999999996	259.51599999999996
7200	323.982	371.162	262.18
7400	326.846	374.486	265.21999999999997
7600	329.804	378.002	268.282
7800	332.93	381.058	271.20599999999996
8000	336.15599999999995	383.88399999999996	273.63
8200	339.062	386.90000000000003	276.13800000000003
8400	341.696	390.014	278.298
8600	344.58599999999996	392.10799999999995	280.52599999999995
8800	347.94199999999995	394.742	283.334
9000	350.652	397.58000000000004	286.192
9200	352.984	399.568	289.02200000000005
9400	355.562	402.332	291.55
9600	358.556	405.14799999999997	293.67400000000004
9800	360.72400000000005	407.63199999999995	295.588
10000	363.48400000000004	410.616	297.994
10200	366.558	413.476	300.782
10400	369.156	415.582	302.906
10600	372.36	417.986	304.938
10800	374.17999999999995	420.61199999999997	307.606
11000	376.572	422.764	309.332
11200	378.648	425.57000000000005	311.918
11400	381.26000000000005	428.212	314.296
11600	383.09800000000007	431.21000000000004	316.1
11800	385.1	433.06800000000004	318.37600000000003
12000	387.298	434.604	319.706
12200	389.752	436.988	321.51
12400	391.81399999999996	439.12600000000003	323.142
12600	394.36400000000003	440.976	324.95799999999997
12800	396.50199999999995	443.052	327.012
13000	398.61800000000005	444.81800000000004	329.224
13200	401.00600000000003	447.262	330.614
13400	402.8059999999999	449.33000000000004	332.62
13600	405.31	451.128	334.554
13800	407.196	453.076	336.69
14000	409.05400000000003	455.1379999999999	338.18600000000004
14200	410.92600000000004	457.50600000000003	340.15
14400	412.53600000000006	459.98400000000004	341.63
14600	414.154	461.774	343.15600000000006
14800	415.468	463.994	345.256
15000	417.50600000000003	466.218	346.726
15200	418.95200000000006	468.42600000000004	347.832
15400	421.09399999999994	470.424	349.29200000000003
15600	422.96400000000006	472.77200000000005	350.804
15800	425.24800000000005	474.776	351.812
16000	428.07199999999995	476.99800000000005	353.486
16200	430.134	478.582	355.336
16400	431.692	479.67600000000004	356.784
16600	433.3740000000001	481.41999999999996	358.12600000000003
16800	434.9440000000001	482.9820000000001	359.988
17000	436.366	484.52	361.466
17200	438.326	486.01800000000003	362.82399999999996
17400	440.206	487.97800000000007	364.802
17600	441.76399999999995	489.34	366.808
17800	443.7780000000001	490.61	368.024
18000	445.4	492.14399999999995	369.54200000000003
18200	446.98999999999995	493.68999999999994	370.84399999999994
18400	448.576	495.31800000000004	372.442
18600	450.23400000000004	496.6959999999999	374.268
18800	451.532	498.56000000000006	375.54200000000003
19000	453.00600000000003	500.26800000000003	377.312
19200	454.65	501.62399999999997	378.434
19400	455.81000000000006	502.57399999999996	379.838
19600	457.20799999999997	503.662	381.116
19800	458.6	505.07399999999996	382.212
20000	459.828	506.21399999999994	383.40999999999997
20200	461.284	507.93999999999994	385.072
20400	463.06800000000004	509.39400000000006	386.288
20600	464.16999999999996	511.19800000000004	387.514
20800	465.21000000000004	512.6	388.63399999999996
21000	466.43999999999994	513.524	390.11800000000005
21200	467.302	515.274	391.674
21400	468.872	516.7119999999999	393.03999999999996
21600	470.238	517.89	394.82
21800	471.396	519.066	396.088
22000	473.03599999999994	519.954	397.4
22200	474.51399999999995	520.9739999999999	398.52400000000006
22400	475.52	522.124	399.702
22600	477.14799999999997	523.216	400.85
22800	478.4599999999999	524.438	401.99
23000	479.922	525.71	402.942
23200	481.04200000000003	527.492	404.67199999999997
23400	482.57	528.652	405.68600000000004
23600	483.704	529.516	407.23400000000004
23800	485.14000000000004	530.758	407.952
24000	485.996	531.86	409.238
24200	487.596	533.342	410.134
24400	488.72799999999995	534.442	411.31800000000004
24600	489.8639999999999	535.3039999999999	412.51000000000005
24800	491.128	536.272	413.15
25000	492.04200000000003	537.302	414.50200000000007
25200	492.73600000000005	538.476	415.46999999999997
25400	493.94000000000005	539.444	416.834
25600	494.70199999999994	540.394	418.032
25800	495.7099999999999	541.702	419.02799999999996
26000	497.514	543.236	419.896
26200	498.44800000000004	544.558	420.77
26400	499.34399999999994	545.684	421.544
26600	500.71000000000004	546.8	422.184
26800	501.84799999999996	547.658	422.87800000000004
27000	503.64	548.4100000000001	423.81000000000006
27200	504.892	549.2479999999999	425.41400000000004
27400	506.014	550.0759999999999	426.358
27600	506.84400000000005	550.57	427.87000000000006
27800	508.01000000000005	551.5640000000001	428.988
28000	508.95	552.198	430.1719999999999
28200	510.0559999999999	552.768	431.04799999999994
28400	511.672	554.32	432.092
28600	512.7860000000001	555.64	433.21999999999997
28800	513.484	556.576	434.544
29000	514.1360000000001	557.5600000000001	435.64000000000004
29200	515.022	558.354	436.75999999999993
29400	516.508	559.264	437.776
29600	517.528	560.1479999999999	438.68999999999994
29800	518.4060000000001	561.0319999999999	439.424
30000	519.158	561.894	440.238
30200	519.944	562.39	440.79400000000004
30400	521.008	563.1199999999999	441.936
30600	521.72	563.866	443.1
30800	522.5319999999999	564.4780000000001	444.334
31000	523.634	565.576	445.338
31200	524.47	566.61	446.088
31400	525.164	567.3500000000001	446.7219999999999
31600	526.21	568.5740000000001	447.64399999999995
31800	527.18	569.524	448.50199999999995
32000	527.942	570.3340000000001	449.30999999999995
32200	528.48	570.72	450.314
32400	529.3500000000001	571.352	451.0559999999999
32600	530.454	572.0959999999999	451.87000000000006
32800	531.132	573.0899999999999	452.422
33000	531.8140000000001	573.7879999999999	453.3379999999999
33200	532.616	574.95	454.32399999999996
33400	533.376	576.008	455.784
33600	534.486	576.6940000000001	456.526
33800	535.346	577.652	457.51599999999996
34000	535.9739999999999	578.5260000000001	458.666
34200	537.1859999999999	579.0980000000001	459.3639999999999
34400	538.364	580.074	460.16
34600	538.936	580.638	460.678
34800	539.9080000000001	581.682	461.35599999999994
35000	540.5600000000001	582.184	461.866
35200	541.4	582.8639999999999	462.6
35400	542.442	583.808	463.03599999999994
35600	543.376	584.244	463.9
35800	544.066	585.05	464.762
36000	544.922	585.602	465.492
36200	545.9660000000001	586.32	466.08000000000004
36400	546.912	587.178	466.814
36600	548.01	588.1480000000001	467.67600000000004
36800	548.6380000000001	588.594	468.39400000000006
37000	549.374	589.2760000000001	469.012
37200	550.254	590.1940000000001	469.76599999999996
37400	550.92	591.1179999999999	470.76000000000005
37600	551.934	591.6560000000001	471.514
37800	552.596	592.392	472.012
38000	552.984	593.2879999999999	472.42800000000005
38200	554.332	594.202	473.21799999999996
38400	555.664	594.984	473.956
38600	556.15	595.658	474.688
38800	557.4	596.7560000000001	475.47800000000007
39000	558.2719999999999	597.4720000000001	476.326
39200	558.9639999999999	598.332	477.046
39400	559.686	599.1279999999999	477.592
39600	560.3439999999999	599.9280000000001	478.12399999999997
39800	560.84	600.7860000000001	478.54799999999994
40000	561.388	601.392	479.10200000000003
40200	562.182	602.176	479.89000000000004
40400	562.902	603.028	480.9700000000001
40600	563.756	603.644	481.70599999999996
40800	564.424	604.43	482.25
41000	565.2099999999999	605.2819999999999	483.21799999999996
41200	566.464	606.1279999999999	483.534
41400	566.95	607.0600000000001	484.072
41600	568.1479999999999	607.972	484.62
41800	568.9559999999999	608.892	485.29200000000003
42000	569.8059999999999	609.498	485.64
42200	570.426	609.926	486.31200000000007
42400	571.046	610.8619999999999	486.79800000000006
42600	571.832	611.5260000000001	487.226
42800	572.616	612.076	488.38599999999997
43000	573.34	612.91	489.326
43200	573.8820000000001	613.284	489.832
43400	574.626	613.6519999999999	490.546
43600	575.05	614.616	491.096
43800	575.6479999999999	615.2360000000001	491.5780000000001
44000	576.1899999999999	615.942	492.242
44200	577.2919999999999	616.74	492.79400000000004
44400	578.432	617.47	493.4599999999999
44600	578.796	617.956	494.05
44800	579.458	618.8399999999999	494.59000000000003
45000	579.77	619.082	494.96999999999997
45200	580.678	619.4240000000001	495.442
45400	581.106	620.074	496.05999999999995
45600	581.538	620.6479999999999	496.59399999999994
45800	582.26	621.168	497.2420000000001
46000	582.85	621.7679999999999	497.782
46200	583.27	622.126	498.524
46400	583.9240000000001	622.662	498.90200000000004
46600	584.61	623.614	499.51000000000005
46800	585.092	624.168	500.09000000000003
47000	585.632	624.788	500.456
47200	586.292	625.586	500.57399999999996
47400	586.646	626.192	500.804
47600	587.4159999999999	626.844	501.698
47800	587.6600000000001	627.202	502.408
48000	588.266	627.734	503.12600000000003
48200	588.856	628.4879999999999	503.418
48400	589.688	629.044	503.96400000000006
48600	590.22	629.6519999999999	504.63
48800	590.502	630.0760000000001	505.284
49000	590.804	631.1020000000001	506.0540000000001
49200	591.448	631.5240000000001	506.5400000000001
49400	591.8720000000001	632.1200000000001	507.148
49600	592.4259999999999	632.8459999999999	507.808
49800	593.2520000000001	633.418	508.34399999999994
50000	593.788	633.888	509.00999999999993
50200	594.1479999999999	634.126	509.716
50400	594.796	634.534	510.302
50600	595.096	634.966	510.908
50800	595.5780000000001	635.3580000000001	511.332
51000	596.05	635.84	512.118
51200	596.588	636.1199999999999	513.0400000000001
51400	596.812	636.728	513.3340000000001
51600	597.4019999999999	637.274	513.864
51800	597.696	637.6279999999999	514.576
52000	597.7520000000001	637.868	515.402
52200	598.23	638.4100000000001	515.87
52400	598.75	639.0360000000001	516.406
52600	599.1	639.57	516.808
52800	599.6279999999999	639.99	517.05
53000	600.1139999999999	640.388	517.462
53200	600.604	640.802	517.9219999999999
53400	600.9559999999999	641.326	518.518
53600	601.42	641.726	518.864
53800	601.9159999999999	642.242	519.574
54000	602.5	642.546	519.798
54200	603.0339999999999	643.008	520.4559999999999
54400	603.624	643.658	520.8480000000001
54600	604.1	644.192	521.442
54800	604.92	644.83	521.966
55000	605.6940000000001	645.234	522.7280000000001
55200	606.282	645.458	523.056
55371	606.544	645.758	523.172
55400	606.55	651.7825	523.2479999999999
55600	607.332	652.2774999999999	523.716
55800	608.1539999999999	652.395	524.594
56000	608.918	652.735	525.1339999999999
56200	609.42	653.075	525.472
56400	610.186	653.7875	525.938
56600	610.586	654.445	526.3500000000001
56800	611.058	655.015	526.9979999999999
56811	611.06	655.0899999999999	526.9979999999999
57000	611.8625	655.6675	527.228
57200	612.2025000000001	656.45	527.7460000000001
57400	612.4175	657.0275	528.152
57600	612.9825	657.5274999999999	528.5600000000001
57800	613.78	657.9475	529.022
58000	614.1425	658.4475	529.6700000000001
58200	614.5699999999999	659.0275	530.0260000000001
58400	614.7475	659.5825	530.3860000000001
58600	615.4675	660.085	531.1
58800	615.59	660.8675000000001	531.674
59000	616.1600000000001	661.3125	531.848
59200	616.7275	661.8175	532.088
59400	617.3025	662.24	532.488
59600	617.7375	662.3525	532.766
59800	618.305	662.72	533.2819999999999
60000	618.575	663.09	533.808
60200	619.0675	663.7874999999999	534.3299999999999
60400	619.4075	664.0500000000001	534.6719999999999
60600	619.6899999999999	664.175	535.082
60800	620.0975	664.2975	535.9159999999999
61000	620.4625	664.5625	536.2639999999999
61200	621.0525	664.9825000000001	536.618
61400	621.39	665.3325	537.208
61600	621.8075	665.605	537.6099999999999
61800	622.24	666.02	537.9459999999999
62000	622.4125	666.53	538.5219999999999
62200	622.605	666.8925	539.028
62400	623.3175	667.1425	539.49
62600	623.8025	667.3974999999999	540.01
62800	624.23	668.19	540.222
63000	624.7325000000001	668.6725	540.746
63200	625.3100000000001	669.01	541.0939999999999
63400	626.1875	669.4950000000001	541.3639999999999
63600	626.47	669.895	541.5260000000001
63800	626.74	670.0775	541.8140000000001
64000	627.0625	670.2675	542.162
64200	627.265	670.53	542.574
64400	627.6775	671.0024999999999	542.9159999999999
64600	628.0024999999999	671.19	543.3100000000001
64800	628.4225	671.6025	543.5260000000001
65000	628.5975000000001	671.7325	543.992
65200	629.025	672.4575	544.692
65400	629.3774999999999	672.8825	544.954
65600	629.7175	673.1375	545.3720000000001
65800	630.3499999999999	673.315	545.6659999999999
66000	630.845	673.665	546.1299999999999
66200	631.1875	674.0925	546.5899999999999
66400	631.6875	674.3525	546.9359999999999
66600	632.1650000000001	674.9200000000001	547.452
66800	632.7375	675.57	548.022
67000	632.9425000000001	675.975	548.5379999999999
67200	633.4200000000001	676.3125	548.95
67400	633.75	676.505	549.288
67600	634.16	676.9124999999999	549.806
67800	634.495	677.3175	550.022
68000	634.885	677.5725	550.364
68200	635.4575	677.83	550.764
68400	636.1575	678.3199999999999	551.1659999999999
68482	636.4125	678.5625	551.2439999999999
68600	636.675	678.5999999999999	561.4024999999999
68800	637.24	678.7275	561.875
69000	637.5075	678.9925	562.2675
69200	637.99	679.6175	562.675
69400	638.33	679.94	563.23
69600	638.7275	680.4075	563.575
69800	639.135	680.8875	564.1225000000001
70000	639.4575	681.4350000000001	564.4575
70003	639.4575	681.4375	564.4575
70200	639.7325000000001	684.2466666666666	564.865
70239	639.8875	684.3666666666667	565.0275
70400	648.7366666666667	684.6133333333333	565.5025
70600	649.0633333333334	684.7400000000001	566.0625
70800	649.2166666666667	685.1733333333333	566.4725000000001
71000	649.75	685.3000000000001	566.6675
71200	649.9866666666667	685.75	567.1475
71400	650.4266666666667	686.0766666666667	567.4
71600	650.75	686.5100000000001	567.795
71800	650.9633333333333	686.84	568.2025000000001
72000	651.4	687.0833333333334	568.46
72200	651.5433333333332	687.4433333333333	568.7249999999999
72400	651.7833333333333	687.5866666666667	568.9124999999999
72600	652.32	687.7966666666666	569.2575
72791	652.7433333333333	688.2533333333334	569.4375
72800	652.7433333333333	688.2533333333334	565.9166666666666
73000	653.0933333333334	688.4966666666666	566.4466666666666
73200	653.4466666666666	688.8233333333334	566.6766666666666
73400	654.07	689.27	567.1033333333334
73600	654.8033333333333	689.8100000000001	567.24
73800	655.0633333333334	690.1566666666668	567.3766666666667
74000	655.5066666666667	690.6999999999999	567.7166666666667
74200	655.84	691.1133333333333	567.94
74400	656.1766666666666	691.8433333333332	568.4700000000001
74529	656.61	692.0666666666666	568.7066666666666
74600	617.2149999999999	692.1666666666666	568.82
74729	617.525	692.2766666666666	569.0466666666666
74800	672.06	692.2933333333334	569.25
75000	672.08	692.41	569.5
75200	672.72	692.8433333333334	569.9266666666666
75400	672.75	693.27	570.2533333333334
75600	672.81	693.4933333333333	570.6700000000001
75800	673.47	694.0233333333334	571.4066666666666
76000	674.09	694.35	571.9499999999999
76200	675.03	694.4633333333335	572.1733333333333
76400	675.65	694.9900000000001	572.5933333333334
76600	675.96	695.1133333333333	572.94
76800	676.05	695.2633333333333	573.2933333333333
77000	676.68	695.6899999999999	573.6433333333333
77200	676.72	695.8133333333334	573.9833333333332
77354	677.04	696.0433333333334	574.1033333333334
77400	677.06	713.225	574.11
77600	678.32	713.395	574.1366666666667
77800	678.63	713.875	574.6933333333333
78000	678.69	713.9100000000001	575.03
78200	679.01	714.39	575.2666666666668
78282	679.02	714.54	575.2766666666666
78400	679.02	714.71	568.7449999999999
78600	679.35	715.04	569.37
78800	679.7	715.365	569.54
79000	680.31	715.87	569.88
79200	680.96	716.04	570.35
79400	680.97	716.215	570.39
79600	681.65	716.54	570.8599999999999
79800	682.0	716.7149999999999	571.34
79817	682.0	716.7149999999999	571.5
80000		716.9	571.53
80200		717.2149999999999	571.72
80400		717.23	572.045
80600		717.5699999999999	572.2149999999999
80773		717.585	572.53
80800		717.5899999999999	573.06
81000		717.905	573.39
81200		718.385	573.4
81400		718.5699999999999	573.74
81600		718.745	574.38
81800		718.915	575.3
82000		718.95	575.32
82200		719.28	575.63
82400		719.615	576.01
82442		719.63	576.02
82600		731.58	576.33
82800		731.63	576.66
83000		732.23	576.7
83200		732.28	577.01
83400		732.64	577.32
83600		732.97	577.68
83800		733.0	577.99
84000		733.01	577.99
84076		733.03	578.0
84200		733.35
84400		733.66
84600		733.99
84800		734.0
84873		734.0
