# Supplementary material for: Comparative analysis of the effects of cyclophosphamide and dexamethasone on intestinal immunity and microbiota in delayed hypersensitivity mice
Source: PLoS One. 2024 Oct 17;19(10):e0312147. doi: 10.1371/journal.pone.0312147 (PMC11486373; doi:10.1371/journal.pone.0312147)
Supplement: S2 File — (ZIP) [file pone.0312147.s002.zip › 3_AlphaDiversity/Rarefaction/rarefaction.groups_std.xls]

numsampled	A	C	D
1	0.0	0.0	0.0
200	13.94374519273785	7.095641620036906	4.175294001624316
400	20.410336841904396	6.537692253387271	7.0514416965610645
600	24.325065261988506	5.605842487976276	9.718670176521066
800	27.31617249908925	6.982203806822027	10.857599642646623
1000	28.72714622095275	7.318007242412368	10.703511106174455
1200	30.19696872204229	9.54332384444749	12.35744026892301
1400	31.71444260900702	11.366290951757305	13.410003728560259
1600	31.090521867604593	11.744578749363466	14.005128703442882
1800	32.41174972135876	13.329454977605044	16.705054624274652
2000	32.81418092837303	15.171727653764407	16.416273937772843
2200	33.45396687987839	15.176750969822233	16.774970342745757
2400	33.913912779271	15.207103603250694	16.371298971065176
2600	34.735837689625406	14.919003653059406	17.719946388180748
2800	35.76227453616452	14.538449023193628	19.658677473319496
3000	36.99564609518261	14.250401748722735	20.246868152877365
3200	37.55772530385726	15.029952428401097	20.975344335671814
3400	38.045865346972995	15.622918421344972	20.937883608426127
3600	38.188895637344636	15.814031111642613	20.850309829832277
3800	38.03037246727936	15.787119116545625	20.783395295283206
4000	38.80454058483363	14.839911724804828	20.89935046837581
4200	38.93462726160353	15.378505128912899	20.736105709607084
4400	38.99996499998428	14.340248603144925	21.014720316958776
4600	40.29938399032919	15.280768959708798	21.695774242925737
4800	40.558454728946465	14.257060706891846	22.659008142458486
5000	41.44759498451025	13.835207624029323	22.84221924419779
5200	41.799475714415365	14.17169961578357	23.234680974784226
5400	42.69755882951625	14.166982741572042	23.534482573449548
5600	42.81950875477206	14.561624909329321	23.587510466346394
5800	43.69431965370327	15.853046394936213	23.859465626874375
6000	44.03191206386569	16.195938379729647	23.470845106216345
6200	44.360929882048225	15.719160282915887	24.57355387403294
6400	44.70916908196796	16.33836497327686	24.491022436803227
6600	44.96061420843804	18.17471127693642	24.48061130772678
6800	45.04031605128899	18.439290116487655	25.09144236587445
7000	44.44600994465081	18.855852407144056	25.561679913495514
7200	44.22722035127237	19.269633364441574	24.938937427244163
7400	44.36726529773949	19.983207450256803	24.405481966148503
7600	44.191388075053716	20.452308427167818	24.543378333065753
7800	45.19760225941196	21.383675315529842	24.475366800111487
8000	45.209434081837394	21.24778411976176	24.528125692763414
8200	45.625108986171206	21.09609798043231	24.830778682916893
8400	45.966309184009994	20.922431264076355	24.50308082670424
8600	45.498589318790955	20.516379310199955	24.1760600594886
8800	46.302946666492	20.927662793537156	24.03683693833279
9000	46.12768171066048	20.88506523810737	23.87730973120718
9200	46.9095100166267	20.7191184658035	23.514972251737827
9400	47.03666091465251	20.817446289110507	23.179455343040303
9600	47.05614231957398	21.087142290979113	23.42767444711489
9800	47.81768741794193	21.87064173726963	23.872976772912097
10000	47.628057697117995	21.922226848566286	24.64804109863498
10200	47.94804187868363	22.556293578511518	25.372526874554687
10400	48.175746802722216	22.36040965635469	25.49553941378768
10600	48.61586520879784	22.424063637084174	25.520828160543694
10800	49.0271939845633	22.436325902428862	25.503487604639492
11000	49.58663196870705	22.485053480034225	24.94059983240177
11200	49.606946791754886	22.853416593586168	25.00880185054855
11400	49.52255041897579	23.321793884690763	24.862075134630246
11600	49.391326364048965	22.973783972171415	24.502308054548667
11800	49.14486595769693	23.274932223316995	24.438742398085896
12000	48.80781976282079	23.80915223186244	24.860708557883044
12200	48.72633702629412	23.97848139478394	24.905972175363885
12400	48.48742445211953	23.852079154656508	24.634452906447915
12600	49.84251929828588	23.94621118256499	24.542580752642944
12800	49.86990645669989	24.14200633750226	24.89177916501751
13000	50.53856418617372	24.338535699585535	24.792982474885928
13200	51.28214143344641	24.664019745369973	24.631737250953286
13400	51.727379887251196	24.478133098747538	25.46436333388289
13600	52.53021035556587	24.894282877801476	25.27781893281143
13800	53.40417193440978	24.70922256972082	25.248908887316283
14000	53.49498088606071	24.419142491086784	25.166968033515676
14200	53.57482225822125	23.852759379157796	24.634854373427906
14400	54.176266298075596	23.567915266310674	24.533077670769327
14600	54.227563378783664	23.761341081681387	24.485271695449885
14800	54.56994154294099	23.500538929990523	25.46529265490582
15000	54.75061214269663	23.551642617872755	25.359376569624086
15200	54.94696825121473	23.17588682229874	25.901557289089762
15400	55.37078408330515	22.453490374549805	25.519258805850942
15600	55.26000117625768	23.070622445005686	25.17836928794238
15800	55.63740081995202	22.57550398108534	25.381392199798647
16000	55.809391413990504	22.758280251372216	24.934669237830285
16200	55.90613096968883	22.22814477188775	24.330239004169286
16400	55.8012188038935	21.707939331037373	23.72166161970953
16600	56.02087896490025	21.944802345885925	24.17552026327457
16800	56.098358977781174	21.522906866870915	23.765532184236903
17000	56.069306933472994	21.377122116879995	24.22727863380449
17200	56.34716878424325	21.550602543780524	24.36587223967161
17400	56.32433958778389	22.460768464146533	24.070362897139734
17600	56.182542929276536	22.788749417201455	23.875940190911848
17800	55.56036959920265	23.14792863303324	24.140573315478676
18000	55.90120436985234	22.23578152438091	24.251786944470716
18200	55.60048336120828	22.62757057220239	24.623773675048277
18400	55.453295483677074	22.89084576855995	24.375432714107877
18600	56.56720100906535	22.21082011092789	24.87315762021382
18800	56.14671691203327	21.57763772983502	24.624781623397176
19000	56.31337878337614	21.97933620471736	25.273868322834954
19200	56.06511526787401	22.051015396121755	24.954367954328177
19400	56.10717779393294	22.120393983833107	25.114689327164687
19600	56.260089939494435	22.228172889376236	25.214053224342965
19800	56.85314898930403	22.198979255812628	25.090897154147342
20000	57.01477545338575	21.88856390903705	25.126439262259165
20200	57.24231939745277	22.26866632737577	25.168722057347306
20400	57.25169054272545	22.3233191976462	25.704941548270423
20600	56.8924072262723	22.85004857762886	25.3039390214251
20800	56.769028968267534	22.983057890541883	25.701556956729295
21000	56.876558000638525	23.291320915740258	25.198882316483793
21200	57.26356145054202	22.97465407791814	25.4294038467283
21400	57.01977481540943	22.680152556806124	25.546861842504256
21600	57.05487332384501	22.611288110145363	25.42613320975096
21800	57.57825006024408	22.43287944067815	25.177015708776928
22000	57.43272307665727	22.773341432473213	25.17153153862516
22200	57.665780840980545	22.65968181594792	24.99868056518183
22400	58.08212762976231	22.838827246599163	25.374234372686015
22600	57.965604197661875	22.4933619096835	25.518239555267126
22800	57.94201196023486	22.812685506095093	25.328319130964825
23000	57.697499685861594	22.667150239939765	25.620926407918965
23200	57.71253260774472	23.309469534933648	26.352486979410497
23400	58.199343209352435	23.5080681894536	26.56100864048653
23600	58.22569389882784	23.483631107646037	26.468155961456795
23800	58.80792973740871	23.477136111544795	26.500586219931055
24000	58.95598298731016	23.595019601602388	26.705850857068775
24200	58.767849458696425	23.202478746892528	26.91677506686117
24400	58.90947903351378	23.469542390085074	27.085939525886847
24600	58.74851385354356	23.19886699819625	26.935288192258138
24800	58.66363370947963	23.370585572466926	26.6693063276869
25000	58.55246467912349	23.43370798657358	26.471376428134594
25200	58.56872228416804	24.056367764066188	26.540977751394173
25400	58.60554666582338	23.985383674229595	26.693416416787127
25600	58.681060147205905	23.984042194759414	26.53350466862605
25800	58.84254795638951	24.049401655758484	26.59499708591826
26000	58.67315084431719	23.838185333619656	26.257843209220347
26200	58.23177414436217	24.115278766790144	26.033467882708226
26400	58.32351223991919	24.567911592156157	26.268486442884363
26600	58.22464598432519	24.62512842606107	26.280168949228628
26800	58.70714198460015	24.90849092177205	26.031257557021707
27000	58.87295346761529	24.680179294324486	26.18131776668243
27200	58.80875844634033	24.50985454873201	26.754527280443593
27400	58.71983847048629	24.499135290862814	26.579046634520225
27600	58.79942669788545	24.316632168127224	26.56169139945721
27800	58.87393098817166	24.48636212261835	26.624311634293946
28000	58.98828654911076	24.43369128887408	26.559636104434865
28200	58.98120827856958	24.315982809666608	26.518344970981865
28400	58.970207478013855	24.089886882258288	26.336046020615935
28600	59.0947119461632	24.158300850846256	25.672941981783083
28800	59.33295568231876	24.243681238623857	25.415006000392776
29000	59.60477438930543	24.020542250332326	25.229693815026764
29200	59.569807956715806	24.10972480141569	24.931481103215695
29400	59.789606705513634	23.81255614166608	25.38278708101221
29600	59.82565896001481	23.683962295190373	25.3750862067501
29800	59.87219872361458	24.129273093070996	25.547420222010665
30000	59.864444539309005	24.07439885023091	25.435589633425064
30200	59.97954092855335	23.913874633776917	25.406847108604396
30400	60.49935594698503	23.60902899316272	25.620761698278983
30600	60.65772292132307	24.026882444462085	26.10858192242544
30800	60.73309163874336	24.317435514461604	26.167574018238696
31000	60.57058386708851	24.18647514624652	26.24573050993248
31200	60.80180877243705	24.30472484929628	26.05167307487178
31400	60.77228998482779	24.252398850423045	25.978444333716375
31600	60.87681044535762	24.428100212664955	25.731623151289924
31800	60.79050789391381	24.635828177676522	25.813563682684336
32000	60.890349563785556	24.662513659398122	26.067351227157694
32200	60.66847987217084	24.523571314145904	26.170765751120076
32400	60.75543926267013	24.543319253923247	26.151938360282205
32600	61.01767145671814	24.493060854045957	26.42055544457764
32800	60.94076361516974	24.856244688206655	26.553899337008872
33000	60.98172045785531	24.756002706414446	26.398721938760573
33200	60.92860108356336	24.92162213821566	26.680137368461946
33400	60.9862560746272	25.233023401883518	26.95229359442345
33600	61.227405056886084	25.30510185713543	26.66203536866609
33800	61.590652943445896	25.075174376263043	26.51701020100117
34000	61.704797868561286	25.304149462094173	26.73215816203398
34200	61.328975859702695	25.163042741290262	26.53827292798083
34400	61.36173343379408	25.352446233056064	26.599662591845036
34600	61.32920943563518	25.80179683665464	26.527512510599266
34800	61.76935299968747	25.598305998639827	25.895817809059444
35000	61.983672043530916	25.397838096971967	26.192767704081998
35200	61.89108982721185	25.302901612265707	26.421895276455857
35400	62.207450679159024	25.26082678773599	26.43570558922155
35600	62.0950785489478	25.07081330950396	25.962801274130666
35800	62.27579329081246	25.145973832802742	25.746177774574626
36000	62.497133694274304	25.323488503758696	25.686069570878292
36200	62.77774072073639	25.04856183496371	25.463912700133104
36400	62.78965854342577	25.25834060266033	25.583951610335742
36600	62.79565152142306	25.120769693622044	25.944533720997953
36800	63.06503365574301	25.12201186211011	25.947516836876698
37000	63.01928736505989	25.22955072925397	25.848011915812787
37200	62.77800116282773	25.81095658823981	25.74899473765917
37400	62.90257109212628	25.690851873770185	25.72375361412095
37600	63.37475467408139	25.460809688617495	25.314102393725133
37800	63.67529842882559	25.4767191765345	24.898029440098256
38000	63.54913595006617	25.306864088622277	24.8606228803705
38200	63.540595448893924	25.53587124027688	24.99819033450223
38400	63.32310107693715	25.678618148179222	24.64664033899954
38600	63.29988033164042	25.991065195562882	24.723135318967937
38800	62.683106177023454	26.29215814648924	24.609760665232027
39000	62.586276211322854	26.19247544620403	24.950048697347267
39200	63.00934914756702	26.69940018052843	24.872030073960584
39400	62.990220907693256	26.8809415757707	25.064606918920553
39600	63.04058676757378	26.83367418002985	25.285626944966193
39800	63.04315387097953	26.947760203772035	25.415690429339094
40000	63.069337003015995	26.737786370602922	25.11105573248566
40200	63.02307609122227	26.311124643389906	25.17485650405978
40400	63.06458649670194	26.32686498616956	24.863997064028155
40600	62.89103020304247	26.55572687764353	24.96133870608706
40800	62.85777541402495	26.281441170529416	25.17476414983861
41000	63.04746228041216	26.557408947410455	25.094100302660756
41200	62.8848346582863	26.816969813907022	25.110955378081467
41400	63.076030312631396	26.824897949479684	25.293325601826268
41600	63.44235470094094	27.15863711602626	25.073193853197086
41800	63.89643284253039	26.781870173682766	25.324454979327797
42000	64.00717405103903	26.992080690454376	25.338225075959823
42200	63.932394214513806	26.928591311095364	25.67320529267819
42400	63.79438987873465	27.141943003403405	25.72664124987948
42600	63.557690093331765	27.319435938540202	25.723773634519464
42800	63.89580056623441	27.261000165070982	26.28080345042745
43000	63.96664755948998	27.13065332792408	26.218510255161338
43200	63.79117666260754	27.012238522566058	26.254021977594213
43400	63.44961568047516	27.118441511266855	26.567470334979213
43600	63.738246759696814	26.85373121188186	26.34161878093297
43800	63.94859396421472	26.935835424207674	26.52356442863593
44000	64.02311535687718	26.827779818687947	26.52426096991205
44200	64.17161225962765	26.8812992617544	26.80059010544354
44400	63.82230856056526	26.63886540376672	26.931705293204125
44600	63.51337914172093	26.5591157608833	26.987051524759057
44800	63.47903843002033	26.089038886091583	27.47225964495822
45000	63.545197694239654	26.255615018506038	27.372525458934167
45200	63.667445920187454	26.1974393786874	27.6175916763211
45400	63.81605699195146	25.98247640237552	27.765651442024577
45600	63.40612249617542	25.73753426418309	27.735933912525795
45800	63.579022877046484	25.67835898183531	27.540104756518275
46000	63.85948911477444	26.08510149491463	27.58825148500716
46200	63.95756757413463	26.090268875578918	27.40420825347815
46400	63.98521180710427	26.118714937760615	27.632713764666683
46600	63.80666148608624	25.732657849511	27.330329306468293
46800	64.02498004685354	25.550480817393638	27.331869676258897
47000	64.05023590901128	25.88508489458743	27.50860101859054
47200	63.90871787166441	25.79331948392839	27.596366246301358
47400	64.10077051018965	25.855568452462997	27.60606328327168
47600	63.972069139586154	25.63511907520623	27.495040825574318
47800	63.75539781069519	25.497089441738233	27.33975987458559
48000	64.00206426358454	25.388612210989415	27.14047954624238
48200	63.86587492550303	25.135462398770358	27.15279672519943
48400	63.691239742997695	25.206852838067665	27.246915054736004
48600	63.99746440289647	25.358483195964205	27.1946299846128
48800	63.99550781109564	25.523433938245866	27.093801505141386
49000	64.09000998595647	25.537313288597893	26.98749025011406
49200	64.21276952444894	25.514812952479236	26.76071467655527
49400	64.27499023726104	25.678926184714207	26.917490967770416
49600	64.38871547095812	25.90501746766444	26.82651430954083
49800	64.37603335092962	26.19132050890146	26.860904303466757
50000	64.68633990264094	25.98970026760601	27.02685423796116
50200	64.58579154891574	25.91872064743943	27.16027116948575
50400	64.58816478272158	26.076520665150102	27.53025826250094
50600	64.75564863392226	26.23900017150045	27.668073116861596
50800	64.82754946779956	26.19754606828665	27.45370047917037
51000	64.63433723648754	26.194195921997682	27.40138445407461
51200	64.61244825883013	26.180836503060785	27.105602741868715
51400	64.72891448186046	25.966648224212527	26.914697286055432
51600	64.72515175725738	25.969087007440184	27.134870185796018
51800	64.61249940994388	25.82600569193772	27.27975861330154
52000	64.6057413857313	25.828646305991292	27.212955921766362
52200	64.77858403824523	25.94406772269908	27.342855556799467
52400	64.7856851472607	25.73982867075844	27.112216434662848
52600	64.7554657924719	25.53465194593417	27.30729792564619
52800	64.90717964909585	25.555237232316976	27.280200695742696
53000	64.72171799326719	25.449671314184023	27.072686789456274
53200	64.53831520887415	25.591993279148856	26.881466105850702
53400	64.29754139934126	25.620316742772726	26.613676371369642
53600	64.29821653825243	25.558581337781618	26.469116532291014
53800	64.2795603594175	25.70180090966389	26.322266809680315
54000	64.01364893520757	25.897729244086293	26.265144583649267
54200	63.84774255993707	25.79790824853827	26.303228509063256
54400	63.949743783693116	25.797401419522892	26.463497879154225
54600	64.24702911419327	25.688387843537384	26.216187175102295
54800	64.69400783689318	25.637858724940315	26.123991463786655
55000	64.73828643082858	25.499950588187392	26.199005133783253
55200	64.69062544140381	25.72150112260171	26.288717732137453
55371	64.68438899765538	25.806036503113006	26.355790065941875
55400	64.68868486837553	25.677345884391336	26.353319904710304
55600	64.71628751713124	25.717830876650552	26.378473799672342
55800	64.7896066510671	25.59313123997659	26.080598727789944
56000	64.62309703194369	25.815768437139333	26.307246720248028
56200	64.84027837694711	25.83034455829033	26.19823123800541
56400	64.9140179776294	25.82066017100778	26.142973625813873
56600	65.04312899914946	25.935518117053288	26.342165818322517
56800	65.17188826480329	25.778242117465407	26.358724741534797
56811	65.17098280676768	25.66805926957986	26.358724741534797
57000	75.11700667403261	25.510031196897156	26.426724541645363
57200	75.11797670997271	25.785720854767668	26.27609046262405
57400	74.96749623447928	26.034934703202136	26.432400004539893
57600	74.53873238122576	25.92891227311063	26.21865080434155
57800	74.40666412806492	26.012644841820027	26.066126869943687
58000	74.31488876171899	25.57751796011491	25.919462764494178
58200	74.51820046136379	25.61418536019969	25.96790769392097
58400	74.37274696867576	25.806605582033963	25.898515015344042
58600	74.04043236637675	25.92739285003414	26.108476592861532
58800	73.91690244231471	25.778071268683632	25.69248781258835
59000	73.88108237792224	25.773053596084978	25.762727340093477
59200	73.75759729230155	25.680330183495155	25.74795176319858
59400	73.84501309048113	25.802567055753723	25.50130231968556
59600	73.76508495442361	25.823667923050706	25.252087636470748
59800	73.79033834678717	25.647116797020328	25.486905853790866
60000	73.74297819679735	25.520278211649654	25.489350129024483
60200	73.95966440116761	25.469391270045385	25.467806148154967
60400	74.00355684019523	25.73684518351078	25.510185612809614
60600	73.66015883773257	25.876061652938386	25.263344394596693
60800	73.54453135119336	25.99231472955036	25.27848353837707
61000	73.6309990764759	25.741546670703357	25.182856867321444
61200	73.61628912815422	25.786653363061017	25.30441305385292
61400	73.4666250756083	25.919492504033823	25.510789286104043
61600	73.41187750175942	26.126283700518865	25.506093389619657
61800	73.29119137613559	26.037369298759803	25.51295710026572
62000	73.21872637287997	25.835101444868883	25.44072365322964
62200	73.11835633637651	26.02082419268592	25.52516542551686
62400	73.38353783376755	25.769738551254264	25.58178258057873
62600	73.37095900286432	25.835687688415277	25.571801852822215
62800	73.62387475088046	26.074934323982458	25.571188278998722
63000	73.90190812827502	26.15567035399147	25.436323044025038
63200	73.93625678019328	26.282162518839	25.764216075790134
63400	73.77532847549148	26.4393173134255	25.778829104519087
63600	73.66122906025032	26.602396508585496	25.84289902468373
63800	73.62391232926069	26.596334803878538	26.02595877196459
64000	73.77073330031808	26.707056963781447	26.025433137605976
64200	73.7799324568228	26.72407279339485	25.92687081003027
64400	73.95741178768587	27.041643656898255	26.05414611918797
64600	73.71114722346945	26.941561449428512	25.806618337163062
64800	73.56011980006559	26.924836582605337	25.85730128996453
65000	73.55460482979068	26.911181536057924	25.899872007405758
65200	73.4517485609884	26.73095630537749	25.96903290459614
65400	73.2929793704691	26.867844939009704	25.83016511755197
65600	73.0500683891991	27.122645366310863	25.930821814975328
65800	72.9468285808232	27.270635611710023	25.63167239959187
66000	73.40069050538061	27.272010682504934	25.75715143411632
66200	73.4044632498597	27.398036882229334	25.80288259090445
66400	73.7369402561114	27.40845535596633	25.68111816101473
66600	73.66719962099826	27.776538061224755	25.55608185931479
66800	73.96447362303971	28.147312482722093	25.69119343276991
67000	74.1164274975528	27.831915133529684	25.51151249926196
67200	74.1936659470784	27.984965457664366	25.51083887291831
67400	73.95885567890662	27.97322708114555	25.439258440449887
67600	74.04588712413407	27.8998367677423	25.27054570047907
67800	74.1142192834816	27.92394954753598	25.376800822798767
68000	74.24474594205303	28.036672858953885	25.31882856689856
68200	74.50740427411671	28.068528045956857	25.41263917817276
68400	74.37333365080079	27.782501687213088	25.298864203754263
68482	74.33806937453602	27.769243627918073	25.17972656722067
68600	74.28700088171551	27.78122987438338	13.146848481670391
68800	74.38335163193439	27.81153642525589	12.815244827938347
69000	74.3472171077483	27.77391507031969	13.081066151757888
69200	74.04504709972164	27.887616576777138	13.313723496202444
69400	74.04391714831588	27.824655733120363	13.215907081997804
69600	74.38411720029121	28.204292078807196	13.235055723343224
69800	74.4902161360806	27.972438071549355	13.375181930226836
70000	74.57164088981817	28.179832623113054	13.351425329654244
70003	74.57164088981817	28.175871917889843	13.351425329654244
70200	74.38231392609403	33.85304171464264	13.27692358944649
70239	74.62206348214535	33.68775197803099	13.451927680943482
70400	88.88902313184309	33.84842733914436	13.476543510856176
70600	89.29106636911294	33.67850798357911	13.228938921924144
70800	89.45736489151317	33.3554977977145	12.941878727603713
71000	89.1301301468813	33.17648715581565	12.72876106827894
71200	88.99587087799823	32.727554140204205	12.713665548010383
71400	88.80893217088774	32.41468854290186	12.621022145610885
71600	88.82585828462338	32.56154633920208	12.335094919240195
71800	88.98765213968352	32.74666547909874	11.879119987047348
72000	89.01211209717475	32.426187462193795	11.964422259348762
72200	88.82702873187493	32.1596242722662	11.874001010611348
72400	88.69134700371471	32.27252753245917	12.03303612283003
72600	88.73486518838011	32.26479557247077	12.197339532318775
72791	88.73968353185248	32.253849899404784	12.370417333299645
72800	88.73968353185248	32.253849899404784	12.456453481361907
73000	88.72980126954717	32.4187250417615	12.059669702497336
73200	88.5466325352541	32.54627833306494	12.127086762010597
73400	88.35421268960522	32.68652474644559	12.043157116526103
73600	88.17528300682298	32.10112614847027	12.192313152146275
73800	88.46416016293453	32.23441845812227	12.101410386121735
74000	88.37757766160675	32.26182108933097	12.344619610718373
74200	88.097932438849	32.449795582304255	12.42318799664563
74400	87.91386257771482	31.81473610346833	12.241523597984063
74529	88.12403020742983	31.963373309670132	12.045581485894893
74600	77.53425855710488	31.98159210129059	11.970142020878434
74729	77.10999448839297	32.10571496374644	11.790866521733403
74800		32.101044115937036	11.631968878913016
75000		32.1228065399025	11.742895724649863
75200		32.56723711544062	11.669380160631183
75400		32.408296777214254	11.687901151760947
75600		32.44311380452458	11.871853267287351
75800		32.29232777817875	11.486915745026282
76000		32.16303312811151	11.812057399115561
76200		32.3016428890751	11.653966420637015
76400		31.987996186069548	11.575168825262757
76600		31.821540398499405	11.590957682607565
76800		31.67636711072364	11.576814472614307
77000		31.822559607925875	11.852385132678235
77200		31.839793236347095	12.095111960347161
77354		32.00918045394684	11.993966538778324
77400		17.840304089336605	12.005502904918249
77600		17.64231419060439	11.999734719289961
77800		17.43018215624846	11.809827828268034
78000		17.423111088436563	11.823996786197034
78200		17.649385258416252	11.901551719558844
78282		17.4372532240602	11.8927134554454
78400		17.22512118970435	0.6151828996322594
78600		16.81499925661608	1.046518036156103
78800		16.36952198446864	1.2727922061357937
79000		16.58872508663643	1.6970562748477784
79200		16.34830878103294	1.046518036156103
79400		16.59579615444829	1.0323759005323851
79600		17.012989155348336	0.7919595949288962
79800		17.218050121892407	0.5515432893254878
79817		17.218050121892407	0.33941125496955565
80000		16.984704884100857	0.3535533905932738
80200		16.553369747577015	0.5374011537017697
80400		16.546298679765236	0.5444722215136287
80600		16.546298679765155	0.756604255869601
80773		16.539227611953375	0.7495331880577017
80800		16.532156544141436
81000		16.12910567886511
81200		16.3553798488448
81400		16.546298679765155
81600		16.327095577597326
81800		16.51094334070586
82000		16.503872272894082
82200		16.503872272894
82400		16.45437479821095
82442		16.44730373039909
82600
82800
83000
83200
83400
83600
83800
84000
84076
84200
84400
84600
84800
84873
