# Supplementary material for: Comparative analysis of the effects of cyclophosphamide and dexamethasone on intestinal immunity and microbiota in delayed hypersensitivity mice
Source: PLoS One. 2024 Oct 17;19(10):e0312147. doi: 10.1371/journal.pone.0312147 (PMC11486373; doi:10.1371/journal.pone.0312147)
Supplement: S2 File — (ZIP) [file pone.0312147.s002.zip › 3_AlphaDiversity/Rarefaction/rarefaction.xls]

numsampled	A1	A2	A3	A4	A5	C1	C2	C3	C4	C5	D1	D2	D3	D4	D5
1	1.0	1.0	1.0	1.0	1.0	1.0	1.0	1.0	1.0	1.0	1.0	1.0	1.0	1.0	1.0
200	51.59	77.38	49.98	60.71	40.42	72.1	65.64	72.19	84.13	68.16	47.23	45.47	49.39	38.37	43.81
400	77.96	111.75	73.42	92.05	57.67	107.81	98.04	101.37	115.07	104.27	71.13	67.68	74.11	55.56	67.19
600	101.03	138.19	92.07	117.43	74.53	138.34	126.39	125.66	135.79	132.16	90.09	84.72	92.08	67.43	82.43
800	116.74	158.54	107.96	134.54	86.3	162.69	145.75	145.54	152.61	151.92	104.65	97.54	105.26	78.41	96.75
1000	132.0	177.1	122.01	149.99	101.28	181.54	165.02	162.71	169.13	167.67	115.35	106.81	118.83	91.4	104.56
1200	145.42	193.24	134.31	162.46	113.18	199.51	182.32	172.98	183.27	184.7	125.51	115.1	131.48	99.41	113.03
1400	155.23	207.03	145.64	176.02	123.44	215.14	192.07	184.73	198.32	201.5	136.19	126.28	142.71	108.31	120.81
1600	168.13	216.64	156.59	184.85	133.84	227.29	205.77	195.1	207.67	212.8	146.57	134.84	151.78	116.5	129.49
1800	177.6	230.2	167.08	194.37	143.46	240.09	215.47	205.12	217.02	227.91	158.32	144.19	163.42	122.19	136.13
2000	184.18	238.98	175.95	203.65	151.35	252.56	223.72	211.86	227.31	236.04	165.0	152.93	170.54	131.19	140.54
2200	193.92	248.82	186.0	213.18	158.93	261.92	231.76	221.09	237.75	243.64	170.48	161.41	178.44	136.97	147.83
2400	201.1	257.48	194.5	221.24	166.2	269.72	238.75	229.11	249.43	251.09	178.44	167.33	183.32	145.05	152.63
2600	209.65	266.22	200.29	228.31	172.79	277.58	246.43	237.67	255.06	257.6	185.43	172.76	190.17	149.49	156.35
2800	215.88	275.16	207.5	236.82	179.26	285.06	253.08	247.49	262.4	267.42	192.73	177.43	199.41	153.61	161.22
3000	223.43	281.54	213.61	244.74	182.11	290.93	260.44	254.11	268.96	275.41	198.02	181.86	205.35	158.53	165.05
3200	230.07	288.82	218.72	252.47	188.59	298.78	267.45	259.97	275.02	283.64	204.91	188.72	211.0	162.81	170.37
3400	235.15	296.16	223.07	257.28	194.88	305.8	274.75	265.09	282.77	291.51	209.43	192.71	216.29	166.7	177.16
3600	241.73	301.36	228.0	263.39	199.87	312.82	280.38	271.78	289.01	297.38	214.46	195.86	221.99	172.88	181.92
3800	249.07	304.63	234.6	268.42	202.66	318.17	286.06	277.63	295.76	304.36	219.3	199.22	226.74	176.84	188.74
4000	253.92	312.47	239.21	273.41	208.5	322.62	290.87	285.35	301.95	309.39	222.86	204.44	232.95	181.81	193.54
4200	261.15	318.17	244.37	277.77	213.49	328.97	296.91	290.36	304.91	316.01	227.82	207.83	235.05	184.87	198.11
4400	267.86	323.52	251.34	281.39	217.55	333.53	302.67	297.24	310.23	319.26	233.42	210.92	239.07	188.51	203.62
4600	274.11	330.02	255.67	286.1	220.35	339.46	307.06	300.52	313.47	323.84	237.72	214.6	244.08	191.16	208.55
4800	279.62	335.38	261.16	289.09	224.35	342.62	311.18	306.87	318.66	327.7	242.28	218.26	250.15	194.85	211.56
5000	283.38	341.25	265.26	294.91	228.02	346.09	316.75	311.22	322.64	332.84	244.69	222.45	254.51	197.58	215.55
5200	289.32	345.36	268.7	299.35	231.41	351.16	320.96	315.35	327.88	337.51	250.52	227.06	256.72	199.96	219.24
5400	293.08	350.25	272.07	303.5	233.87	356.45	326.09	319.99	334.05	341.22	255.15	228.6	261.27	203.92	224.37
5600	297.37	353.3	274.79	305.92	236.59	360.91	332.41	322.11	338.65	345.61	258.47	231.66	263.42	206.04	228.01
5800	300.36	359.17	277.35	310.86	240.57	366.67	335.79	324.99	342.36	351.77	260.01	235.71	266.54	207.49	230.15
6000	303.5	364.7	282.93	313.26	244.28	369.53	339.78	327.11	346.59	356.93	262.51	238.45	269.56	210.78	235.31
6200	309.37	369.03	289.31	316.96	246.93	372.89	343.05	332.63	349.92	361.61	268.89	241.29	273.4	213.08	239.49
6400	313.11	374.25	292.11	320.61	251.47	376.29	345.5	336.83	352.62	368.92	271.53	243.17	275.77	215.73	242.88
6600	315.96	378.64	295.71	324.23	255.14	382.06	348.99	338.94	355.21	375.72	273.86	245.99	278.48	218.15	245.89
6800	319.35	381.98	299.06	327.31	258.19	385.62	351.42	341.66	359.71	378.78	278.97	247.78	282.96	222.36	247.96
7000	323.61	384.25	302.91	330.97	262.11	390.28	354.52	346.77	363.55	384.54	282.82	251.68	287.12	225.34	250.62
7200	326.12	387.91	307.78	332.42	265.68	392.73	356.74	350.97	365.05	390.32	284.95	254.33	288.88	228.55	254.19
7400	329.59	390.94	310.75	334.73	268.22	396.38	359.2	353.67	368.36	394.82	287.03	257.92	291.59	232.08	257.48
7600	332.59	393.45	314.43	337.54	271.01	400.78	361.66	357.31	371.76	398.5	290.92	260.52	294.29	235.1	260.58
7800	336.53	398.61	317.65	338.74	273.12	405.9	365.57	359.15	372.96	401.71	293.28	265.34	297.04	237.47	262.9
8000	341.26	401.02	320.07	342.62	275.81	409.35	369.2	361.94	375.36	403.57	295.76	266.44	300.01	240.41	265.53
8200	344.05	405.54	321.88	344.43	279.41	412.72	373.1	364.55	378.46	405.67	298.99	267.55	302.36	242.42	269.37
8400	347.41	408.23	324.23	347.37	281.24	415.38	374.85	369.11	381.52	409.21	301.41	268.51	304.11	245.7	271.76
8600	351.07	409.84	328.4	349.79	283.83	416.61	376.9	371.15	384.81	411.07	302.81	270.52	305.88	247.74	275.68
8800	354.7	414.97	331.09	352.13	286.82	419.61	379.61	373.24	386.97	414.28	304.62	272.91	308.87	250.39	279.88
9000	357.73	416.71	333.54	356.07	289.21	422.04	381.08	377.21	389.96	417.61	308.18	275.08	310.86	253.7	283.14
9200	361.38	419.85	334.62	358.48	290.59	424.11	383.72	378.94	391.99	419.08	310.5	278.65	313.54	256.94	285.48
9400	363.96	422.57	336.93	361.31	293.04	426.69	387.02	382.12	393.17	422.66	312.23	281.3	316.43	260.22	287.57
9600	366.68	426.53	338.99	363.38	297.2	429.03	390.62	384.18	395.3	426.61	314.42	282.8	318.71	261.89	290.55
9800	368.72	430.11	341.04	365.16	298.59	432.92	392.66	385.7	397.61	429.27	315.89	286.03	321.34	262.39	292.29
10000	371.95	433.03	343.73	366.59	302.12	436.47	396.51	388.12	400.32	431.66	321.32	289.19	322.17	263.23	294.06
10200	374.62	436.84	347.64	369.0	304.69	440.94	398.95	390.81	402.39	434.29	325.46	290.92	325.18	265.29	297.06
10400	377.61	439.51	349.39	372.26	307.01	442.94	401.84	392.74	404.41	435.98	328.61	293.25	326.62	267.32	298.73
10600	381.51	444.04	351.39	374.06	310.8	445.25	404.18	395.11	406.73	438.66	330.61	296.78	328.33	268.74	300.23
10800	382.61	446.78	353.14	376.05	312.32	447.01	407.37	398.11	408.09	442.48	333.53	299.38	330.26	271.08	303.78
11000	384.08	450.32	355.12	379.01	314.33	449.08	409.66	399.91	410.42	444.75	334.63	301.67	331.73	273.72	304.91
11200	387.08	452.01	356.5	381.39	316.26	451.7	413.43	402.25	411.91	448.56	337.49	305.45	333.71	275.74	307.2
11400	389.28	454.32	360.94	383.66	318.1	454.34	414.83	404.91	414.58	452.4	341.05	307.75	334.72	278.63	309.33
11600	391.35	456.11	362.65	385.03	320.35	457.57	418.01	408.78	417.19	454.5	342.71	310.03	335.53	280.62	311.61
11800	394.93	457.27	364.42	386.44	322.44	459.94	419.71	410.86	418.24	456.59	344.94	311.42	337.85	283.15	314.52
12000	397.87	458.11	366.94	389.39	324.18	462.56	420.75	412.21	419.28	458.22	346.64	312.19	340.43	284.55	314.72
12200	399.27	460.47	368.95	393.25	326.82	464.92	422.69	415.16	421.02	461.15	347.07	313.69	343.14	285.64	318.01
12400	400.63	462.53	372.14	394.65	329.12	466.36	424.68	417.46	423.36	463.77	349.09	315.08	343.97	287.88	319.69
12600	403.3	467.36	373.89	396.96	330.31	469.06	426.71	418.94	425.31	464.86	351.38	317.1	345.09	289.87	321.35
12800	406.19	469.71	376.26	397.75	332.6	471.11	428.47	421.54	426.62	467.52	353.65	318.76	346.85	290.92	324.88
13000	407.93	473.55	377.3	399.41	334.9	472.18	429.83	422.98	428.64	470.46	355.05	321.65	348.64	292.39	328.39
13200	410.23	477.42	379.06	401.45	336.87	475.45	431.54	425.26	431.27	472.79	356.42	323.09	349.78	294.06	329.72
13400	411.59	480.09	381.52	402.83	338.0	477.72	433.58	427.3	433.86	474.19	359.71	325.35	352.05	294.84	331.15
13600	414.52	483.64	382.68	406.01	339.7	480.31	434.05	429.31	435.83	476.14	360.19	326.71	355.33	297.08	333.46
13800	415.93	487.09	383.78	408.31	340.87	481.15	436.33	430.71	438.44	478.75	361.84	328.39	358.48	299.66	335.08
14000	417.3	489.38	384.92	410.51	343.16	482.54	438.95	432.4	441.04	480.76	363.84	329.15	359.9	301.88	336.16
14200	419.56	490.86	386.32	413.34	344.55	484.61	441.55	435.04	444.22	482.11	364.86	332.01	361.85	304.47	337.56
14400	421.54	493.11	387.38	415.39	345.26	486.33	444.42	437.64	446.8	484.73	366.23	333.0	363.26	306.2	339.46
14600	422.36	495.36	388.43	417.03	347.59	488.9	445.2	439.33	449.37	486.07	367.32	335.86	364.25	306.92	341.43
14800	424.3	496.44	389.54	419.34	347.72	491.19	447.77	442.22	451.04	487.75	369.01	337.84	368.9	307.71	342.82
15000	425.11	499.05	391.8	421.91	349.66	494.41	449.83	444.24	453.69	488.92	370.38	339.78	369.95	309.04	344.48
15200	427.11	500.45	394.11	422.95	350.14	496.69	452.09	447.42	455.64	490.29	372.01	340.85	371.3	309.16	345.84
15400	428.45	504.02	395.76	424.55	352.69	498.68	454.05	450.33	458.52	490.54	372.73	342.16	372.99	311.36	347.22
15600	430.12	505.73	397.74	426.56	354.67	502.86	455.45	452.65	460.77	492.13	373.23	344.07	374.33	312.96	349.43
15800	433.9	508.34	399.72	427.91	356.37	504.51	457.43	456.29	462.12	493.53	374.32	344.55	375.64	313.75	350.8
16000	435.94	511.15	402.29	432.28	358.7	506.15	459.41	459.19	463.15	497.09	375.98	345.89	376.73	316.31	352.52
16200	437.34	513.76	405.2	433.68	360.69	506.64	461.08	460.84	465.71	498.64	377.94	347.93	377.5	319.15	354.16
16400	438.41	515.17	406.9	435.65	362.33	507.06	462.98	462.23	466.79	499.32	379.26	348.65	378.48	322.04	355.49
16600	439.54	518.08	407.97	436.36	364.92	508.74	464.64	463.01	469.1	501.61	380.28	349.39	381.0	322.82	357.14
16800	441.27	519.78	410.51	437.13	366.03	509.21	466.61	465.41	470.13	503.55	381.88	351.01	382.33	325.35	359.37
17000	442.87	520.94	411.54	439.08	367.4	511.13	469.16	466.78	471.21	504.32	384.38	352.38	384.01	326.39	360.17
17200	445.41	522.9	412.95	441.63	368.74	512.48	470.49	467.6	473.19	506.33	386.63	354.05	385.08	327.74	360.62
17400	447.45	525.78	413.15	442.11	372.54	516.28	472.72	468.36	474.27	508.26	387.52	355.71	387.66	330.27	362.85
17600	449.37	527.11	415.08	443.1	374.16	518.58	474.69	469.37	474.79	509.27	389.45	359.46	389.31	332.21	363.61
17800	451.71	528.2	418.2	444.11	376.67	520.49	475.41	470.15	476.41	510.59	390.81	361.11	390.05	332.33	365.82
18000	454.64	529.88	420.49	444.83	377.16	520.99	477.07	473.6	477.75	511.31	392.16	362.74	392.01	333.71	367.09
18200	457.13	531.25	421.81	445.04	379.72	523.58	478.7	474.33	479.41	512.43	392.92	364.14	394.55	334.46	368.15
18400	458.21	532.33	424.27	447.32	380.75	525.54	479.98	476.55	480.12	514.4	393.64	366.11	396.52	336.4	369.54
18600	459.55	535.82	425.37	449.25	381.18	526.3	481.58	477.88	482.97	514.75	397.04	367.8	398.13	337.78	370.59
18800	461.77	536.09	427.33	449.98	382.49	527.6	483.47	481.0	484.93	515.8	398.07	368.24	399.43	339.72	372.25
19000	463.81	537.77	428.61	451.0	383.84	530.18	484.79	482.99	485.95	517.43	400.32	369.89	402.23	340.79	373.33
19200	464.91	539.13	430.58	452.89	385.74	531.29	485.57	484.97	486.94	519.35	401.02	371.52	403.23	342.4	374.0
19400	465.67	540.19	432.21	454.57	386.41	532.11	485.98	486.14	487.99	520.65	402.98	371.95	404.84	344.06	375.36
19600	467.03	541.57	433.19	456.83	387.42	533.69	486.99	488.07	488.18	521.38	404.31	373.29	405.56	344.57	377.85
19800	468.97	543.82	434.17	457.88	388.16	535.28	487.78	489.5	490.38	522.43	405.95	374.07	406.59	346.49	377.96
20000	469.67	545.13	436.22	459.51	388.61	535.71	489.37	490.82	491.43	523.74	407.36	375.69	407.88	347.81	378.31
20200	471.04	546.8	437.53	461.42	389.63	538.63	490.46	493.37	492.45	524.79	408.14	376.76	409.82	348.89	381.75
20400	472.74	548.8	439.47	462.75	391.58	540.92	492.37	494.74	493.74	525.2	409.51	377.47	411.76	349.29	383.41
20600	474.41	549.55	439.59	463.47	393.83	543.42	493.36	496.41	495.38	527.42	410.5	378.19	412.44	351.19	385.25
20800	475.51	550.03	440.94	465.08	394.49	545.68	495.28	497.45	496.66	527.93	411.26	378.93	414.39	351.62	386.97
21000	478.07	550.81	441.72	466.4	395.2	546.73	496.02	497.89	497.42	529.56	412.27	380.25	415.98	354.38	387.71
21200	478.87	552.2	442.13	467.71	395.6	548.36	497.94	500.09	499.41	530.57	414.18	382.14	417.56	355.45	389.04
21400	480.54	553.2	444.02	469.42	397.18	548.76	499.56	502.04	500.46	532.74	415.5	382.86	419.78	357.31	389.75
21600	481.92	554.57	445.11	471.05	398.54	549.73	500.86	503.37	501.46	534.03	417.45	384.78	421.51	359.54	390.82
21800	483.59	556.77	445.56	471.47	399.59	550.84	501.87	505.42	502.46	534.74	418.13	386.11	422.86	361.19	392.15
22000	486.12	557.53	447.89	473.07	400.57	552.46	502.59	506.4	502.86	535.46	419.47	387.7	424.19	362.51	393.13
22200	487.78	559.51	449.28	474.04	401.96	552.86	503.06	507.43	504.44	537.08	420.74	389.42	424.69	363.6	394.17
22400	489.69	560.8	449.73	475.04	402.34	554.2	503.52	508.79	505.72	538.39	422.35	390.77	426.53	364.58	394.28
22600	490.7	563.05	450.81	476.02	405.16	554.64	504.58	510.74	506.73	539.39	424.0	391.52	427.81	365.91	395.01
22800	491.45	564.38	452.12	477.89	406.46	556.59	505.56	511.48	508.1	540.46	425.02	392.51	428.89	367.55	395.98
23000	493.12	565.43	454.05	478.92	408.09	557.98	507.46	512.16	509.71	541.24	427.0	393.23	429.57	368.24	396.67
23200	494.7	566.4	455.09	479.92	409.1	561.1	509.95	513.49	510.06	542.86	428.87	393.61	432.12	368.68	400.08
23400	496.31	568.28	457.57	481.52	409.17	562.71	511.03	514.84	510.82	543.86	429.91	394.3	433.46	369.42	401.34
23600	497.96	568.99	458.59	483.12	409.86	563.64	511.74	515.87	511.8	544.53	430.31	396.79	435.97	371.07	402.03
23800	498.63	571.83	459.36	484.71	411.17	564.64	512.72	517.21	513.1	546.12	430.95	397.8	436.68	371.55	402.78
24000	500.27	572.7	459.76	485.37	411.88	565.69	514.06	517.37	514.44	547.74	432.61	398.58	437.99	372.59	404.42
24200	501.33	574.6	461.36	486.35	414.34	566.68	515.36	519.88	516.03	548.76	433.32	399.58	438.99	372.72	406.06
24400	502.37	576.23	462.33	487.05	415.66	568.1	516.06	520.92	517.01	550.12	434.59	400.01	439.99	373.43	408.57
24600	503.15	577.55	463.34	487.75	417.53	568.77	517.04	521.58	518.6	550.53	435.59	401.65	440.72	374.43	410.16
24800	504.86	578.51	465.25	488.45	418.57	570.39	518.35	522.3	519.32	551.0	436.32	402.36	440.82	375.46	410.79
25000	505.63	579.27	466.27	489.45	419.59	571.72	519.39	523.71	520.0	551.69	437.6	404.23	441.57	376.73	412.38
25200	506.61	580.02	467.24	489.53	420.28	573.58	519.8	524.77	520.65	553.58	438.95	405.22	442.56	377.78	412.84
25400	508.29	581.35	468.5	489.93	421.63	574.34	521.11	525.74	521.35	554.68	439.99	407.71	444.19	378.45	413.83
25600	509.26	582.0	469.2	490.99	422.06	575.07	521.53	526.45	522.93	555.99	440.68	409.94	445.57	379.76	414.21
25800	510.56	583.29	469.89	491.74	423.07	576.65	522.86	528.08	523.9	557.02	441.98	411.52	446.25	380.45	414.94
26000	511.88	585.53	470.92	493.07	426.17	577.95	525.67	529.68	524.57	558.31	442.67	412.22	446.9	382.04	415.65
26200	512.69	585.61	472.77	494.03	427.14	580.18	527.34	530.73	525.55	558.99	443.41	412.89	447.57	383.34	416.64
26400	513.75	586.63	474.06	494.47	427.81	582.06	528.34	531.16	526.56	560.3	444.71	413.29	448.28	383.79	417.65
26600	515.37	587.39	475.35	496.65	428.79	583.35	529.68	532.15	527.52	561.3	445.1	414.3	449.3	384.5	417.72
26800	517.29	588.74	476.01	498.27	428.93	584.76	530.39	533.14	527.94	562.06	445.53	414.73	449.66	385.48	418.99
27000	519.46	590.64	478.27	499.57	430.26	585.47	531.66	534.15	528.64	562.13	445.92	415.72	451.28	386.15	419.98
27200	519.88	592.0	479.88	501.17	431.53	585.88	532.38	535.11	529.69	563.18	448.44	418.25	452.51	386.26	421.61
27400	521.43	592.71	480.88	502.48	432.57	586.62	533.36	535.49	530.73	564.18	449.45	419.21	453.23	387.59	422.31
27600	522.15	593.73	481.9	503.15	433.29	587.0	534.03	536.48	531.1	564.24	450.11	420.18	455.41	389.16	424.49
27800	523.75	595.04	482.88	503.81	434.57	588.3	534.44	537.79	532.08	565.21	451.08	420.87	457.04	390.49	425.46
28000	524.47	596.05	484.5	504.78	434.95	588.39	534.8	538.8	532.45	566.55	452.7	421.55	458.04	392.1	426.47
28200	525.76	597.02	485.83	505.78	435.89	588.45	534.93	539.79	533.11	567.56	453.71	422.59	458.77	393.05	427.12
28400	527.08	598.67	487.46	507.65	437.5	589.74	536.0	541.37	535.59	568.9	455.54	424.48	458.86	394.32	427.26
28600	527.73	599.96	488.78	509.22	438.24	590.43	537.09	542.72	536.55	571.41	456.21	425.53	459.58	396.8	427.98
28800	529.04	600.99	488.9	509.59	438.9	591.7	538.14	543.44	537.5	572.1	457.19	426.5	460.85	398.64	429.54
29000	530.04	602.03	489.34	509.97	439.3	592.04	538.82	544.74	538.79	573.41	457.86	427.18	462.13	400.2	430.83
29200	531.03	602.76	490.68	510.64	440.0	593.05	539.26	545.13	540.15	574.18	459.13	427.9	462.54	401.77	432.46
29400	531.39	604.68	493.22	512.54	440.71	593.42	539.33	547.33	541.4	574.84	460.45	428.97	464.14	402.15	433.17
29600	531.79	606.0	494.56	513.54	441.75	594.12	540.04	548.61	542.41	575.56	461.71	429.62	464.8	403.18	434.14
29800	532.82	606.7	494.94	515.15	442.42	595.8	540.41	548.97	543.45	576.53	463.34	430.3	465.16	403.8	434.52
30000	533.54	607.44	495.89	515.8	443.12	596.48	541.12	549.92	544.46	577.49	464.0	430.96	465.91	404.8	435.52
30200	534.8	608.09	496.58	516.75	443.5	596.54	541.52	550.61	545.12	578.16	464.06	431.07	466.88	405.48	436.48
30400	535.8	610.31	497.0	517.46	444.47	596.92	542.51	551.58	546.05	578.54	465.39	432.38	467.87	405.92	438.12
30600	535.91	611.58	497.71	518.18	445.22	598.84	542.91	552.24	546.72	578.62	466.97	433.43	469.44	406.28	439.38
30800	537.49	612.25	498.1	518.91	445.91	600.12	543.27	552.57	547.4	579.03	468.27	434.13	470.41	407.26	441.6
31000	539.14	612.95	499.35	519.59	447.14	600.77	544.27	554.43	548.09	580.32	468.93	435.75	471.44	407.66	442.91
31200	540.15	613.95	499.77	520.9	447.58	601.78	544.35	555.75	549.61	581.56	469.28	436.44	472.46	408.93	443.33
31400	541.43	614.34	499.86	521.87	448.32	602.45	545.33	556.8	549.94	582.23	469.65	437.5	473.17	409.57	443.72
31600	542.7	615.63	500.24	522.89	449.59	603.7	546.33	558.4	550.62	583.82	470.33	438.8	473.88	410.81	444.4
31800	543.67	616.28	501.81	523.88	450.26	605.02	547.03	560.3	550.76	584.51	470.71	439.19	475.76	412.05	444.8
32000	544.38	617.01	502.54	525.13	450.65	606.06	548.0	561.59	551.12	584.9	471.09	440.5	477.36	412.4	445.2
32200	544.78	617.11	503.01	526.14	451.36	606.49	549.25	561.7	551.2	584.96	471.18	441.16	479.32	413.37	446.54
32400	546.38	617.52	503.4	527.72	451.73	607.15	549.35	563.01	551.9	585.35	471.87	442.49	479.71	413.7	447.51
32600	547.37	619.13	504.97	528.38	452.42	608.16	550.02	564.0	552.89	585.41	472.9	442.57	480.98	414.39	448.51
32800	548.35	619.52	505.64	529.07	453.08	609.82	550.41	564.66	554.14	586.42	473.24	442.94	481.95	414.81	449.17
33000	549.61	619.94	506.35	529.71	453.46	610.22	551.38	565.05	554.84	587.45	474.51	443.33	482.33	416.05	450.47
33200	549.98	620.64	507.32	530.99	454.15	611.51	552.39	565.72	556.1	589.03	475.48	444.28	483.94	416.75	451.17
33400	550.36	621.67	508.34	531.64	454.87	613.45	553.06	567.04	557.08	589.41	476.45	445.88	485.83	417.42	453.34
33600	551.68	623.27	509.29	532.3	455.89	614.48	553.71	568.32	557.44	589.52	477.43	446.27	486.23	418.96	453.74
33800	552.42	624.56	509.69	533.85	456.21	615.2	555.07	569.34	558.45	590.2	478.82	446.61	486.92	420.54	454.69
34000	552.51	625.85	510.05	534.25	457.21	616.5	556.06	569.76	559.11	591.2	481.28	446.66	487.28	421.52	456.59
34200	553.78	626.52	511.06	535.51	459.06	616.91	556.51	570.43	560.07	591.57	481.96	447.38	487.68	422.53	457.27
34400	554.52	627.25	513.52	537.42	459.11	618.18	557.15	572.35	560.44	592.25	482.97	447.72	488.63	423.56	457.92
34600	555.23	627.65	514.48	537.82	459.5	619.14	557.22	572.73	560.56	593.54	483.35	448.37	489.31	424.31	458.05
34800	556.21	629.2	515.18	539.11	459.84	619.82	558.22	573.13	562.43	594.81	483.43	449.34	489.37	425.87	458.77
35000	558.14	629.61	515.59	539.55	459.91	620.2	559.23	573.77	562.81	594.91	484.4	449.78	490.04	425.96	459.15
35200	559.09	630.02	516.53	540.81	460.55	620.87	559.96	575.34	563.16	594.99	485.7	450.75	490.74	426.31	459.5
35400	560.67	631.32	517.8	541.46	460.96	622.23	561.53	575.4	564.46	595.42	486.08	451.09	491.15	426.66	460.2
35600	561.65	631.99	519.67	541.88	461.69	622.63	562.52	575.49	565.11	595.47	486.46	451.77	491.2	427.96	462.11
35800	562.37	632.97	520.63	542.28	462.08	623.62	563.84	575.55	565.78	596.46	487.18	453.66	491.55	428.65	462.77
36000	563.65	633.93	521.65	542.95	462.43	624.34	564.47	575.62	566.15	597.43	487.87	455.24	491.9	429.0	463.45
36200	565.27	635.2	522.31	543.94	463.11	624.71	565.76	576.88	566.49	597.76	487.92	455.57	492.54	429.98	464.39
36400	566.24	635.89	523.07	545.57	463.79	626.01	566.44	577.89	567.14	598.41	488.3	455.94	493.79	430.64	465.4
36600	567.23	637.44	524.05	545.95	465.38	627.0	567.09	579.2	568.69	598.76	489.92	456.89	494.77	431.02	465.78
36800	567.86	638.43	525.09	546.34	465.47	627.37	567.49	580.21	568.75	599.15	490.88	456.96	495.39	431.99	466.75
37000	568.82	638.82	526.35	547.0	465.88	628.06	567.56	580.86	569.75	600.15	491.54	457.98	495.76	432.62	467.16
37200	569.84	639.27	527.04	548.01	467.11	630.22	568.2	581.84	570.15	600.56	491.97	459.31	496.46	433.25	467.84
37400	569.88	640.26	528.33	548.7	467.43	630.61	569.18	583.43	570.51	601.86	492.69	460.01	497.12	433.95	470.03
37600	570.52	641.83	529.57	550.29	467.46	631.0	570.16	584.07	571.15	601.9	493.7	461.0	497.26	435.52	470.09
37800	571.21	642.81	530.56	550.92	467.48	631.69	570.79	584.45	572.11	602.92	493.78	461.72	497.27	436.51	470.78
38000	571.59	642.9	531.25	551.33	467.85	632.04	571.45	584.76	573.68	604.51	494.13	462.08	497.92	437.19	470.82
38200	573.18	644.16	531.62	553.27	469.43	633.35	571.87	586.31	574.33	605.15	494.82	463.03	499.22	437.88	471.14
38400	574.8	644.52	533.17	555.44	470.39	634.6	572.52	586.97	575.29	605.54	495.52	464.89	499.33	438.87	471.17
38600	575.14	644.88	533.85	556.15	470.73	635.89	572.92	587.92	575.63	605.93	496.84	465.53	499.71	439.53	471.83
38800	576.43	645.21	535.07	557.42	472.87	637.19	573.29	589.23	576.57	607.5	496.91	466.53	500.65	440.21	473.09
39000	577.44	645.89	536.06	558.14	473.83	637.88	574.23	590.21	577.2	607.84	497.91	466.91	501.87	440.56	474.38
39200	578.71	647.21	536.16	558.53	474.21	639.73	574.31	591.54	577.9	608.18	498.85	467.89	502.51	441.55	474.43
39400	578.76	648.47	536.51	559.19	475.5	640.68	574.73	591.89	578.89	609.45	499.18	468.55	503.77	441.95	474.51
39600	579.13	649.41	537.47	559.55	476.16	641.37	575.74	592.58	579.57	610.38	499.78	468.93	504.43	442.0	475.48
39800	580.45	649.78	537.56	559.59	476.82	642.04	576.76	593.54	579.62	611.97	500.73	469.33	504.77	442.35	475.56
40000	581.1	650.16	537.93	560.57	477.18	642.4	578.07	593.57	580.27	612.65	501.08	469.65	504.88	443.34	476.56
40200	582.08	650.56	538.29	562.12	477.86	642.5	579.01	593.61	582.13	613.63	502.35	470.05	505.23	444.01	477.81
40400	582.45	651.19	539.23	563.42	478.22	643.17	579.67	595.18	582.53	614.59	502.98	471.02	506.49	445.87	478.49
40600	584.63	651.52	539.63	563.51	479.49	644.45	580.34	595.89	582.88	614.66	503.37	471.69	507.75	446.52	479.2
40800	585.62	652.21	539.96	563.87	480.46	645.16	581.29	596.57	584.41	614.72	503.73	472.34	508.7	446.61	479.87
41000	587.22	652.88	540.6	564.54	480.81	646.43	581.96	598.18	584.49	615.35	505.01	473.29	509.07	447.54	481.18
41200	588.45	654.14	541.56	565.53	482.64	647.44	582.3	598.52	585.45	616.93	505.09	473.97	509.45	447.61	481.55
41400	588.83	655.13	542.21	565.57	483.01	648.72	583.61	599.24	586.41	617.32	505.76	474.0	510.16	447.96	482.48
41600	589.8	656.99	543.78	566.53	483.64	650.31	584.56	600.25	586.76	617.98	505.85	475.0	510.2	448.34	483.71
41800	590.2	658.61	545.04	567.22	483.71	650.68	585.81	601.22	588.04	618.71	506.51	475.95	511.17	448.45	484.38
42000	590.88	659.63	545.67	568.43	484.42	651.36	585.86	602.2	588.38	619.69	506.56	476.28	511.81	448.8	484.75
42200	591.55	660.29	546.09	568.82	485.38	651.72	586.53	602.57	588.73	620.08	507.52	476.98	513.09	449.16	484.81
42400	592.78	660.39	546.5	569.48	486.08	653.05	587.23	603.86	589.39	620.78	508.19	477.66	513.49	449.5	485.15
42600	592.86	661.35	547.17	570.16	487.62	653.72	587.58	604.52	589.79	622.02	508.26	478.33	514.16	449.85	485.53
42800	594.11	662.66	547.22	570.81	488.28	654.4	588.27	605.22	590.44	622.05	509.79	479.33	516.04	450.25	486.52
43000	595.09	663.33	548.47	571.16	488.65	655.37	589.21	606.17	591.7	622.1	510.43	479.69	517.57	451.79	487.15
43200	595.44	663.7	549.41	571.48	489.38	655.48	589.57	607.44	591.77	622.16	511.11	480.42	517.96	452.16	487.51
43400	596.14	664.09	550.67	571.59	490.64	655.86	589.64	608.41	591.81	622.54	512.35	481.4	518.62	452.2	488.16
43600	596.21	665.1	551.34	571.94	490.66	656.51	590.59	609.39	593.38	623.21	512.7	481.74	519.0	453.18	488.86
43800	596.89	665.78	552.01	572.86	490.7	657.2	590.95	610.07	594.04	623.92	513.35	481.79	519.7	453.51	489.54
44000	597.86	665.87	552.06	574.4	490.76	657.54	591.88	611.03	594.37	624.89	513.72	483.06	520.37	453.86	490.2
44200	598.54	667.49	553.65	575.05	491.73	658.52	592.85	611.74	595.03	625.56	514.39	483.74	521.31	453.98	490.55
44400	599.17	668.48	554.9	576.0	493.61	658.87	593.52	612.45	596.28	626.23	515.36	484.7	521.93	454.37	490.94
44600	599.28	668.56	555.27	576.33	494.54	659.26	594.19	613.1	596.67	626.56	515.72	484.75	522.87	455.04	491.87
44800	599.34	669.26	555.92	577.58	495.19	659.3	595.4	614.05	597.92	627.53	516.66	484.81	524.12	455.11	492.25
45000	599.41	669.9	556.31	577.65	495.58	659.67	595.46	614.1	598.0	628.18	517.37	484.86	524.17	455.79	492.66
45200	599.79	671.43	556.66	578.69	496.82	660.0	596.07	614.15	598.38	628.52	518.02	484.93	525.12	456.15	492.99
45400	600.49	671.78	556.72	579.67	496.87	660.32	597.63	614.78	598.48	629.16	518.37	485.28	526.45	456.83	493.37
45600	600.86	671.84	557.11	579.73	498.15	660.36	597.99	615.71	599.4	629.78	519.03	485.32	526.8	457.49	494.33
45800	601.82	672.83	557.47	580.38	498.8	660.7	598.37	616.31	600.05	630.41	519.36	486.55	526.85	457.86	495.59
46000	603.06	673.51	557.78	581.03	498.87	661.93	598.75	617.01	600.09	631.06	519.99	486.62	527.52	458.54	496.24
46200	603.09	674.49	558.11	581.12	499.54	661.98	599.11	617.37	600.13	632.04	520.36	487.33	528.17	459.52	497.24
46400	603.44	675.1	559.11	582.09	499.88	662.95	600.07	617.44	600.77	632.08	521.35	487.69	528.55	459.62	497.3
46600	604.45	675.47	559.76	582.51	500.86	663.3	600.76	619.28	602.29	632.44	521.72	488.08	528.62	460.58	498.55
46800	604.88	676.43	560.1	582.82	501.23	663.36	601.12	620.27	602.98	633.11	522.38	489.32	528.66	460.61	499.48
47000	605.54	676.8	560.46	583.78	501.58	664.34	601.47	620.95	603.09	634.09	523.33	489.42	528.72	460.67	500.14
47200	606.53	677.17	560.81	584.42	502.53	664.67	602.15	621.96	603.78	635.37	523.39	489.5	529.1	460.71	500.17
47400	606.9	677.84	561.47	584.46	502.56	665.33	603.11	622.63	603.84	636.05	523.75	490.13	529.16	460.76	500.22
47600	607.88	678.16	562.45	585.37	503.22	665.7	604.37	622.94	604.47	636.74	524.12	492.6	529.81	461.11	500.85
47800	607.95	678.23	562.82	585.44	503.86	665.75	604.74	623.0	605.11	637.41	524.76	492.66	530.49	462.33	501.8
48000	608.89	678.94	563.45	586.15	503.9	666.09	605.38	623.37	605.78	638.05	525.11	493.64	531.13	463.27	502.48
48200	609.25	679.28	564.11	587.09	504.55	666.42	606.3	624.31	606.71	638.7	525.14	494.31	531.47	463.33	502.84
48400	610.51	679.96	564.17	587.71	506.09	667.08	607.25	624.73	606.8	639.36	525.79	495.29	532.17	463.7	502.87
48600	611.74	680.89	564.27	587.76	506.44	667.81	607.3	625.69	607.44	640.02	526.2	495.94	532.8	464.34	503.87
48800	611.8	681.26	564.6	588.1	506.75	668.48	607.36	626.36	607.82	640.36	526.53	496.88	533.45	465.03	504.53
49000	612.17	681.61	564.97	588.46	506.81	669.14	608.32	627.65	608.45	641.95	527.2	498.12	533.81	465.65	505.49
49200	613.42	682.25	565.91	588.5	507.16	669.51	608.68	627.73	609.11	642.59	527.6	499.11	533.84	466.29	505.86
49400	614.08	682.92	565.96	588.55	507.85	670.48	609.0	628.39	609.76	642.97	528.59	499.75	534.49	466.71	506.2
49600	614.45	683.61	566.35	589.53	508.19	671.43	609.67	629.66	609.8	643.67	529.31	500.74	534.8	467.35	506.84
49800	614.82	684.57	566.98	590.76	509.13	672.44	610.04	630.65	609.89	644.07	529.99	501.07	535.48	468.01	507.17
50000	615.2	685.81	567.35	591.08	509.5	672.78	611.0	630.68	610.56	644.42	531.28	502.05	535.85	468.33	507.54
50200	615.58	686.16	567.69	591.13	510.18	672.86	611.04	631.37	610.9	644.46	531.65	502.71	536.78	468.64	508.8
50400	616.25	686.8	568.33	591.78	510.82	673.53	611.39	631.4	611.25	645.1	532.6	503.34	537.73	468.68	509.16
50600	616.3	687.49	569.01	591.82	510.86	674.21	611.46	631.45	611.91	645.8	532.67	504.62	539.04	469.02	509.19
50800	616.4	688.13	569.37	592.77	511.22	674.84	612.07	631.5	612.56	645.82	532.73	505.57	539.4	469.72	509.24
51000	616.77	688.48	569.72	593.11	512.17	675.49	612.72	631.57	613.21	646.21	533.71	505.94	540.03	470.69	510.22
51200	616.84	689.18	570.34	593.77	512.81	675.86	613.34	631.92	613.24	646.24	534.97	507.29	540.12	471.97	510.85
51400	617.26	689.51	570.68	593.8	512.81	675.89	614.33	632.61	613.6	647.21	535.01	507.67	540.45	472.66	510.88
51600	618.53	689.88	571.0	594.17	513.43	676.55	614.98	633.62	613.94	647.28	535.65	508.31	541.44	472.99	510.93
51800	618.58	689.93	571.07	595.11	513.79	676.6	615.69	633.64	614.27	647.94	536.28	508.97	542.66	473.65	511.32
52000	618.63	689.97	571.15	595.17	513.84	676.67	615.74	633.7	614.62	648.61	537.55	509.91	542.68	474.3	512.57
52200	618.97	690.65	571.85	595.78	513.9	677.06	616.08	634.65	614.71	649.55	538.21	510.26	543.31	474.66	512.91
52400	620.18	690.66	572.5	596.44	513.97	677.67	617.89	634.69	615.07	649.86	538.56	510.9	543.7	475.61	513.26
52600	620.5	690.74	573.16	597.09	514.01	677.75	617.93	635.95	616.0	650.22	538.9	511.25	544.37	475.63	513.89
52800	621.16	691.71	573.49	597.12	514.66	678.09	618.6	636.35	616.07	650.84	538.97	511.32	544.75	475.96	514.25
53000	621.81	691.82	574.14	597.5	515.3	678.4	619.54	637.0	616.11	650.89	539.34	511.37	545.09	476.91	514.6
53200	622.79	691.89	574.82	597.54	515.98	679.04	619.88	637.1	616.48	651.51	539.38	512.62	545.12	477.24	515.25
53400	622.86	691.93	575.16	598.18	516.65	679.42	620.23	638.06	616.79	652.13	540.03	513.26	545.16	478.19	515.95
53600	623.48	691.96	575.54	599.43	516.69	679.77	620.58	638.4	617.4	652.48	540.12	513.28	545.51	478.81	516.6
53800	624.2	692.28	576.22	599.82	517.06	680.42	621.19	639.04	617.47	653.09	540.15	514.53	546.18	479.44	517.57
54000	624.82	692.33	577.46	600.19	517.7	681.09	621.56	639.12	617.52	653.44	540.5	514.56	546.24	479.79	517.9
54200	625.77	692.42	578.1	600.53	518.35	681.49	622.17	639.46	618.14	653.78	540.89	515.48	547.24	480.42	518.25
54400	626.4	693.04	578.47	601.48	518.73	682.19	622.82	639.46	619.1	654.72	541.51	515.83	547.57	480.46	518.87
54600	626.74	694.0	578.81	602.13	518.82	682.53	623.2	639.81	620.02	655.4	541.87	516.46	547.93	481.42	519.53
54800	627.7	695.54	579.44	602.77	519.15	683.18	623.52	640.74	620.98	655.73	542.79	517.1	547.99	482.08	519.87
55000	628.65	696.19	579.8	604.01	519.82	683.25	623.85	641.07	621.63	656.37	543.75	518.38	548.3	482.39	520.82
55200	629.0	696.53	581.66	604.36	519.86	683.9	623.89	641.4	621.66	656.44	544.06	519.3	548.64	482.44	520.84
55371	629.07	696.67	582.01	605.04	519.93	684.29	623.92	641.78	622.0	656.8	544.12	519.38	548.99	482.51	520.86
55400	629.08	696.68	582.01	605.05	519.93	684.59	623.92	641.79		656.83	544.15	519.39	549.0	482.52	521.18
55600	630.3	697.35	582.99	605.44	520.58	685.26	624.54	642.13		657.18	545.08	519.46	549.36	483.14	521.54
55800	631.53	697.99	584.56	605.78	520.91	685.28	624.9	642.18		657.22	545.11	520.7	550.3	484.35	522.51
56000	632.19	698.32	585.81	606.71	521.56	685.67	624.91	642.2		658.16	545.75	521.35	550.97	484.42	523.18
56200	632.53	699.25	586.13	607.33	521.86	686.02	624.94	643.15		658.19	546.08	521.68	551.32	485.06	523.22
56400	632.88	700.18	586.77	608.61	522.49	686.68	625.28	644.67		658.52	546.73	521.7	551.65	485.71	523.9
56600	633.56	700.8	587.11	608.63	522.83	687.65	625.94	645.32		658.87	546.82	521.72	552.59	485.8	524.82
56800	634.22	701.44	587.45	609.0	523.18	688.01	626.56	646.23		659.26	547.51	522.07	553.22	486.44	525.75
56811	634.22	701.44	587.46	609.0	523.18	688.01	626.86	646.23		659.26	547.51	522.07	553.22	486.44	525.75
57000	634.29	701.78	587.54		523.84	688.07	627.22	647.16		660.22	547.88	522.15	553.26	486.45	526.4
57200	634.32	702.42	587.58		524.49	689.29	627.56	648.4		660.55	548.21	523.09	553.58	487.09	526.76
57400	634.35	702.5	587.96		524.86	690.52	628.21	648.76		660.62	549.14	523.72	553.66	487.13	527.11
57600	635.01	702.55	588.28		526.09	690.86	628.87	649.12		661.26	549.46	523.8	554.03	488.06	527.45
57800	635.65	703.22	589.24		527.01	691.5	629.2	649.79		661.3	550.09	523.84	554.38	488.99	527.81
58000	636.32	703.27	589.62		527.36	691.56	630.4	650.14		661.69	550.43	524.83	554.73	489.62	528.74
58200	636.71	703.91	590.24		527.42	692.22	631.06	650.47		662.36	550.48	525.47	555.11	489.67	529.4
58400	636.73	703.95	590.56		527.75	692.86	631.09	651.39		662.99	550.83	525.87	555.17	490.01	530.05
58600	636.77	704.59	591.5		529.01	693.54	631.42	652.02		663.36	552.07	526.26	556.15	490.66	530.36
58800	636.82	704.63	591.54		529.37	693.85	632.07	652.96		664.59	552.09	527.82	556.19	491.59	530.68
59000	637.78	705.0	591.87		529.99	694.26	632.43	653.59		664.97	552.13	527.93	556.53	491.62	531.03
59200	638.76	705.02	592.82		530.31	694.62	633.08	653.94		665.63	552.19	528.29	556.59	491.68	531.69
59400	639.98	705.37	593.21		530.65	695.0	633.09	654.61		666.26	552.83	528.63	556.64	492.63	531.71
59600	640.04	705.76	594.14		531.01	695.02	633.1	654.65		666.64	552.89	528.94	556.67	493.28	532.05
59800	640.69	706.39	594.48		531.66	695.07	633.5	655.32		666.99	553.83	529.9	557.04	493.29	532.35
60000	641.04	706.42	595.11		531.73	695.11	633.88	655.71		667.66	554.79	530.24	557.37	493.94	532.7
60200	641.37	707.34	595.46		532.1	695.43	634.21	656.93		668.58	555.15	531.47	557.72	494.28	533.03
60400	642.32	707.35	595.81		532.15	696.08	634.26	656.96		668.9	555.48	532.12	557.77	494.31	533.68
60600	642.36	707.43	595.87		533.1	696.45	634.3	656.99		668.96	555.56	532.75	557.82	494.95	534.33
60800	642.68	707.77	596.21		533.73	696.79	634.36	657.04		669.0	556.52	533.09	558.76	495.9	535.31
61000	643.36	708.16	596.26		534.07	696.85	635.0	657.38		669.02	556.63	533.45	559.38	496.53	535.33
61200	644.01	708.55	597.25		534.4	697.18	635.38	657.42		669.95	557.59	533.52	559.7	496.9	535.38
61400	644.04	708.89	597.59		535.04	697.81	635.76	657.48		670.28	558.26	533.87	560.66	497.24	536.01
61600	644.67	709.24	597.63		535.69	698.43	635.82	657.82		670.35	558.3	534.24	561.28	497.59	536.64
61800	645.03	709.58	598.02		536.33	698.74	636.17	658.75		670.42	558.64	534.29	561.6	497.92	537.28
62000	645.07	709.58	598.65		536.35	698.8	636.53	659.99		670.8	559.29	535.24	561.92	498.54	537.62
62200	645.4	709.61	598.7		536.71	699.45	636.62	660.64		670.86	559.61	536.46	562.25	498.58	538.24
62400	646.02	710.85	599.04		537.36	699.49	637.25	660.95		670.88	559.95	536.51	562.87	498.95	539.17
62600	646.65	711.18	599.66		537.72	699.8	637.29	661.59		670.91	560.6	537.49	562.9	499.25	539.81
62800	647.31	711.81	600.01		537.79	701.02	637.95	662.2		671.59	560.64	537.51	562.91	499.28	540.77
63000	647.67	712.82	600.33		538.11	701.35	637.99	663.14		672.21	560.98	538.45	563.25	499.92	541.13
63200	648.32	713.48	600.67		538.77	701.98	638.37	663.17		672.52	561.62	538.51	564.21	499.95	541.18
63400	649.87	713.81	601.32		539.75	702.59	638.73	663.2		673.46	561.96	538.53	564.56	500.28	541.49
63600	649.94	714.16	601.38		540.4	703.2	638.79	664.11		673.48	561.97	538.59	564.91	500.32	541.84
63800	649.99	714.5	601.71		540.76	703.23	638.82	664.43		673.83	562.33	538.93	565.55	500.38	541.88
64000	650.31	715.12	601.72		541.1	703.58	638.85	664.78		673.86	562.65	539.63	565.91	500.7	541.92
64200	650.66	715.19	602.07		541.14	703.64	638.89	665.1		674.49	562.97	540.62	565.93	501.06	542.29
64400	651.59	715.52	602.43		541.17	704.25	638.89	665.12		675.75	563.9	540.7	566.25	501.38	542.35
64600	651.91	715.54	602.74		541.82	704.29	639.23	665.15		676.09	563.95	541.06	566.27	502.01	543.26
64800	652.86	715.56	602.79		542.48	704.63	639.56	665.78		676.44	564.29	541.69	566.32	502.05	543.28
65000	653.16	715.58	603.16		542.49	704.67	639.58	666.16		676.52	564.94	542.34	566.63	502.41	543.64
65200	653.22	715.92	604.13		542.83	704.72	640.22	666.81		678.08	565.6	543.0	567.55	503.04	544.27
65400	653.6	715.94	604.8		543.17	705.38	640.54	667.17		678.44	565.61	543.64	567.56	503.37	544.59
65600	653.91	715.99	605.14		543.83	706.0	640.58	667.2		678.77	565.98	544.58	567.9	503.46	544.94
65800	654.55	716.59	605.48		544.78	706.34	640.6	667.24		679.08	566.03	544.65	568.26	504.42	544.97
66000	654.89	717.82	605.81		544.86	706.68	640.94	667.59		679.45	566.05	545.29	569.48	504.78	545.05
66200	655.25	718.15	606.17		545.18	707.05	640.99	668.25		680.08	566.67	546.24	569.8	505.13	545.11
66400	656.21	718.84	606.5		545.2	707.37	641.34	668.28		680.42	566.99	546.58	570.15	505.78	545.18
66600	656.83	719.2	606.8		545.83	708.61	641.67	668.62		680.78	567.61	547.51	570.21	506.41	545.52
66800	656.87	720.46	607.46		546.16	709.83	642.03	668.97		681.45	569.14	547.82	570.54	507.02	545.59
67000	657.2	720.83	607.52		546.22	709.86	642.97	668.98		682.09	570.08	548.17	570.56	507.95	545.93
67200	657.21	721.75	607.86		546.86	710.19	642.98	669.31		682.77	570.44	549.14	570.88	508.31	545.98
67400	657.22	722.09	607.88		547.81	710.23	643.05	669.63		683.11	570.44	549.8	571.23	508.66	546.31
67600	657.26	722.77	608.5		548.11	710.26	643.38	669.98		684.03	570.79	550.11	571.87	509.59	546.67
67800	657.91	723.1	608.53		548.44	710.6	643.72	670.31		684.64	570.82	550.11	572.5	509.66	547.02
68000	658.21	723.74	608.84		548.75	711.22	644.05	670.36		684.66	570.85	550.79	572.84	509.99	547.35
68200	658.83	724.69	609.2		549.11	711.56	644.38	670.38		685.0	571.51	551.1	572.86	510.04	548.31
68400	659.77	724.99	610.13		549.74	711.91	645.32	671.02		685.03	571.84	551.45	573.22	510.67	548.65
68482	659.83	725.3	610.45		550.07	711.95	645.33	671.62		685.35	571.86	551.45	573.26	511.0	548.65
68600	659.87	725.61	610.79		550.43	712.0	645.35	671.66		685.39	571.9	551.47	573.56		548.68
68800	661.15	725.93	611.12		550.76	712.07	645.4	671.72		685.72	572.23	552.37	573.59		549.31
69000	661.19	726.28	611.43		551.13	712.38	645.74	672.08		685.77	573.15	552.69	573.91		549.32
69200	661.8	726.36	611.73		552.07	712.71	646.05	672.4		687.31	573.75	552.74	574.55		549.66
69400	662.45	726.41	612.34		552.12	713.02	646.38	673.04		687.32	573.76	553.08	575.49		550.59
69600	663.37	727.04	612.36		552.14	713.92	646.4	673.35		687.96	574.44	553.69	575.52		550.65
69800	663.98	727.37	613.01		552.18	714.56	647.62	673.38		687.99	575.38	554.6	575.86		550.65
70000	664.01	727.98	613.34		552.5	715.47	647.95	674.0		688.32	576.02	554.62	575.9		551.29
70003	664.01	727.98	613.34		552.5	715.47	647.96	674.0		688.32	576.02	554.62	575.9		551.29
70200	664.08	728.01	614.0		552.84	715.49	648.28			688.97	576.36	555.27	576.22		551.61
70239	664.1	728.61	614.0		552.84	715.51	648.61			688.98	576.68	555.28	576.53		551.62
70400	664.12	728.93			553.16	715.85	648.65			689.34	577.61	555.88	576.56		551.96
70600	664.15	729.85			553.19	715.87	648.99			689.36	577.64	556.82	577.2		552.59
70800	664.21	730.23			553.21	716.22	649.91			689.39	577.97	557.14	577.24		553.54
71000	664.54	730.56			554.15	716.23	650.26			689.41	577.98	557.23	577.29		554.17
71200	664.89	730.59			554.48	716.27	651.19			689.79	578.3	557.54	577.93		554.82
71400	665.22	730.91			555.15	716.28	651.83			690.12	578.61	557.88	577.96		555.15
71600	665.56	731.24			555.45	716.94	652.17			690.42	578.62	558.21	578.28		556.07
71800	665.88	731.55			555.46	717.29	652.2			691.03	578.64	558.55	578.32		557.3
72000	666.51	731.89			555.8	717.32	652.84			691.09	578.97	558.6	578.66		557.61
72200	666.52	731.93			556.18	717.4	653.46			691.47	579.31	558.64	578.7		558.25
72400	666.86	731.97			556.52	717.73	653.54			691.49	579.64	558.71	579.02		558.28
72600	667.81	732.29			556.86	718.05	653.84			691.5	579.98	558.76	579.66		558.63
72791	668.42	732.6			557.21	718.37	654.22			692.17	580.3	558.78	580.0		558.67
72800	668.42	732.6			557.21	718.37	654.22			692.17	580.3	558.78			558.67
73000	668.77	732.94			557.57	718.71	654.25			692.53	580.36	559.99			558.99
73200	668.82	733.3			558.22	719.34	654.57			692.56	580.66	560.33			559.04
73400	669.14	733.92			559.15	719.99	654.92			692.9	580.98	560.95			559.38
73600	669.75	734.55			560.11	720.07	656.14			693.22	581.29	560.99			559.44
73800	669.79	735.24			560.16	720.71	656.47			693.29	581.33	561.05			559.75
74000	670.72	735.29			560.51	721.04	656.81			694.25	581.96	561.08			560.11
74200	671.07	735.33			561.12	721.35	656.83			695.16	582.28	561.1			560.44
74400	671.09	735.68			561.76	721.66	658.35			695.52	582.6	561.74			561.07
74529	672.04	736.0			561.79	721.97	658.38			695.85	582.61	562.1			561.41
74600	672.04				562.39	721.97	658.38			696.15	582.64	562.11			561.71
74729	672.05				563.0	722.27	658.41			696.15	582.66	562.42			562.06
74800	672.06					722.28	658.43			696.17	582.67	563.02			562.06
75000	672.08					722.28	658.43			696.52	583.04	563.36			562.1
75200	672.72					723.21	658.45			696.87	583.37	564.0			562.41
75400	672.75					723.54	659.08			697.19	583.69	564.63			562.44
75600	672.81					723.55	659.1			697.83	584.32	564.94			562.75
75800	673.47					723.88	659.75			698.44	584.64	565.57			564.01
76000	674.09					723.88	660.08			699.09	585.56	565.92			564.37
76200	675.03					724.19	660.09			699.11	585.6	566.24			564.68
76400	675.65					724.52	661.01			699.44	585.94	566.54			565.3
76600	675.96					724.52	661.33			699.49	586.28	567.21			565.33
76800	676.05					724.56	661.65			699.58	586.64	567.27			565.97
77000	676.68					725.18	661.96			699.93	587.3	567.59			566.04
77200	676.72					725.19	661.98			700.27	587.93	567.65			566.37
77354	677.04					725.53	662.0			700.6	587.94	567.7			566.67
77400	677.06					725.84				700.61	587.96	567.7			566.67
77600	678.32					725.87				700.92	587.98	567.73			566.7
77800	678.63					726.2				701.55	588.33	567.82			567.93
78000	678.69					726.23				701.59	588.68	568.46			567.95
78200	679.01					726.87				701.91	589.0	568.84			567.96
78282	679.02					726.87				702.21	589.0	568.85			567.98
78400	679.02					726.89				702.53		569.18			568.31
78600	679.35					726.93				703.15		570.11			568.63
78800	679.7					726.94				703.79		570.44			568.64
79000	680.31					727.6				704.14		571.08			568.68
79200	680.96					727.6				704.48		571.09			569.61
79400	680.97					727.95				704.48		571.12			569.66
79600	681.65					728.57				704.51		571.42			570.3
79800	682.0					728.89				704.54		571.73			570.95
79817	682.0					728.89				704.54		571.74			571.26
80000						728.91				704.89		571.78			571.28
80200						728.92				705.51		572.1			571.34
80400						728.93				705.53		572.43			571.66
80600						729.27				705.87		572.75			571.68
80773						729.28				705.89		573.06			572.0
80800						729.28				705.9		573.06
81000						729.31				706.5		573.39
81200						729.95				706.82		573.4
81400						730.27				706.87		573.74
81600						730.29				707.2		574.38
81800						730.59				707.24		575.3
82000						730.62				707.28		575.32
82200						730.95				707.61		575.63
82400						731.25				707.98		576.01
82442						731.26				708.0		576.02
82600						731.58						576.33
82800						731.63						576.66
83000						732.23						576.7
83200						732.28						577.01
83400						732.64						577.32
83600						732.97						577.68
83800						733.0						577.99
84000						733.01						577.99
84076						733.03						578.0
84200						733.35
84400						733.66
84600						733.99
84800						734.0
84873						734.0
