# Supplementary material for: Comparative analysis of the effects of cyclophosphamide and dexamethasone on intestinal immunity and microbiota in delayed hypersensitivity mice
Source: PLoS One. 2024 Oct 17;19(10):e0312147. doi: 10.1371/journal.pone.0312147 (PMC11486373; doi:10.1371/journal.pone.0312147)
Supplement: S2 File — (ZIP) [file pone.0312147.s002.zip › 3_AlphaDiversity/Rarefaction/shannon.groups_mean.xls]

numsampled	A	C	D
1	0.0	0.0	0.0
200	3.2972958000000006	3.7326965999999997	2.6535658
400	3.4400166	3.8957626	2.769459
600	3.5090969999999997	3.9695565999999998	2.8119889999999996
800	3.5370744000000003	4.016745199999999	2.8313468
1000	3.5813852000000006	4.0634654	2.8574886000000004
1200	3.6105740000000006	4.0878386	2.8729976000000006
1400	3.6321454	4.1114792	2.8987786
1600	3.6472037999999998	4.1210324	2.9130002
1800	3.6631296	4.134648	2.9243667999999996
2000	3.665833	4.135517999999999	2.9219465999999996
2200	3.6723816	4.1408892	2.9226518
2400	3.6803232	4.147968199999999	2.9271032
2600	3.684999	4.1536786	2.9316196000000003
2800	3.6913046	4.1592916	2.9351896
3000	3.6963483999999993	4.1652524	2.9388412
3200	3.6980647999999996	4.165917599999999	2.939121
3400	3.7011394	4.170297	2.9431006
3600	3.703785	4.1705652	2.9433466000000004
3800	3.7059468000000004	4.1739376	2.9444924
4000	3.7101204	4.1802772	2.9498806
4200	3.7155753999999996	4.1842084	2.9509712
4400	3.7175226	4.1864870000000005	2.9522112
4600	3.7195243999999996	4.1891668	2.953389
4800	3.7193582	4.1882858	2.951505
5000	3.7223211999999997	4.191433399999999	2.9526616
5200	3.7222752	4.1932142	2.953904
5400	3.7246646000000005	4.1965738	2.9564152
5600	3.7256364	4.196312000000001	2.9577664
5800	3.727526	4.1984586	2.9575734000000002
6000	3.7283587999999996	4.1987332	2.9581292000000006
6200	3.7306998	4.2002204	2.961056
6400	3.7304652	4.2004064	2.9596793999999997
6600	3.7325242000000003	4.2035187999999994	2.961669
6800	3.732563	4.2032644	2.9608952000000004
7000	3.7346756	4.2059162	2.9625312
7200	3.7333240000000005	4.2043546	2.9616461999999997
7400	3.733783	4.204382000000001	2.9626251999999997
7600	3.7354246000000004	4.2063246	2.9646920000000003
7800	3.7358856000000005	4.2067521999999995	2.9652398
8000	3.7366889999999997	4.207062400000001	2.9649902
8200	3.7388978	4.2085116	2.9664905999999993
8400	3.7400936000000002	4.2092558	2.967888
8600	3.7405463999999995	4.2103104	2.9695634000000006
8800	3.7408902	4.20927	2.9691116000000006
9000	3.742523	4.2098794	2.9696414
9200	3.7419052	4.209984400000001	2.9691526
9400	3.7414358	4.210317600000001	2.9692276
9600	3.7416876	4.209483799999999	2.968132
9800	3.7418914	4.209977	2.9682336
10000	3.7430334000000003	4.2118956	2.9700596
10200	3.7439935999999996	4.2116012	2.9704319999999997
10400	3.744105	4.2107231999999994	2.9692841999999997
10600	3.7451783999999995	4.2118126	2.9700284
10800	3.7446691999999997	4.212451199999999	2.9709878000000005
11000	3.7440222	4.212755400000001	2.9706631999999997
11200	3.7448907999999994	4.213343	2.9722433999999995
11400	3.746239	4.2137568000000005	2.9728246
11600	3.7462424	4.2142374	2.9727986
11800	3.7460328000000005	4.2140148	2.9722406
12000	3.7455928	4.2131044	2.9715198000000003
12200	3.745886	4.214001400000001	2.9710107999999997
12400	3.7450027999999995	4.2139948	2.9698482
12600	3.7446238000000003	4.2140326	2.9699401999999995
12800	3.7457903999999997	4.2149906	2.9697784
13000	3.7462974000000004	4.2158245999999995	2.9708512000000002
13200	3.7470292	4.216915999999999	2.9709252
13400	3.7471384	4.2168306	2.9706571999999998
13600	3.7469368000000003	4.216320400000001	2.9697997999999997
13800	3.7468372000000003	4.2168586	2.9695913999999997
14000	3.7468694	4.2173868	2.9702942
14200	3.7465835999999997	4.217078	2.9694662000000003
14400	3.7469832	4.218553200000001	2.9700239999999996
14600	3.7475856	4.21974	2.9704668
14800	3.748256	4.220134	2.9712902
15000	3.748426	4.220808199999999	2.97126
15200	3.7478406	4.2210752	2.9708523999999996
15400	3.7483869999999997	4.2217058000000005	2.9711784
15600	3.7488502000000006	4.222440400000001	2.971434
15800	3.7494452000000003	4.2231288	2.9710761999999997
16000	3.7507400000000004	4.224032	2.972364
16200	3.7517636000000003	4.2248301999999995	2.9730912
16400	3.7514724	4.2246304	2.9725332
16600	3.7516393999999997	4.225198799999999	2.9738704
16800	3.7516267999999995	4.2248266	2.9739905999999996
17000	3.7506645999999995	4.2238512	2.9727364
17200	3.7516612	4.22401	2.9734005999999997
17400	3.7511906	4.224362	2.9737644
17600	3.7508049999999997	4.2245476	2.9741172
17800	3.7517102	4.2244954	2.9745064
18000	3.7518712	4.224788	2.9754674000000003
18200	3.7524454000000005	4.2253286	2.9763703999999995
18400	3.75269	4.2252298	2.9761048000000003
18600	3.7532052	4.2254325999999995	2.9764806
18800	3.7540702	4.2258224	2.9762183999999996
19000	3.7540780000000007	4.2260384	2.9766155999999997
19200	3.754357	4.2265642	2.976596
19400	3.7537198	4.2257616	2.9766117999999997
19600	3.7535988000000002	4.225470400000001	2.9764573999999997
19800	3.7539749999999996	4.226151199999999	2.976265
20000	3.7543928	4.226297	2.9762880000000003
20200	3.7549866	4.2266189999999995	2.9762782000000003
20400	3.7554544	4.2264884	2.9767668
20600	3.7558258	4.2269342	2.976942
20800	3.756075	4.227308799999999	2.9767242000000005
21000	3.7560057999999996	4.2267104	2.9770072
21200	3.7561174	4.2274546	2.9781199999999997
21400	3.7558859999999994	4.2280216	2.9789612
21600	3.7562401999999997	4.228321599999999	2.9793738
21800	3.7565733999999997	4.2286665999999995	2.9796766000000003
22000	3.7568531999999997	4.2286888	2.9795068000000002
22200	3.7565427999999996	4.228531800000001	2.9788319999999997
22400	3.7568666	4.2284474	2.9788796
22600	3.7570432000000005	4.2283156	2.9787346
22800	3.7573408	4.2282214	2.978335
23000	3.7578769999999997	4.2281774	2.9789038
23200	3.7580312	4.2285372	2.9794168
23400	3.758462	4.228584799999999	2.9794582
23600	3.7582878	4.228730799999999	2.9797878
23800	3.7579346	4.2287782	2.9796848000000002
24000	3.7572460000000008	4.2291036	2.979777
24200	3.7572198	4.2292608000000005	2.9803981999999998
24400	3.7569392	4.228927799999999	2.9795258
24600	3.7565891999999996	4.2286914	2.9786896
24800	3.7563626	4.228352	2.9785154
25000	3.7564432000000005	4.2284134	2.9780428
25200	3.7563214	4.228786	2.9780708000000002
25400	3.7562447999999997	4.2286408	2.9780866
25600	3.7561040000000006	4.2288086	2.9778644
25800	3.7559449999999996	4.228824	2.9780504
26000	3.7566783999999998	4.229054	2.978837
26200	3.7568040000000003	4.2295762	2.9793172
26400	3.7564208	4.2290266	2.9790135999999996
26600	3.7568216000000008	4.2289791999999995	2.9790574000000003
26800	3.7564915999999995	4.2291606	2.9791054
27000	3.7567514	4.2293286	2.9791826
27200	3.7570183999999998	4.2294056	2.9795396
27400	3.7575312	4.229563799999999	2.9800823999999997
27600	3.7578136	4.2297088	2.9803834
27800	3.7585932	4.2300868000000005	2.9807650000000003
28000	3.7587311999999997	4.2303074	2.9812738000000003
28200	3.7587401999999996	4.2300862	2.981727
28400	3.7591042000000003	4.230537	2.982141
28600	3.7590947999999997	4.2303442	2.9821456
28800	3.7588263999999993	4.2301248000000005	2.9820792000000003
29000	3.7592619999999997	4.2305248	2.9830778
29200	3.7592144	4.230171400000001	2.983094
29400	3.7599974000000005	4.2306828	2.9836378000000003
29600	3.7600770000000003	4.230722399999999	2.9837304000000002
29800	3.7603434	4.231349	2.9841676
30000	3.7603397999999997	4.2315826	2.9841426
30200	3.7601203999999995	4.2316868	2.9842608
30400	3.7600114	4.23162	2.9839222000000003
30600	3.7602804	4.231434200000001	2.9838864000000003
30800	3.7601802000000006	4.2318864000000005	2.984533
31000	3.7601478	4.231886200000001	2.9848394
31200	3.7602857999999997	4.2319434	2.9846786
31400	3.7600884	4.2313898000000005	2.9846224
31600	3.7604786	4.2317898	2.985164
31800	3.7605743999999994	4.231899799999999	2.9854084
32000	3.7608635999999995	4.2319236	2.9857838
32200	3.7607388	4.231854800000001	2.9856396
32400	3.7604398000000003	4.2314542	2.9853424
32600	3.760295	4.2312178000000005	2.9848884
32800	3.7598466000000004	4.231187800000001	2.9840880000000003
33000	3.7595568	4.231318	2.9841736000000005
33200	3.7596	4.2313794	2.9841623999999998
33400	3.7599118	4.2314706	2.9843374
33600	3.7600523999999993	4.2313936	2.98448
33800	3.7603042	4.2316254	2.9848914
34000	3.7601496000000005	4.2317426	2.9850280000000002
34200	3.7600906000000003	4.2317102	2.9851248000000004
34400	3.7603112000000003	4.2314892	2.985068
34600	3.7603994	4.2314978	2.9849845999999998
34800	3.7603862	4.2317248	2.9846096
35000	3.7604786	4.2317454	2.9846774
35200	3.760300000000001	4.2317526	2.9841406
35400	3.7602576	4.2317206	2.9842696
35600	3.7604086000000003	4.2319926	2.9843406
35800	3.7603932	4.232237	2.984482
36000	3.7605961999999997	4.2322754	2.9848398000000005
36200	3.7610512	4.2323068	2.9846494000000003
36400	3.7613619999999997	4.2322918000000005	2.9847414
36600	3.7612986	4.2323006	2.9846722000000003
36800	3.7614012000000003	4.2321368	2.9847387999999997
37000	3.7614772000000003	4.232172	2.9846449999999995
37200	3.7613752	4.2323156	2.9846405999999996
37400	3.7618524	4.2327432	2.9850658
37600	3.7621276000000003	4.232951	2.9848968
37800	3.7622676	4.232880999999999	2.9846972000000003
38000	3.7619762000000003	4.232965999999999	2.9846512
38200	3.7619979999999997	4.2329858	2.9845872
38400	3.7621122	4.232922	2.9845194000000004
38600	3.7621226	4.2329028	2.9848369999999997
38800	3.7624034	4.2332426	2.9849115999999998
39000	3.7624925999999994	4.2330012	2.9849061999999997
39200	3.7622733999999993	4.2327596	2.9846626
39400	3.762395	4.2327096	2.9846562
39600	3.7625122000000006	4.232994000000001	2.9851454000000004
39800	3.7627601999999998	4.2331988	2.9851218
40000	3.7628028000000002	4.233084799999999	2.985055
40200	3.7629202	4.233258	2.9852442
40400	3.7633913999999997	4.2332984	2.9856518000000003
40600	3.7637974	4.233543	2.9861101999999997
40800	3.7634262	4.2331738	2.9856758
41000	3.7636484	4.2331981999999995	2.9858566
41200	3.7637456	4.2331808	2.9858652
41400	3.7636762000000004	4.233290600000001	2.9860742
41600	3.7637752	4.2334826	2.9862133999999996
41800	3.7638442000000003	4.2335248	2.986211
42000	3.7645366000000005	4.2339503999999994	2.9867064
42200	3.7644576	4.233593999999999	2.9865684000000003
42400	3.7644394000000005	4.2335662	2.986612
42600	3.7643682	4.2335454	2.98615
42800	3.7644330000000004	4.2338716	2.9863876
43000	3.7644718	4.233990400000001	2.9866137999999998
43200	3.7644194	4.2341332000000005	2.986407
43400	3.7642792	4.234005	2.9861464
43600	3.76414	4.233935799999999	2.9859617999999997
43800	3.764152	4.2343396	2.98624
44000	3.7638620000000005	4.2344214	2.9861034
44200	3.7639772000000002	4.2343904	2.9859842
44400	3.7644812	4.2346494	2.986399
44600	3.7645432	4.2346357999999995	2.9863632
44800	3.7647945999999997	4.2349672	2.9868873999999996
45000	3.7649608	4.235157200000001	2.9869654
45200	3.7651563999999995	4.2352077999999995	2.9867630000000003
45400	3.765291	4.235292	2.9867883999999996
45600	3.7654464000000005	4.235261800000001	2.9866364
45800	3.7657719999999997	4.235610199999999	2.9868714
46000	3.7658952	4.2357298	2.987196
46200	3.7660258	4.2358932	2.9871415999999997
46400	3.7662134000000003	4.2360071999999995	2.9872172
46600	3.7661609999999994	4.2362046	2.9874222
46800	3.7662679999999993	4.2361654	2.9874608
47000	3.7666896000000003	4.236269	2.9877815999999995
47200	3.7667734000000004	4.236178799999999	2.9875526
47400	3.7667285999999995	4.2363694	2.9877841999999997
47600	3.766896	4.2365778	2.9880256
47800	3.7666524000000003	4.2365002	2.987984
48000	3.766749	4.2365206	2.988181
48200	3.7669917999999996	4.2365166	2.9883227999999997
48400	3.7675066	4.2367802	2.9887368
48600	3.7673294	4.236528399999999	2.9884782
48800	3.7670628	4.236593399999999	2.9884117999999997
49000	3.7672486000000007	4.236713	2.9887297999999998
49200	3.7673547999999997	4.2365206	2.9888077999999996
49400	3.7675372000000005	4.2366678	2.9890488
49600	3.7673861999999994	4.2365862000000005	2.9891845999999997
49800	3.7674838	4.2366304	2.989217
50000	3.7675535999999994	4.236659	2.9891846
50200	3.7671446000000004	4.2364242	2.9889096
50400	3.7675441999999997	4.236459999999999	2.9891227999999996
50600	3.7674936000000003	4.2365198	2.9892728
50800	3.7674996	4.2363392	2.9890558
51000	3.7677178	4.236730799999999	2.9895104
51200	3.7676528000000005	4.2366692	2.9893814
51400	3.7675626	4.2366212	2.9895802
51600	3.7677039999999997	4.236604	2.9898324
51800	3.7678336000000003	4.236572	2.9897344000000006
52000	3.7677858	4.236504399999999	2.9897906
52200	3.7678979999999997	4.2364176	2.9899276
52400	3.7676394	4.236353600000001	2.9899804000000003
52600	3.7676784	4.236368199999999	2.9897655999999997
52800	3.7676688	4.2363586	2.98993
53000	3.7676000000000003	4.2362296	2.9897538
53200	3.7675894	4.2360568	2.9896898
53400	3.7677275999999997	4.2359866	2.9897524
53600	3.7679324000000003	4.2359796	2.9897544
53800	3.767635	4.2358766	2.9896394
54000	3.7676609999999995	4.2360542	2.9897018
54200	3.7677192000000006	4.2365332	2.9902108000000003
54400	3.7675724	4.2364152	2.9900602
54600	3.7678048000000004	4.236261799999999	2.9899904000000004
54800	3.7678916	4.2366334000000005	2.9902786
55000	3.767904800000001	4.2366844	2.9901634
55200	3.7680391999999996	4.236772	2.9903036
55371	3.7679540000000005	4.2367866	2.9903318
55400	3.7678652	4.1845155	2.9902312
55600	3.7678476000000005	4.1844589999999995	2.9903584
55800	3.7679204	4.1844075	2.9905603999999997
56000	3.7679783999999996	4.184348249999999	2.9905326000000003
56200	3.7677758	4.184167499999999	2.9905158
56400	3.7680878	4.184315	2.9908113999999997
56600	3.7680320000000003	4.18429025	2.9907442
56800	3.7681739999999997	4.1845479999999995	2.9912270000000003
56811	3.7681798	4.18454725	2.991189
57000	3.74323675	4.18450775	2.9907885999999997
57200	3.7432265	4.18448925	2.9906867999999998
57400	3.74315825	4.184563750000001	2.9906548
57600	3.74311725	4.184761249999999	2.9907321999999996
57800	3.742877	4.184889	2.9906344000000002
58000	3.7428635000000003	4.1848675	2.9906148000000004
58200	3.7429275000000004	4.185146	2.9908981999999997
58400	3.7429050000000004	4.1852487499999995	2.9909499999999998
58600	3.743068	4.18547925	2.9912875999999997
58800	3.7429337499999997	4.1854267499999995	2.9913668
59000	3.7430907500000004	4.18560125	2.9914584
59200	3.7429792500000003	4.18559725	2.9912614
59400	3.7429815	4.18552125	2.9910896
59600	3.7428422500000003	4.185402	2.9909524
59800	3.7429639999999997	4.1854612499999995	2.9910267999999998
60000	3.7428180000000006	4.1853905	2.9910582000000003
60200	3.74291025	4.1854785	2.9911434
60400	3.74277325	4.1854499999999994	2.9909612
60600	3.7428657500000004	4.185200999999999	2.9907866
60800	3.7428352499999997	4.18514725	2.9908416000000004
61000	3.7429230000000002	4.1851085	2.9909024000000004
61200	3.74301575	4.18503225	2.9909459999999997
61400	3.74303625	4.185028750000001	2.9911002
61600	3.7428187499999996	4.1850165	2.9908756
61800	3.742701	4.18495925	2.9910028
62000	3.74278325	4.185092	2.991177
62200	3.7425360000000003	4.185008	2.9911644
62400	3.742631	4.1850535	2.9911684000000003
62600	3.7427595	4.18507375	2.991371
62800	3.7429525	4.1852955000000005	2.9913798
63000	3.7431544999999997	4.1853834999999995	2.9915309999999997
63200	3.74301175	4.185492	2.9915803999999997
63400	3.74320175	4.185493	2.9916406
63600	3.7432572499999996	4.185331	2.9914778
63800	3.7430905	4.18514125	2.9914924
64000	3.74290925	4.185119500000001	2.9916455999999996
64200	3.74297475	4.1852339999999995	2.991672
64400	3.74284775	4.18518525	2.9915414
64600	3.7427032500000004	4.1850395	2.9913336
64800	3.7425767500000005	4.185041249999999	2.9911502
65000	3.74283	4.185092	2.9914224000000003
65200	3.7429245000000004	4.185319	2.9915958
65400	3.742825	4.18510025	2.9913848
65600	3.7430280000000002	4.18518175	2.9915784
65800	3.7432475	4.18510075	2.9917244
66000	3.7433772499999995	4.1850249999999996	2.9915586000000003
66200	3.74321175	4.1848867499999995	2.99126
66400	3.7434044999999996	4.18494675	2.9914978000000003
66600	3.7434089999999998	4.185085	2.9916396
66800	3.7437365	4.18521625	2.9917423999999997
67000	3.7437132500000003	4.185234	2.9917114
67200	3.74365675	4.18525875	2.9916582
67400	3.743556	4.185167	2.9917102000000004
67600	3.7434659999999997	4.18514175	2.9916202000000003
67800	3.7432812500000003	4.1850464999999994	2.9916188
68000	3.7433112500000005	4.1849825	2.9915758
68200	3.74322825	4.1849940000000005	2.9915474
68400	3.7433365	4.185032	2.9917587999999995
68482	3.7433515	4.1850515	2.9916739999999997
68600	3.7432529999999993	4.18500475	3.1370117499999997
68800	3.7435035	4.18498425	3.1371405
69000	3.74358925	4.1850362500000005	3.1371515000000003
69200	3.743737	4.18529825	3.13757725
69400	3.74392675	4.1855225	3.1380030000000003
69600	3.74403725	4.18567775	3.138217
69800	3.7443867500000003	4.18584175	3.13859625
70000	3.74454975	4.18599	3.13873925
70003	3.74455325	4.186004	3.1387515
70200	3.744682	4.164586666666666	3.1389625000000003
70239	3.74465975	4.164526000000001	3.1388730000000002
70400	3.761969666666667	4.164478333333333	3.13891025
70600	3.7618153333333333	4.164434333333333	3.1391109999999998
70800	3.7617650000000005	4.164286	3.13897575
71000	3.7615556666666663	4.164337	3.1388485
71200	3.7615633333333336	4.164457333333334	3.13893425
71400	3.7613860000000003	4.164542	3.1389665
71600	3.7612696666666667	4.164740666666667	3.1392107500000006
71800	3.761298	4.164597666666667	3.1391620000000002
72000	3.761239666666667	4.164668666666667	3.13922
72200	3.7611046666666663	4.164549333333333	3.1390249999999997
72400	3.7609503333333336	4.164387666666666	3.13896575
72600	3.760794333333333	4.164325000000001	3.138803
72791	3.760909	4.164552333333333	3.13891775
72800	3.760915666666667	4.1645823333333345	3.0760703333333335
73000	3.7608553333333337	4.164731666666667	3.0761749999999997
73200	3.7608463333333333	4.164989666666667	3.0763576666666665
73400	3.7607603333333333	4.1649199999999995	3.0762750000000003
73600	3.7609413333333332	4.165100333333332	3.076548666666666
73800	3.7607439999999994	4.164845333333333	3.076396666666667
74000	3.7607396666666673	4.164827666666667	3.076484666666667
74200	3.760720333333334	4.164841666666667	3.076466333333333
74400	3.7606523333333333	4.164658666666667	3.076451666666667
74529	3.760567	4.164535999999999	3.0763053333333334
74600	3.4945365	4.164611333333334	3.0762906666666665
74729	3.494357	4.164551333333334	3.076298333333334
74800	3.729197	4.164588666666667	3.076369666666667
75000	3.729093	4.164476666666666	3.0763073333333337
75200	3.7292970000000003	4.164602333333334	3.0764793333333333
75400	3.7291230000000004	4.1644223333333334	3.0762766666666668
75600	3.729415	4.164612333333333	3.076288333333333
75800	3.72955	4.1647609999999995	3.0763526666666667
76000	3.7296440000000004	4.164629333333333	3.0762183333333333
76200	3.7296669999999996	4.164717666666667	3.0762596666666666
76400	3.729303	4.1647403333333335	3.0762099999999997
76600	3.7291190000000003	4.164523	3.0760389999999997
76800	3.728992	4.164314999999999	3.075942333333334
77000	3.7291239999999997	4.164395666666667	3.0758256666666663
77200	3.729251	4.164393666666666	3.075788333333333
77354	3.7291199999999995	4.1643593333333335	3.0759163333333333
77400	3.729104	4.1665905	3.075957666666667
77600	3.729357	4.1665685	3.075775333333334
77800	3.72925	4.166554	3.0757779999999997
78000	3.729311	4.166481	3.0755626666666664
78200	3.7294910000000003	4.1666609999999995	3.075763333333333
78282	3.729446	4.1666115	3.075733666666667
78400	3.7293529999999997	4.166525	2.9774279999999997
78600	3.729423	4.1664365	2.9774815
78800	3.729345	4.166411500000001	2.977748
79000	3.7294370000000003	4.1664825	2.9779055
79200	3.729625	4.1664655	2.9778885
79400	3.7294059999999996	4.1661625	2.977838
79600	3.729655	4.166304	2.9778645
79800	3.729626	4.166669000000001	2.9779590000000002
79817	3.729655	4.1667395	2.977991
80000		4.1666705	2.977972
80200		4.1667965	2.9780914999999997
80400		4.167028	2.9782335
80600		4.167165499999999	2.978505
80773		4.167254	2.9787885000000003
80800		4.167223	2.855368
81000		4.167112	2.8557759999999996
81200		4.1670964999999995	2.856157
81400		4.1671575	2.856183
81600		4.167206999999999	2.855944
81800		4.16724	2.8560529999999997
82000		4.167155000000001	2.856018
82200		4.167215000000001	2.856134
82400		4.1672575	2.8560950000000003
82442		4.167257	2.856026
82600		4.204145	2.856089
82800		4.2039480000000005	2.855987
83000		4.20375	2.85574
83200		4.203687	2.855638
83400		4.203818	2.855812
83600		4.203933	2.8557200000000003
83800		4.203883	2.855864
84000		4.203747	2.8557259999999998
84076		4.203761	2.8558209999999997
84200		4.203968
84400		4.203899
84600		4.204019000000001
84800		4.204232
84873		4.20434
