# Supplementary material for: Comparative analysis of the effects of cyclophosphamide and dexamethasone on intestinal immunity and microbiota in delayed hypersensitivity mice
Source: PLoS One. 2024 Oct 17;19(10):e0312147. doi: 10.1371/journal.pone.0312147 (PMC11486373; doi:10.1371/journal.pone.0312147)
Supplement: S2 File — (ZIP) [file pone.0312147.s002.zip › 3_AlphaDiversity/Rarefaction/shannon.groups_std.xls]

numsampled	A	C	D
1	0.0	0.0	0.0
200	0.319348482994205	0.1955930181136331	0.3124889550787357
400	0.3503037423355625	0.16780696182012247	0.34752843204261713
600	0.3504625965463361	0.1451788361928142	0.3453116568210519
800	0.3582793374614285	0.1288107421401646	0.348264736430779
1000	0.3544466589187999	0.12879963759188143	0.34109630955318176
1200	0.35695434224211364	0.12221957944740264	0.3514774193498067
1400	0.35777972870650443	0.12542625552371414	0.35927754897683223
1600	0.3561714710209115	0.1222495025564519	0.3629150469864811
1800	0.357942332728751	0.1177593810679219	0.36742698403315444
2000	0.35683085261997727	0.12021979568897947	0.3603068620326292
2200	0.35967835210824145	0.12330433023499185	0.3599102094796702
2400	0.35956539057478826	0.12422887025848717	0.3593662909437946
2600	0.36025664334124347	0.12291565272087986	0.3582655471215451
2800	0.3610151982968308	0.12118848000449538	0.3641076776769476
3000	0.36201764050706137	0.12167074541482863	0.36676639044997034
3200	0.36366219069446853	0.12322358998300591	0.3682506361942908
3400	0.3631103354275392	0.12652398906136347	0.36840108378206465
3600	0.36129485839477427	0.1282415336842946	0.36681912029881997
3800	0.35952800105791494	0.12855119918266028	0.3706853918854909
4000	0.35988668633446275	0.12709374586973216	0.3704604707675302
4200	0.3601638442130193	0.1250361095855916	0.3695366074473543
4400	0.3599705939355325	0.12666356972705303	0.3702345208509061
4600	0.3600082001493854	0.12684584190149897	0.3695876617962238
4800	0.359798374317061	0.1292691742264951	0.37072956493379383
5000	0.35901581874786515	0.12763266101120016	0.37095619451466233
5200	0.3587232974406597	0.12935115287541873	0.3722108666018499
5400	0.36008743503043794	0.13009709979934206	0.3722621578332937
5600	0.36042742216332563	0.13061186993340215	0.3720061261441807
5800	0.361312774924303	0.1294852992748594	0.3719689259176093
6000	0.36121851032193797	0.13000567333274357	0.3716757508712401
6200	0.3615532724090604	0.13003309195854731	0.37320562804705926
6400	0.361653265984423	0.1299484146682828	0.3743167206368157
6600	0.36129877927374754	0.12859705104006092	0.37178620001016727
6800	0.36214158239492455	0.12825533207356307	0.3723881738363881
7000	0.3612109462555087	0.1271943623778194	0.37387328584989876
7200	0.3617660281908738	0.126864921474772	0.3742915794653949
7400	0.3630219008028307	0.1276497260572852	0.37276941052505896
7600	0.3630138573860505	0.1285144420067257	0.3740125346315281
7800	0.36395457021007455	0.1282968275570366	0.3727814539608966
8000	0.36417196769726784	0.12913872617189626	0.37150210765445174
8200	0.3649366321811226	0.12939747256148412	0.371413304595837
8400	0.36556092447401956	0.1293926978646786	0.3715408722489358
8600	0.36522097471845727	0.12965852127916613	0.37110757376979
8800	0.36564437856980664	0.12834042699204337	0.37150244330057924
9000	0.3650863822063211	0.12915955800210824	0.3718522054577599
9200	0.36529650658088697	0.12845579850010674	0.37150003424131733
9400	0.36523417008365994	0.12809190666978143	0.37094024723437596
9600	0.36530522085004496	0.1286929024779534	0.37153347317233754
9800	0.3661769462572706	0.12836488409413238	0.3702659891480719
10000	0.3661058078299223	0.1282815822587172	0.37104487323543495
10200	0.36657923597743475	0.127742898711435	0.37183437374925404
10400	0.3674187944668863	0.12678355135111197	0.3715476057380803
10600	0.367484273238053	0.12629307013173752	0.3720430758417633
10800	0.36792517748069387	0.12665340061640673	0.3709939470452314
11000	0.3681327840191636	0.12646359390868206	0.37021458470419566
11200	0.36825928590763324	0.12571278027114038	0.3705516144348853
11400	0.36848022454129065	0.12489628117842407	0.3707557254207951
11600	0.3680117630800679	0.12458526500072167	0.370032878701069
11800	0.3676586624611202	0.12419479314649232	0.3705590365330468
12000	0.3669168658990753	0.12413855042773835	0.3708537166919055
12200	0.36657877769519037	0.12401188778822751	0.37060743792347184
12400	0.36723614291038925	0.1243218699674357	0.37095256424602324
12600	0.36802207733803133	0.12451915306008139	0.3703700497808915
12800	0.3676813451214247	0.1240282972804997	0.3704080262916827
13000	0.36731919309273786	0.12312378903485702	0.3702701089592571
13200	0.3672895465755867	0.12357897273606054	0.3707265083726819
13400	0.3673719859261183	0.12416765421115099	0.37128034590414294
13600	0.3667784493474228	0.12391774946431172	0.3712328846407602
13800	0.3665904604278459	0.12412927941182927	0.37114009252949187
14000	0.3663742822576388	0.12374760694130582	0.3716182382031323
14200	0.36634234634259805	0.12459374563957848	0.3716894642476434
14400	0.36694091756943653	0.12440117740680749	0.37212850984639695
14600	0.3669333133047474	0.12406278724097738	0.3727231921080307
14800	0.36650559964548973	0.12395676759055994	0.3739659211134085
15000	0.3664706016824542	0.12467732621932513	0.37278828981809503
15200	0.36675737623025373	0.12473723279638727	0.3724124321948717
15400	0.36697881491306794	0.12509664218795014	0.37224002810726836
15600	0.36683268201756497	0.12498826525838332	0.3717591315509275
15800	0.36671090234843	0.12550075559613202	0.3722708894376513
16000	0.36659432676529524	0.12487111259014226	0.3720948782817362
16200	0.36646169327407174	0.1248325072835597	0.37144759540505856
16400	0.3664172397463034	0.12496892546269264	0.37143982493898003
16600	0.3663347529027243	0.12509771050942517	0.3713967802637767
16800	0.3663792067383193	0.12529820004613	0.3717646713208504
17000	0.3665766424075602	0.1259877614143535	0.37172588296054937
17200	0.3673269863033476	0.12609880394555695	0.3706605117480145
17400	0.3672122594716848	0.12548938477815574	0.3709624584702608
17600	0.3672239981394189	0.1249311655204578	0.3710375554741055
17800	0.3666589095545069	0.12534212225465174	0.37106307570923824
18000	0.36652292758257304	0.12585922553591333	0.3708021097381999
18200	0.3667552532197733	0.1260167093119004	0.3710407730543908
18400	0.36716272206611617	0.12570827116661815	0.3711902372856807
18600	0.3674191873449177	0.12609181390875424	0.3715641603643979
18800	0.367371754137005	0.12614700076616944	0.3721223231281618
19000	0.3672578473286857	0.12622502740463162	0.3726600532721477
19200	0.3674113782846144	0.1262989338700057	0.3726475383589701
19400	0.3671592636843033	0.12637169411224977	0.37265935337678013
19600	0.36729067412704636	0.12624655944935662	0.3725778440893929
19800	0.36730572560334546	0.12696725832946065	0.3722184719993087
20000	0.3676269838725119	0.1266404047036333	0.3715525203581589
20200	0.36746439466470754	0.12648541152045933	0.37168448631762935
20400	0.3679888592692719	0.12604013699532365	0.37209274120802205
20600	0.367726047720582	0.12558944397400604	0.37208117500419197
20800	0.3679259291508277	0.1251749069869841	0.37254593009480064
21000	0.3679516346270254	0.1254845191260658	0.37252442924820384
21200	0.3680349604511779	0.12528208761949974	0.37267818298902317
21400	0.36776022020944577	0.12510747754750706	0.3725256805479323
21600	0.36779052097994597	0.12493705708996022	0.37211004884536525
21800	0.36755198721990334	0.12491652989816819	0.3721462306759267
22000	0.36761376573273197	0.12468879373744847	0.3723909455823276
22200	0.3678402319923691	0.12514091312876008	0.37191032843482585
22400	0.36796873642647965	0.12500076083688447	0.37177014250582313
22600	0.36769964969074936	0.1249471208583859	0.37167298772751833
22800	0.3677800888121868	0.12527442395317553	0.37155704027040043
23000	0.3676900195402374	0.12514476250446913	0.3713410465511455
23200	0.36739243806140076	0.12470322975849495	0.3719052559055867
23400	0.3674995944031777	0.12432774488101989	0.3719061234823917
23600	0.36805533734643747	0.12419462279503087	0.37256141640701346
23800	0.3681547614167173	0.12462085789585957	0.37232922552453496
24000	0.36839547849288284	0.12438303327946297	0.3725071808690404
24200	0.36833330250969715	0.12487654429755857	0.3725451688979472
24400	0.36845781863559385	0.12536288499472237	0.3727086941381969
24600	0.3684476396147761	0.12518128263162995	0.3726876657763172
24800	0.36783812490319673	0.1252977044462507	0.3727962545342965
25000	0.3678620412324434	0.12506096704927583	0.3736165579584234
25200	0.36795572208120353	0.1253127201045449	0.37329612635640885
25400	0.36781249323901466	0.12560993691464073	0.3737224866639685
25600	0.36747348555167886	0.12575095225603672	0.3736635102833832
25800	0.36759368107803475	0.12574687391144157	0.37360207734874834
26000	0.36776397535688593	0.125695768741434	0.37380091613518024
26200	0.3678715282561291	0.12547567536658277	0.37331548687899374
26400	0.36818828737305054	0.1257899017640126	0.3731226119860602
26600	0.36839866126358295	0.12591438094673707	0.3734762362062681
26800	0.36831447055308575	0.1257106278852351	0.3732522740651422
27000	0.36845461696903736	0.1254932200212428	0.3732369037297893
27200	0.36832754787389993	0.12524276222121578	0.37297508000508567
27400	0.36844713743724494	0.12506399115732714	0.3729736523184983
27600	0.36849135451093	0.12511378712675889	0.3732391920649543
27800	0.36858012250621996	0.12518491628267336	0.3732306426273169
28000	0.36859244538134517	0.12521819340974377	0.37332407991274824
28200	0.3687275606734601	0.12534919192679322	0.3731717939207086
28400	0.3687305955880256	0.12520158663731057	0.37319298859437344
28600	0.368912722703758	0.125176200927732	0.373119955852404
28800	0.36919939404107904	0.1250662697760673	0.3732607921068057
29000	0.36928983825851486	0.12520100167810158	0.3728714789705697
29200	0.36948091378892617	0.12545950981412266	0.3730014186675433
29400	0.36950493130444134	0.1255410397587178	0.373426875720937
29600	0.3694863247219037	0.1254534282524791	0.37335374549989453
29800	0.3696373787704647	0.12557195932014473	0.37317829152068877
30000	0.36999304050576426	0.12551905611619324	0.3729687539007792
30200	0.36982807022966774	0.1253563231859483	0.3725148522457862
30400	0.3699766712054966	0.1258149085998951	0.37242619430928875
30600	0.3698139422652961	0.12578425412864674	0.3723182380844376
30800	0.3697416800067314	0.12561170894586204	0.37198868258792506
31000	0.36981172491377295	0.12565652830115875	0.37210084469441895
31200	0.3699105824408109	0.12572303230633608	0.37222073857766164
31400	0.3698216862222928	0.12556968487537085	0.3725407124077852
31600	0.3695976842355753	0.12550685570198944	0.37226148129439873
31800	0.3696111269635966	0.1253412335295137	0.3722073934042686
32000	0.369769921509714	0.12543814053269464	0.37256252205663415
32200	0.36944651662615524	0.1253991132652061	0.3729396421544644
32400	0.36921027201541917	0.125729657663576	0.37283384485625776
32600	0.3688224918568551	0.12601653887764086	0.37275990045376406
32800	0.36877806622791454	0.12600332991710955	0.37290219090533644
33000	0.3688570849484933	0.12584139924722718	0.37287220339521165
33200	0.36883912591535056	0.12597441227011147	0.3728970597320392
33400	0.36860799272560535	0.1260359070911934	0.3728698264009839
33600	0.36863890032971264	0.12597868068169304	0.3725092338862218
33800	0.3688182133940788	0.12616450157155948	0.3725615637076644
34000	0.36879253679989255	0.1259614997937863	0.37258027546691214
34200	0.3687753497039897	0.12591085280348138	0.3723866548464111
34400	0.36855424184127905	0.12581287246820178	0.3723228529166588
34600	0.36890048955348365	0.12570270147335758	0.3723024666118934
34800	0.3689627170429285	0.12590811955032932	0.372361299883997
35000	0.36890047405540144	0.12607070413977994	0.37251390858302186
35200	0.36881354563722313	0.12595817890792146	0.3724489102518626
35400	0.3687934083091779	0.1258494384425297	0.3727002673292577
35600	0.36872305970104435	0.12613513047244235	0.37258277158948166
35800	0.3688266172847345	0.12595409052706455	0.3725406644669815
36000	0.36877115158347173	0.1258527362368414	0.3725489446062089
36200	0.3691217657781779	0.1259905174832615	0.37252745662474324
36400	0.3693004485713494	0.1260727171663246	0.37235920674034634
36600	0.36924146647729056	0.12638956584821381	0.372456165736587
36800	0.3693058289625281	0.12626972592312086	0.37234682544598113
37000	0.3692028852957408	0.12610214542782383	0.37257603004219153
37200	0.3690443178816061	0.12633727886415763	0.3727003034816313
37400	0.36910039289507673	0.1261790423572791	0.3729073264830016
37600	0.3692370076073088	0.12613502617235214	0.37294680249963263
37800	0.3692581065464915	0.12605744017312143	0.372708380347424
38000	0.3694101837249481	0.12598751617124615	0.3728973414657178
38200	0.36916612203586624	0.1261873739947857	0.3727081691467199
38400	0.36897223838481397	0.12639867665842072	0.3723038178011342
38600	0.3691686220066652	0.1263470610944317	0.3725267945644982
38800	0.3691706617146062	0.12649891049056525	0.3726500152271564
39000	0.36905307701169504	0.12632433431132764	0.3726889128149642
39200	0.36937674111982177	0.12638111298291366	0.37272587557520076
39400	0.36919876909802923	0.12649278166480485	0.37258066338203866
39600	0.3689408578033885	0.1263286214066316	0.37255051812177103
39800	0.3688754423930928	0.12634790101026644	0.37262201051829996
40000	0.3691682923568869	0.12633941985263367	0.3727660793983274
40200	0.3690852758004578	0.12625351679260244	0.37292415481261065
40400	0.368968422292884	0.12618413499842215	0.3731006712131458
40600	0.3687205784965087	0.1261855856645282	0.3728855200214939
40800	0.36864621721740193	0.1262472750387116	0.3729483324982161
41000	0.3686375722187035	0.12623646831522164	0.3729045660880274
41200	0.3684259332210481	0.12608067101542586	0.37291101287666467
41400	0.3684860257536236	0.12610406989982514	0.3726464018633482
41600	0.3685081480723323	0.12606953993847994	0.3724241711621306
41800	0.3684143359245133	0.12617901347173355	0.3726164585824141
42000	0.36859423717660067	0.12624776724481104	0.37275875216458704
42200	0.3686006135036945	0.1262193717976764	0.37265259038788395
42400	0.36863548355157055	0.12623626522992515	0.3726539962331011
42600	0.3684359270696873	0.12626996695097384	0.37280297773622995
42800	0.3684972975633607	0.12628948047957148	0.37308949259969776
43000	0.3685771951419402	0.12649688242126744	0.3732388309034846
43200	0.3687427949347621	0.12672314549323654	0.373253597805835
43400	0.3688726041619246	0.12674142380255957	0.3734638163173241
43600	0.3687561717524194	0.1268813557883901	0.3735182228495686
43800	0.3690023210137031	0.12652511670929242	0.3734147957017773
44000	0.3690494269674458	0.1264472493682643	0.3735870606803722
44200	0.36913580179616834	0.12618029160807986	0.3738209884760351
44400	0.36885040406945446	0.12606347721406055	0.37362243390955524
44600	0.36878948382471527	0.12609611422918607	0.37382954085746106
44800	0.368600355508917	0.1260585082697712	0.3739107435589409
45000	0.36829834023207336	0.12603419842923538	0.37386782682627295
45200	0.3682909671540968	0.12599970514727415	0.3737389120622842
45400	0.3684177802556496	0.1257579354454419	0.3739445306730663
45600	0.3683057110130115	0.12613786264322077	0.37406498769772617
45800	0.3683022746657967	0.12602528763585444	0.3742489935307776
46000	0.3684905391413732	0.1259640091284017	0.3741415837266686
46200	0.3684693973448812	0.1259861222643195	0.37445693699850185
46400	0.3685592015895143	0.12591401069658617	0.3744614780357253
46600	0.36858800122630136	0.12568208955853663	0.3745431534045175
46800	0.36877157125244886	0.12557364016902586	0.3746879214629154
47000	0.3689274463479236	0.12566202253863354	0.3746958062806415
47200	0.36903764247404347	0.1258274242571946	0.3746720277326559
47400	0.3690496627234605	0.12560835243844246	0.3746363732590576
47600	0.3690026581963874	0.12557839734086426	0.3743829365934029
47800	0.36892896425707755	0.12547373094676023	0.3744265675215902
48000	0.3688565106426888	0.12545983772825473	0.37456743047347296
48200	0.369116525341524	0.12561594676353793	0.3744753214147761
48400	0.36891438326432874	0.12540097844793724	0.37449875190072385
48600	0.3689729011083336	0.12529988299395992	0.3744103842886839
48800	0.36913426059050664	0.12521540595030634	0.3744179565488281
49000	0.3691866661450547	0.12505421199024078	0.3742804299495233
49200	0.36915015462234324	0.12500549542840125	0.3742358062053925
49400	0.3693610527406755	0.12519821534950126	0.374050463218133
49600	0.3693219137909362	0.1250180740841095	0.37405450744617424
49800	0.3693825692621407	0.12496726980813812	0.3741804709294699
50000	0.3695139883350833	0.12502420583031124	0.37403221263054337
50200	0.36947733897804896	0.1250764315256876	0.37390461780218753
50400	0.36956442969081843	0.12512924388607174	0.37365438579013077
50600	0.36985348621285136	0.12527534353255637	0.37374425704845293
50800	0.36998543204604695	0.12539051787994213	0.3736245137952005
51000	0.36993475336429266	0.12530188427832986	0.37351153273198934
51200	0.3700699667099452	0.12536909393746115	0.37355396247771233
51400	0.3700730082237827	0.12538178125110538	0.3735514573612316
51600	0.37004266853837264	0.12522169339215974	0.3736587519178428
51800	0.36987511468507817	0.12527188552903626	0.3737523341850857
52000	0.36995580481957574	0.12535389869405764	0.3736156464754923
52200	0.3698501642699378	0.12541774885079068	0.37366851377765287
52400	0.36991899763975356	0.12546366829604483	0.37377905784741344
52600	0.36991712383018965	0.1255033212536624	0.3736547013029543
52800	0.3698943719100091	0.12534115462728104	0.37359656492063736
53000	0.3698949364434448	0.1253744037744549	0.3737674106509289
53200	0.3700000865801253	0.1254523462183948	0.3735786051050031
53400	0.3699102037154423	0.12531314405240945	0.37371823189710723
53600	0.3699153163432141	0.1253171393178124	0.3736554206408625
53800	0.3697736311562792	0.1252736330250701	0.37344519399411213
54000	0.36958391730904616	0.12512294469720545	0.3734233817052705
54200	0.36957942515270004	0.12497987763916228	0.37326421794246495
54400	0.36967395820006066	0.12529471879811982	0.37341258409124356
54600	0.36965433190373953	0.12537120162820506	0.37352201477931674
54800	0.36965723853497034	0.12539244420338877	0.3733264556039392
55000	0.3696309755562971	0.1253397044846526	0.373250373053129
55200	0.36968640297987654	0.12529970908984586	0.3731685474786158
55371	0.36973624544869815	0.12529303501312414	0.3732070981649465
55400	0.36970969477037013	0.05254509721182361	0.3732069207948856
55600	0.3696736465820899	0.05248708258228876	0.3732701453107386
55800	0.36976366632526236	0.052613678364090775	0.37348958580032704
56000	0.36979844196440315	0.052554546846585656	0.3735108261232866
56200	0.36982143396333855	0.05258712324324263	0.3736630810324991
56400	0.36990715649565364	0.05256025079848823	0.37385799703938394
56600	0.3698782271937618	0.05254086699179956	0.37376324816814177
56800	0.3698305523716234	0.052634156001592734	0.37381941294092785
56811	0.3698487647251238	0.05264170271673051	0.3738111738478397
57000	0.422139789836159	0.05278414332211906	0.37390695748113584
57200	0.4220774909970127	0.052662325694782415	0.37384753164786316
57400	0.4219612608801705	0.05284314558120736	0.3738421116109047
57600	0.4219998549686758	0.05277404718467232	0.3738210861731852
57800	0.4220891190218796	0.05273365311955299	0.3738933679189831
58000	0.42221806067599743	0.052837666372263926	0.37377844532851273
58200	0.42221156066479304	0.052856620443106954	0.3739999994601605
58400	0.42229421805655826	0.05292330585778487	0.37384273194419604
58600	0.4222498619261664	0.052996769054820765	0.3736885100117475
58800	0.4224157416230088	0.05293539597392901	0.37355009300253134
59000	0.42246569822757996	0.052805430101931956	0.37332521945858393
59200	0.4222294220218633	0.05275272376143206	0.3733202993272665
59400	0.4222226576933866	0.05271070667568387	0.3733500992169414
59600	0.4221786014460191	0.052766664141924345	0.3732337618762537
59800	0.4222062342797255	0.052889543556201284	0.3733207961120035
60000	0.4219416719855959	0.05286568085566808	0.3734123328663638
60200	0.42202629400419656	0.0529124996732026	0.3735652005885988
60400	0.4221533822813499	0.05305753747897963	0.3737359095527214
60600	0.4223443349443476	0.05321145272088239	0.37368092001438874
60800	0.4223217604673596	0.053463647938732005	0.373765215651216
61000	0.42219823337385004	0.05345904864161601	0.37355623882730166
61200	0.42216585633403597	0.05351628393535944	0.37362721688469097
61400	0.42216163486937514	0.053431503886595885	0.37359714128483357
61600	0.4220554272212555	0.05348942634764374	0.37361142221605065
61800	0.4220953288243466	0.05359574483964832	0.37370456433083615
62000	0.4219367856629513	0.05371412607499083	0.37392202592251766
62200	0.4220176703038237	0.05380802914683516	0.3739521421482969
62400	0.4220180791253695	0.05364639694331754	0.3739082180379297
62600	0.42213030678018537	0.05369517719730538	0.37389959437394416
62800	0.4219956424391926	0.05367969763017167	0.3741073442104554
63000	0.4220552910464851	0.05368782110497666	0.3742290607335297
63200	0.4220729950592079	0.05355166604940184	0.3742708449669838
63400	0.42215383716632227	0.053523749345500714	0.37419560924642076
63600	0.42233062698741536	0.053622703543679116	0.374309073179772
63800	0.42217802630683343	0.05356478353280872	0.37406185793969954
64000	0.42234545884017377	0.05351644137708204	0.3740577317631598
64200	0.42247696495815	0.05362235024688864	0.373915487947477
64400	0.4225054903283314	0.05356691874888803	0.3738955359345708
64600	0.42259121521029863	0.05348157657549	0.3738364840492432
64800	0.4225136899867859	0.05369833046054572	0.37407944919588926
65000	0.42253762742190604	0.05367277074395623	0.37407617816602534
65200	0.422555475245953	0.05364561608059601	0.37429875002556445
65400	0.4225012509780297	0.05359810567781269	0.37432254337295806
65600	0.4224982881125083	0.05358487675563565	0.37426434891904947
65800	0.4225430678116333	0.0534143352067899	0.3742983979297802
66000	0.4224230135794962	0.053450627080824084	0.3741786494267145
66200	0.42243300566154834	0.05344710369062684	0.37413240395814423
66400	0.4225313606463628	0.0533530780328868	0.3743634156427414
66600	0.4225579001154751	0.05340673561140652	0.374226569945
66800	0.42247329261583694	0.05336390165255274	0.3742247871504505
67000	0.4226526000664338	0.053456329634571885	0.3742541951759526
67200	0.4227249536309041	0.05333185817986007	0.3741400492198074
67400	0.42288400478224136	0.053573658906842035	0.3739764312529602
67600	0.4228734753335406	0.05346059875818191	0.37397060679510635
67800	0.42284741837876166	0.053333253607232504	0.37379839412536253
68000	0.4228392168081346	0.053219547677521385	0.3739791525830017
68200	0.4229095810370304	0.05301573516733826	0.3739248551444527
68400	0.4229224179968866	0.05309409554743369	0.3739673591180117
68482	0.4228603490866302	0.05303534404212623	0.37392803256041124
68600	0.42284292109876126	0.05299905708202113	0.2127000477799271
68800	0.4229501425223385	0.05304556640207245	0.2125129872211736
69000	0.4228236563922561	0.05315228814375418	0.21247785438252137
69200	0.42275455578700355	0.05296991171331761	0.21229975389116668
69400	0.42279486460723475	0.0528607949587088	0.2125134608787562
69600	0.42293810086928396	0.05284359543265348	0.2126235964515699
69800	0.42311374812483943	0.05271627043190763	0.21245938764600766
70000	0.4231512994720883	0.052695846610525246	0.21236715087378738
70003	0.4231536418192765	0.05269077887069032	0.21238027210407276
70200	0.4231366808514715	0.03696406533828961	0.21237791442065412
70239	0.4231606099543254	0.03694902516982062	0.21243908930483268
70400	0.5166416477020926	0.03687865758583565	0.2123315769064586
70600	0.5168739212199948	0.036833810898865005	0.21230887170660878
70800	0.5169999908307545	0.03675544977278872	0.2122873318835818
71000	0.5169919461774364	0.03677871434675223	0.21232140074660383
71200	0.5170405172424436	0.03670049648619665	0.21234841629010723
71400	0.5172122700990378	0.03651906404879512	0.21215759837991513
71600	0.5171464723821804	0.03646792846232593	0.21206673079540328
71800	0.5172296055167377	0.03640357554325355	0.21197745376022106
72000	0.517120512261246	0.03637554619979349	0.21190391487495774
72200	0.5171914469771643	0.03633371866921073	0.2120056600172111
72400	0.5171361838880868	0.036337098980701824	0.21222682481466992
72600	0.5171013206339098	0.03630080532164596	0.21218897228335565
72791	0.5169472366895871	0.03636738170852177	0.2124174461861598
72800	0.5169418096385059	0.03640147942506362	0.2097800712087145
73000	0.5170557747577469	0.03629998986684872	0.20959852660741668
73200	0.5171066246426679	0.036374597748062426	0.20949838197545423
73400	0.5172201934663161	0.036298845615253546	0.2095808251653763
73600	0.5171848367511689	0.03621899405468518	0.20951950890629098
73800	0.5170881137717243	0.03629498456169006	0.2094464841656058
74000	0.5171465889255517	0.03637106680224433	0.20946695731387657
74200	0.517030147285759	0.036221776962669386	0.20951696142635629
74400	0.5171547707614551	0.03624245817178169	0.20959676994728074
74529	0.5171996510043294	0.036241572661792516	0.20938367552016376
74600	0.33207785054185734	0.036302398437752924	0.20943298167273763
74729	0.3320658297265772	0.03643158706855008	0.20947768409148812
74800		0.03637896767822509	0.20943253728667222
75000		0.03656873080014353	0.20917973260651554
75200		0.03665819451818841	0.2091438851755732
75400		0.03675516814453906	0.2092861586305537
75600		0.036683830311641415	0.2093889572669327
75800		0.03665486086455627	0.20939227670889216
76000		0.03671682219818763	0.2092616029622574
76200		0.03680809662741792	0.20940065346204942
76400		0.036787893991548144	0.20951497868410243
76600		0.036802944895754905	0.20957521139915353
76800		0.03683559391403943	0.2096851214376768
77000		0.03690430276178298	0.2097202718249557
77200		0.03683291208054717	0.20978951149267058
77354		0.03679444757478145	0.20971876224204017
77400		0.05188254585600065	0.20975549453907846
77600		0.05185991843900203	0.20961447980121356
77800		0.05166546407417587	0.20955533508837199
78000		0.05166546407417555	0.2096071034729819
78200		0.05169374834542351	0.2097100813440624
78282		0.051588389435027374	0.20971705503924404
78400		0.05142221934144855	0.17336702639775528
78600		0.05153040667896951	0.17366471835263514
78800		0.05174536714045107	0.1737601777680953
79000		0.05152050718403277	0.17375239959350197
79200		0.05178213669307194	0.17364350514919907
79400		0.05182456309994372	0.17365128332379212
79600		0.0516937483454232	0.17354875284052051
79800		0.05155091277562459	0.17390301333789454
79817		0.051487980272098666	0.1739624103075142
80000		0.05126453452924357	0.1742141403216166
80200		0.05115846851206584	0.1745330454799322
80400		0.05127089849027452	0.17467022419548225
80600		0.05115705429850264	0.174624262254705
80773		0.05139110664307576	0.1745966850902388
80800		0.051478787883942584
81000		0.051542427494249476
81200		0.05177789405238454
81400		0.05162798741477308
81600		0.05154808434849882
81800		0.05195537785446268
82000		0.05188183874921967
82200		0.052133568763322105
82400		0.052008410863051864
82442		0.05196810577652424
82600
82800
83000
83200
83400
83600
83800
84000
84076
84200
84400
84600
84800
84873
