# Supplementary material for: Comparative analysis of the effects of cyclophosphamide and dexamethasone on intestinal immunity and microbiota in delayed hypersensitivity mice
Source: PLoS One. 2024 Oct 17;19(10):e0312147. doi: 10.1371/journal.pone.0312147 (PMC11486373; doi:10.1371/journal.pone.0312147)
Supplement: S2 File — (ZIP) [file pone.0312147.s002.zip › 3_AlphaDiversity/Rarefaction/shannon.xls]

numsampled	A1	A2	A3	A4	A5	C1	C2	C3	C4	C5	D1	D2	D3	D4	D5
1	0.0	0.0	0.0	0.0	0.0	0.0	0.0	0.0	0.0	0.0	0.0	0.0	0.0	0.0	0.0
200	3.195924	3.7718480000000003	3.238081	3.384919	2.895707	3.6325	3.607076	3.7275089999999995	4.072362	3.6240360000000003	2.826086	2.5923849999999997	2.948414	2.144154	2.75679
400	3.3649769999999997	3.9461440000000003	3.3661480000000004	3.5440690000000004	2.978745	3.839374	3.768388	3.883455	4.185969	3.801627	2.9683889999999997	2.689063	3.080117	2.202403	2.907323
600	3.456757	3.998553	3.429677	3.629171	3.031327	3.9312989999999997	3.868985	3.9607099999999997	4.219103	3.867686	3.027895	2.722009	3.1122799999999997	2.251574	2.946187
800	3.4734730000000003	4.0417440000000004	3.475253	3.646603	3.048299	3.9714629999999995	3.9321699999999997	4.034878	4.23166	3.913555	3.0564419999999997	2.740616	3.1360240000000004	2.267554	2.956098
1000	3.5094510000000003	4.0867	3.523248	3.683788	3.103739	4.011935	3.9899459999999998	4.0868	4.276464	3.952182	3.083943	2.756011	3.167989	2.313731	2.965769
1200	3.546432	4.125911	3.551736	3.6968360000000002	3.131955	4.031161	4.029789	4.100478	4.293475	3.98429	3.111398	2.759636	3.193478	2.3166900000000004	2.9837860000000003
1400	3.561122	4.147981	3.570232	3.726839	3.154553	4.063196	4.038026	4.120596	4.323955000000001	4.011623	3.142172	2.78327	3.2223	2.3287	3.017451
1600	3.5898470000000002	4.162889	3.5828629999999997	3.7299050000000005	3.170515	4.082602	4.057126	4.117491	4.329858	4.018085	3.160062	2.791352	3.23546	2.3378400000000004	3.0402869999999997
1800	3.6121519999999996	4.1859519999999995	3.5993559999999998	3.732243	3.1859450000000002	4.099349	4.065434	4.129837	4.336676000000001	4.041944	3.181202	2.810916	3.242076	2.337497	3.050143
2000	3.6034300000000004	4.183621	3.6137660000000005	3.7410050000000004	3.187343	4.107247	4.06816	4.126396	4.341036	4.034751	3.178982	2.805341	3.232942	2.349096	3.043372
2200	3.605862	4.195515	3.6156639999999998	3.751902	3.192965	4.113944	4.07164	4.137289	4.349377	4.032196	3.170881	2.812771	3.240924	2.348725	3.0399580000000004
2400	3.6142980000000002	4.202257	3.6265970000000003	3.759065	3.199399	4.121828	4.074415	4.140594999999999	4.359381	4.043622	3.182603	2.8153	3.2345	2.353303	3.04981
2600	3.622726	4.2084209999999995	3.629439	3.761447	3.202962	4.123416000000001	4.086093	4.153716	4.3609599999999995	4.044208	3.189637	2.818732	3.238048	2.360696	3.050985
2800	3.626547	4.216141	3.6340489999999996	3.770312	3.209474	4.124723	4.094995	4.160171	4.364195	4.0523739999999995	3.197147	2.821486	3.250064	2.355518	3.051733
3000	3.63285	4.2191339999999995	3.638936	3.780755	3.210067	4.1244309999999995	4.105534	4.166657	4.371451	4.058189	3.199293	2.823668	3.263963	2.356778	3.050504
3200	3.6319519999999996	4.220375	3.6361269999999997	3.79271	3.20916	4.128662	4.101325	4.168012999999999	4.374218	4.05737	3.201991	2.830479	3.262382	2.351783	3.04897
3400	3.6291330000000004	4.22478	3.639988	3.795755	3.216041	4.1327620000000005	4.100486	4.173355	4.384156	4.060726	3.206362	2.832318	3.266614	2.3562830000000003	3.0539259999999997
3600	3.635693	4.222114	3.6415050000000004	3.801097	3.218516	4.130342	4.097481	4.178033999999999	4.3865300000000005	4.060439	3.204887	2.8269130000000002	3.267815	2.3616189999999997	3.055499
3800	3.641112	4.220729	3.649976	3.7980050000000003	3.219912	4.131232	4.10424	4.18214	4.390239	4.061837000000001	3.212217	2.824396	3.27225	2.358152	3.055447
4000	3.644565	4.228201	3.653915	3.798033	3.2258880000000003	4.132048999999999	4.109099	4.194617	4.393269	4.0723519999999995	3.215957	2.826849	3.2791900000000003	2.365116	3.062291
4200	3.654531	4.234838	3.660678	3.7977849999999997	3.230045	4.137868	4.111112	4.202519000000001	4.392247	4.077296	3.218379	2.824884	3.279405	2.369236	3.062952
4400	3.660971	4.2378	3.6626519999999996	3.794019	3.232171	4.140651	4.115637	4.204133000000001	4.397001	4.075012999999999	3.221798	2.8249009999999997	3.279691	2.3696040000000003	3.0650619999999997
4600	3.660964	4.2394739999999995	3.663702	3.798954	3.234528	4.146783999999999	4.117063	4.207441	4.39914	4.075406	3.2229259999999997	2.8226	3.281823	2.3736580000000003	3.065938
4800	3.6621949999999996	4.2362589999999996	3.6665330000000003	3.8003190000000004	3.2314849999999997	4.143632	4.116554	4.206175	4.402658	4.07241	3.220223	2.8216509999999997	3.285257	2.370511	3.059883
5000	3.665871	4.240143	3.6684129999999997	3.799947	3.237232	4.142825	4.12411	4.20635	4.404637999999999	4.079244	3.221374	2.8242979999999998	3.284214	2.369956	3.063466
5200	3.669606	4.236748	3.6669730000000005	3.803272	3.2347770000000002	4.145908	4.12584	4.20845	4.408727	4.077146	3.225217	2.826756	3.2877440000000004	2.369436	3.060367
5400	3.67234	4.239662	3.6707660000000004	3.8068419999999996	3.2337130000000003	4.15079	4.127364	4.215649	4.411642	4.077424	3.229162	2.825246	3.29095	2.373783	3.062935
5600	3.673686	4.241344000000001	3.6724669999999997	3.806577	3.234108	4.151616000000001	4.128406	4.213301	4.412596	4.075641	3.2343740000000003	2.827074	3.2874019999999997	2.374862	3.0651200000000003
5800	3.675404	4.244664	3.672107	3.810028	3.235427	4.154923	4.128091	4.2164470000000005	4.412692	4.08014	3.2334080000000003	2.827399	3.287601	2.374508	3.0649509999999998
6000	3.673512	4.247818	3.67452	3.807404	3.23854	4.153563	4.1289	4.214874	4.41481	4.081519	3.232631	2.8299060000000003	3.2871120000000005	2.374368	3.0666290000000003
6200	3.677221	4.250161	3.67843	3.808336	3.2393509999999996	4.154193	4.127892	4.216385	4.416848	4.085783999999999	3.239466	2.8287	3.290626	2.376564	3.0699240000000003
6400	3.676199	4.249448999999999	3.676484	3.811119	3.239075	4.154605	4.125661	4.217011	4.416974	4.087781	3.236925	2.826261	3.293107	2.374118	3.067986
6600	3.6765220000000003	4.25133	3.680329	3.812551	3.241889	4.159171	4.129885	4.218399	4.418201	4.091938	3.2365880000000002	2.8308020000000003	3.293878	2.379723	3.067354
6800	3.679065	4.252577	3.679133	3.8116199999999996	3.24042	4.157719	4.129302	4.218314	4.417621	4.0933660000000005	3.2383509999999998	2.828021	3.2942370000000003	2.379346	3.064521
7000	3.679701	4.254544	3.679815	3.813855	3.245463	4.162876	4.130647	4.219365	4.4188410000000005	4.097852	3.242096	2.831039	3.2987629999999997	2.3788009999999997	3.061957
7200	3.674409	4.253033	3.682063	3.814428	3.242687	4.160336	4.127912	4.218486	4.416807	4.098232	3.2440130000000003	2.828036	3.2951029999999997	2.377512	3.063567
7400	3.6759269999999997	4.254278	3.6818809999999997	3.8163650000000002	3.240464	4.160655	4.1287080000000005	4.2179660000000005	4.418157	4.096424	3.243609	2.827429	3.292931	2.380948	3.068209
7600	3.6778730000000004	4.2554669999999994	3.6838699999999998	3.818286	3.2416270000000003	4.163753	4.127547	4.220722	4.42123	4.098371	3.246594	2.829774	3.295233	2.3805330000000002	3.071326
7800	3.679097	4.258187	3.6827099999999997	3.8178050000000003	3.241629	4.1653459999999995	4.129118	4.220027	4.42139	4.09788	3.244853	2.829053	3.2931230000000005	2.382771	3.0763990000000003
8000	3.6812129999999996	4.257668	3.6828819999999998	3.820967	3.2407150000000002	4.164958	4.129747	4.219108	4.42361	4.097889	3.244005	2.826371	3.293189	2.386102	3.075284
8200	3.6858410000000004	4.2609699999999995	3.6838089999999997	3.822312	3.241557	4.167527	4.131286	4.2198970000000005	4.425472	4.098376	3.24517	2.828436	3.295262	2.38769	3.075895
8400	3.6883480000000004	4.263351999999999	3.6834379999999998	3.823181	3.242149	4.168743	4.130596	4.221388	4.425971	4.099581	3.247105	2.830588	3.297101	2.388816	3.07583
8600	3.690407	4.2614019999999995	3.68554	3.824503	3.2408799999999998	4.170408	4.1318	4.2225269999999995	4.42727	4.099547	3.2477840000000002	2.832849	3.2978690000000004	2.3906810000000003	3.078634
8800	3.6914620000000005	4.262775	3.6855809999999996	3.8237879999999995	3.240845	4.169637000000001	4.132048	4.221412	4.423986	4.099267	3.245594	2.831013	3.2964660000000006	2.389165	3.08332
9000	3.694573	4.262444	3.68655	3.826821	3.242227	4.16931	4.132324	4.222709	4.425867	4.099187000000001	3.246495	2.831582	3.298692	2.389544	3.0818939999999997
9200	3.694406	4.261549	3.685973	3.826831	3.240767	4.170688	4.134416000000001	4.221141	4.4250050000000005	4.0986720000000005	3.246206	2.832467	3.2969839999999997	2.388983	3.081123
9400	3.69343	4.262161	3.6849819999999998	3.825107	3.241499	4.169906	4.137265	4.2205	4.425089	4.098828	3.24364	2.833762	3.29861	2.3896830000000002	3.080443
9600	3.6944480000000004	4.262295	3.684658	3.825586	3.2414509999999996	4.168342	4.136695	4.2193760000000005	4.425434	4.097572	3.242772	2.832092	3.2974620000000003	2.387557	3.080777
9800	3.694764	4.2641029999999995	3.683101	3.8264129999999996	3.2410759999999996	4.168404	4.136789	4.218597	4.426017	4.100078	3.242055	2.8330439999999997	3.2966010000000003	2.389579	3.079889
10000	3.6963120000000003	4.266249	3.683182	3.826104	3.24332	4.1710970000000005	4.139229	4.220265	4.427672	4.101215	3.24534	2.835476	3.2988809999999997	2.390005	3.080596
10200	3.6979230000000003	4.268326999999999	3.683553	3.826229	3.243936	4.171276	4.1383160000000005	4.21965	4.426616	4.102148000000001	3.248652	2.8332349999999997	3.29881	2.3901790000000003	3.081284
10400	3.697135	4.268862	3.683698	3.828381	3.242449	4.171056	4.140301999999999	4.21676	4.42448	4.101018	3.248564	2.832727	3.296814	2.389411	3.078905
10600	3.698348	4.270544	3.6832010000000004	3.829624	3.244175	4.170799	4.142396	4.219741	4.424282	4.101845	3.250249	2.835803	3.296135	2.388045	3.07991
10800	3.697663	4.270049	3.680986	3.831605	3.243043	4.171564	4.143434	4.221766000000001	4.424893	4.100599	3.249582	2.836926	3.296839	2.390724	3.080868
11000	3.698287	4.268485	3.680872	3.831694	3.240773	4.169922	4.144571	4.222751000000001	4.4249540000000005	4.101579	3.2488580000000002	2.835794	3.2962230000000003	2.392173	3.0802680000000002
11200	3.7003209999999997	4.268536	3.6816129999999996	3.833489	3.240495	4.170801	4.144767	4.224291	4.423998	4.102858	3.250559	2.836921	3.298578	2.393462	3.081697
11400	3.700537	4.2700629999999995	3.683721	3.8353870000000003	3.241487	4.171349	4.144532	4.224941	4.423097	4.104865	3.252809	2.834787	3.2991	2.394968	3.082459
11600	3.7008120000000004	4.270214	3.683007	3.8342940000000003	3.242885	4.171144	4.145087	4.226674	4.422747	4.105535	3.253294	2.835282	3.297268	2.395873	3.082276
11800	3.7002800000000002	4.269418	3.6827199999999998	3.8345309999999997	3.243215	4.17103	4.144627	4.22624	4.421998	4.106179	3.252925	2.833223	3.296932	2.3948400000000003	3.083283
12000	3.6998580000000003	4.266891	3.6827769999999997	3.8354809999999997	3.242957	4.168913	4.143276999999999	4.226984	4.420664	4.105683999999999	3.25283	2.831904	3.297876	2.3943779999999997	3.080611
12200	3.7000370000000005	4.265364	3.6834160000000002	3.837907	3.242706	4.17058	4.142969	4.227622	4.4214459999999995	4.1073900000000005	3.249203	2.8331049999999998	3.29871	2.3934349999999998	3.0806009999999997
12400	3.6992580000000004	4.265603	3.682145	3.836922	3.241086	4.1720809999999995	4.141006	4.228347	4.421557	4.1069830000000005	3.248491	2.832023	3.2972580000000002	2.391518	3.079951
12600	3.699587	4.266401999999999	3.679436	3.8376300000000003	3.240064	4.173166	4.142049	4.227998	4.421722	4.105228	3.249184	2.831833	3.295724	2.392603	3.080357
12800	3.7015190000000002	4.2664550000000006	3.678926	3.8405080000000003	3.2415439999999998	4.173821	4.143324	4.229676	4.421655	4.106477	3.248687	2.8303220000000002	3.2965169999999997	2.393066	3.0803
13000	3.701525	4.267294000000001	3.680137	3.839425	3.243106	4.175495	4.144929	4.229648	4.421131	4.10792	3.248418	2.831355	3.2985660000000006	2.394431	3.081486
13200	3.70345	4.268398	3.6800370000000004	3.8391339999999996	3.244127	4.175791	4.146089	4.231378	4.422852	4.10847	3.2496970000000003	2.831539	3.299062	2.393909	3.080419
13400	3.702975	4.268657	3.681304	3.83879	3.243966	4.174634999999999	4.145158	4.232208999999999	4.423661	4.10849	3.249302	2.830248	3.300039	2.393182	3.080515
13600	3.7029160000000005	4.267931	3.6813809999999996	3.83771	3.244746	4.174347	4.144116	4.232043	4.422636	4.10846	3.2486990000000002	2.82933	3.2996769999999995	2.392671	3.078622
13800	3.703225	4.267208	3.680338	3.838598	3.244817	4.174221	4.144902	4.231943	4.423868	4.1093589999999995	3.249234	2.828806	3.2984949999999995	2.39265	3.0787720000000003
14000	3.70347	4.267131	3.6807239999999997	3.83786	3.245162	4.174601999999999	4.146503	4.231522	4.4240699999999995	4.110237000000001	3.250309	2.829039	3.299607	2.392713	3.079803
14200	3.70365	4.266279	3.6792529999999997	3.838979	3.244757	4.174254	4.145657	4.230615	4.425396	4.109468	3.2490900000000003	2.828557	3.2995620000000003	2.391759	3.078363
14400	3.7044099999999998	4.268549	3.6781900000000003	3.838426	3.245341	4.176183	4.146123	4.231631	4.426762	4.112067	3.251068	2.8279509999999997	3.299972	2.392097	3.0790319999999998
14600	3.7053300000000005	4.269793	3.677553	3.8385589999999996	3.246693	4.178006	4.14789	4.232080000000001	4.4275	4.113224	3.251409	2.830165	3.299931	2.390428	3.0804009999999997
14800	3.706206	4.270592	3.677157	3.838561	3.248764	4.178545	4.1483099999999995	4.232653	4.427626	4.113536	3.2532400000000004	2.830454	3.301736	2.389322	3.081699
15000	3.7046879999999995	4.270785	3.678226	3.839257	3.249174	4.179288	4.1486	4.234506	4.429015	4.112632	3.251817	2.830718	3.3020059999999996	2.391482	3.080277
15200	3.703918	4.271326999999999	3.6787089999999996	3.836793	3.248456	4.179856	4.149011	4.235032	4.429196	4.112280999999999	3.250781	2.830115	3.3019	2.3919	3.079566
15400	3.7049480000000004	4.272983999999999	3.678207	3.83635	3.249446	4.181214	4.149946	4.235759	4.430161	4.1114489999999995	3.251036	2.831589	3.3014069999999998	2.391902	3.079958
15600	3.705194	4.273569999999999	3.678207	3.8367400000000003	3.25054	4.183632	4.150005999999999	4.235133	4.430961	4.11247	3.250136	2.8319229999999997	3.3009739999999996	2.392663	3.081474
15800	3.7057029999999997	4.273594999999999	3.679179	3.8378160000000006	3.2509330000000003	4.182946	4.1502099999999995	4.237148	4.432302	4.1130379999999995	3.250783	2.830537	3.3003699999999996	2.391742	3.0819490000000003
16000	3.707553	4.274102	3.680875	3.839468	3.251702	4.182738	4.151713	4.239141	4.43196	4.1146080000000005	3.251788	2.832804	3.300562	2.392639	3.084027
16200	3.708133	4.2753879999999995	3.6818940000000002	3.8400510000000003	3.253352	4.183018	4.153107	4.240599	4.432478	4.114949	3.252605	2.8317349999999997	3.30096	2.3953349999999998	3.084821
16400	3.707698	4.275167	3.681182	3.8399449999999997	3.25337	4.181822	4.15299	4.241219999999999	4.4323690000000004	4.114751	3.25256	2.8313759999999997	3.300468	2.3948669999999996	3.083395
16600	3.7079489999999997	4.275062	3.681943	3.8398809999999997	3.253362	4.181557	4.153521	4.241498	4.433433999999999	4.115984	3.254896	2.832493	3.301338	2.396477	3.084148
16800	3.7071449999999997	4.275329	3.6816989999999996	3.840274	3.2536869999999998	4.180301999999999	4.153862999999999	4.24182	4.433198	4.11495	3.2544459999999997	2.8318630000000002	3.302247	2.396186	3.085211
17000	3.7056980000000004	4.274380000000001	3.6808959999999997	3.84004	3.252309	4.177523000000001	4.153453	4.241427	4.433372	4.113481	3.253968	2.830103	3.300669	2.395291	3.0836509999999997
17200	3.7065269999999995	4.276495	3.6816800000000005	3.841248	3.2523560000000002	4.177564	4.153664	4.241405	4.433795	4.113622	3.254123	2.8314169999999996	3.3004339999999996	2.397608	3.083421
17400	3.7057050000000005	4.275961	3.680454	3.841422	3.252411	4.1796370000000005	4.154063	4.241225	4.433045	4.11384	3.254191	2.831771	3.30116	2.397364	3.084336
17600	3.7054949999999995	4.2755849999999995	3.6794580000000003	3.841357	3.2521299999999997	4.180867	4.154786	4.24063	4.432379	4.114076	3.254106	2.834845	3.300999	2.396291	3.084345
17800	3.7074290000000003	4.275576	3.680163	3.841794	3.253589	4.181127	4.15408	4.239879	4.433266000000001	4.114125	3.254222	2.835691	3.300963	2.396259	3.085397
18000	3.707861	4.275603	3.679672	3.842112	3.254108	4.181389	4.153666	4.240287	4.434419999999999	4.114178	3.254149	2.838628	3.3022120000000004	2.396907	3.085441
18200	3.708447	4.27696	3.6804870000000003	3.8417209999999997	3.254612	4.181719999999999	4.154762	4.240766000000001	4.435207	4.1141879999999995	3.254727	2.839795	3.303981	2.397395	3.085954
18400	3.7083660000000003	4.277637	3.680565	3.842603	3.254279	4.182612000000001	4.154287	4.240693	4.434451	4.114106	3.255009	2.839292	3.303931	2.397095	3.085197
18600	3.7094730000000005	4.278080999999999	3.680483	3.843857	3.254132	4.183217	4.153742	4.240776	4.435309999999999	4.114118	3.256852	2.839347	3.3041139999999998	2.397081	3.085009
18800	3.7107059999999996	4.278919	3.681651	3.844147	3.254928	4.184289	4.154222	4.240918	4.435725	4.113958	3.256261	2.837688	3.304957	2.396384	3.085802
19000	3.711613	4.278851	3.6806360000000002	3.844046	3.255244	4.184771	4.153574	4.2412019999999995	4.436085	4.11456	3.256591	2.837856	3.3065629999999997	2.396071	3.0859970000000003
19200	3.710872	4.279218	3.6811809999999996	3.8451519999999997	3.255362	4.185123	4.153673	4.241921	4.43674	4.115364	3.256201	2.8380799999999997	3.3064730000000004	2.395877	3.0863490000000002
19400	3.710618	4.278324	3.6801699999999995	3.8443059999999996	3.2551810000000003	4.184423000000001	4.152369	4.2413870000000005	4.435983	4.114646	3.2564319999999998	2.83716	3.306622	2.3963	3.086545
19600	3.7102470000000003	4.278387	3.6805839999999996	3.844	3.2547759999999997	4.18432	4.152532	4.241268	4.435332	4.1139	3.256641	2.83751	3.305971	2.396071	3.0860939999999997
19800	3.7111160000000005	4.278508	3.6808629999999996	3.844546	3.254842	4.184497	4.1529739999999995	4.24185	4.437323	4.114112	3.255951	2.837508	3.3055550000000005	2.3963919999999996	3.085919
20000	3.7111370000000004	4.2790300000000006	3.6823050000000004	3.8451489999999997	3.254343	4.18414	4.153873	4.242193	4.436895	4.114383999999999	3.25624	2.837683	3.3058080000000003	2.397941	3.083768
20200	3.7120089999999997	4.279271	3.683049	3.845626	3.254978	4.1845550000000005	4.154128	4.242572	4.436939	4.114901000000001	3.255799	2.8373310000000003	3.305675	2.397621	3.084965
20400	3.711556	4.281109	3.683613	3.8456639999999997	3.25533	4.185181	4.153721	4.2421809999999995	4.436081	4.115278	3.256639	2.8376	3.3066120000000003	2.397537	3.085446
20600	3.712086	4.2816529999999995	3.68415	3.844836	3.2564040000000003	4.185976999999999	4.153413	4.243119999999999	4.4356349999999996	4.116526	3.2568740000000003	2.837913	3.3064400000000003	2.397591	3.085892
20800	3.712211	4.281847	3.684674	3.8455769999999996	3.256066	4.187531	4.153643	4.243574	4.4350830000000006	4.116713	3.256462	2.838302	3.3061160000000003	2.396069	3.086672
21000	3.713249	4.281527	3.6842379999999997	3.845417	3.255598	4.186122	4.153568	4.24266	4.435215	4.1159870000000005	3.256486	2.837958	3.307522	2.396919	3.0861509999999996
21200	3.712991	4.2819970000000005	3.6841839999999997	3.8455199999999996	3.255895	4.1871089999999995	4.154496	4.2439279999999995	4.435357	4.116383	3.258137	2.839107	3.3082589999999996	2.3976990000000002	3.087398
21400	3.712933	4.28102	3.6838800000000003	3.845818	3.255779	4.188071	4.154794	4.244003	4.43579	4.11745	3.258966	2.839699	3.309014	2.398929	3.0881979999999998
21600	3.7128339999999995	4.281238	3.6838889999999997	3.847085	3.256155	4.188352	4.154858	4.245057	4.435553	4.117788	3.258873	2.840764	3.3092300000000003	2.3998169999999996	3.0881849999999997
21800	3.713105	4.281592	3.683914	3.847059	3.257197	4.18837	4.155497	4.246256	4.43556	4.11765	3.2589740000000003	2.841141	3.3094580000000002	2.399941	3.088869
22000	3.714409	4.28141	3.684689	3.847143	3.256615	4.1886730000000005	4.15569	4.245443	4.435478	4.11816	3.2584779999999998	2.841106	3.3102370000000003	2.399418	3.088295
22200	3.7140980000000003	4.281457	3.6843809999999997	3.846775	3.2560029999999998	4.188663	4.155278	4.244781	4.436230999999999	4.117706	3.257669	2.8409619999999998	3.3090870000000003	2.399406	3.087036
22400	3.7140720000000003	4.281958	3.684657	3.8474169999999996	3.2562290000000003	4.188262	4.154432	4.244857	4.43602	4.118666	3.257469	2.840749	3.309912	2.400041	3.086227
22600	3.7136769999999997	4.282289	3.6843800000000004	3.847426	3.257444	4.186877	4.1546389999999995	4.245908	4.435565	4.118589	3.257427	2.840994	3.309439	2.399886	3.085927
22800	3.7135830000000003	4.282678	3.684994	3.847839	3.2576099999999997	4.187289	4.154648	4.2456760000000004	4.435919999999999	4.117573999999999	3.257343	2.839825	3.308757	2.4	3.08575
23000	3.7144589999999997	4.283091000000001	3.6854459999999998	3.8481629999999996	3.2582259999999996	4.187289	4.155027	4.245151	4.4358059999999995	4.117614	3.257619	2.8402529999999997	3.309122	2.400948	3.086577
23200	3.7159940000000002	4.2824290000000005	3.685482	3.848009	3.2582419999999996	4.188441	4.155439	4.244775	4.435585	4.118446	3.258543	2.840263	3.3100970000000003	2.400672	3.087509
23400	3.716782	4.282567	3.6861660000000005	3.848754	3.258041	4.188815	4.155282	4.244899	4.434963	4.118965	3.258527	2.841026	3.310369	2.400513	3.086856
23600	3.716987	4.283143	3.684917	3.8491449999999996	3.257247	4.188468	4.155896	4.24506	4.434948	4.119282	3.259049	2.841528	3.312044	2.399848	3.0864700000000003
23800	3.7169239999999997	4.283125	3.6840300000000004	3.848618	3.256976	4.188356	4.155864	4.244985	4.435759	4.118926999999999	3.258898	2.841379	3.3125050000000003	2.40044	3.085202
24000	3.716554	4.282762	3.6830559999999997	3.847922	3.255936	4.189065	4.1560809999999995	4.244689	4.435885	4.119798	3.258941	2.841312	3.3128519999999995	2.400274	3.085506
24200	3.716599	4.283066000000001	3.682904	3.847203	3.256327	4.189064	4.156174	4.245033	4.436787000000001	4.1192459999999995	3.258865	2.842334	3.31366	2.400556	3.086576
24400	3.716274	4.282962	3.682663	3.846932	3.255865	4.188124	4.155532	4.244324	4.437536	4.119123	3.258514	2.841214	3.3120849999999997	2.399316	3.0865
24600	3.7159	4.2828599999999994	3.681838	3.846487	3.255861	4.1883550000000005	4.154907	4.2439860000000005	4.436996	4.119212999999999	3.257335	2.840032	3.311461	2.3986330000000002	3.085987
24800	3.7158889999999998	4.281514	3.681593	3.8465309999999997	3.2562860000000002	4.1878779999999995	4.1542	4.243580000000001	4.436937	4.119165	3.2573819999999998	2.838547	3.312178	2.3990419999999997	3.085428
25000	3.715993	4.281522	3.681947	3.846582	3.2561720000000003	4.18861	4.154049	4.243180000000001	4.436683	4.119545	3.257012	2.837934	3.3125989999999996	2.397159	3.0855099999999998
25200	3.7160040000000003	4.281381	3.6827120000000004	3.8459830000000004	3.255527	4.189051	4.153764	4.244095	4.437297	4.1197230000000005	3.256308	2.837523	3.3134580000000002	2.398134	3.084931
25400	3.715617	4.280848000000001	3.6829089999999995	3.846386	3.255464	4.188393	4.1535839999999995	4.243748	4.4378150000000005	4.119664	3.256785	2.8376509999999997	3.313565	2.397328	3.0851040000000003
25600	3.715038	4.280418	3.682775	3.8462389999999997	3.25605	4.188751	4.153793	4.243705	4.438242	4.119552	3.25645	2.8375619999999997	3.313826	2.397319	3.084165
25800	3.714857	4.2802	3.682711	3.8464300000000002	3.255527	4.189204	4.153534	4.243933	4.438102	4.119347	3.25637	2.8376330000000003	3.3144440000000004	2.397758	3.084047
26000	3.715645	4.28143	3.6831169999999998	3.84692	3.25628	4.18963	4.153763	4.244228	4.438183	4.119466	3.2575380000000003	2.838365	3.3148779999999998	2.398109	3.085295
26200	3.7164080000000004	4.281811	3.683644	3.846083	3.2560740000000004	4.190701	4.154362	4.2451300000000005	4.438079	4.119609	3.257955	2.838652	3.314696	2.3994779999999998	3.085805
26400	3.716743	4.281307	3.6831480000000005	3.8462199999999998	3.254686	4.18981	4.153596	4.244708	4.438073999999999	4.118945	3.2579849999999997	2.8378799999999997	3.313946	2.399698	3.085559
26600	3.7169760000000003	4.2819080000000005	3.682924	3.8473800000000002	3.2549200000000003	4.189659	4.153421	4.245151	4.438066	4.118599	3.258775	2.8366689999999997	3.3148190000000004	2.3998909999999998	3.0851330000000003
26800	3.717207	4.281095	3.682793	3.847096	3.254267	4.1899	4.1537690000000005	4.245074	4.437997	4.119063	3.258177	2.8368990000000003	3.314739	2.400155	3.085557
27000	3.7176489999999998	4.281852	3.68235	3.847208	3.254698	4.190537	4.154179	4.24559	4.437553	4.118784	3.257736	2.83798	3.3147919999999997	2.399764	3.085641
27200	3.717965	4.28221	3.6824529999999998	3.8470809999999998	3.255383	4.190905	4.154138	4.245183	4.437375	4.119427	3.258112	2.838621	3.314285	2.400305	3.086375
27400	3.7181559999999996	4.282922	3.683127	3.8476809999999997	3.25577	4.19135	4.154794	4.245182	4.437195	4.119298000000001	3.258921	2.8389130000000002	3.314803	2.401	3.086775
27600	3.718201	4.2831019999999995	3.6840910000000004	3.847944	3.25573	4.191338	4.155048000000001	4.245664	4.437308	4.119186	3.258691	2.838735	3.3159339999999995	2.40104	3.0875169999999996
27800	3.7192190000000003	4.284176	3.684936	3.8482	3.2564349999999997	4.191428	4.155188	4.246245	4.437809	4.119764	3.258874	2.838663	3.3165519999999997	2.401634	3.088102
28000	3.719025	4.284083	3.6855849999999997	3.8486589999999996	3.256304	4.191	4.155691	4.246606	4.43814	4.1201	3.26011	2.838845	3.317154	2.402271	3.087989
28200	3.719444	4.284149	3.6853800000000003	3.8487400000000003	3.255988	4.191103	4.155558999999999	4.246368	4.4380489999999995	4.119351999999999	3.261164	2.839978	3.316674	2.4026490000000003	3.08817
28400	3.7196580000000004	4.284509	3.686294	3.848837	3.256223	4.192379	4.155686	4.246679	4.438173	4.119768	3.2621	2.840716	3.316187	2.402732	3.08897
28600	3.719679	4.284532	3.686116	3.8493230000000005	3.255824	4.191565	4.155691	4.24569	4.438374	4.120401	3.261727	2.840602	3.316236	2.402858	3.089305
28800	3.719376	4.28477	3.686029	3.848785	3.255172	4.1914419999999994	4.155875	4.245361	4.437958	4.119987999999999	3.261747	2.8404599999999998	3.3164010000000004	2.4026110000000003	3.089177
29000	3.7199169999999997	4.285387	3.686435	3.8490699999999998	3.2555009999999998	4.191975	4.156611	4.245709	4.438522	4.119807	3.262679	2.8410509999999998	3.316954	2.40444	3.090265
29200	3.720163	4.285386	3.686112	3.849387	3.255024	4.191804	4.155915	4.244905999999999	4.43875	4.119482	3.2626619999999997	2.8410580000000003	3.316962	2.404166	3.090622
29400	3.7204580000000003	4.2864889999999995	3.687415	3.849679	3.255946	4.192086	4.1558910000000004	4.24547	4.439481	4.120486	3.263249	2.841238	3.3185620000000005	2.404277	3.090863
29600	3.720251	4.286539	3.687592	3.849917	3.2560860000000003	4.192291	4.15656	4.245376	4.439327	4.120058	3.262828	2.8410900000000003	3.3195580000000002	2.404788	3.090388
29800	3.719815	4.287171	3.6883019999999997	3.8501510000000003	3.256278	4.19346	4.156669	4.246455999999999	4.439897	4.120263	3.263088	2.841788	3.319983	2.405464	3.0905150000000003
30000	3.7196809999999996	4.287448	3.6888690000000004	3.850232	3.2554689999999997	4.194241000000001	4.156974	4.2460510000000005	4.440165	4.120482	3.262836	2.842069	3.319748	2.405657	3.090403
30200	3.7194849999999997	4.286715	3.6888989999999997	3.850293	3.25521	4.194509	4.156929	4.24605	4.440034	4.120912000000001	3.262115	2.841661	3.319984	2.406784	3.09076
30400	3.7190019999999997	4.286938	3.6884309999999996	3.8505309999999997	3.255155	4.194406	4.156564	4.24564	4.440864	4.120626000000001	3.261683	2.841601	3.3191379999999997	2.406344	3.0908450000000003
30600	3.719205	4.2872449999999995	3.6882309999999996	3.850722	3.255999	4.1943660000000005	4.156031	4.245879	4.440469	4.120426	3.2616959999999997	2.841695	3.3187900000000004	2.406404	3.090847
30800	3.7194730000000003	4.2866480000000005	3.6877839999999997	3.851268	3.255728	4.196276	4.156199	4.245354	4.440723	4.1208800000000005	3.261741	2.843038	3.3184620000000002	2.407041	3.0923830000000003
31000	3.719299	4.286473	3.68765	3.85184	3.255477	4.1960180000000005	4.156305000000001	4.245539	4.44077	4.120799	3.262449	2.842536	3.318981	2.407568	3.092663
31200	3.718897	4.286981	3.6879690000000003	3.851872	3.2557099999999997	4.196096	4.156235	4.245524	4.440969	4.120893	3.262931	2.842078	3.318772	2.4073990000000003	3.092213
31400	3.718468	4.286714	3.687413	3.852014	3.255833	4.195328	4.155843	4.245006	4.440193	4.120579	3.263132	2.8420959999999997	3.318724	2.406687	3.092473
31600	3.7193699999999996	4.286557	3.688045	3.8522220000000003	3.256199	4.195933999999999	4.156105	4.24509	4.440583999999999	4.121236	3.263546	2.842942	3.3192180000000002	2.407677	3.092437
31800	3.719696	4.2866089999999994	3.6875839999999998	3.8526510000000003	3.256332	4.195821	4.156084	4.245372	4.4404330000000005	4.121789	3.2636	2.8433479999999998	3.3197620000000003	2.408032	3.0923
32000	3.7199269999999998	4.287033	3.687796	3.8532019999999996	3.25636	4.195594	4.156382	4.245709	4.440516000000001	4.121417	3.263993	2.843363	3.320903	2.408025	3.092635
32200	3.719727	4.286253	3.6877519999999997	3.853407	3.256555	4.195723	4.156077	4.2457519999999995	4.440322	4.1214	3.2639080000000003	2.8433330000000003	3.3211779999999997	2.407173	3.092606
32400	3.7193080000000003	4.285534999999999	3.687763	3.8531150000000003	3.256478	4.1952940000000005	4.155469999999999	4.245506	4.44041	4.120591	3.263541	2.842717	3.32119	2.407308	3.091956
32600	3.7193050000000003	4.284668	3.688207	3.8527199999999997	3.256575	4.1955290000000005	4.154891	4.245388	4.440505	4.119776	3.263523	2.842264	3.320672	2.4071029999999998	3.09088
32800	3.719235	4.2840940000000005	3.687668	3.85215	3.2560860000000003	4.195538	4.154928	4.245612	4.440338	4.119523	3.262607	2.841139	3.3203110000000002	2.406229	3.090154
33000	3.719336	4.283932	3.687583	3.8513830000000002	3.25555	4.195406	4.1555599999999995	4.245773000000001	4.440208	4.119643	3.26289	2.8411150000000003	3.320329	2.406447	3.090087
33200	3.7195120000000004	4.284222	3.687436	3.8509900000000004	3.25584	4.195396	4.155578	4.245442	4.440654	4.119827	3.2630529999999998	2.840303	3.320615	2.406818	3.090023
33400	3.720014	4.2838769999999995	3.6880059999999997	3.851528	3.256134	4.195709	4.155475	4.245316000000001	4.4408959999999995	4.119957	3.262759	2.8403869999999998	3.3214019999999995	2.4071740000000004	3.0899650000000003
33600	3.7206669999999997	4.2840739999999995	3.6880379999999997	3.8513269999999995	3.2561560000000003	4.195411	4.155658	4.2456	4.440611	4.119688	3.262889	2.839928	3.3211239999999997	2.408179	3.09028
33800	3.720992	4.2844940000000005	3.6883	3.851668	3.256067	4.19576	4.155894	4.245774	4.441129	4.1195699999999995	3.2632950000000003	2.840402	3.32113	2.408315	3.0913150000000003
34000	3.720897	4.284236	3.6880900000000003	3.8516220000000003	3.255903	4.1957699999999996	4.156287	4.245939	4.440903	4.119814	3.264409	2.8401490000000003	3.320657	2.4085959999999997	3.091329
34200	3.7207160000000004	4.284008999999999	3.688514	3.8515550000000003	3.255659	4.195736	4.156579	4.245783	4.440803	4.11965	3.264712	2.840739	3.3203410000000004	2.408848	3.090984
34400	3.7208690000000004	4.284133	3.6888730000000005	3.851347	3.256334	4.195823000000001	4.156363	4.24565	4.44032	4.11929	3.264911	2.840842	3.320579	2.409037	3.089971
34600	3.720791	4.284496	3.689544	3.851524	3.255642	4.195943	4.155944	4.246179	4.439973	4.11945	3.2650799999999998	2.840855	3.3203690000000003	2.408985	3.089634
34800	3.72062	4.2843290000000005	3.689446	3.852115	3.255421	4.19672	4.155714	4.246232	4.440511	4.119447	3.264748	2.840445	3.319964	2.4084950000000003	3.089396
35000	3.7211239999999997	4.283859	3.6893589999999996	3.852832	3.255219	4.197087000000001	4.156026	4.24597	4.440780999999999	4.118863	3.265268	2.840072	3.319988	2.408492	3.0895669999999997
35200	3.7211870000000005	4.283563	3.689236	3.852412	3.255102	4.19664	4.156111	4.2459739999999995	4.440714	4.119324	3.264887	2.8394340000000002	3.319714	2.408264	3.088404
35400	3.721305	4.2835	3.688986	3.852381	3.255116	4.197121	4.156007	4.245576	4.44054	4.119358999999999	3.26573	2.839311	3.319418	2.4079759999999997	3.0889130000000002
35600	3.720885	4.283225	3.689479	3.8532879999999996	3.255166	4.197628	4.155746	4.245701	4.441321	4.119567	3.265669	2.839729	3.319324	2.408087	3.088894
35800	3.721101	4.283448	3.6896230000000005	3.852822	3.254972	4.197285	4.155917	4.246341	4.441276	4.120366000000001	3.266033	2.84026	3.3194529999999998	2.408232	3.088432
36000	3.721028	4.2838769999999995	3.69006	3.8525440000000004	3.255472	4.197866	4.155515	4.246441	4.441049	4.120506	3.266645	2.840693	3.319529	2.408515	3.0888169999999997
36200	3.721628	4.284516	3.6901559999999995	3.853696	3.25526	4.198275	4.155337	4.2466099999999996	4.441174	4.120138	3.266197	2.840533	3.319311	2.408284	3.088922
36400	3.721721	4.285076999999999	3.69023	3.8543589999999996	3.255423	4.197982	4.155131	4.2469410000000005	4.4412400000000005	4.120165	3.265663	2.840854	3.3193940000000004	2.4084950000000003	3.089301
36600	3.7212389999999997	4.284813	3.69021	3.854789	3.255442	4.198043	4.155085	4.246878	4.441768	4.119729	3.265603	2.841103	3.319369	2.408115	3.089171
36800	3.721054	4.285080000000001	3.6904150000000002	3.854917	3.2555400000000003	4.197762	4.155409	4.247132	4.441225	4.119155999999999	3.265382	2.840912	3.319695	2.408528	3.089177
37000	3.7213160000000003	4.284603	3.69084	3.8552910000000002	3.2553360000000002	4.198	4.15574	4.246798	4.441061	4.119261	3.265258	2.841046	3.320003	2.407978	3.08894
37200	3.721378	4.284325	3.6904019999999997	3.8552169999999997	3.255554	4.198128	4.1552940000000005	4.246874	4.441669999999999	4.119612	3.265048	2.8419830000000004	3.320035	2.4073189999999998	3.088818
37400	3.721807	4.284854	3.691302	3.8554739999999996	3.255825	4.198197	4.155885	4.247244	4.441941	4.120449	3.265454	2.842745	3.320414	2.407149	3.0895669999999997
37600	3.721997	4.285519	3.691351	3.8556470000000003	3.2561240000000002	4.1983809999999995	4.156354	4.247235	4.442142	4.120643	3.265393	2.84328	3.3200160000000003	2.40659	3.0892049999999998
37800	3.721772	4.285858	3.691135	3.856039	3.256534	4.1978919999999995	4.156377	4.247228	4.442016000000001	4.1208919999999996	3.265011	2.843105	3.319525	2.406757	3.0890880000000003
38000	3.721336	4.285837	3.691121	3.855569	3.256018	4.197801999999999	4.156895	4.246875	4.442157	4.121101	3.265029	2.843184	3.319643	2.406325	3.089075
38200	3.721679	4.285267	3.69067	3.856099	3.256275	4.198285	4.156630000000001	4.2469	4.442409	4.120705	3.264738	2.843066	3.319267	2.40653	3.0893349999999997
38400	3.7222180000000002	4.284943	3.6906790000000003	3.8562339999999997	3.256487	4.198269	4.156378	4.246727	4.442729	4.120507	3.264007	2.843077	3.319411	2.407218	3.088884
38600	3.721918	4.284841	3.6908809999999996	3.857022	3.255951	4.198677	4.156421	4.246599	4.442561	4.1202559999999995	3.2644849999999996	2.843703	3.319703	2.4069700000000003	3.089324
38800	3.721949	4.2851870000000005	3.690961	3.857535	3.256385	4.198586	4.156611	4.247008	4.443233	4.120775	3.2644610000000003	2.843569	3.3202589999999996	2.406988	3.089281
39000	3.7217269999999996	4.285216	3.691182	3.8575839999999997	3.256754	4.19796	4.15638	4.246748	4.4428160000000005	4.121102	3.264298	2.843682	3.3207120000000003	2.4069700000000003	3.088869
39200	3.7214709999999998	4.285330999999999	3.690825	3.8577160000000004	3.256024	4.198064	4.15573	4.246238	4.44273	4.121036	3.263938	2.843513	3.3204569999999998	2.4065849999999998	3.08882
39400	3.721306	4.2854470000000005	3.69087	3.8576870000000003	3.2566650000000004	4.197889	4.155696	4.246354	4.442819	4.12079	3.263728	2.843716	3.320561	2.406806	3.08847
39600	3.7214650000000002	4.285234	3.6912339999999997	3.857525	3.257103	4.198305	4.156218	4.246695	4.442766000000001	4.120986	3.263993	2.844408	3.321318	2.407322	3.088686
39800	3.7217949999999997	4.285406	3.6909059999999996	3.8580949999999996	3.2575990000000004	4.198394	4.156567	4.246969	4.442986	4.121078	3.264128	2.8443330000000002	3.3211	2.407135	3.0889130000000002
40000	3.7214959999999997	4.28578	3.6909650000000003	3.858542	3.257231	4.198182	4.156776	4.247167	4.442724	4.120575	3.264314	2.843698	3.321276	2.407105	3.088882
40200	3.721678	4.2857769999999995	3.691086	3.8586089999999995	3.2574509999999997	4.198263	4.1567940000000005	4.247192	4.44286	4.121181	3.265207	2.843995	3.3210300000000004	2.406943	3.0890459999999997
40400	3.72177	4.286231	3.6915160000000005	3.859145	3.258295	4.198233999999999	4.156737000000001	4.248086	4.442483	4.120952	3.265151	2.8446700000000003	3.322019	2.406947	3.089472
40600	3.722348	4.286125	3.692168	3.8595080000000004	3.258838	4.198551	4.156749	4.248594000000001	4.442634	4.121187	3.265339	2.844822	3.3223589999999996	2.407876	3.0901549999999998
40800	3.7221610000000003	4.285289	3.691842	3.859574	3.258265	4.198283	4.156519	4.247744	4.442512000000001	4.120811	3.264948	2.844338	3.3217559999999997	2.407276	3.090061
41000	3.7223900000000003	4.285638	3.6916620000000004	3.859843	3.258709	4.198329	4.156308999999999	4.247865	4.442501999999999	4.120986	3.265167	2.8445650000000002	3.322085	2.407596	3.08987
41200	3.7225089999999996	4.285541	3.69158	3.859865	3.259233	4.198523000000001	4.155993	4.247572	4.44233	4.121486	3.2648189999999997	2.845264	3.322143	2.407268	3.089832
41400	3.722783	4.28563	3.691033	3.859751	3.259184	4.19894	4.155646	4.247861	4.442381	4.121625	3.265098	2.845595	3.3219830000000004	2.4079040000000003	3.089791
41600	3.723215	4.285648	3.6909449999999997	3.85992	3.259148	4.199489	4.155664	4.247895	4.442513	4.121852	3.265552	2.84625	3.321471	2.408204	3.0895900000000003
41800	3.7237370000000003	4.285351	3.690613	3.860322	3.259198	4.199464	4.155895	4.247656	4.4428339999999995	4.121775	3.265747	2.846377	3.321336	2.407741	3.089854
42000	3.72434	4.286672	3.6914	3.860383	3.259888	4.19996	4.156183	4.248342	4.443263	4.1220040000000004	3.266123	2.8467759999999998	3.322493	2.408154	3.089986
42200	3.724396	4.286708	3.6915400000000003	3.859861	3.259783	4.199746	4.1556809999999995	4.247863	4.442891	4.121789	3.265982	2.846756	3.322228	2.408162	3.089714
42400	3.7241129999999996	4.286841000000001	3.6914559999999996	3.859922	3.259865	4.200191	4.1558470000000005	4.247455	4.442903	4.121435	3.26595	2.847407	3.3223160000000003	2.407982	3.0894049999999997
42600	3.723499	4.286608	3.691489	3.859982	3.260263	4.200480000000001	4.1555919999999995	4.247051	4.443034	4.121569999999999	3.265315	2.84711	3.321907	2.407109	3.089309
42800	3.723633	4.286732	3.6913949999999995	3.860157	3.260248	4.200675	4.156048999999999	4.246874	4.443605000000001	4.122155	3.265645	2.8467860000000003	3.322761	2.4071540000000002	3.0895919999999997
43000	3.723318	4.286701	3.6915430000000002	3.860706	3.260091	4.200761	4.156148	4.247121	4.44401	4.121912	3.26575	2.847093	3.323152	2.40705	3.090024
43200	3.7228779999999997	4.287051	3.6915379999999995	3.860637	3.259993	4.200228	4.1566980000000004	4.24746	4.444553	4.121727	3.265344	2.847291	3.322928	2.4066099999999997	3.089862
43400	3.7227120000000005	4.2868319999999995	3.69142	3.860954	3.259478	4.200277	4.156384	4.247433	4.444391	4.12154	3.265343	2.8469830000000003	3.322604	2.405952	3.08985
43600	3.72229	4.286725	3.690829	3.8610160000000002	3.25984	4.200089	4.156333999999999	4.247603	4.444475	4.121178	3.265115	2.8464490000000002	3.3225379999999998	2.405802	3.089905
43800	3.7222989999999996	4.28696	3.691506	3.860776	3.259219	4.200908999999999	4.156808	4.247782	4.444298000000001	4.121901	3.265143	2.846975	3.322693	2.406112	3.090277
44000	3.722121	4.286523000000001	3.6915489999999997	3.860527	3.2585900000000003	4.201274	4.156708999999999	4.247878	4.444202	4.122044	3.264716	2.84687	3.3231330000000003	2.40571	3.090088
44200	3.7225309999999996	4.286676	3.6913169999999997	3.860812	3.25855	4.200653	4.156986	4.247798	4.443882	4.122633	3.2648330000000003	2.846717	3.323239	2.4052290000000003	3.089903
44400	3.7227129999999997	4.287031	3.691539	3.861321	3.259802	4.201137	4.157516	4.247961	4.443911	4.122722	3.265201	2.847	3.3233269999999995	2.406001	3.090466
44600	3.7226800000000004	4.286944999999999	3.691674	3.861507	3.2599099999999996	4.200975	4.157458999999999	4.248059	4.4439459999999995	4.12274	3.265	2.846862	3.323919	2.4057209999999998	3.090314
44800	3.722687	4.286974	3.691704	3.862021	3.2605869999999997	4.201169999999999	4.157967	4.248353	4.444247	4.123099	3.265466	2.847803	3.3243699999999996	2.40588	3.090918
45000	3.7232300000000005	4.286425	3.691864	3.8623819999999998	3.260903	4.201635	4.158066000000001	4.248432	4.444385	4.123268	3.265108	2.848226	3.324332	2.405779	3.091382
45200	3.7237339999999994	4.286481	3.692162	3.8624870000000002	3.260918	4.2013940000000005	4.157989	4.248806	4.44434	4.12351	3.264948	2.848193	3.3241629999999995	2.4058200000000003	3.090691
45400	3.7241410000000004	4.2869980000000005	3.691933	3.8623309999999997	3.261052	4.2012	4.158456	4.249137	4.443974	4.123693	3.2650959999999998	2.8476310000000002	3.3245989999999996	2.405776	3.09084
45600	3.724225	4.287205999999999	3.6924589999999995	3.861911	3.261431	4.2008220000000005	4.158456	4.24924	4.444569	4.123222	3.26526	2.847223	3.324446	2.405532	3.090721
45800	3.724483	4.2873589999999995	3.6926339999999995	3.862683	3.261701	4.201181	4.158924	4.249246	4.444858999999999	4.1238410000000005	3.265756	2.847482	3.324466	2.40535	3.091303
46000	3.724874	4.287895	3.6924639999999997	3.862567	3.261676	4.201003	4.159342	4.249471	4.44488	4.123953	3.265945	2.847473	3.3248339999999996	2.4060080000000004	3.09172
46200	3.724911	4.287971	3.692585	3.862818	3.261844	4.200737999999999	4.159102	4.250386	4.44493	4.1243099999999995	3.265908	2.847273	3.3252099999999998	2.405468	3.0918490000000003
46400	3.72516	4.288219000000001	3.692868	3.863007	3.261813	4.2011709999999995	4.15932	4.2502	4.444961	4.124384	3.2661439999999997	2.847498	3.325085	2.405453	3.0919060000000003
46600	3.7256099999999996	4.2882	3.692599	3.862736	3.26166	4.200991	4.159808	4.250433999999999	4.444838	4.1249519999999995	3.266468	2.846972	3.325735	2.4059220000000003	3.092014
46800	3.725725	4.288329	3.6930300000000003	3.8630169999999997	3.2612389999999998	4.201083000000001	4.159769	4.250525	4.444546	4.124904	3.266695	2.847477	3.3255	2.4054330000000004	3.0921990000000004
47000	3.7263319999999998	4.288818	3.6935860000000003	3.8634660000000003	3.261246	4.200908	4.159866	4.250487000000001	4.444911	4.125173	3.266865	2.8478220000000003	3.325804	2.405684	3.092733
47200	3.726348	4.288885	3.6939800000000003	3.8636779999999997	3.260976	4.200369	4.159969	4.2504599999999995	4.4451410000000005	4.124955	3.266713	2.847397	3.3255239999999997	2.405579	3.09255
47400	3.7261919999999997	4.289009	3.6939290000000002	3.863465	3.261048	4.200769	4.159962	4.2506129999999995	4.444974	4.125529	3.266991	2.847286	3.325426	2.405911	3.093307
47600	3.726119	4.289013	3.69415	3.863943	3.261255	4.200943	4.160111	4.250611	4.445232	4.125992	3.266929	2.848312	3.3254839999999994	2.406286	3.093117
47800	3.725879	4.288759	3.6941010000000003	3.8633940000000004	3.261129	4.200636	4.1602190000000006	4.250381	4.445083	4.126182	3.266824	2.847958	3.3256	2.406298	3.09324
48000	3.7258440000000004	4.288755	3.694088	3.863665	3.261393	4.200616	4.160228	4.250584	4.445021	4.126154	3.267087	2.847856	3.326056	2.406399	3.093507
48200	3.726154	4.2891639999999995	3.69454	3.8640589999999997	3.2610419999999998	4.200347	4.160063	4.250719999999999	4.445287	4.1261660000000004	3.267325	2.847944	3.326138	2.406765	3.093442
48400	3.727292	4.289423	3.694839	3.864189	3.26179	4.200675	4.16064	4.250878	4.4452050000000005	4.126503	3.267769	2.848329	3.326517	2.407134	3.0939349999999997
48600	3.727014	4.289337000000001	3.694846	3.8639449999999997	3.261505	4.20038	4.160444999999999	4.250277	4.444934	4.126606	3.267264	2.847757	3.3261279999999998	2.407074	3.094168
48800	3.7263330000000003	4.2896160000000005	3.694711	3.863368	3.261286	4.200743	4.1604589999999995	4.249886	4.444979	4.1269	3.267258	2.8477919999999997	3.326112	2.406987	3.0939099999999997
49000	3.726575	4.28979	3.694744	3.8637690000000005	3.261365	4.200789	4.160525	4.24989	4.444912	4.1274489999999995	3.267224	2.848322	3.326536	2.407476	3.094091
49200	3.7268190000000003	4.289718	3.6951440000000004	3.863772	3.2613209999999997	4.201035	4.1602879999999995	4.24943	4.444649	4.127201	3.267214	2.848672	3.326455	2.407478	3.09422
49400	3.7271300000000003	4.2903080000000005	3.694989	3.863919	3.26134	4.2014309999999995	4.15992	4.249626999999999	4.445076	4.127285	3.267432	2.848662	3.3269019999999996	2.408277	3.093971
49600	3.726632	4.290019999999999	3.6950519999999996	3.8640199999999996	3.261207	4.2015	4.159851000000001	4.249491	4.444694999999999	4.127394000000001	3.267697	2.8488919999999998	3.326976	2.408382	3.093976
49800	3.7262449999999996	4.290286	3.6953660000000004	3.8641970000000003	3.261325	4.201566000000001	4.160177	4.249382	4.444684	4.127343	3.26809	2.848561	3.3269879999999996	2.408354	3.094092
50000	3.7267989999999998	4.290406	3.695092	3.8643769999999997	3.261094	4.201669	4.160429	4.249256	4.444821	4.12712	3.267935	2.8488450000000003	3.326744	2.408429	3.09397
50200	3.726382	4.290047	3.6943660000000005	3.8640269999999997	3.260901	4.201484	4.160195	4.24908	4.444634	4.126728	3.2671349999999997	2.8484830000000003	3.3266410000000004	2.408389	3.0939
50400	3.7266559999999997	4.290232	3.6951769999999997	3.864807	3.2608490000000003	4.201751	4.160196	4.249186	4.444675	4.126492	3.2670209999999997	2.8493049999999998	3.3267339999999996	2.408807	3.093747
50600	3.726167	4.290808999999999	3.695	3.8648230000000003	3.260669	4.202006	4.159816	4.249058	4.445037	4.126682	3.267033	2.849746	3.327089	2.408692	3.093804
50800	3.72623	4.290814	3.6950529999999997	3.865076	3.260325	4.201473	4.15942	4.249013	4.445091000000001	4.1266989999999995	3.266845	2.8493720000000002	3.3267879999999996	2.4087709999999998	3.0935029999999997
51000	3.726782	4.290885	3.694746	3.8655410000000003	3.2606349999999997	4.201363	4.159994	4.249189	4.445524	4.127584	3.26714	2.850121	3.327149	2.409295	3.0938470000000002
51200	3.726768	4.29081	3.6947080000000003	3.865765	3.2602130000000002	4.201556	4.159601	4.248996	4.445593	4.1276	3.267112	2.849936	3.326941	2.409092	3.093826
51400	3.726952	4.2908	3.69432	3.8655480000000004	3.260193	4.201618	4.159473	4.2490120000000005	4.445523000000001	4.12748	3.267403	2.8502970000000003	3.327008	2.409217	3.093976
51600	3.727649	4.291143	3.6942589999999997	3.864988	3.260481	4.201675	4.159685	4.249167	4.445147	4.127346	3.2676380000000003	2.850498	3.327322	2.4092700000000002	3.094434
51800	3.727958	4.2910379999999995	3.694324	3.865015	3.2608330000000003	4.201546	4.159641000000001	4.249194999999999	4.445195	4.127283	3.2678849999999997	2.850293	3.327235	2.409097	3.094162
52000	3.727724	4.2910010000000005	3.6940910000000002	3.8654230000000003	3.2606900000000003	4.201708999999999	4.15939	4.248908999999999	4.445305	4.127209	3.2678990000000003	2.850336	3.327031	2.409357	3.09433
52200	3.7280870000000004	4.290984	3.693973	3.865468	3.2609779999999997	4.201778	4.159171	4.248991	4.445231	4.126917	3.268313	2.850403	3.3271889999999997	2.409481	3.094252
52400	3.727812	4.2906059999999995	3.6937699999999998	3.865554	3.260455	4.201996	4.159112	4.248497	4.445337	4.126826	3.268425	2.8506869999999997	3.3271319999999998	2.409188	3.0944700000000003
52600	3.728157	4.290337999999999	3.693607	3.866019	3.260271	4.202411	4.158926999999999	4.24834	4.445405	4.126758000000001	3.268383	2.850491	3.3264050000000003	2.4091080000000002	3.0944409999999998
52800	3.728014	4.290521	3.693374	3.865889	3.2605459999999997	4.202444	4.159008999999999	4.248379	4.445101999999999	4.126859	3.268784	2.850805	3.326315	2.40932	3.094426
53000	3.72796	4.290463	3.6931580000000004	3.865897	3.260522	4.202133	4.158851	4.248204	4.445089	4.1268709999999995	3.268738	2.8504869999999998	3.326175	2.408867	3.094502
53200	3.7278290000000003	4.2906580000000005	3.693088	3.865929	3.260443	4.201802	4.158743	4.248141	4.445028	4.12657	3.268186	2.850812	3.326157	2.408968	3.0943259999999997
53400	3.727906	4.290532	3.6931199999999995	3.8664199999999997	3.2606599999999997	4.201935	4.158785	4.247772	4.444793	4.126648	3.2686919999999997	2.850863	3.326075	2.408794	3.094338
53600	3.727935	4.290848	3.69319	3.86668	3.261009	4.201932	4.158462999999999	4.248085	4.444701	4.126717	3.268567	2.8507919999999998	3.325936	2.408879	3.094598
53800	3.7278800000000003	4.29021	3.693007	3.866347	3.2607310000000003	4.202106	4.158172	4.247713	4.444585	4.126807	3.268021	2.850773	3.3256940000000004	2.409036	3.094673
54000	3.727825	4.290088	3.693104	3.8661730000000003	3.261115	4.202173999999999	4.158369	4.247685	4.444627	4.127416	3.268116	2.851308	3.325625	2.4089419999999997	3.094518
54200	3.727985	4.290291000000001	3.692975	3.866029	3.261316	4.202542	4.159128	4.248222	4.444857	4.127917	3.268566	2.851787	3.3256930000000002	2.4096450000000003	3.0953630000000003
54400	3.7275699999999996	4.2902260000000005	3.692709	3.8662660000000004	3.261091	4.202106	4.158746	4.248334	4.445249	4.127641000000001	3.2686029999999997	2.851385	3.3256940000000004	2.409359	3.0952599999999997
54600	3.7276290000000003	4.290466	3.693079	3.8664730000000005	3.261377	4.201843	4.158654	4.248283	4.445197	4.127332	3.2682599999999997	2.851112	3.3257480000000004	2.409096	3.095736
54800	3.727689	4.290518	3.69315	3.866658	3.261443	4.202586	4.1588389999999995	4.248563	4.445568	4.127611	3.268165	2.851882	3.326054	2.409548	3.095744
55000	3.727925	4.290317	3.6930980000000004	3.866846	3.2613380000000003	4.202767	4.159066999999999	4.24855	4.445512	4.1275260000000005	3.267714	2.8516150000000002	3.3261589999999996	2.409642	3.095687
55200	3.727785	4.290508999999999	3.6934150000000003	3.8670989999999996	3.261388	4.202999	4.159229	4.248485	4.445553	4.127594	3.267862	2.851641	3.326243	2.409984	3.095788
55371	3.727821	4.290503	3.693332	3.8669059999999997	3.2612080000000003	4.202912	4.159102	4.248471	4.445606	4.127842	3.267816	2.851443	3.326443	2.4100479999999997	3.095909
55400	3.727763	4.290348000000001	3.693249	3.8668370000000003	3.261129	4.20293	4.15895	4.24836		4.127822	3.267712	2.851328	3.326366	2.40996	3.09579
55600	3.728011	4.290278	3.693224	3.866621	3.261104	4.203061	4.15913	4.248049		4.127596	3.268016	2.851249	3.3264769999999997	2.410062	3.095988
55800	3.7280339999999996	4.290332	3.6934410000000004	3.866881	3.260914	4.203126999999999	4.1588769999999995	4.248142		4.127484	3.268026	2.851193	3.327136	2.409984	3.096463
56000	3.7283199999999996	4.290483	3.693394	3.866765	3.26093	4.202913	4.158938	4.2480709999999995		4.127471	3.26805	2.851224	3.3271589999999995	2.409919	3.096311
56200	3.7282129999999998	4.290328	3.693145	3.8664970000000003	3.260696	4.202738	4.158558	4.247980999999999		4.127393	3.26804	2.851253	3.327436	2.409655	3.0961950000000003
56400	3.7285699999999995	4.2908669999999995	3.693423	3.866622	3.260957	4.20274	4.158706	4.248183999999999		4.12763	3.268696	2.851779	3.327665	2.409512	3.096405
56600	3.728503	4.290725	3.6933010000000004	3.8666980000000004	3.260933	4.202483999999999	4.158711	4.24827		4.127696	3.268434	2.851706	3.3274779999999997	2.409564	3.096539
56800	3.7289309999999998	4.290682	3.6933339999999997	3.8668949999999995	3.261028	4.202723000000001	4.158935	4.24867		4.127864	3.269218	2.8515490000000003	3.3280489999999996	2.4102580000000002	3.097061
56811	3.7289470000000002	4.29071	3.693422	3.8668410000000004	3.2609790000000003	4.202694	4.158991	4.248682		4.127822	3.269198	2.851422	3.3280309999999997	2.4102810000000003	3.097013
57000	3.728497	4.290335	3.6931239999999996		3.260991	4.203105	4.158903	4.2485610000000005		4.127462	3.26884	2.8511599999999997	3.3277339999999995	2.409668	3.0965409999999998
57200	3.728452	4.290294	3.6930419999999997		3.261118	4.202714	4.159078	4.248565		4.1276	3.268756	2.851041	3.3275870000000003	2.409691	3.096359
57400	3.7282870000000004	4.290153	3.692911		3.261282	4.202843	4.159228	4.2488220000000005		4.127362000000001	3.268824	2.8510419999999996	3.3274150000000002	2.409637	3.096356
57600	3.728221	4.290235	3.692717		3.2612959999999998	4.202911	4.1594739999999994	4.248997		4.127663	3.268844	2.851141	3.327406	2.409709	3.096561
57800	3.727931	4.2901739999999995	3.692365		3.261038	4.203178	4.159895	4.248908		4.127575	3.269083	2.850981	3.3272230000000005	2.409532	3.0963529999999997
58000	3.728246	4.2902260000000005	3.692218		3.260764	4.2030400000000006	4.1596720000000005	4.249148		4.12761	3.269025	2.851162	3.327119	2.409653	3.096115
58200	3.728101	4.2903400000000005	3.69237		3.260899	4.203379	4.159736	4.24947		4.127999	3.269838	2.851496	3.327514	2.409607	3.0960360000000002
58400	3.7279760000000004	4.290494	3.6922800000000002		3.26087	4.203598	4.159841	4.249587		4.127969	3.26999	2.851353	3.327357	2.410026	3.0960240000000003
58600	3.727921	4.290664	3.692532		3.261155	4.20385	4.159749	4.2499839999999995		4.128334	3.270508	2.851547	3.327665	2.410787	3.095931
58800	3.7278809999999996	4.290634	3.6925339999999998		3.260686	4.203519	4.159543	4.250063		4.128582	3.2701569999999998	2.852091	3.327454	2.4107950000000002	3.096337
59000	3.7283230000000005	4.290755	3.692615		3.26067	4.203361	4.159706	4.250275		4.1290629999999995	3.270075	2.8522790000000002	3.327325	2.4112240000000003	3.096389
59200	3.7281769999999996	4.290234	3.692824		3.260682	4.203231	4.159707	4.250278		4.129173000000001	3.2702419999999996	2.8518790000000003	3.326996	2.4111580000000004	3.096032
59400	3.72831	4.290253	3.692625		3.260738	4.2033059999999995	4.159665	4.250046		4.129068	3.270106	2.851882	3.326741	2.4108400000000003	3.095879
59600	3.7279940000000003	4.290018	3.6927760000000003		3.260581	4.203297	4.159396	4.249969999999999		4.128945	3.2697439999999998	2.851611	3.326378	2.4108709999999998	3.096158
59800	3.7278949999999997	4.2903199999999995	3.6927879999999997		3.260853	4.203163	4.159408999999999	4.250319999999999		4.128953	3.2700080000000002	2.851738	3.3264730000000005	2.410792	3.096123
60000	3.727793	4.2897110000000005	3.6929220000000003		3.260846	4.203027	4.159282	4.250272		4.128981	3.270379	2.851907	3.326233	2.41057	3.096202
60200	3.7282059999999997	4.2897739999999995	3.6929849999999997		3.2606759999999997	4.203312	4.159293	4.250319999999999		4.128989	3.270476	2.852187	3.326426	2.4102919999999997	3.096336
60400	3.727989	4.289786	3.6929519999999996		3.260366	4.203322	4.159418	4.250419		4.128641	3.270424	2.851957	3.3261089999999998	2.409743	3.096573
60600	3.728314	4.290121	3.692775		3.260253	4.203145	4.159275	4.2503		4.128083999999999	3.269895	2.85155	3.3258400000000004	2.40965	3.096998
60800	3.728326	4.290039	3.6927550000000005		3.260221	4.202769	4.159255	4.250764		4.127801	3.270051	2.851595	3.325905	2.409554	3.0971029999999997
61000	3.728629	4.289923	3.692733		3.260407	4.2024870000000005	4.1596400000000004	4.250758		4.127549	3.27006	2.851982	3.3258339999999995	2.409896	3.09674
61200	3.728644	4.290067	3.6926930000000002		3.260659	4.202717	4.159389	4.250615		4.127408	3.2707669999999998	2.851835	3.3256019999999995	2.409929	3.096597
61400	3.7288120000000005	4.290023000000001	3.6926949999999996		3.260615	4.202738	4.159524	4.25045		4.127403	3.2707759999999997	2.852481	3.3256339999999995	2.409896	3.096714
61600	3.7287550000000005	4.289555	3.692589		3.260376	4.20258	4.159532	4.250597		4.127357	3.270562	2.852257	3.325425	2.409648	3.096486
61800	3.728572	4.289564	3.692357		3.260311	4.202675	4.159372	4.250612		4.127178	3.270667	2.852372	3.325428	2.4095299999999997	3.0970169999999997
62000	3.728932	4.289374	3.6923220000000003		3.2605049999999998	4.202765	4.1595889999999995	4.250903		4.127111	3.271219	2.85202	3.3257760000000003	2.4095720000000003	3.097298
62200	3.7285199999999996	4.289328	3.692011		3.2602849999999997	4.202543	4.159518	4.251022		4.126949	3.2712689999999998	2.85206	3.325646	2.409452	3.097395
62400	3.7286120000000005	4.289432	3.6920889999999997		3.260391	4.2026330000000005	4.159765	4.250776999999999		4.127039	3.27117	2.852054	3.3254989999999998	2.409479	3.09764
62600	3.729107	4.2896410000000005	3.691957		3.260333	4.202689	4.159845	4.2508230000000005		4.126938	3.27126	2.852732	3.325546	2.409451	3.097866
62800	3.7290769999999998	4.289769000000001	3.6921519999999997		3.260812	4.203163	4.15995	4.250901		4.127168	3.2711580000000002	2.852847	3.3257760000000003	2.409016	3.098102
63000	3.728986	4.290207	3.6922839999999995		3.261141	4.203183999999999	4.159927	4.2510699999999995		4.127353	3.271268	2.852959	3.3260769999999997	2.4089560000000003	3.098395
63200	3.7288989999999997	4.290039	3.692193		3.260916	4.2032940000000005	4.159803	4.251061		4.12781	3.271423	2.85317	3.3258910000000004	2.4088060000000002	3.0986119999999997
63400	3.7292199999999998	4.290289	3.692335		3.2609630000000003	4.203225	4.159569	4.251129		4.128049	3.271334	2.853236	3.3260389999999997	2.409019	3.098575
63600	3.7291239999999997	4.290637	3.6923760000000003		3.2608919999999997	4.202993	4.1593279999999995	4.2511589999999995		4.1278440000000005	3.271025	2.852977	3.326483	2.408808	3.098096
63800	3.7290690000000004	4.290158	3.692385		3.26075	4.202758	4.159241000000001	4.250895		4.127671	3.271093	2.8529259999999996	3.3262669999999996	2.40932	3.097856
64000	3.728815	4.290287	3.6920339999999996		3.2605009999999996	4.203124	4.159397	4.250527		4.12743	3.2711069999999998	2.853361	3.326631	2.409417	3.097712
64200	3.7284870000000003	4.290615	3.692286		3.260511	4.203137	4.159154	4.250934		4.127711	3.270939	2.8535630000000003	3.326476	2.409581	3.097801
64400	3.728646	4.290430000000001	3.692071		3.2602439999999997	4.203233	4.1590940000000005	4.2507269999999995		4.127687	3.270724	2.8529709999999997	3.326398	2.409654	3.09796
64600	3.7284379999999997	4.290454	3.691845		3.2600759999999998	4.202986	4.15919	4.25047		4.127512	3.2704560000000003	2.8527259999999997	3.3259589999999997	2.409496	3.098031
64800	3.728412	4.29027	3.6915190000000004		3.260106	4.203129	4.158958	4.250728		4.12735	3.2701759999999997	2.852895	3.326019	2.408716	3.097945
65000	3.728885	4.290604	3.691411		3.26042	4.203151	4.159044000000001	4.250754		4.127419000000001	3.270538	2.8532490000000004	3.3262709999999998	2.408982	3.098072
65200	3.7290370000000004	4.29071	3.691468		3.2604830000000002	4.203483	4.159189	4.250902		4.127701999999999	3.2708180000000002	2.853326	3.3269089999999997	2.408887	3.098039
65400	3.7289559999999997	4.290582	3.691257		3.2605049999999998	4.2031540000000005	4.159262	4.250614		4.127371	3.2705759999999997	2.8531779999999998	3.3268720000000003	2.408652	3.097646
65600	3.729339	4.290707	3.691442		3.260624	4.203517	4.159059	4.250578		4.127573	3.270571	2.853411	3.3272	2.408953	3.097757
65800	3.7299589999999996	4.290899	3.6914230000000003		3.260709	4.203375	4.159066999999999	4.2502889999999995		4.1276720000000005	3.271097	2.853383	3.327039	2.40908	3.098023
66000	3.729936	4.290907	3.691657		3.261009	4.203459	4.159022	4.250154		4.127465	3.270794	2.853046	3.3270510000000004	2.4092599999999997	3.097642
66200	3.729487	4.29085	3.6915699999999996		3.26094	4.2033059999999995	4.15876	4.250051999999999		4.127429	3.2705830000000002	2.852932	3.3265379999999998	2.408947	3.0973
66400	3.730196	4.2910900000000005	3.6913769999999997		3.260955	4.203365	4.15885	4.249982		4.1275900000000005	3.270957	2.853133	3.326854	2.4087560000000003	3.097789
66600	3.730142	4.2911209999999995	3.6914599999999997		3.260913	4.20348	4.158854	4.250239		4.1277669999999995	3.271313	2.853575	3.326687	2.40904	3.097583
66800	3.730229	4.291368	3.691993		3.261356	4.203569	4.159022	4.250331		4.127943	3.271615	2.853599	3.326775	2.40922	3.0975029999999997
67000	3.7300989999999996	4.291580000000001	3.692051		3.261123	4.2035849999999995	4.158853	4.2505180000000005		4.12798	3.272056	2.853523	3.326604	2.409214	3.0971599999999997
67200	3.729832	4.29166	3.69211		3.261025	4.2035540000000005	4.15897	4.2503910000000005		4.12812	3.271932	2.853786	3.326427	2.409238	3.096908
67400	3.729636	4.291785	3.692041		3.2607619999999997	4.203687	4.158508	4.25057		4.127903	3.271847	2.853798	3.326406	2.409601	3.096899
67600	3.72949	4.291664	3.6920550000000003		3.260655	4.203780999999999	4.1585540000000005	4.250305		4.127927	3.271554	2.853915	3.3265019999999996	2.409461	3.096669
67800	3.7298489999999997	4.291258	3.691731		3.260287	4.20362	4.158576999999999	4.250054		4.127935	3.2711919999999997	2.853967	3.3264739999999997	2.4097150000000003	3.096746
68000	3.7299949999999997	4.291333	3.691503		3.260414	4.203558	4.158444	4.2498569999999996		4.128071	3.271162	2.853539	3.326631	2.4094849999999997	3.0970619999999998
68200	3.729631	4.291434	3.691493		3.260355	4.203355	4.158772	4.249655000000001		4.128194000000001	3.271093	2.8534189999999997	3.326393	2.409527	3.097305
68400	3.729647	4.291542	3.6917400000000002		3.260417	4.203463	4.158898000000001	4.2497300000000005		4.128037	3.271095	2.853825	3.3266699999999996	2.4095459999999997	3.097658
68482	3.729582	4.291489	3.691822		3.260513	4.203329	4.158912	4.249769000000001		4.128196	3.2709919999999997	2.8537939999999997	3.326537	2.409507	3.09754
68600	3.729457	4.291405999999999	3.691664		3.2604849999999996	4.2032099999999994	4.158938	4.249701		4.12817	3.27087	2.85363	3.3264949999999995		3.097052
68800	3.7297050000000005	4.291827	3.691825		3.260657	4.203074	4.158753	4.249854		4.1282559999999995	3.271023	2.854016	3.3263580000000004		3.097165
69000	3.7294419999999997	4.291875	3.692008		3.261032	4.202888	4.158931	4.25016		4.128166	3.271195	2.8542110000000003	3.326344		3.0968560000000003
69200	3.729964	4.291826	3.692016		3.261142	4.203143	4.159256	4.250172		4.128622	3.2716689999999997	2.854924	3.326542		3.0971740000000003
69400	3.730182	4.292085	3.692128		3.2613119999999998	4.203123000000001	4.159663	4.250357		4.128947	3.27217	2.8549580000000003	3.32709		3.097794
69600	3.730031	4.292452	3.692331		3.261335	4.203321	4.160033	4.250408999999999		4.128948	3.272303	2.855041	3.3275330000000003		3.097991
69800	3.730347	4.293125	3.69246		3.261615	4.2032620000000005	4.160216999999999	4.250538		4.12935	3.272855	2.8556220000000003	3.3275379999999997		3.09837
70000	3.730488	4.2932690000000004	3.692803		3.2616389999999997	4.203416000000001	4.160279	4.250678		4.129587	3.273157	2.855896	3.327442		3.098462
70003	3.7305040000000003	4.293272	3.6928010000000002		3.261636	4.203424	4.160305	4.250686		4.129601	3.273184	2.855904	3.327475		3.098443
70200	3.7304239999999997	4.293526	3.692807		3.261971	4.203489	4.160344			4.1299269999999995	3.273275	2.856099	3.327754		3.098722
70239	3.73032	4.293551	3.692831		3.261937	4.203391000000001	4.160337			4.12985	3.273297	2.855956	3.327693		3.098546
70400	3.7305040000000003	4.293625			3.26178	4.203257	4.160327			4.129851	3.273688	2.856171	3.327349		3.098433
70600	3.730282	4.293734			3.26143	4.203133	4.160367			4.129803	3.273669	2.856323	3.327603		3.098849
70800	3.73015	4.293847			3.261298	4.202782	4.160514			4.129562	3.273471	2.856172	3.327439		3.098821
71000	3.7299309999999997	4.293634			3.261102	4.20288	4.160508999999999			4.129622	3.27319	2.856109	3.3275919999999997		3.098503
71200	3.730001	4.293662			3.261027	4.202889	4.160707			4.129776000000001	3.273221	2.856163	3.327761		3.098592
71400	3.7299550000000004	4.293597			3.260606	4.202807	4.160755			4.130064	3.273103	2.856471	3.327669		3.098623
71600	3.729913	4.293381			3.2605150000000003	4.202995	4.160857			4.13037	3.273318	2.856739	3.3277080000000003		3.099078
71800	3.729892	4.293515			3.260487	4.202848	4.160569000000001			4.130376	3.273237	2.856739	3.327487		3.099185
72000	3.7300370000000003	4.293255			3.260427	4.2029	4.160618			4.130488	3.273298	2.856945	3.327495		3.0991419999999996
72200	3.730034	4.293131			3.260149	4.2027410000000005	4.160493			4.130414	3.273198	2.856493	3.327238		3.099171
72400	3.729865	4.292928			3.2600580000000003	4.202614	4.1602559999999995			4.130293	3.273104	2.856214	3.3275879999999995		3.098957
72600	3.729907	4.2926470000000005			3.259829	4.202498	4.160234			4.130243	3.272992	2.85593	3.327152		3.099138
72791	3.7299279999999997	4.29265			3.260149	4.202762	4.160533999999999			4.130361	3.273524	2.855892	3.3274230000000005		3.098832
72800	3.729911	4.292662			3.260174	4.20282	4.160579			4.130348000000001	3.2735279999999998	2.855828			3.098855
73000	3.7300150000000003	4.292641000000001			3.2599099999999996	4.20289	4.160674			4.130631	3.273389	2.856071			3.099065
73200	3.7300190000000004	4.292676999999999			3.259843	4.203269000000001	4.160821			4.130879	3.273532	2.856398			3.099143
73400	3.729761	4.292783			3.259737	4.203113	4.160776			4.130871	3.273498	2.856208			3.099119
73600	3.7300400000000002	4.292884			3.2599	4.203195	4.161			4.131106	3.273732	2.856559			3.099355
73800	3.7297059999999997	4.2926519999999995			3.259874	4.203047	4.160671			4.130818	3.273534	2.8565			3.0991560000000002
74000	3.7298449999999996	4.292641000000001			3.259733	4.203227	4.1603580000000004			4.130898	3.273635	2.856562			3.099257
74200	3.729639	4.292590000000001			3.259932	4.203146	4.160236			4.131143	3.273605	2.856449			3.099345
74400	3.7294650000000003	4.292695			3.2597970000000003	4.203073000000001	4.159831			4.1310720000000005	3.273567	2.85628			3.099508
74529	3.729392	4.292649			3.25966	4.202991	4.159604			4.131012999999999	3.273116	2.8562830000000003			3.0995169999999996
74600	3.7293510000000003				3.259722	4.203113	4.159716			4.131005	3.2730669999999997	2.856159			3.099646
74729	3.729163				3.2595509999999996	4.203199	4.159616000000001			4.130839	3.273082	2.8560950000000003			3.099718
74800	3.729197					4.203156	4.159722			4.130888	3.273062	2.856179			3.099868
75000	3.729093					4.203253	4.159565			4.130612	3.272694	2.856334			3.099894
75200	3.7292970000000003					4.2034709999999995	4.159685			4.130651	3.272837	2.856547			3.100054
75400	3.7291230000000004					4.203483	4.159267			4.130517	3.272726	2.8561650000000003			3.099939
75600	3.729415					4.20351	4.159687			4.1306400000000005	3.272863	2.856089			3.099913
75800	3.72955					4.203681	4.159706			4.130896	3.272894	2.8561240000000003			3.1000400000000004
76000	3.7296440000000004					4.203598	4.159609			4.130681	3.27247	2.856009			3.100176
76200	3.7296669999999996					4.203729	4.159821			4.130603	3.272585	2.855864			3.10033
76400	3.729303					4.2037260000000005	4.159857			4.130637999999999	3.272553	2.8556310000000003			3.100446
76600	3.7291190000000003					4.2034839999999996	4.159739			4.130346	3.2724759999999997	2.855423			3.100218
76800	3.728992					4.203273	4.159619999999999			4.130052	3.272534	2.8552470000000003			3.100046
77000	3.7291239999999997					4.203372	4.159826			4.129989	3.272464	2.8551029999999997			3.09991
77200	3.729251					4.203237000000001	4.159974			4.12997	3.272533	2.855022			3.0998099999999997
77354	3.7291199999999995					4.203236	4.159763			4.130079	3.272577	2.855212			3.09996
77400	3.729104					4.203277				4.129904	3.272605	2.855181			3.100087
77600	3.729357					4.203239				4.129898000000001	3.272357	2.855194			3.099775
77800	3.72925					4.203087				4.130021	3.272178	2.85517			3.099986
78000	3.729311					4.203014				4.129948000000001	3.271964	2.854867			3.099857
78200	3.7294910000000003					4.203214				4.130108	3.272248	2.85495			3.1000919999999996
78282	3.729446					4.20309				4.130133	3.272232	2.854918			3.1000509999999997
78400	3.7293529999999997					4.202886				4.130164		2.854839			3.100017
78600	3.729423					4.2028739999999996				4.129999		2.854682			3.1002810000000003
78800	3.729345					4.203001				4.129822		2.8548810000000002			3.1006150000000003
79000	3.7294370000000003					4.202913				4.130052		2.855044			3.100767
79200	3.729625					4.203081				4.12985		2.8551040000000003			3.100673
79400	3.7294059999999996					4.202808				4.129517		2.855048			3.100628
79600	3.729655					4.202857				4.129751000000001		2.855147			3.100582
79800	3.729626					4.203121				4.130217		2.854991			3.100927
79817	3.729655					4.203147				4.130332		2.854981			3.1010009999999997
80000						4.20292				4.130421		2.854784			3.1011599999999997
80200						4.202971				4.130622		2.854678			3.101505
80400						4.203282				4.130774		2.854723			3.101744
80600						4.203339				4.130992		2.855027			3.101983
80773						4.203593				4.130915		2.85533			3.102247
80800						4.203624				4.130822		2.855368
81000						4.203558				4.130666000000001		2.8557759999999996
81200						4.203709				4.130484		2.856157
81400						4.203664				4.130651		2.856183
81600						4.203657				4.130757		2.855944
81800						4.203978				4.130502		2.8560529999999997
82000						4.203841000000001				4.130469000000001		2.856018
82200						4.204079				4.130351		2.856134
82400						4.204033				4.130482		2.8560950000000003
82442						4.204004				4.13051		2.856026
82600						4.204145						2.856089
82800						4.2039480000000005						2.855987
83000						4.20375						2.85574
83200						4.203687						2.855638
83400						4.203818						2.855812
83600						4.203933						2.8557200000000003
83800						4.203883						2.855864
84000						4.203747						2.8557259999999998
84076						4.203761						2.8558209999999997
84200						4.203968
84400						4.203899
84600						4.204019000000001
84800						4.204232
84873						4.20434
