# Supplementary material for: Comparative analysis of the effects of cyclophosphamide and dexamethasone on intestinal immunity and microbiota in delayed hypersensitivity mice
Source: PLoS One. 2024 Oct 17;19(10):e0312147. doi: 10.1371/journal.pone.0312147 (PMC11486373; doi:10.1371/journal.pone.0312147)
Supplement: S2 File — (ZIP) [file pone.0312147.s002.zip › 3_AlphaDiversity/Rarefaction/shannoneven.groups_mean.xls]

numsampled	A	C	D
1	1.0	1.0	1.0
200	0.8228446	0.8723872	0.6977770000000001
400	0.7824218000000001	0.8371016000000001	0.6579362
600	0.7567202000000001	0.8136516	0.6354426
800	0.7396032000000001	0.8001188000000001	0.6191964
1000	0.7298267999999999	0.7921906	0.6107036
1200	0.72192	0.7837904	0.603073
1400	0.7153114	0.777586	0.5982268000000001
1600	0.709174	0.7712374000000001	0.5927978
1800	0.704116	0.7662628	0.5874927999999999
2000	0.6985971999999999	0.7607182	0.581388
2200	0.6934045999999999	0.7563658	0.5763733999999999
2400	0.6897736	0.7528698	0.572872
2600	0.6861736	0.7499682	0.570155
2800	0.6830057999999999	0.7466862	0.5670065999999999
3000	0.6805401999999999	0.7442863999999999	0.5647546
3200	0.6772496	0.7410309999999999	0.5614206
3400	0.6748872	0.7385264	0.559367
3600	0.6725436	0.7357163999999999	0.556716
3800	0.6704672	0.7336068	0.5543746
4000	0.6685338	0.7322682	0.5528718
4200	0.6669632	0.7307118000000001	0.5512528
4400	0.664887	0.7289506	0.5493513999999999
4600	0.663105	0.7277113999999999	0.5476292
4800	0.6610533999999999	0.7257515999999999	0.545359
5000	0.6596493999999999	0.7245384	0.5439852000000001
5200	0.6578754	0.723066	0.5425570000000001
5400	0.6568018	0.7217703999999999	0.541317
5600	0.6557542	0.7201230000000001	0.5403456
5800	0.6545032	0.7189341999999999	0.539288
6000	0.6530764	0.717677	0.538016
6200	0.6517489999999999	0.7165094	0.536984
6400	0.6502342000000001	0.7151780000000001	0.5357112
6600	0.6492758000000001	0.7143385999999999	0.535046
6800	0.6481052	0.7131995999999999	0.5335810000000001
7000	0.6471796	0.7121688	0.5325702000000001
7200	0.6458022000000001	0.7108682	0.5314242
7400	0.6448924	0.7098174	0.5305034
7600	0.6441608000000001	0.7090294	0.529786
7800	0.6432034000000001	0.7081592000000001	0.5288666
8000	0.6422763999999999	0.7073268	0.5279876
8200	0.6417024	0.7066374	0.527392
8400	0.6410544	0.705796	0.5269088
8600	0.6401916000000001	0.7053233999999999	0.526452
8800	0.639193	0.7043649999999999	0.5254356
9000	0.6386122	0.7036187999999999	0.5246024
9200	0.6377957999999999	0.703049	0.5236102
9400	0.6369204	0.7023012000000001	0.5228280000000001
9600	0.6360452000000001	0.7013505999999999	0.5219617999999999
9800	0.6354342	0.7007294	0.5213784
10000	0.6347988	0.700199	0.5209505999999999
10200	0.6340518	0.699352	0.5201632
10400	0.6333114	0.6986100000000001	0.5193242
10600	0.6325704	0.6981225999999999	0.518849
10800	0.6319609999999999	0.6975089999999999	0.5182276
11000	0.6311744	0.696969	0.5176748
11200	0.6307354	0.6963148	0.5172052
11400	0.6302224	0.6956708	0.5166256
11600	0.6297124000000001	0.6949384000000001	0.5161146
11800	0.6291192000000001	0.6944116	0.5153740000000001
12000	0.628438	0.6938676000000001	0.5148764000000001
12200	0.6278121999999999	0.6933916	0.5142786
12400	0.6270968	0.6928268	0.5136288
12600	0.6263671999999999	0.6923516000000001	0.5131500000000001
12800	0.6259952	0.6919794	0.5125594
13000	0.6255317999999999	0.6916648000000001	0.5121466
13200	0.6250378000000001	0.6912261999999999	0.5117896
13400	0.6245918	0.6906808	0.5112091999999999
13600	0.6239220000000001	0.6901494	0.5105492
13800	0.6234325999999999	0.6897442	0.5099560000000001
14000	0.6229636000000001	0.6893136	0.5096938
14200	0.6224392	0.6886656	0.5090496
14400	0.6221045999999999	0.6882982	0.5087643999999999
14600	0.6217966	0.6880522	0.5084487999999999
14800	0.6215864	0.6875776	0.5080484000000001
15000	0.6211078000000001	0.6871502	0.5076764
15200	0.620652	0.6866562	0.5073302
15400	0.6202192	0.6862648	0.5070279999999999
15600	0.6198364	0.6858328	0.5067038
15800	0.6193896000000001	0.6854676000000001	0.5063930000000001
16000	0.618921	0.6850986000000001	0.5062076
16200	0.6185928	0.6848504	0.5058864
16400	0.6181698000000001	0.6845576	0.5054456
16600	0.6178028	0.6842486	0.505346
16800	0.6174313999999999	0.683825	0.5049201999999999
17000	0.6169378	0.6833152	0.5043586
17200	0.6166464	0.6829988	0.5041588000000001
17400	0.6161369999999999	0.6826224	0.5037566
17600	0.6157130000000001	0.6823502	0.5033516
17800	0.6153934	0.6820576	0.5031338
18000	0.6150550000000001	0.6817512000000001	0.5029492
18200	0.6147866	0.6814962	0.5028005999999999
18400	0.6144624000000001	0.6811233999999999	0.502396
18600	0.6141848000000001	0.6808363999999999	0.5020438
18800	0.6140327999999999	0.6804790000000001	0.5017112
19000	0.6137074	0.6801436	0.5013804
19200	0.6133846000000001	0.679932	0.5011317999999999
19400	0.6130215999999999	0.6795944	0.5008216
19600	0.6126928	0.6793152	0.5005058
19800	0.6124577999999999	0.679115	0.500239
20000	0.6122566	0.6788882	0.49998260000000005
20200	0.612038	0.6785729999999999	0.4996136
20400	0.6117262	0.6782389999999999	0.49942400000000003
20600	0.6115452	0.6779288	0.49918759999999995
20800	0.6113603999999999	0.6776916	0.49890539999999994
21000	0.6110874	0.6774036	0.49864220000000004
21200	0.610925	0.6771474000000001	0.4984940000000001
21400	0.6105502	0.6769322	0.4983497999999999
21600	0.610318	0.6767346000000001	0.4980492000000001
21800	0.6101338000000001	0.6765418000000001	0.4978332
22000	0.6098312	0.676364	0.49753020000000003
22200	0.6094702	0.676124	0.49718660000000003
22400	0.6093198	0.6758718	0.49694959999999994
22600	0.6090112	0.6756208000000001	0.4966914000000001
22800	0.6087852	0.675357	0.49639439999999996
23000	0.6085699999999999	0.6750856	0.4962928
23200	0.608364	0.6747879999999999	0.4960159999999999
23400	0.6081215999999999	0.6745608	0.49581359999999997
23600	0.6078593999999999	0.6744076	0.4955556
23800	0.6075153999999999	0.6741621999999999	0.4953938
24000	0.6072318000000001	0.6739914	0.49514700000000006
24200	0.6069013999999999	0.6737116	0.495064
24400	0.6066294000000001	0.6734384	0.494677
24600	0.6063419999999999	0.6732227999999999	0.494298
24800	0.606052	0.6729765999999999	0.4941446
25000	0.6058802	0.6727798	0.4937964
25200	0.6057218000000001	0.6726128	0.49361160000000004
25400	0.6054724	0.6723982000000001	0.4933448
25600	0.6053016	0.6722357999999999	0.493079
25800	0.605077	0.6719799999999999	0.4929144
26000	0.6048384	0.6717148	0.49287840000000005
26200	0.6046695999999999	0.6715392	0.49278959999999994
26400	0.6044316000000001	0.671236	0.49258620000000003
26600	0.6042266	0.6710108	0.4924708000000001
26800	0.6039557999999999	0.6708749999999999	0.49234560000000005
27000	0.6036507999999999	0.6707525999999999	0.4921786
27200	0.6034499999999999	0.6705998	0.49192859999999994
27400	0.6033166000000001	0.6704642	0.49183940000000004
27600	0.6032026	0.6703906	0.49159980000000003
27800	0.603108	0.6702602000000001	0.4914496
28000	0.6029502	0.6701742	0.4913114
28200	0.6027414	0.6700292	0.49122260000000006
28400	0.6024925999999999	0.669797	0.49109959999999997
28600	0.60228	0.6695158	0.49089599999999994
28800	0.6021067999999999	0.6693042	0.49064199999999997
29000	0.6020572	0.6691788000000001	0.4906054
29200	0.601883	0.6689706	0.49040219999999995
29400	0.6017278	0.6688723999999999	0.4903014
29600	0.6015499999999999	0.6687096	0.4901492
29800	0.6014286	0.6686446	0.4900878000000001
30000	0.6012872	0.6685176	0.4899354000000001
30200	0.6011084	0.6684388	0.48985400000000007
30400	0.600897	0.6682882	0.48958820000000003
30600	0.6008084	0.6681226	0.48936979999999997
30800	0.6006444	0.6680804	0.4892512
31000	0.6004352000000001	0.6678754	0.4891206
31200	0.6003046	0.6676906	0.488962
31400	0.6001460000000001	0.6674656	0.4888382
31600	0.6000160000000001	0.6673012	0.4887652
31800	0.5998540000000001	0.6671442	0.4886524
32000	0.5997608	0.6669992	0.4885684
32200	0.5996412	0.6669166	0.48836440000000003
32400	0.5994371999999999	0.6667374	0.48818140000000004
32600	0.599216	0.6665612	0.4879612
32800	0.5990211999999999	0.6663766	0.48773160000000004
33000	0.5988522	0.6662676000000001	0.48758479999999993
33200	0.5987123999999999	0.6660666	0.48740819999999996
33400	0.598625	0.6658908	0.48717699999999997
33600	0.5984522	0.6657544	0.4870738
33800	0.5983409999999999	0.6656124	0.486972
34000	0.598204	0.6654753999999999	0.4867926000000001
34200	0.5979753999999999	0.6653642	0.48668839999999997
34400	0.5978003999999999	0.6651534	0.4865424
34600	0.5977124	0.6650575999999999	0.486442
34800	0.5975402	0.6649028	0.4862686
35000	0.5974442	0.664814	0.48618999999999996
35200	0.5972668	0.664691	0.48597619999999997
35400	0.5970796	0.6645158	0.48592139999999995
35600	0.5969390000000001	0.6644783999999999	0.48578659999999996
35800	0.5968164	0.6643736	0.48566539999999997
36000	0.5967020000000001	0.664283	0.485599
36200	0.5965952	0.6641587999999999	0.4854708
36400	0.5964794	0.6640052	0.48536159999999995
36600	0.5962818000000001	0.6638307999999999	0.48520199999999997
36800	0.5961916	0.6637268000000001	0.48509139999999995
37000	0.596076	0.6636118	0.4849726
37200	0.5959066	0.6634766000000001	0.48484439999999995
37400	0.5958668	0.6633812	0.48474579999999995
37600	0.5957386	0.6633169999999999	0.4845968
37800	0.5956492	0.6631772	0.4844856
38000	0.5955351999999999	0.6630306	0.484409
38200	0.5953084000000001	0.662875	0.48426860000000005
38400	0.5950987999999999	0.6627293999999999	0.48413779999999995
38600	0.5950168	0.662611	0.48406839999999995
38800	0.5948454	0.6624752	0.4839486
39000	0.5947127999999999	0.6623112	0.48380280000000003
39200	0.5945656	0.6621276	0.4836474
39400	0.594463	0.661983	0.4835568
39600	0.5943716	0.661889	0.4835462
39800	0.5943296	0.6617765999999999	0.4834726
40000	0.5942442	0.6616532	0.48337319999999995
40200	0.5941286	0.6615399999999999	0.4832738
40400	0.5940822000000001	0.6614004	0.48316739999999997
40600	0.5940036	0.6613352000000001	0.48312140000000003
40800	0.5938342000000001	0.6611382	0.48296139999999993
41000	0.5937416000000001	0.6609988	0.48283519999999996
41200	0.5935476000000001	0.660854	0.4827844
41400	0.5934562000000001	0.6607124	0.48273
41600	0.5932738000000001	0.6605893999999999	0.4826656000000001
41800	0.5931536000000002	0.6604368	0.4825544
42000	0.5931225999999998	0.6604028000000001	0.48257839999999996
42200	0.5930072	0.6602750000000001	0.4824478
42400	0.5929021999999999	0.6601147999999999	0.4823776000000001
42600	0.5927598	0.6600018000000001	0.48223520000000003
42800	0.5926442	0.6599584000000001	0.4820858
43000	0.5925322000000001	0.659833	0.4819758
43200	0.5924336	0.6597915999999999	0.4818614
43400	0.5922875999999999	0.6597116	0.4817032
43600	0.5921978	0.6595363999999999	0.4815872
43800	0.5921032	0.6594956	0.48155519999999996
44000	0.5919700000000001	0.6593897999999999	0.4814274
44200	0.5918089999999999	0.6592521999999998	0.48131939999999995
44400	0.591702	0.6591678	0.4812818
44600	0.5916508	0.6590841999999999	0.48118360000000004
44800	0.5915824	0.6589854	0.48118040000000006
45000	0.5915592000000001	0.6589764	0.4811346
45200	0.5914434	0.658927	0.4810282
45400	0.5913961999999999	0.6588316000000001	0.48093620000000004
45600	0.5913496	0.6587294	0.48082820000000004
45800	0.5912868	0.658697	0.4807652
46000	0.5912128	0.6586204	0.480733
46200	0.5911664	0.6585875999999999	0.4806094000000001
46400	0.5910898	0.6585167999999999	0.48056200000000004
46600	0.5909722	0.6583864	0.4805020000000001
46800	0.5909134	0.6582874000000001	0.48041719999999993
47000	0.5908933999999999	0.6582060000000001	0.4804112000000001
47200	0.5908009999999999	0.6580608	0.4803559999999999
47400	0.59074	0.6579927999999999	0.48035739999999993
47600	0.5906426	0.6579172	0.4802594
47800	0.5905642	0.6578451999999999	0.48014399999999996
48000	0.5904854	0.6577606	0.48006639999999995
48200	0.5904284000000001	0.6576348000000001	0.48004480000000005
48400	0.5903782000000001	0.6575865999999999	0.4800276
48600	0.5902694	0.6574494000000001	0.4798844
48800	0.5901826	0.6573914000000001	0.47977420000000004
49000	0.5901642	0.657245	0.4797074
49200	0.5900808	0.657146	0.47964840000000003
49400	0.590044	0.657073	0.4795946000000001
49600	0.5899336	0.6569464	0.4795168
49800	0.589818	0.6568634	0.47944060000000005
50000	0.5897466	0.6567906	0.47933439999999994
50200	0.5896258	0.6567147999999999	0.4791808000000001
50400	0.5895878	0.656656	0.4791248
50600	0.5895332	0.6565966	0.4790582
50800	0.5894585999999999	0.6565047999999999	0.4789618
51000	0.5894183999999999	0.656488	0.47891700000000004
51200	0.5893238000000001	0.6564342	0.4787612
51400	0.589276	0.6563283999999999	0.4787508
51600	0.5892082	0.6562388	0.4787116
51800	0.5891822	0.6561768000000001	0.47858920000000005
52000	0.5891658	0.656128	0.4784746
52200	0.5891102	0.6560298	0.4784268
52400	0.5889907999999999	0.6559191999999999	0.4783571999999999
52600	0.588942	0.6558336	0.4782616
52800	0.5888599999999999	0.6557670000000001	0.478252
53000	0.5887732000000001	0.6556834	0.4781644
53200	0.5886962	0.6555924	0.4780882
53400	0.5886621999999999	0.6554987999999999	0.4780113999999999
53600	0.588622	0.6554333999999999	0.47796120000000003
53800	0.5884996	0.6553376	0.4778394
54000	0.5884128000000001	0.6553188000000001	0.47781699999999994
54200	0.5883399999999999	0.655319	0.47780200000000006
54400	0.588227	0.6551978	0.47771860000000005
54600	0.5881912	0.6550888	0.4776216
54800	0.5880818	0.6550446	0.4775918
55000	0.5879662000000001	0.6549872	0.4774616
55200	0.5878970000000001	0.6549672	0.47743579999999997
55371	0.5878430000000001	0.6549225999999999	0.47742319999999994
55400	0.5878285999999999	0.64586375	0.477396
55600	0.5877079999999999	0.64577925	0.4773485999999999
55800	0.587595	0.645753	0.47725480000000003
56000	0.5874877999999999	0.6456930000000001	0.47717040000000005
56200	0.5873808	0.6456125	0.4771194
56400	0.5873126	0.64552575	0.4770994
56600	0.5872453999999999	0.64542225	0.47702740000000005
56800	0.5871978	0.645374	0.47701019999999994
56811	0.5871984000000001	0.645362	0.4770042
57000	0.5831409999999999	0.64526725	0.47690600000000005
57200	0.5830882500000001	0.6451475	0.47681699999999994
57400	0.58304475	0.6450724999999999	0.47675280000000003
57600	0.5829529999999999	0.64502675	0.4767084
57800	0.58279525	0.644983	0.47662760000000004
58000	0.5827382499999999	0.6449024999999999	0.4765322
58200	0.5826855	0.6448585	0.4765254
58400	0.5826545000000001	0.6447909999999999	0.4764824
58600	0.58257075	0.644751	0.4764338
58800	0.5825305	0.6446244999999999	0.4763686
59000	0.5824714999999999	0.6445845000000001	0.47635819999999995
59200	0.5823714999999999	0.64450725	0.4762924
59400	0.582289	0.6444325	0.47621
59600	0.58220175	0.64439775	0.4761506
59800	0.58213825	0.6443505	0.4760878
60000	0.5820765	0.64428325	0.47601840000000006
60200	0.58201875	0.6441917500000001	0.4759584
60400	0.5819477500000001	0.6441494999999999	0.4758806
60600	0.58191825	0.64409325	0.4757969999999999
60800	0.58185275	0.6440675	0.4756872
61000	0.581814	0.6440207499999999	0.47564900000000004
61200	0.5817414999999999	0.64394675	0.47560519999999995
61400	0.5816939999999999	0.64389525	0.47554479999999993
61600	0.5816005000000001	0.6438535000000001	0.4754524
61800	0.5815177499999999	0.6437817499999999	0.475424
62000	0.581505	0.6437244999999999	0.47537240000000003
62200	0.5814382499999999	0.6436580000000001	0.475299
62400	0.5813505	0.6436264999999999	0.47523340000000003
62600	0.58129975	0.6435915	0.47519340000000004
62800	0.5812700000000001	0.64350925	0.47516359999999996
63000	0.581229	0.643452	0.47511580000000003
63200	0.5811234999999999	0.64341925	0.47507340000000003
63400	0.5810265	0.6433485	0.47504540000000006
63600	0.5809927500000001	0.64326475	0.4749958
63800	0.58092775	0.64320875	0.474957
64000	0.5808525	0.6431775	0.4749334
64200	0.58083375	0.6431565	0.4748818
64400	0.580756	0.6430815	0.47481260000000003
64600	0.5806852499999999	0.6430305	0.47472580000000003
64800	0.5806052500000001	0.64296975	0.47466660000000005
65000	0.5806195000000001	0.64295825	0.4746454
65200	0.580571	0.6428857499999999	0.4745756
65400	0.58050425	0.6427905	0.4745072
65600	0.58048625	0.642767	0.47447999999999996
65800	0.5804285	0.6427295	0.47446459999999996
66000	0.58038025	0.6426655	0.4743746
66200	0.5803050000000001	0.64258275	0.47426440000000003
66400	0.58026575	0.6425535	0.47425560000000005
66600	0.580198	0.64249375	0.47420919999999994
66800	0.58016775	0.6424212499999999	0.4741472
67000	0.5801354999999999	0.6423635	0.4740734000000001
67200	0.5800580000000001	0.642319	0.47401
67400	0.5799935	0.6422762500000001	0.473973
67600	0.57992075	0.6422135	0.4738892
67800	0.57984525	0.6421399999999999	0.47385859999999996
68000	0.57979475	0.6420939999999999	0.47380560000000005
68200	0.5797015	0.64205875	0.4737451999999999
68400	0.57961875	0.6419915	0.4737248
68482	0.5795845	0.6419585	0.4737018
68600	0.5795315	0.6419462499999999	0.49549
68800	0.5794917500000001	0.6419250000000001	0.49544600000000005
69000	0.579467	0.64189425	0.49539275
69200	0.5794205	0.641845	0.49540125
69400	0.57940225	0.641832	0.49539050000000007
69600	0.57936575	0.6417900000000001	0.49537749999999997
69800	0.5793625	0.64174475	0.49536250000000004
70000	0.579342	0.64168925	0.495338
70003	0.5793427499999999	0.64169125	0.49533974999999997
70200	0.57932275	0.6380216666666668	0.49531725000000004
70239	0.579298	0.6379940000000001	0.4952805
70400	0.5806353333333334	0.6379523333333333	0.49522125
70600	0.5805663333333334	0.6379266666666666	0.49517649999999996
70800	0.5805376666666667	0.6378403333333335	0.49509875000000003
71000	0.5804299999999999	0.637829	0.49505124999999994
71200	0.5803976666666667	0.6377799999999999	0.49499800000000005
71400	0.5803076666666667	0.6377446666666667	0.49496925
71600	0.5802453333333334	0.6377136666666666	0.49495325000000007
71800	0.5802206666666666	0.637646	0.49488975
72000	0.5801523333333333	0.63762	0.49486274999999996
72200	0.5801103333333334	0.6375493333333334	0.49479550000000005
72400	0.580053	0.6375046666666666	0.49475975
72600	0.5799556666666666	0.6374643333333334	0.4946855
72791	0.579916	0.6374346666666666	0.4946785
72800	0.579917	0.6374393333333334	0.4852593333333333
73000	0.5798596666666667	0.6374286666666666	0.485207
73200	0.5798076666666666	0.637422	0.48520466666666656
73400	0.5797070000000001	0.6373486666666667	0.48513466666666666
73600	0.579633	0.6372963333333334	0.48515933333333333
73800	0.5795676666666667	0.6372086666666666	0.4851166666666667
74000	0.579507	0.63713	0.485083
74200	0.5794576666666668	0.6370753333333333	0.4850493333333333
74400	0.5793993333333334	0.6369396666666667	0.4849763333333334
74529	0.5793286666666666	0.6368903333333332	0.4849223333333333
74600	0.5438115	0.636888	0.484904
74729	0.543739	0.636864	0.484875
74800	0.572812	0.6368673333333333	0.4848606666666668
75000	0.572793	0.636834	0.48481766666666665
75200	0.572741	0.6367943333333334	0.4847883333333333
75400	0.57271	0.6367056666666667	0.4847139999999999
75600	0.572747	0.6367039999999999	0.48465933333333333
75800	0.572681	0.6366510000000001	0.4845706666666667
76000	0.572615	0.636584	0.4844763333333333
76200	0.572496	0.6365823333333333	0.48445333333333335
76400	0.5723590000000001	0.63651	0.484389
76600	0.572291	0.6364586666666666	0.48431700000000005
76800	0.57226	0.636405	0.48425366666666664
77000	0.572198	0.6363583333333334	0.48418866666666666
77200	0.5722119999999999	0.636341	0.48413666666666666
77354	0.57215	0.6363040000000001	0.48414033333333334
77400	0.572145	0.6342095	0.484146
77600	0.572021	0.6341825	0.484114
77800	0.571964	0.6341155	0.48403899999999994
78000	0.571966	0.6341	0.4839613333333334
78200	0.571952	0.6340625	0.4839623333333333
78282	0.571944	0.634034	0.48395666666666665
78400	0.57193	0.6339975	0.46937450000000003
78600	0.5718979999999999	0.6339395	0.469303
78800	0.5718409999999999	0.633891	0.46932450000000003
79000	0.5717760000000001	0.633834	0.4693065
79200	0.571721	0.6338085	0.4692405
79400	0.5716859999999999	0.633739	0.4692275
79600	0.571637	0.633717	0.4691695
79800	0.571588	0.633749	0.46912149999999997
79817	0.571592	0.6337600000000001	0.46910450000000004
80000		0.6337245	0.469098
80200		0.6337010000000001	0.46909300000000004
80400		0.633734	0.46907350000000003
80600		0.6337090000000001	0.469095
80773		0.6337204999999999	0.46909900000000004
80800		0.633715	0.44959499999999997
81000		0.6336554999999999	0.449618
81200		0.633589	0.44967700000000005
81400		0.6335729999999999	0.449639
81600		0.6335575	0.44952200000000003
81800		0.6335394999999999	0.44942600000000005
82000		0.6335219999999999	0.44941800000000004
82200		0.6334865000000001	0.44939799999999996
82400		0.6334485	0.449345
82442		0.633446	0.449333
82600		0.637455	0.449305
82800		0.637418	0.44924899999999995
83000		0.637309	0.449205
83200		0.637293	0.449151
83400		0.637265	0.44914
83600		0.637239	0.449082
83800		0.637228	0.44906599999999997
84000		0.637206	0.44904499999999997
84076		0.637205	0.44905900000000004
84200		0.6371939999999999
84400		0.637143
84600		0.6371180000000001
84800		0.637149
84873		0.637165
