# Supplementary material for: Comparative analysis of the effects of cyclophosphamide and dexamethasone on intestinal immunity and microbiota in delayed hypersensitivity mice
Source: PLoS One. 2024 Oct 17;19(10):e0312147. doi: 10.1371/journal.pone.0312147 (PMC11486373; doi:10.1371/journal.pone.0312147)
Supplement: S2 File — (ZIP) [file pone.0312147.s002.zip › 3_AlphaDiversity/Rarefaction/shannoneven.groups_std.xls]

numsampled	A	C	D
1	0.0	0.0	0.0
200	0.030594689993526675	0.027151870979731773	0.06722942515372266
400	0.036349206094494	0.026675187783781383	0.0675061150800429
600	0.03848749305553691	0.027516082284729446	0.06298002443870594
800	0.0406383581262826	0.026393389374993144	0.062107381077453276
1000	0.0419718761756012	0.026398035974291686	0.061357751093891966
1200	0.04331234589005774	0.026344286236297972	0.06216353062688763
1400	0.04373158873514657	0.026146414677733553	0.06339310452012899
1600	0.04500279236336338	0.025629975366745838	0.06365060101601555
1800	0.04539401500198016	0.02537112788584693	0.06291737588854132
2000	0.04572422590596806	0.02520200614435286	0.06254515107904052
2200	0.04644213517701352	0.024927849359702065	0.06205178376807552
2400	0.04671734473726005	0.02369151832829631	0.06256157418495795
2600	0.04692843980786063	0.023857200426705614	0.061785969260828175
2800	0.04695283747229763	0.023618612675176356	0.061818337698453185
3000	0.0467231418271503	0.023802275254689424	0.06209695541892531
3200	0.04723827392380035	0.024200694153267605	0.06196837685303689
3400	0.047298686870779	0.024584107057202667	0.0614984280734069
3600	0.04721670034320483	0.024753884448708234	0.06126798929702196
3800	0.04711817021808041	0.024659060235540178	0.061530733111998595
4000	0.04712630549597535	0.024062820277349045	0.061440515185014526
4200	0.047346057588779245	0.024247930369415024	0.061063466407500995
4400	0.04739162506709393	0.02411683836658528	0.060820058301517606
4600	0.04703622875507771	0.02435333589675141	0.06022149840962109
4800	0.04706920169070214	0.02436930935213391	0.06013673463449773
5000	0.04672848487057977	0.024164153539902845	0.060057152943675245
5200	0.04675936927825269	0.02426004996903345	0.060005384041767466
5400	0.04678466112092724	0.024041668563142635	0.059747796649751016
5600	0.04695182122346268	0.024127726840711686	0.05957349475060196
5800	0.046960909730327835	0.024171058141918406	0.05947841205849398
6000	0.0468883542022963	0.024239483874455754	0.05939787483993006
6200	0.04690696883726342	0.02417734516649836	0.05918160574874597
6400	0.04698758076023921	0.024415233523355853	0.05933889288822302
6600	0.04695808358206289	0.024625321019227348	0.05882889223417348
6800	0.047171402143671715	0.02432392730008871	0.05883149281209853
7000	0.047316239255671994	0.02412322771106717	0.05895700920755736
7200	0.047562374175392066	0.024320135057190755	0.05918486373812142
7400	0.047821877402502724	0.024487614048739	0.05907403658376497
7600	0.04793539144723863	0.024543441777794717	0.05923402905847278
7800	0.04787080718245724	0.024839298303293532	0.05907279223381945
8000	0.048014024308528816	0.024944862721610672	0.0587908188478439
8200	0.04813467703018275	0.024886381502741653	0.058561698942226716
8400	0.04819040435916679	0.024738284014862468	0.05867516067894489
8600	0.04834046495742464	0.02453587777724691	0.0585881671884349
8800	0.04828456618320182	0.024407648463135503	0.05863623779967465
9000	0.04828603228885141	0.024430324428873273	0.058705297876767475
9200	0.0481983969463715	0.024264803182799603	0.05875919723073149
9400	0.048208456522689035	0.024424425596111774	0.058760856022525745
9600	0.04833695714150821	0.02464709058489457	0.05874738712657781
9800	0.04829933994062447	0.02461652701540169	0.05835931724497816
10000	0.04843487265080813	0.024602890084296978	0.05826739441831945
10200	0.04845269810031226	0.024572342430057438	0.058171526236639196
10400	0.04860722289228217	0.02437324089036988	0.058101038297090686
10600	0.04864662687484096	0.02431574232467522	0.05818714393661194
10800	0.048632316339035246	0.024539703166501368	0.05795661419372256
11000	0.04855179518102293	0.02448972706054521	0.05798199521144472
11200	0.04863385228727003	0.024553391796246778	0.05801461745284545
11400	0.04868214413211479	0.02439114584639273	0.058115838170846305
11600	0.04868399556630495	0.02427665895052283	0.05805786386270163
11800	0.04877844934702208	0.02427947320886513	0.05811398274511909
12000	0.04877035982541035	0.024352941676520287	0.05807280826083755
12200	0.04875083278468177	0.02433695260914972	0.0579190694098239
12400	0.04893470405244111	0.02428820589710157	0.05805415735070144
12600	0.048770735607534144	0.024271896131122492	0.05798660352615942
12800	0.04878499895152199	0.02426330313044783	0.05783596211960166
13000	0.04862434853753827	0.024088276011371198	0.057771909971888594
13200	0.04848236148023321	0.02411735442995355	0.057881692267935624
13400	0.048400251122282405	0.024087765062371355	0.057784868457927636
13600	0.04815903699203298	0.023988052532458753	0.05775818473342113
13800	0.04794803683468178	0.023933008235489363	0.057732320925976965
14000	0.04793159940269051	0.02377465600802667	0.0578421773552829
14200	0.047927828995271655	0.023702981981176992	0.05797714717283006
14400	0.04789360699300065	0.02358540960424474	0.058047951887211305
14600	0.04791087608570737	0.023393660822966563	0.05813746764952875
14800	0.047742190820070286	0.023363236800580566	0.058098547592001
15000	0.04769933705723803	0.023382412112525983	0.05790471272098673
15200	0.04770493016974242	0.023325073316069145	0.05769757201304057
15400	0.04768876517273227	0.02314945121811745	0.05774060341302301
15600	0.04771061346073844	0.023060721231132418	0.057707710530742806
15800	0.0476826566405438	0.023125301063986164	0.057727083132616354
16000	0.04763015252442514	0.023171220043407267	0.05778898085534991
16200	0.047600402416366185	0.023023736421354385	0.05780917785092604
16400	0.04762630501834046	0.023015710673363957	0.05793543264531649
16600	0.04764054936920855	0.022997352658512653	0.05779228420386239
16800	0.04764307939564773	0.02305846924667812	0.05792325173624145
17000	0.047708851586471875	0.023211233846997494	0.05782435094577367
17200	0.047796997555285874	0.023187443254917055	0.05762502054836942
17400	0.04791898156263344	0.023214362306554975	0.057712882290698334
17600	0.047981191043991386	0.023208611961942033	0.05778606436070899
17800	0.048047353587892895	0.023225005065661452	0.05769695938002278
18000	0.04797557655203323	0.02319703746602138	0.05761582367457748
18200	0.04815932893843102	0.023221259477039555	0.05756172092892986
18400	0.048224231795851315	0.02323405797100455	0.057626157584902346
18600	0.04804409168357748	0.023054820066528377	0.05759064601738726
18800	0.04814630656343223	0.022947092059779614	0.05771191063550056
19000	0.048127132755858205	0.022999980528252605	0.057663418202531125
19200	0.04821200130983985	0.02302427465741318	0.057737261666102595
19400	0.04814015932981528	0.02300662277041114	0.05769758999126388
19600	0.04813095466225459	0.023044151160327018	0.057612664334328455
19800	0.04804634229262407	0.02304186221857944	0.0576036569715847
20000	0.048043336700316755	0.022988131594368414	0.057494103165455175
20200	0.04797363640584274	0.022982938421794556	0.05743175152561518
20400	0.04808532361022439	0.0228815096420669	0.057362411072060075
20600	0.04817212639275949	0.022816920348723655	0.05741858976672974
20800	0.048220360827144364	0.022728425238014244	0.05739343239692151
21000	0.04823316265599844	0.02282977679041124	0.057496476911198635
21200	0.048172802985709744	0.022713094203564602	0.05746323552933653
21400	0.048189568401262976	0.022695325899841176	0.0574238129933915
21600	0.04820593284544965	0.0226687408957798	0.057384665571039134
21800	0.048109636474411216	0.022638745210368925	0.05742607896417791
22000	0.04816074906705667	0.022637324389158733	0.057465487535563464
22200	0.04818233430106936	0.022637140378148436	0.05740936335912461
22400	0.04815188489249411	0.02257936101177361	0.057328725529179524
22600	0.048171977400766924	0.022551231700286358	0.05728869902781874
22800	0.04818468328940226	0.02258397777186301	0.0573037313994473
23000	0.0482346950493107	0.022517386378085733	0.0572110553319898
23200	0.04820378961762239	0.022589857956614088	0.057098249478420945
23400	0.04811105012676401	0.022547733671036654	0.057038112304844034
23600	0.0482014051797248	0.022503432900337666	0.0571722589268607
23800	0.04811489549817186	0.02255314431958437	0.05711575438703405
24000	0.04815736021835087	0.022507879127096828	0.05708707344049089
24200	0.048213172943709096	0.022510846903215368	0.05702088206525747
24400	0.04823422702604451	0.022598261554818748	0.05697232377654962
24600	0.04828857389176039	0.022464324755042196	0.05697192549405364
24800	0.04822544328463961	0.022495634938805357	0.05702954560401127
25000	0.04825527095250841	0.022455669032562794	0.05718741004189646
25200	0.04829097931498181	0.022557313264216585	0.05712073608856946
25400	0.04830541154260047	0.02262477247841403	0.05715891456894542
25600	0.04823880429488277	0.02257952528730399	0.05718641207926935
25800	0.04825851198493379	0.02257842318453615	0.05716400095602128
26000	0.04836013614848494	0.022631687888887135	0.0572567386278681
26200	0.04844351973484169	0.0226151499486517	0.05720611158608841
26400	0.048490682015207814	0.022694472366635913	0.05711749914605859
26600	0.04853620188374859	0.022720639993186856	0.05718111528905324
26800	0.04844527898257992	0.022721686425087415	0.05716982779666211
27000	0.04845349780665996	0.022659311216363158	0.05712887500030085
27200	0.04842563284563251	0.022578086615123085	0.05696972802550492
27400	0.04847516753245938	0.02253456355690072	0.056995452071195996
27600	0.0484755713664109	0.022529237743430203	0.057009420543450526
27800	0.04850484624241168	0.02252275026944975	0.05698580190538692
28000	0.048477878472556905	0.022558068017895495	0.0570050019586001
28200	0.048508143530751675	0.0225533097061163	0.056983804206107574
28400	0.048511841552346766	0.02239600543623796	0.05703599327442275
28600	0.04850365582613336	0.02243952597984194	0.05714010672023637
28800	0.04853823676958195	0.022414146084560063	0.057188856436372316
29000	0.04852118151075874	0.02238778243149595	0.05713997375130657
29200	0.04856319175569083	0.02236524197946448	0.057187785240381525
29400	0.04849144732012025	0.02228420252779978	0.057175888425979
29600	0.04847808216606758	0.022235259933268147	0.05715353681269428
29800	0.04849311371009287	0.022241924069198716	0.05709793960993691
30000	0.04856009137347249	0.02220002758556845	0.05706965772019316
30200	0.04852413207157858	0.02214533096840052	0.05698288071868604
30400	0.0484826807375582	0.022168706935678472	0.05690873766566958
30600	0.04842515178396453	0.022153632891695217	0.05679356591375471
30800	0.04842700459247914	0.02209994277820649	0.056696364162087176
31000	0.048495770245455413	0.02212147055012392	0.05668073424277424
31200	0.04847325845556493	0.022066130093425968	0.05673396650155884
31400	0.048483064419444416	0.022068100672690407	0.05679752940665642
31600	0.048454436984656055	0.022092619337688364	0.05678839853526424
31800	0.04846600001547482	0.02211018868530978	0.056767399150392646
32000	0.048466515860952866	0.022147513747597065	0.05678383158787368
32200	0.048450395320368635	0.02216382672960605	0.05681592201839199
32400	0.048408399753555154	0.02217878458797959	0.05678495926123396
32600	0.048309266435126084	0.022163430526432482	0.05671698508559849
32800	0.04832507767401931	0.022137786233045097	0.056713163465812795
33000	0.04834347046085957	0.02212511559969804	0.056715453878991406
33200	0.048332489764132805	0.022145320912102362	0.05667022416754675
33400	0.04828607472657103	0.02213100958383958	0.05659301145017819
33600	0.04826961180390827	0.022127595097524683	0.05658202931320155
33800	0.04823159374828906	0.022130332200398627	0.05660682776838849
34000	0.048216539625941676	0.022130113348105555	0.05654635606562107
34200	0.04829806150147229	0.022072543072786176	0.0565406311363784
34400	0.04821745460204218	0.02207503085615059	0.05651554634169256
34600	0.048283175986051315	0.02211362555756065	0.056525463593853
34800	0.0482220018010451	0.022062411228149965	0.056630558683452896
35000	0.04820547482599875	0.022080144281684356	0.05660421398623959
35200	0.048204975611444954	0.02205742378429537	0.056554786094547296
35400	0.04816543655776412	0.022001095681806363	0.056584864577906326
35600	0.04818225222008617	0.022013470178506647	0.0566131206550213
35800	0.048173296246987345	0.022020170669184186	0.05663003872769291
36000	0.048138335715934344	0.02202819488746187	0.05663208029906727
36200	0.048167745288730295	0.022050130264921364	0.05665367470605945
36400	0.04819040648095844	0.02206921524884837	0.056598633669904065
36600	0.04820745493385854	0.022029344854080445	0.05655836373163567
36800	0.04817444064854306	0.022034105069187637	0.05653022061959426
37000	0.048170982240348784	0.021976432665471484	0.056580660316047915
37200	0.048196903192010185	0.022043712398323465	0.056609914598063096
37400	0.04816844622468118	0.022057756406760894	0.056616729759851006
37600	0.0480943126710425	0.022024065814467617	0.05669241440616194
37800	0.04804628575863071	0.022002702099969483	0.05671081400667779
38000	0.048092070278789235	0.021947150812804857	0.056750393395112245
38200	0.048071314110392296	0.021967632200580917	0.056699747312488114
38400	0.04807326399049678	0.021971050254823966	0.05669254570664469
38600	0.04810707387380774	0.021975062923686946	0.0567119911464939
38800	0.04822387630417119	0.022011527598056406	0.056731217246768106
39000	0.0482315971402565	0.021975067319578385	0.05666656224970772
39200	0.048240002044983375	0.02196694850906702	0.056689242152281424
39400	0.04821656632838972	0.021979289092234053	0.05663983602730503
39600	0.04816928441237213	0.021962384558603817	0.0565852507522941
39800	0.04818717084764365	0.02204637924467415	0.05658034594980838
40000	0.048230918892345404	0.02205154456495054	0.056635949989383934
40200	0.048225608838043686	0.021945002734107825	0.05663725099879058
40400	0.04818618409046311	0.021952973313426168	0.05670873650770223
40600	0.048224300692700575	0.021960398293291487	0.056652174713774234
40800	0.04824202057542777	0.021877243123849067	0.056623459469551995
41000	0.04823103290724757	0.02191710177464168	0.05661163705193483
41200	0.04824310587327481	0.021893650917560563	0.05660614253153096
41400	0.04822537264449084	0.02187424693103742	0.05652372574857395
41600	0.04816850395434762	0.02190246611228972	0.05650309329850892
41800	0.048072743756727696	0.021871038400130927	0.05648977304610102
42000	0.04807545919489485	0.0218974030126862	0.0565059567815642
42200	0.04810002488252996	0.021892382807725604	0.05644242426313737
42400	0.04814573887375702	0.02189614621799916	0.05643218842823661
42600	0.04815326866060076	0.021924524708645348	0.056455625576199236
42800	0.04813113191791774	0.021902036339116946	0.05640982106601653
43000	0.04814339720252408	0.02186860320185084	0.05644212037742738
43200	0.04819793938852577	0.021913025710750215	0.0564368866416283
43400	0.04828787927938025	0.02192629872550312	0.056417804558490256
43600	0.04821676291187538	0.02187580351209987	0.05645289011822157
43800	0.04821875021399866	0.02180691525181859	0.05640171287913161
44000	0.048213676690333426	0.021815452016861837	0.056424485339256744
44200	0.04820453777913445	0.021787821017715397	0.05641947430453424
44400	0.048217314255358516	0.02171103538986568	0.056366760033729105
44600	0.04825779676073079	0.021715068540071485	0.0563814065920672
44800	0.048216978003603625	0.021666368218970136	0.05632118633161058
45000	0.04816096358774398	0.021683777341598043	0.05632594917797655
45200	0.0481417727322125	0.021679572470415527	0.05626796994916379
45400	0.04813475806213213	0.021692038177635542	0.05628041140308058
45600	0.04819166600979884	0.02170853974361238	0.05629316026126088
45800	0.04817887889625493	0.021674652004126865	0.056333086625002214
46000	0.04817602494706267	0.021717534408859557	0.05630227270279591
46200	0.04816121198433443	0.021758331962721776	0.05637022523726511
46400	0.04815839677771676	0.021733100692262006	0.056338623487799215
46600	0.04820328963048062	0.02161003773249827	0.05637925445587236
46800	0.0482059229586988	0.0215646466073525	0.05638994005316903
47000	0.04822458217859435	0.02162818030949442	0.0563579443308572
47200	0.04827980660172529	0.021663705274029207	0.05634209840341407
47400	0.04825505205157278	0.021669436095570174	0.05633488367166472
47600	0.04827173767122953	0.021666794333726407	0.056306485952330565
47800	0.04829493433270198	0.021635287950475725	0.0563257174432781
48000	0.048250681366173484	0.02162073747123353	0.056371538752281715
48200	0.04830526634643469	0.0216156308189236	0.05635123129710654
48400	0.04832378139901721	0.021626123596243562	0.05634432664696595
48600	0.04831468511022289	0.021596345982596243	0.05632806248487515
48800	0.0483363235600309	0.021573963296065944	0.0563385027552206
49000	0.04832983384722112	0.021578553102559975	0.05632156925015496
49200	0.04832580566529642	0.021551674679708803	0.05634454596764445
49400	0.04836569434010018	0.021560075289757216	0.05628896636819685
49600	0.04833749369588786	0.02157469796544091	0.05629642234813861
49800	0.04834360369273273	0.021596984460799176	0.05630813675038449
50000	0.048321013547937906	0.02159039188620714	0.05625939063214248
50200	0.04834038165654055	0.021573340578130214	0.05620647117725859
50400	0.0483591637717196	0.021592967385239102	0.05611142430646365
50600	0.04837546073372323	0.021598810714944443	0.05611296481830204
50800	0.04837632120469682	0.021592969705438864	0.056129564992078815
51000	0.0484027541809348	0.021573254842512702	0.056105484544739494
51200	0.048421563240977655	0.02159290570303128	0.056151879342547395
51400	0.04840779231177557	0.0216116052226576	0.05617947553777982
51600	0.048420569783925484	0.021583718080998012	0.05616944397356985
51800	0.04839910486465632	0.021601791168789696	0.05616351951400482
52000	0.04841432425636033	0.021608906855738914	0.056136857921511796
52200	0.048363141980231214	0.021649179965994105	0.05612342410883358
52400	0.04838355628413436	0.021678136836453452	0.05617171404897664
52600	0.0483800102056624	0.02161874743827682	0.05611848550433272
52800	0.048368867327031745	0.021624233038422428	0.056107229939643254
53000	0.048402429620836185	0.021648224576163295	0.05615949760548079
53200	0.048463950831520095	0.021672585074236098	0.05615258659848181
53400	0.04848010217295336	0.02165566981647067	0.05620458951722716
53600	0.04847159567726235	0.02163160743680416	0.05620467403784137
53800	0.04845868341484321	0.02165440694870217	0.05618515102587159
54000	0.04846850353270663	0.021658468717801794	0.05618441952178558
54200	0.048503442285058485	0.02162108139062431	0.05615412983476818
54400	0.04850373481496039	0.021655076522607824	0.05614891024142855
54600	0.04845286848268117	0.021634033354878596	0.05619458383865831
54800	0.048396576570042676	0.02158681205736498	0.056172677813150405
55000	0.04838986576960098	0.02155745994313802	0.056145058525216625
55200	0.04839434459727712	0.021562271464296116	0.056126035070188235
55371	0.0483925075089109	0.02155401914492977	0.05612336653925883
55400	0.048387913008312244	0.008659405883200074	0.05611898901441472
55600	0.04839264120194307	0.008652242498335341	0.05611907413527062
55800	0.048408324971021266	0.008661960748006195	0.05618831512601176
56000	0.04843129955101348	0.008715730950413768	0.05615606333513775
56200	0.048400939264646496	0.00865499445407101	0.05619592295086896
56400	0.04839063409173304	0.008575609652769094	0.05622298763228439
56600	0.04838037136897567	0.008565425398075708	0.056167971850512824
56800	0.04836091781800671	0.008542044446930339	0.056162366605227734
56811	0.04836403735524987	0.008545236333770996	0.05616076234080162
57000	0.05489389211925126	0.00854128692001382	0.05615891208436999
57200	0.054883216204197324	0.008485852166989515	0.056170727906090005
57400	0.054884177363942216	0.008508236107834948	0.05614802364464844
57600	0.054964239471375125	0.008515672115771793	0.0561678464274713
57800	0.054999055794167966	0.008475420028922842	0.056193043989447675
58000	0.05503998342038877	0.008485256016565775	0.05618682545490536
58200	0.055007950640490785	0.008501354029408065	0.056211070571552
58400	0.055039559049226916	0.008487802110479876	0.056188957120594456
58600	0.05507182724028083	0.008473927346081449	0.05613098746414499
58800	0.05511766456409408	0.00847507437528819	0.056170522832710054
59000	0.05514299467445231	0.008446088976561815	0.056121283615933076
59200	0.055132872532334704	0.008457109095311461	0.05611684502713958
59400	0.055136809622368756	0.008439513789312786	0.05615386874472676
59600	0.05513300760509385	0.008459055832853522	0.05616582953896433
59800	0.055140418523227236	0.008457891561533893	0.05615097552313761
60000	0.05510665533006577	0.008464335586250515	0.05616123140387859
60200	0.055086841588985656	0.008434645907406748	0.0561931690314757
60400	0.05511552697969966	0.008484285925560692	0.05621309174293833
60600	0.05519515965719576	0.008515085921468988	0.05623399384269267
60800	0.0552111558073486	0.008569552711003453	0.05622996344210088
61000	0.055189599092582683	0.008565144730242431	0.05620744456030713
61200	0.05518640764113326	0.008610200709042774	0.05619977521040452
61400	0.05520283611675517	0.008618937845427	0.05615936033467614
61600	0.05520645350258731	0.008621457166086643	0.05615509881391003
61800	0.05523292658294206	0.008575678685484122	0.05616018011011003
62000	0.05521063820798792	0.008536409295872968	0.05620518115174081
62200	0.055245059292664295	0.00852360264207576	0.056201577740309046
62400	0.05520942710866203	0.008480753288083172	0.05617358872548558
62600	0.05523072626340648	0.008451974226968141	0.056173552769964635
62800	0.05517969775802205	0.008447148054225148	0.05619672644647549
63000	0.0551486793979088	0.008422543677535897	0.056234944275779276
63200	0.05515488186008558	0.008414045256791384	0.05619512610805317
63400	0.055212091830805866	0.008460048758724728	0.05617531939651079
63600	0.05525704755881073	0.008423724052737419	0.05617997294143172
63800	0.055235744576466655	0.008416968867512033	0.05611610636884922
64000	0.05524553745778926	0.00838495305095182	0.05611865091749802
64200	0.05526862848774759	0.00840864576888972	0.05611290391434043
64400	0.0552588200802973	0.00846952535073052	0.05609044415317107
64600	0.05531131889812423	0.008481334898862703	0.05610473461482551
64800	0.05534023450362917	0.00848549340050418	0.05614265940263253
65000	0.05534372035741726	0.00846327251028422	0.05613589310147297
65200	0.05534817730814028	0.008494456599257339	0.05615485073704675
65400	0.055362455968974676	0.008501460364745209	0.056178662921967076
65600	0.055397542282276974	0.008503562351548139	0.05616065988305337
65800	0.05542472330708261	0.008499005922263271	0.05619946225098598
66000	0.05533995512812903	0.008501015096249787	0.056164784133832475
66200	0.055344143387835824	0.008492959098571016	0.05615926183898791
66400	0.055321544376942394	0.008496983798187824	0.056210609085830095
66600	0.055344247102416436	0.008511655122046873	0.05620808426463225
66800	0.05527778463587341	0.008532092411399841	0.056188435435594736
67000	0.05528939957773697	0.008570430269245498	0.056212314689932506
67200	0.05528416201770633	0.008574388685692607	0.056202798377838786
67400	0.05534337287336213	0.008592758477345901	0.056187056992691824
67600	0.055320930381276105	0.00859859750191857	0.056199711170965984
67800	0.05531776011598806	0.0085974510175982	0.05615104574092986
68000	0.05529673243736917	0.008579627925110318	0.05618922720860291
68200	0.05527632485672927	0.008582308756001147	0.056158510389788675
68400	0.05530429484452356	0.008555145060137756	0.056175580697488126
68482	0.0552964282903215	0.008529806504253197	0.05618302100012068
68600	0.05529756689342976	0.008528419368011105	0.032096838587831855
68800	0.055319261126513	0.008548068514777704	0.0321133317590478
69000	0.05530141586493667	0.008558271997508242	0.03208463408315573
69200	0.0553412933802599	0.008595286188758757	0.03201635660486684
69400	0.05535146493318853	0.00855250528597712	0.032036716982237756
69600	0.05534194748033961	0.008580735205485962	0.03206936604196182
69800	0.05535520587683388	0.008567263443869766	0.03205484559833874
70000	0.05534465090684014	0.00854741985923239	0.032025128644029933
70003	0.05534502181392042	0.008547030454101176	0.032027100913393114
70200	0.055361682888528524	0.005474527955297445	0.032043525070077204
70239	0.055330564639567315	0.0054575682313646	0.032031780359511715
70400	0.06769961902650072	0.005473773865746866	0.032022596213455275
70600	0.0676735241976752	0.005457220934993722	0.03205108239981921
70800	0.06766849341704993	0.005417301573046636	0.03206199043909577
71000	0.06771168948564199	0.005393629946520206	0.03207332163834402
71200	0.06774234798361613	0.005362871339124252	0.03206442883736849
71400	0.06779584962468824	0.005324902096126628	0.03204564932899112
71600	0.06778564241292791	0.005299015222976209	0.03204346669109531
71800	0.06777919850022825	0.00531546169208281	0.03205541743475922
72000	0.06776571706499773	0.00527361242413585	0.03202504031092956
72200	0.06780015908781732	0.005257930232832457	0.03203693392008665
72400	0.06781515720692535	0.005240049649891998	0.0320528075252387
72600	0.06781720435356602	0.005216103941960285	0.032016761781916654
72791	0.0677995282948193	0.0052529873722799904	0.0320295705195475
72800	0.06779882004135475	0.005258308600047492	0.03173467952151614
73000	0.06781920445075518	0.005261339404879117	0.031781878279925506
73200	0.06784780681299388	0.005227355832540965	0.031768803287711894
73400	0.06788933460419248	0.005214796864052624	0.03180016612115939
73600	0.06790871370450194	0.005157632434880684	0.03177238282429151
73800	0.06784982026750948	0.005130626894769642	0.031758992464077596
74000	0.06788506425569614	0.005154797474198162	0.03172016404434252
74200	0.06790902750984829	0.005186756243870835	0.03170657380313006
74400	0.06794880220675956	0.005095908293261674	0.031736664952911095
74529	0.06794149584262424	0.005101471291042726	0.031724275316125546
74600	0.04104966996822258	0.005134761240797821	0.03172833085745293
74729	0.041109774044623515	0.0051373760812306	0.031751246133026045
74800		0.005138428683297394	0.03178476302150663
75000		0.0051824825132362725	0.03174424203431756
75200		0.005197686248065883	0.031757035068364525
75400		0.005163353206331422	0.031802131485169305
75600		0.005227736795210739	0.03179557145788284
75800		0.005213038557310009	0.03180562497944873
76000		0.0052555177670711726	0.0317482198766062
76200		0.005271781893566298	0.03178596325948503
76400		0.005235655355349602	0.031796562094037834
76600		0.0052322615887715074	0.03182897426873822
76800		0.005232856676806649	0.031820589346103136
77000		0.005248191529787508	0.031805636549727054
77200		0.005280355196385961	0.03177696619146221
77354		0.005274685488254351	0.03176606475994995
77400		0.005482198874539232	0.03177117091011911
77600		0.005506240505099637	0.03174845276544986
77800		0.005506240505099637	0.031711530016698984
78000		0.0055069476118807656	0.03174052435504704
78200		0.005482198874539389	0.03176186969202748
78282		0.005495633903381887	0.03176347021868569
78400		0.005499169437287726	0.027409580159134136
78600		0.005571294328968786	0.027507868001719067
78800		0.005665339530866593	0.02755100151537143
79000		0.005603114134122233	0.027601913203616834
79200		0.005675946132584422	0.027497261400001277
79400		0.005649783181680591	0.027495847186438865
79600		0.005574829862874742	0.02744493549819346
79800		0.005525332388191674	0.027466148701629098
79817		0.005515432893255052	0.027446349711755812
80000		0.00551331157291151	0.0274880690118459
80200		0.005556445086563952	0.027560193903526882
80400		0.005574829862874742	0.027580700000181275
80600		0.005557859300126366	0.027599791883273293
80773		0.005593921745966818	0.027591306601899065
80800		0.00560877098837173
81000		0.0056731177054596335
81200		0.005679481666490378
81400		0.005631398405369604
81600		0.005649076074899345
81800		0.005687259841083299
82000		0.005676653239365589
82200		0.005715544112330869
82400		0.005704230403831912
82442		0.005699280656363581
82600
82800
83000
83200
83400
83600
83800
84000
84076
84200
84400
84600
84800
84873
