# Supplementary material for: Comparative analysis of the effects of cyclophosphamide and dexamethasone on intestinal immunity and microbiota in delayed hypersensitivity mice
Source: PLoS One. 2024 Oct 17;19(10):e0312147. doi: 10.1371/journal.pone.0312147 (PMC11486373; doi:10.1371/journal.pone.0312147)
Supplement: S2 File — (ZIP) [file pone.0312147.s002.zip › 3_AlphaDiversity/Rarefaction/shannoneven.xls]

numsampled	A1	A2	A3	A4	A5	C1	C2	C3	C4	C5	D1	D2	D3	D4	D5
1	1.0	1.0	1.0	1.0	1.0	1.0	1.0	1.0	1.0	1.0	1.0	1.0	1.0	1.0	1.0
200	0.810928	0.8674870000000001	0.828026	0.824674	0.783108	0.8498120000000001	0.862711	0.8711120000000001	0.919	0.859301	0.733813	0.679581	0.7573979999999999	0.588709	0.729384
400	0.7727609999999999	0.836785	0.783697	0.7837	0.735166	0.8209280000000001	0.822525	0.840875	0.882166	0.819014	0.69622	0.638556	0.715494	0.548463	0.690948
600	0.74905	0.811319	0.758456	0.7615270000000001	0.703249	0.79766	0.7996409999999999	0.8196200000000001	0.859225	0.792112	0.672774	0.613495	0.68821	0.5347189999999999	0.6680149999999999
800	0.7297710000000001	0.797871	0.742397	0.743939	0.684038	0.780146	0.78933	0.8102590000000001	0.8417	0.779159	0.657216	0.598548	0.673539	0.519964	0.6467149999999999
1000	0.718845	0.789478	0.733424	0.735228	0.6721590000000001	0.771443	0.781488	0.802658	0.833607	0.771757	0.6495449999999999	0.590406	0.663126	0.512482	0.637959
1200	0.7122649999999999	0.783838	0.724871	0.72628	0.662346	0.7613300000000001	0.774207	0.795741	0.8241280000000001	0.7635460000000001	0.643983	0.581705	0.654659	0.503727	0.6312909999999999
1400	0.70591	0.777857	0.716843	0.720779	0.6551680000000001	0.7566350000000001	0.76802	0.789605	0.8175640000000001	0.7561060000000001	0.639521	0.575342	0.6496569999999999	0.497118	0.629496
1600	0.7005239999999999	0.774075	0.709005	0.7146100000000001	0.647656	0.752497	0.761682	0.780816	0.811565	0.749627	0.633705	0.5693	0.644302	0.491435	0.625247
1800	0.697447	0.769733	0.7032619999999999	0.708267	0.641871	0.748009	0.756691	0.77583	0.8061470000000001	0.744637	0.628212	0.565474	0.636207	0.48653199999999996	0.621039
2000	0.690864	0.764022	0.698993	0.703725	0.635382	0.742589	0.751938	0.770511	0.800037	0.738516	0.622707	0.557743	0.6291640000000001	0.481742	0.615584
2200	0.684566	0.760591	0.691916	0.6997359999999999	0.630214	0.738911	0.7476970000000001	0.766444	0.7950109999999999	0.733766	0.617172	0.5533279999999999	0.62521	0.47748900000000005	0.608668
2400	0.681462	0.757116	0.688125	0.696274	0.625891	0.73643	0.744142	0.762047	0.789905	0.731825	0.613993	0.549946	0.620786	0.472891	0.606744
2600	0.677739	0.753725	0.684845	0.692658	0.621901	0.732941	0.741984	0.7593340000000001	0.7870560000000001	0.728526	0.610859	0.5472199999999999	0.617116	0.47150699999999995	0.604073
2800	0.674759	0.7506729999999999	0.681188	0.689624	0.618785	0.729731	0.7400220000000001	0.754939	0.7836380000000001	0.725101	0.6077859999999999	0.54493	0.613825	0.46792399999999995	0.600568
3000	0.67165	0.748158	0.67843	0.687401	0.617062	0.72705	0.738105	0.752466	0.781468	0.7223430000000001	0.605129	0.542745	0.613038	0.46525900000000003	0.5976020000000001
3200	0.667867	0.7450439999999999	0.674928	0.685696	0.6127130000000001	0.724396	0.733847	0.7496149999999999	0.778853	0.718444	0.601774	0.540198	0.60964	0.46183500000000005	0.5936560000000001
3400	0.664691	0.742494	0.6731699999999999	0.68392	0.610161	0.722163	0.73018	0.747955	0.776781	0.715553	0.600142	0.5383859999999999	0.607627	0.460607	0.590073
3600	0.662522	0.739768	0.670743	0.681992	0.607693	0.718906	0.727012	0.745451	0.774212	0.713001	0.5972069999999999	0.535718	0.604941	0.458374	0.58734
3800	0.65994	0.738135	0.668798	0.679128	0.6063350000000001	0.7169399999999999	0.725631	0.743358	0.771752	0.710353	0.596111	0.533506	0.603405	0.455708	0.5831430000000001
4000	0.658263	0.736147	0.667121	0.676904	0.604234	0.715377	0.72436	0.741981	0.7694770000000001	0.710146	0.595022	0.531374	0.6016779999999999	0.45463400000000004	0.581651
4200	0.656737	0.734961	0.6657810000000001	0.674971	0.602366	0.713956	0.7220880000000001	0.74111	0.768005	0.7084	0.593012	0.529375	0.60072	0.45396499999999995	0.579192
4400	0.654911	0.7333770000000001	0.6627569999999999	0.672746	0.600644	0.712738	0.720454	0.738308	0.76651	0.706743	0.590982	0.527936	0.598908	0.452358	0.576573
4600	0.652228	0.731119	0.660883	0.671652	0.599643	0.7116279999999999	0.718889	0.737481	0.765494	0.7050649999999999	0.589176	0.5258510000000001	0.597042	0.45191800000000004	0.574159
4800	0.650122	0.728536	0.658862	0.670659	0.5970880000000001	0.709961	0.717132	0.734589	0.763972	0.703104	0.5866439999999999	0.523983	0.595015	0.449671	0.5714819999999999
5000	0.649241	0.727038	0.657357	0.66825	0.5963609999999999	0.708589	0.716233	0.7328020000000001	0.762668	0.7024	0.585806	0.522662	0.592934	0.448367	0.570157
5200	0.647519	0.72496	0.655578	0.667071	0.594249	0.707356	0.7148939999999999	0.7315119999999999	0.761199	0.7003689999999999	0.583989	0.521135	0.592627	0.44724899999999995	0.567785
5400	0.646522	0.723698	0.654806	0.666089	0.5928939999999999	0.706381	0.7132	0.730916	0.759247	0.699108	0.582795	0.520205	0.591352	0.446403	0.56583
5600	0.645112	0.722904	0.65395	0.665118	0.591687	0.70503	0.7110270000000001	0.729679	0.757603	0.697276	0.582349	0.519249	0.589834	0.44573500000000005	0.564561
5800	0.644282	0.72144	0.652809	0.6638689999999999	0.590116	0.7036979999999999	0.709737	0.729112	0.7561869999999999	0.695937	0.581537	0.5176470000000001	0.588609	0.445079	0.5635680000000001
6000	0.6427729999999999	0.720105	0.650946	0.662523	0.5890350000000001	0.702543	0.708443	0.727997	0.7549560000000001	0.694446	0.580413	0.5170020000000001	0.587337	0.44375200000000004	0.5615760000000001
6200	0.641263	0.719063	0.6490630000000001	0.6613319999999999	0.588024	0.701573	0.7071029999999999	0.7261479999999999	0.754074	0.693649	0.579121	0.515691	0.586477	0.443259	0.560372
6400	0.639744	0.71725	0.6476149999999999	0.660499	0.586063	0.700571	0.705861	0.724707	0.753115	0.6916359999999999	0.577655	0.514523	0.586015	0.44178199999999995	0.558581
6600	0.6387970000000001	0.716176	0.6469010000000001	0.659459	0.585046	0.699547	0.705367	0.7241850000000001	0.752382	0.6902119999999999	0.5767100000000001	0.514263	0.585136	0.441906	0.557215
6800	0.638047	0.7153229999999999	0.645413	0.658225	0.583518	0.6982109999999999	0.704432	0.723162	0.75068	0.689513	0.575127	0.513108	0.583543	0.44027	0.5558569999999999
7000	0.636699	0.7149399999999999	0.6440819999999999	0.6573479999999999	0.582829	0.69767	0.703609	0.721525	0.7495390000000001	0.688501	0.5744020000000001	0.512201	0.582842	0.439089	0.5543170000000001
7200	0.634933	0.7135319999999999	0.642672	0.65695	0.580924	0.6965140000000001	0.702394	0.719911	0.748674	0.6868479999999999	0.573975	0.510679	0.581568	0.43771000000000004	0.553189
7400	0.634047	0.71281	0.641572	0.6564979999999999	0.579535	0.695492	0.701706	0.718892	0.747771	0.685226	0.573158	0.509279	0.580226	0.43711099999999997	0.552743
7600	0.633391	0.712251	0.640598	0.655891	0.578673	0.6947270000000001	0.700693	0.718116	0.747119	0.684492	0.572326	0.508799	0.5796899999999999	0.436001	0.552114
7800	0.632325	0.71114	0.639263	0.655416	0.577873	0.693524	0.6996829999999999	0.717357	0.746743	0.683489	0.571206	0.506989	0.578371	0.435622	0.552145
8000	0.631178	0.710341	0.6384529999999999	0.654684	0.5767260000000001	0.692483	0.698623	0.7162609999999999	0.746306	0.6829609999999999	0.570203	0.506143	0.577372	0.435255	0.5509649999999999
8200	0.6310819999999999	0.7095670000000001	0.637989	0.654325	0.575549	0.691967	0.6976439999999999	0.715543	0.745584	0.682449	0.5693159999999999	0.506157	0.576947	0.434883	0.549657
8400	0.6304649999999999	0.70918	0.637117	0.653524	0.574986	0.69143	0.696976	0.714262	0.74465	0.681662	0.568846	0.506207	0.576687	0.43402399999999997	0.54878
8600	0.629691	0.708392	0.636076	0.652979	0.57382	0.691366	0.696537	0.713781	0.743791	0.681142	0.568508	0.505935	0.576237	0.4337	0.54788
8800	0.6287550000000001	0.707158	0.635191	0.6521100000000001	0.572751	0.6904170000000001	0.6957409999999999	0.712903	0.742548	0.6802159999999999	0.567534	0.504789	0.575023	0.43259200000000003	0.54724
9000	0.62837	0.7066140000000001	0.634549	0.6513800000000001	0.572148	0.689704	0.695335	0.711852	0.741905	0.679298	0.566551	0.504179	0.574766	0.431651	0.5458649999999999
9200	0.627256	0.705583	0.6340979999999999	0.650636	0.5714060000000001	0.6893729999999999	0.69488	0.7110479999999999	0.741129	0.678815	0.5657840000000001	0.5031640000000001	0.5736100000000001	0.43055600000000005	0.544937
9400	0.62633	0.704932	0.633178	0.649475	0.5706869999999999	0.688552	0.694361	0.7099310000000001	0.740772	0.67789	0.564782	0.502548	0.572983	0.429709	0.544118
9600	0.625711	0.70387	0.63246	0.648924	0.569261	0.687673	0.693186	0.7090989999999999	0.740153	0.676642	0.563948	0.5017699999999999	0.572072	0.428833	0.543186
9800	0.625175	0.7031890000000001	0.63154	0.6485310000000001	0.568736	0.686661	0.692595	0.708492	0.739535	0.6763640000000001	0.5633630000000001	0.500921	0.5711	0.429046	0.542462
10000	0.624516	0.70276	0.630703	0.648051	0.567964	0.686183	0.691873	0.708012	0.7389979999999999	0.675929	0.5622550000000001	0.500374	0.571241	0.42887299999999995	0.54201
10200	0.6240359999999999	0.702088	0.629546	0.647352	0.567237	0.685066	0.69101	0.707088	0.738189	0.675407	0.561579	0.49945	0.570308	0.428316	0.5411630000000001
10400	0.623069	0.7014779999999999	0.629033	0.646749	0.566228	0.6845220000000001	0.690511	0.706024	0.737206	0.674787	0.560619	0.498662	0.5695319999999999	0.427598	0.5402100000000001
10600	0.622193	0.700576	0.628336	0.646433	0.565314	0.683896	0.690191	0.705814	0.736468	0.674244	0.560325	0.498145	0.568908	0.42695500000000003	0.539912
10800	0.621779	0.699785	0.6274270000000001	0.6461859999999999	0.564628	0.683581	0.6894640000000001	0.7052729999999999	0.7361479999999999	0.673079	0.559362	0.497576	0.5684560000000001	0.42677200000000004	0.538972
11000	0.62148	0.698628	0.6268090000000001	0.645347	0.563608	0.6827949999999999	0.68901	0.704907	0.735459	0.672674	0.55892	0.496725	0.567913	0.4263	0.538516
11200	0.6210100000000001	0.6982109999999999	0.6265229999999999	0.6449699999999999	0.562963	0.682292	0.687994	0.704491	0.73485	0.6719470000000001	0.558393	0.495845	0.567735	0.425983	0.5380699999999999
11400	0.620456	0.6978770000000001	0.625571	0.644644	0.5625640000000001	0.681732	0.68757	0.703811	0.733901	0.6713399999999999	0.557768	0.494825	0.56753	0.42545200000000005	0.537553
11600	0.619954	0.697457	0.6249439999999999	0.6440739999999999	0.562133	0.680909	0.686791	0.7029890000000001	0.733063	0.67094	0.5573859999999999	0.494277	0.566982	0.42508900000000005	0.5368390000000001
11800	0.618916	0.697032	0.624378	0.6437189999999999	0.561551	0.68032	0.6862550000000001	0.7023119999999999	0.73263	0.6705409999999999	0.556702	0.49353199999999997	0.566253	0.42424700000000004	0.536136
12000	0.618079	0.696407	0.6236659999999999	0.643058	0.56098	0.679348	0.685752	0.702059	0.732107	0.670072	0.556215	0.49309200000000003	0.56567	0.423792	0.535613
12200	0.617745	0.695575	0.623201	0.6423989999999999	0.560141	0.6790619999999999	0.685183	0.701327	0.7317319999999999	0.669654	0.555475	0.492879	0.5650569999999999	0.423338	0.534644
12400	0.617265	0.695105	0.622088	0.641854	0.559172	0.678968	0.684329	0.7007899999999999	0.731075	0.668972	0.5547989999999999	0.49231	0.5645720000000001	0.422417	0.534046
12600	0.616641	0.694063	0.621136	0.6413439999999999	0.558652	0.678502	0.6839649999999999	0.7003189999999999	0.730543	0.668429	0.554301	0.49173	0.563994	0.42208599999999996	0.5336390000000001
12800	0.616228	0.693507	0.620391	0.641614	0.558236	0.678129	0.683713	0.6998850000000001	0.730159	0.668011	0.553611	0.491029	0.563638	0.421897	0.532622
13000	0.615793	0.6927260000000001	0.620306	0.640987	0.557847	0.678153	0.683615	0.69949	0.7295010000000001	0.667565	0.55319	0.49044	0.5635	0.42176099999999994	0.531842
13200	0.61554	0.6919890000000001	0.619801	0.6403949999999999	0.5574640000000001	0.677438	0.683363	0.6991649999999999	0.729047	0.667118	0.553045	0.490092	0.5632729999999999	0.421249	0.531289
13400	0.6151220000000001	0.691407	0.6193350000000001	0.6399729999999999	0.557122	0.676729	0.682679	0.6987359999999999	0.7284579999999999	0.666802	0.552121	0.489278	0.562813	0.42092799999999997	0.530906
13600	0.614386	0.6904640000000001	0.6190319999999999	0.6389520000000001	0.556776	0.676096	0.682383	0.698164	0.727747	0.666357	0.5518930000000001	0.48877200000000004	0.561864	0.420267	0.52995
13800	0.6140909999999999	0.689557	0.6185579999999999	0.6384989999999999	0.556458	0.675883	0.681923	0.697767	0.7272350000000001	0.665913	0.551558	0.48825	0.560815	0.41962200000000005	0.5295350000000001
14000	0.613794	0.6890229999999999	0.618314	0.6378050000000001	0.555882	0.675629	0.6815140000000001	0.697257	0.726564	0.665604	0.551226	0.4881	0.5606260000000001	0.41909399999999997	0.529423
14200	0.613272	0.688551	0.617687	0.637263	0.555423	0.675107	0.680709	0.6964020000000001	0.725931	0.665179	0.550758	0.48729700000000004	0.560105	0.418296	0.528792
14400	0.612919	0.688407	0.617225	0.6366470000000001	0.555325	0.675038	0.680064	0.6959	0.72547	0.6650189999999999	0.550742	0.486946	0.5598029999999999	0.417936	0.528395
14600	0.612874	0.6881010000000001	0.616835	0.636252	0.554921	0.6747529999999999	0.680158	0.695538	0.724905	0.664907	0.5505220000000001	0.486609	0.559538	0.41747399999999996	0.528101
14800	0.612556	0.6879890000000001	0.616474	0.6356729999999999	0.55524	0.674333	0.679591	0.694883	0.724489	0.664592	0.5504020000000001	0.48615699999999995	0.558633	0.41708999999999996	0.52796
15000	0.612112	0.687439	0.616049	0.635145	0.554794	0.673755	0.679124	0.69466	0.724022	0.66419	0.549819	0.48573	0.558412	0.417145	0.527276
15200	0.61151	0.6872159999999999	0.6155189999999999	0.634478	0.554537	0.673341	0.6786409999999999	0.693921	0.723547	0.6638310000000001	0.549238	0.48536599999999996	0.558054	0.41718999999999995	0.526803
15400	0.611364	0.686696	0.615004	0.634009	0.5540229999999999	0.673118	0.678311	0.6933010000000001	0.722954	0.66364	0.5491050000000001	0.48529399999999995	0.557543	0.41668599999999995	0.526512
15600	0.611011	0.686419	0.6144930000000001	0.633579	0.5536800000000001	0.672614	0.67798	0.692603	0.7225020000000001	0.663465	0.548829	0.48489099999999996	0.557139	0.41644799999999993	0.526212
15800	0.610214	0.685858	0.614146	0.633429	0.553301	0.672154	0.677535	0.692025	0.722376	0.663248	0.548673	0.484538	0.556706	0.41611000000000004	0.525938
16000	0.6100479999999999	0.685336	0.6137729999999999	0.6326350000000001	0.552813	0.671766	0.677303	0.691634	0.722059	0.6627310000000001	0.548434	0.484604	0.55647	0.415675	0.5258550000000001
16200	0.6098210000000001	0.6849770000000001	0.613205	0.632397	0.552564	0.6717069999999999	0.677126	0.691465	0.721495	0.662459	0.548087	0.483933	0.556347	0.41549300000000006	0.525572
16400	0.609504	0.684642	0.6126590000000001	0.631907	0.552137	0.671423	0.676652	0.691229	0.721205	0.662279	0.54776	0.483695	0.556017	0.41476499999999994	0.524991
16600	0.6092890000000001	0.684013	0.6125189999999999	0.631726	0.551467	0.67102	0.676349	0.6910850000000001	0.720799	0.66199	0.547906	0.483707	0.5555399999999999	0.41486999999999996	0.5247069999999999
16800	0.608763	0.6836979999999999	0.611846	0.6316069999999999	0.551243	0.670719	0.6759390000000001	0.690547	0.7205050000000001	0.661415	0.547437	0.483212	0.555362	0.41425500000000004	0.524335
17000	0.608165	0.6833	0.611459	0.6311060000000001	0.550659	0.669866	0.6752739999999999	0.690154	0.720267	0.6610149999999999	0.546763	0.48259300000000005	0.554692	0.413869	0.523876
17200	0.607731	0.68323	0.611242	0.630704	0.550325	0.669582	0.6749970000000001	0.6899569999999999	0.7198399999999999	0.660618	0.546254	0.48243	0.554398	0.413984	0.523728
17400	0.607143	0.682552	0.6109899999999999	0.630622	0.5493779999999999	0.669122	0.674543	0.6897479999999999	0.719454	0.660245	0.546053	0.48210699999999995	0.553899	0.41338199999999997	0.523342
17600	0.606683	0.682221	0.6103529999999999	0.630379	0.548929	0.66884	0.6742020000000001	0.6894170000000001	0.71922	0.660072	0.5455800000000001	0.481767	0.553475	0.41278000000000004	0.5231560000000001
17800	0.606487	0.6819970000000001	0.6097090000000001	0.630215	0.548559	0.668488	0.673922	0.689104	0.718969	0.659805	0.545283	0.48153599999999996	0.553298	0.412749	0.522803
18000	0.605917	0.681652	0.6090770000000001	0.630101	0.548528	0.668425	0.673475	0.688361	0.71883	0.659665	0.5449579999999999	0.481666	0.5530470000000001	0.41257	0.522505
18200	0.605474	0.681588	0.608896	0.629989	0.547986	0.6679470000000001	0.673279	0.688268	0.718553	0.659434	0.544875	0.481554	0.552741	0.412491	0.522342
18400	0.605229	0.6814720000000001	0.608324	0.629606	0.5476810000000001	0.66769	0.67291	0.687736	0.71826	0.659021	0.544758	0.48102799999999996	0.552272	0.412038	0.521884
18600	0.605122	0.680836	0.608051	0.629366	0.547549	0.667633	0.6724600000000001	0.6874319999999999	0.717704	0.658953	0.544279	0.48066800000000004	0.5519310000000001	0.41173999999999994	0.521601
18800	0.604853	0.680914	0.6077819999999999	0.6292479999999999	0.547367	0.6675399999999999	0.672114	0.686729	0.717302	0.65871	0.5439430000000001	0.48028699999999996	0.551774	0.41121899999999995	0.521333
19000	0.604564	0.680563	0.6073149999999999	0.628998	0.547097	0.6671	0.671711	0.686319	0.717116	0.6584720000000001	0.543492	0.479951	0.551399	0.410955	0.521105
19200	0.604208	0.6803520000000001	0.606947	0.628749	0.546667	0.666933	0.671553	0.685976	0.716986	0.658212	0.543272	0.47963100000000003	0.55116	0.410587	0.521009
19400	0.604005	0.679994	0.606402	0.6282300000000001	0.546477	0.666656	0.67125	0.685619	0.716613	0.657834	0.542878	0.47938400000000003	0.550816	0.41031000000000006	0.52072
19600	0.603657	0.679726	0.606244	0.627668	0.5461689999999999	0.6663279999999999	0.67105	0.6851649999999999	0.716464	0.657569	0.542616	0.47914700000000005	0.550542	0.41016499999999995	0.520059
19800	0.603395	0.6793	0.606066	0.6275229999999999	0.5460050000000001	0.666042	0.670945	0.6849350000000001	0.7162649999999999	0.657388	0.542139	0.47897700000000004	0.550245	0.40983	0.520004
20000	0.6032529999999999	0.679122	0.605835	0.627257	0.545816	0.6659	0.670736	0.6846899999999999	0.715946	0.657169	0.54187	0.478655	0.55	0.40982799999999997	0.51956
20200	0.603107	0.6788310000000001	0.6056600000000001	0.626909	0.545683	0.6653939999999999	0.670536	0.684179	0.715715	0.657041	0.541618	0.478367	0.549546	0.40956	0.518977
20400	0.602679	0.678732	0.605312	0.626621	0.545287	0.665041	0.6700520000000001	0.683805	0.715277	0.6570199999999999	0.541455	0.478258	0.549261	0.409465	0.5186810000000001
20600	0.602416	0.67867	0.605374	0.626328	0.544938	0.664679	0.669787	0.68358	0.714823	0.656775	0.541277	0.478156	0.549081	0.409089	0.518335
20800	0.602213	0.678605	0.605156	0.6260979999999999	0.54473	0.6644939999999999	0.669403	0.683423	0.714435	0.6567029999999999	0.54104	0.47806499999999996	0.548599	0.40874299999999997	0.51808
21000	0.601858	0.6784	0.604909	0.625782	0.544488	0.664071	0.669227	0.683178	0.71428	0.656262	0.540824	0.477721	0.5484899999999999	0.408346	0.51783
21200	0.6016560000000001	0.6782050000000001	0.604807	0.625513	0.5444439999999999	0.663913	0.668963	0.6828930000000001	0.713842	0.656126	0.540686	0.47751800000000005	0.5482600000000001	0.408267	0.5177390000000001
21400	0.601308	0.677855	0.604333	0.625192	0.544063	0.663987	0.668661	0.682475	0.713672	0.655866	0.540539	0.477468	0.547909	0.408113	0.51772
21600	0.601013	0.677624	0.6040939999999999	0.625046	0.543813	0.663846	0.668397	0.682354	0.713404	0.655672	0.5401060000000001	0.47725	0.5475770000000001	0.407828	0.5174850000000001
21800	0.600719	0.677255	0.603997	0.62495	0.543748	0.663637	0.668284	0.6821	0.7131770000000001	0.655511	0.539979	0.47703900000000005	0.547325	0.407532	0.517291
22000	0.600424	0.677081	0.6036050000000001	0.624618	0.543428	0.663381	0.668161	0.681756	0.713072	0.65545	0.539616	0.476703	0.547167	0.407186	0.516979
22200	0.6000409999999999	0.676702	0.603247	0.624351	0.54301	0.6633020000000001	0.667992	0.681427	0.712834	0.655065	0.539213	0.476325	0.5468729999999999	0.406974	0.516548
22400	0.599665	0.676534	0.603194	0.624243	0.542963	0.662987	0.667756	0.681145	0.7125100000000001	0.654961	0.538837	0.476013	0.546611	0.406898	0.516389
22600	0.599406	0.67616	0.602912	0.624035	0.542543	0.6626850000000001	0.667561	0.680895	0.712209	0.654754	0.538483	0.475901	0.546265	0.40662600000000004	0.5161819999999999
22800	0.599247	0.67597	0.6027239999999999	0.6237050000000001	0.54228	0.6623859999999999	0.667354	0.680703	0.711956	0.6543859999999999	0.538257	0.4755	0.545934	0.406341	0.51594
23000	0.599064	0.67584	0.602379	0.623542	0.542025	0.6621229999999999	0.667013	0.6804720000000001	0.711576	0.6542439999999999	0.5378850000000001	0.47542700000000004	0.545851	0.406373	0.5159279999999999
23200	0.598996	0.675553	0.602161	0.623308	0.541802	0.661724	0.666558	0.68013	0.711461	0.654067	0.5376479999999999	0.47535200000000005	0.545491	0.40624299999999997	0.515346
23400	0.598808	0.675221	0.6017359999999999	0.6230899999999999	0.5417529999999999	0.661485	0.666308	0.679863	0.711192	0.6539560000000001	0.5374329999999999	0.47534	0.545251	0.406084	0.5149600000000001
23600	0.598518	0.675176	0.601313	0.6228229999999999	0.541467	0.661254	0.6662600000000001	0.679673	0.710973	0.653878	0.537439	0.47492799999999996	0.5450050000000001	0.405659	0.5147470000000001
23800	0.598378	0.6746479999999999	0.601003	0.622408	0.54114	0.661048	0.6660510000000001	0.679383	0.710813	0.653516	0.5372819999999999	0.4747	0.54494	0.405668	0.514379
24000	0.598	0.674428	0.6007600000000001	0.622157	0.540814	0.660964	0.665806	0.6793020000000001	0.710535	0.65335	0.536954	0.47453599999999996	0.544728	0.405444	0.514073
24200	0.597803	0.674129	0.600396	0.621838	0.540341	0.660778	0.665554	0.678828	0.710329	0.653069	0.536795	0.47450600000000004	0.544656	0.405468	0.513895
24400	0.597554	0.673812	0.6001529999999999	0.6216520000000001	0.539976	0.660367	0.665304	0.678496	0.710233	0.652792	0.53647	0.47423699999999996	0.544193	0.405132	0.513353
24600	0.597341	0.673555	0.599804	0.621436	0.539574	0.6602819999999999	0.6650020000000001	0.678305	0.709797	0.652728	0.536065	0.47371800000000003	0.54394	0.404835	0.5129319999999999
24800	0.59701	0.6731659999999999	0.599364	0.6212979999999999	0.5394220000000001	0.65991	0.66462	0.678091	0.709631	0.6526310000000001	0.535926	0.47333100000000006	0.544036	0.40471999999999997	0.51271
25000	0.59688	0.673028	0.5992069999999999	0.621101	0.539185	0.659779	0.664381	0.6777380000000001	0.709441	0.65256	0.53561	0.47286300000000003	0.543953	0.40416599999999997	0.51239
25200	0.596694	0.67287	0.5991270000000001	0.620988	0.53893	0.659516	0.66425	0.677666	0.709397	0.652235	0.53522	0.472603	0.543892	0.404142	0.512201
25400	0.596316	0.672547	0.598895	0.62097	0.5386340000000001	0.659277	0.663956	0.6774100000000001	0.709327	0.652021	0.535086	0.472142	0.543587	0.403883	0.512026
25600	0.596043	0.672363	0.5987279999999999	0.620733	0.538641	0.6592	0.663904	0.677259	0.709054	0.651762	0.5348930000000001	0.471704	0.543358	0.403649	0.511791
25800	0.5957680000000001	0.672094	0.598576	0.620609	0.538338	0.658986	0.663593	0.676962	0.708821	0.6515380000000001	0.534625	0.471404	0.543323	0.403598	0.511622
26000	0.595646	0.67188	0.598429	0.62042	0.537817	0.658821	0.66306	0.6766840000000001	0.708688	0.651321	0.5346810000000001	0.47139200000000003	0.543265	0.40337	0.511684
26200	0.595618	0.671925	0.598134	0.620093	0.537578	0.6585850000000001	0.6628189999999999	0.676611	0.708462	0.651219	0.5346069999999999	0.471311	0.543099	0.403366	0.5115649999999999
26400	0.5954729999999999	0.671658	0.5977899999999999	0.620025	0.537212	0.658111	0.662497	0.676458	0.7082430000000001	0.650871	0.534351	0.47110799999999997	0.5428350000000001	0.403321	0.511316
26600	0.5952109999999999	0.671615	0.59749	0.6197729999999999	0.537044	0.6578579999999999	0.662199	0.67633	0.708034	0.650633	0.534401	0.470718	0.542778	0.40322600000000003	0.511231
26800	0.594893	0.671244	0.597334	0.619401	0.536907	0.657646	0.662112	0.676117	0.7079340000000001	0.650566	0.534219	0.47067600000000004	0.542696	0.403094	0.511043
27000	0.594566	0.671024	0.596805	0.619156	0.5367029999999999	0.657622	0.661924	0.675994	0.7077140000000001	0.650509	0.534068	0.470674	0.54238	0.402912	0.5108590000000001
27200	0.594541	0.67084	0.596498	0.618816	0.536555	0.657608	0.661776	0.675736	0.707461	0.650418	0.533632	0.47030900000000003	0.542065	0.402983	0.5106539999999999
27400	0.5942890000000001	0.6708270000000001	0.596406	0.6186560000000001	0.536405	0.6575479999999999	0.6616850000000001	0.675661	0.7072109999999999	0.650216	0.533567	0.470181	0.542003	0.40286700000000003	0.510579
27600	0.594166	0.670673	0.59636	0.6185649999999999	0.536249	0.657478	0.661593	0.675543	0.707152	0.650187	0.533401	0.469967	0.54176	0.40260300000000004	0.510268
27800	0.594043	0.670612	0.596303	0.618477	0.536105	0.657266	0.661535	0.675377	0.707023	0.6501	0.533239	0.469826	0.541535	0.402475	0.510173
28000	0.593882	0.67042	0.596086	0.6183569999999999	0.5360060000000001	0.657183	0.6615439999999999	0.675233	0.7069989999999999	0.6499119999999999	0.5331319999999999	0.46973100000000007	0.541439	0.40229899999999996	0.5099560000000001
28200	0.593719	0.670259	0.595787	0.618175	0.535767	0.657188	0.661497	0.675002	0.706845	0.649614	0.533109	0.46972600000000003	0.54122	0.4022	0.509858
28400	0.593515	0.6700229999999999	0.595617	0.617825	0.535483	0.657159	0.661307	0.674736	0.706344	0.649439	0.5329109999999999	0.469505	0.5411239999999999	0.401995	0.509963
28600	0.593404	0.6697960000000001	0.595329	0.6176	0.535271	0.65691	0.661094	0.6743140000000001	0.706175	0.6490859999999999	0.532722	0.46929399999999993	0.540992	0.401598	0.5098739999999999
28800	0.59312	0.669652	0.595291	0.61744	0.535031	0.65667	0.6609189999999999	0.674122	0.705911	0.648899	0.532542	0.469096	0.5407770000000001	0.40124699999999996	0.509548
29000	0.593028	0.669569	0.595271	0.617413	0.5350050000000001	0.656694	0.660903	0.673927	0.705731	0.6486390000000001	0.532568	0.46906899999999996	0.540621	0.401289	0.50948
29200	0.592891	0.669443	0.594961	0.617332	0.534788	0.6564909999999999	0.660706	0.673724	0.7054819999999999	0.64845	0.532323	0.468942	0.5405409999999999	0.400983	0.5092220000000001
29400	0.592874	0.6692859999999999	0.594673	0.6170100000000001	0.534796	0.65647	0.6606890000000001	0.673377	0.705338	0.6484880000000001	0.532169	0.468778	0.540497	0.400936	0.509127
29600	0.592771	0.6690659999999999	0.59444	0.616857	0.534616	0.65638	0.660658	0.673113	0.705104	0.648293	0.5318649999999999	0.46863900000000003	0.5405340000000001	0.40084899999999996	0.5088590000000001
29800	0.592518	0.669044	0.594481	0.616583	0.534517	0.656271	0.660604	0.673215	0.70498	0.648153	0.531602	0.46863699999999997	0.540536	0.400859	0.5088050000000001
30000	0.592371	0.6689609999999999	0.5943890000000001	0.616472	0.534243	0.656276	0.660514	0.672966	0.704814	0.648018	0.531442	0.468566	0.540351	0.400725	0.5085930000000001
30200	0.592118	0.668734	0.594263	0.616301	0.534126	0.656308	0.660428	0.6728350000000001	0.704658	0.647965	0.531313	0.468479	0.540211	0.400802	0.508465
30400	0.591861	0.668389	0.5941069999999999	0.616202	0.533926	0.656226	0.660176	0.672586	0.704599	0.647854	0.530997	0.468233	0.539887	0.400658	0.508166
30600	0.591874	0.668219	0.593938	0.6160979999999999	0.533913	0.655892	0.660015	0.672499	0.704399	0.6478079999999999	0.530704	0.468066	0.539538	0.40060999999999997	0.507931
30800	0.591639	0.668013	0.593789	0.616046	0.5337350000000001	0.6559689999999999	0.659972	0.672353	0.7043010000000001	0.647807	0.530468	0.468164	0.539304	0.40055799999999997	0.5077619999999999
31000	0.591324	0.667867	0.593526	0.616009	0.53345	0.6558189999999999	0.659796	0.672029	0.704167	0.647566	0.53046	0.46779899999999996	0.539199	0.400581	0.507564
31200	0.5910850000000001	0.667773	0.593498	0.615767	0.5334	0.65566	0.65977	0.671771	0.703889	0.647363	0.530475	0.467602	0.538979	0.400343	0.507411
31400	0.590792	0.667667	0.593391	0.6156020000000001	0.533278	0.655425	0.65952	0.671488	0.703699	0.647196	0.530438	0.467419	0.538834	0.400119	0.5073810000000001
31600	0.590712	0.6674220000000001	0.59342	0.615441	0.533085	0.655307	0.659369	0.671184	0.703623	0.6470229999999999	0.530379	0.46733100000000005	0.5387850000000001	0.400081	0.50725
31800	0.590601	0.667321	0.593046	0.615326	0.532976	0.655065	0.65923	0.670864	0.7035710000000001	0.646991	0.5303180000000001	0.467326	0.538523	0.39994	0.507155
32000	0.590517	0.667263	0.592942	0.615178	0.532904	0.654854	0.659092	0.670672	0.703512	0.6468659999999999	0.530311	0.467103	0.538413	0.399882	0.507133
32200	0.5904149999999999	0.6671239999999999	0.5928439999999999	0.615024	0.532799	0.654802	0.658805	0.670659	0.703465	0.6468520000000001	0.53028	0.46698100000000003	0.538099	0.39958499999999997	0.506877
32400	0.590076	0.6669430000000001	0.592771	0.614682	0.532714	0.654624	0.65869	0.670376	0.703339	0.646658	0.530092	0.466645	0.538027	0.399556	0.506587
32600	0.589907	0.666538	0.592543	0.614496	0.532596	0.6544909999999999	0.65847	0.670171	0.703154	0.64652	0.529899	0.46655699999999994	0.537712	0.399409	0.506229
32800	0.58973	0.666383	0.592329	0.614275	0.532389	0.654215	0.658402	0.670085	0.7028760000000001	0.646305	0.529688	0.46630600000000005	0.5374770000000001	0.399198	0.505989
33000	0.5895279999999999	0.666288	0.5921810000000001	0.6140359999999999	0.5322279999999999	0.654127	0.6583180000000001	0.670035	0.7027140000000001	0.6461439999999999	0.529505	0.466236	0.537412	0.399034	0.505737
33200	0.589491	0.666215	0.591975	0.613737	0.532144	0.653909	0.658131	0.66986	0.702533	0.6459	0.529354	0.46593999999999997	0.537166	0.398983	0.505598
33400	0.5895050000000001	0.665992	0.591874	0.613701	0.532053	0.653633	0.657989	0.6696	0.702377	0.6458550000000001	0.52913	0.465674	0.536956	0.398937	0.505188
33600	0.589387	0.665758	0.591704	0.613549	0.531863	0.653415	0.657895	0.669407	0.7022609999999999	0.645794	0.528975	0.46552899999999997	0.5368390000000001	0.398857	0.505169
33800	0.589312	0.665611	0.591672	0.613323	0.531787	0.65335	0.657674	0.669238	0.702141	0.645659	0.528791	0.46555	0.536719	0.398633	0.505167
34000	0.589282	0.665357	0.5915699999999999	0.613241	0.53157	0.653137	0.657551	0.669187	0.701975	0.6455270000000001	0.5285310000000001	0.4655	0.536579	0.398528	0.504825
34200	0.589036	0.665211	0.59145	0.613002	0.5311779999999999	0.653064	0.657513	0.669037	0.701769	0.645438	0.528458	0.46546899999999997	0.536455	0.39841	0.50465
34400	0.588939	0.665111	0.591052	0.612622	0.531278	0.6528689999999999	0.657359	0.6686529999999999	0.70162	0.645266	0.528312	0.46542799999999995	0.536323	0.398283	0.504366
34600	0.588808	0.665101	0.590983	0.612578	0.531092	0.65273	0.65728	0.668665	0.701542	0.645071	0.528273	0.46532299999999993	0.536166	0.39816	0.504288
34800	0.588619	0.6648189999999999	0.590837	0.612434	0.530992	0.65274	0.657057	0.668601	0.7012609999999999	0.6448550000000001	0.528205	0.465091	0.536089	0.397837	0.504121
35000	0.588378	0.664678	0.5907479999999999	0.61247	0.5309470000000001	0.652734	0.6569189999999999	0.668443	0.701228	0.644746	0.528119	0.46495699999999995	0.5359729999999999	0.39782199999999995	0.5040789999999999
35200	0.588229	0.664564	0.5905560000000001	0.612178	0.5308069999999999	0.652556	0.656796	0.66815	0.701148	0.6448050000000001	0.527829	0.46468999999999994	0.535806	0.39773000000000003	0.503826
35400	0.587986	0.6643439999999999	0.590282	0.612054	0.530732	0.652408	0.65649	0.668077	0.700866	0.644738	0.527898	0.464613	0.535687	0.39762800000000004	0.503781
35600	0.587758	0.664192	0.59002	0.612122	0.5306029999999999	0.652421	0.656266	0.66808	0.700863	0.644762	0.527821	0.464566	0.535662	0.397447	0.503437
35800	0.587672	0.664068	0.589867	0.611977	0.5304979999999999	0.6522060000000001	0.65605	0.6681699999999999	0.700725	0.644717	0.527754	0.464341	0.535622	0.397365	0.5032449999999999
36000	0.587448	0.663979	0.589754	0.6118140000000001	0.530515	0.652179	0.655871	0.6681729999999999	0.700617	0.644575	0.5277310000000001	0.46414399999999995	0.535574	0.397358	0.503188
36200	0.587283	0.6638689999999999	0.589651	0.61182	0.530353	0.652183	0.6556069999999999	0.667972	0.70057	0.644462	0.52765	0.464063	0.535429	0.39717199999999997	0.5030399999999999
36400	0.587141	0.663845	0.589525	0.611633	0.530253	0.651927	0.65545	0.66784	0.7004520000000001	0.644357	0.527497	0.46405100000000005	0.535226	0.397106	0.5029279999999999
36600	0.586907	0.663557	0.5893470000000001	0.611635	0.529963	0.651777	0.655324	0.667589	0.700234	0.64423	0.527205	0.463929	0.535053	0.396984	0.502839
36800	0.586779	0.663439	0.5891930000000001	0.611585	0.529962	0.651673	0.655302	0.667447	0.700137	0.644075	0.527004	0.463887	0.534993	0.396903	0.50267
37000	0.586661	0.663303	0.5890350000000001	0.611527	0.529854	0.6515989999999999	0.655342	0.6672779999999999	0.699917	0.6439229999999999	0.52687	0.463738	0.534979	0.396716	0.50256
37200	0.586505	0.663189	0.588842	0.611336	0.5296609999999999	0.6512720000000001	0.655155	0.667111	0.699937	0.643908	0.526762	0.463668	0.534862	0.396512	0.502418
37400	0.586566	0.663111	0.588757	0.611254	0.529646	0.65122	0.655071	0.666884	0.69991	0.643821	0.526704	0.463679	0.534805	0.396381	0.50216
37600	0.586491	0.662967	0.588545	0.611	0.52969	0.6511859999999999	0.654968	0.66677	0.699817	0.643844	0.526519	0.463603	0.534717	0.396054	0.502091
37800	0.586345	0.66286	0.588337	0.610951	0.529753	0.651	0.654857	0.6667029999999999	0.6996140000000001	0.643712	0.5264439999999999	0.463459	0.534636	0.395933	0.5019560000000001
38000	0.586216	0.6628430000000001	0.588213	0.610804	0.5296	0.65093	0.65482	0.66659	0.699334	0.643479	0.526386	0.46341099999999996	0.5345409999999999	0.39576	0.501947
38200	0.586011	0.662554	0.588076	0.61055	0.529351	0.650795	0.6547029999999999	0.6663180000000001	0.699248	0.643311	0.526221	0.46324	0.534259	0.39569	0.501933
38400	0.5858399999999999	0.6624479999999999	0.587804	0.610193	0.529209	0.650594	0.654547	0.6661729999999999	0.699117	0.643216	0.525982	0.462934	0.534263	0.39565500000000003	0.501855
38600	0.5857399999999999	0.662374	0.587716	0.6101949999999999	0.5290590000000001	0.650453	0.6544810000000001	0.665982	0.6990270000000001	0.643112	0.525833	0.462933	0.534246	0.395517	0.5018130000000001
38800	0.58554	0.662375	0.587516	0.610058	0.528738	0.650234	0.6544439999999999	0.66581	0.698954	0.642934	0.525817	0.462746	0.534171	0.395418	0.501591
39000	0.585348	0.66227	0.587379	0.609943	0.528624	0.6500279999999999	0.654239	0.665593	0.6987680000000001	0.6429279999999999	0.52562	0.462703	0.534031	0.395363	0.501297
39200	0.585113	0.66208	0.587304	0.609895	0.528436	0.649752	0.654122	0.66528	0.6986220000000001	0.642862	0.525401	0.46252	0.53388	0.395156	0.5012800000000001
39400	0.585078	0.661903	0.587251	0.609776	0.528307	0.649576	0.654042	0.6652359999999999	0.698447	0.642614	0.525311	0.462446	0.5336850000000001	0.395133	0.501209
39600	0.585043	0.661724	0.5871430000000001	0.609689	0.528259	0.649532	0.653943	0.665167	0.698311	0.642492	0.525252	0.462496	0.533691	0.39521100000000003	0.501081
39800	0.584888	0.661691	0.587075	0.609772	0.5282220000000001	0.649442	0.653816	0.665042	0.698336	0.642247	0.525112	0.46242	0.5335989999999999	0.39512800000000003	0.501104
40000	0.584739	0.6616890000000001	0.587021	0.609675	0.528097	0.649352	0.653617	0.665068	0.698171	0.642058	0.525084	0.462264	0.533608	0.39498	0.50093
40200	0.584612	0.661626	0.586978	0.609416	0.528011	0.649349	0.653453	0.665065	0.6978409999999999	0.641992	0.5250130000000001	0.46224899999999997	0.53351	0.394854	0.500743
40400	0.5845670000000001	0.6615989999999999	0.586885	0.6092770000000001	0.528083	0.6492399999999999	0.653327	0.664928	0.697706	0.6418010000000001	0.524898	0.46220600000000006	0.533453	0.39458499999999996	0.500695
40600	0.584306	0.661529	0.58692	0.6093189999999999	0.527944	0.649089	0.653211	0.6648850000000001	0.697665	0.641826	0.524863	0.46212200000000003	0.533296	0.394642	0.500684
40800	0.584122	0.661292	0.586812	0.609268	0.5276770000000001	0.648937	0.653007	0.6646340000000001	0.6973550000000001	0.6417579999999999	0.52474	0.46193900000000004	0.533041	0.394531	0.500556
41000	0.583908	0.661241	0.586674	0.6091979999999999	0.527687	0.6487470000000001	0.652855	0.664371	0.697338	0.641683	0.524563	0.46182799999999996	0.533032	0.394449	0.500304
41200	0.583731	0.661034	0.586494	0.609032	0.527447	0.648621	0.652746	0.664267	0.69713	0.641506	0.5244939999999999	0.46183	0.532976	0.394385	0.500237
41400	0.5837140000000001	0.6608930000000001	0.586294	0.609007	0.527373	0.6484880000000001	0.652463	0.664189	0.696959	0.641463	0.5244260000000001	0.461879	0.53283	0.394438	0.500077
41600	0.583627	0.660605	0.586009	0.608871	0.527257	0.6483270000000001	0.6522979999999999	0.6640159999999999	0.696914	0.641392	0.5244840000000001	0.46183	0.532741	0.394433	0.49983999999999995
41800	0.583646	0.660312	0.585741	0.608817	0.527252	0.648266	0.652116	0.663812	0.6967270000000001	0.641263	0.524405	0.46170100000000003	0.532555	0.394341	0.49977
42000	0.583639	0.660353	0.585759	0.6086229999999999	0.527239	0.648238	0.6521520000000001	0.663751	0.696731	0.641142	0.524457	0.461712	0.5326350000000001	0.394359	0.499729
42200	0.583542	0.6602560000000001	0.5857100000000001	0.608475	0.527053	0.64815	0.651958	0.663614	0.696607	0.641046	0.5242760000000001	0.46160100000000004	0.53238	0.394307	0.499675
42400	0.583307	0.660261	0.585626	0.6083729999999999	0.526944	0.648015	0.651864	0.663329	0.696487	0.640879	0.5241600000000001	0.46160200000000007	0.532328	0.394228	0.49956999999999996
42600	0.583198	0.660079	0.585517	0.608266	0.5267390000000001	0.647957	0.651763	0.6631520000000001	0.696435	0.640702	0.524046	0.461451	0.532153	0.39403499999999997	0.49949099999999996
42800	0.583029	0.659892	0.585494	0.6081850000000001	0.526621	0.647883	0.651713	0.6630050000000001	0.696403	0.640788	0.523846	0.461246	0.531981	0.393985	0.499371
43000	0.5828260000000001	0.659784	0.585306	0.608213	0.526532	0.647748	0.651566	0.662878	0.696231	0.640742	0.523758	0.461241	0.5317930000000001	0.39374899999999996	0.499338
43200	0.582703	0.6597810000000001	0.585146	0.6081479999999999	0.5263899999999999	0.647649	0.6515890000000001	0.662714	0.696303	0.640703	0.523582	0.46115900000000004	0.531692	0.393624	0.49925
43400	0.582568	0.6596890000000001	0.584914	0.60818	0.526087	0.6475989999999999	0.6515270000000001	0.662547	0.696271	0.640614	0.523378	0.46095699999999995	0.5315310000000001	0.393511	0.49913900000000005
43600	0.582492	0.659517	0.584707	0.6081310000000001	0.526142	0.647471	0.651358	0.66241	0.695994	0.6404489999999999	0.5232829999999999	0.460819	0.531458	0.39334600000000003	0.49903000000000003
43800	0.582391	0.6594479999999999	0.584703	0.607939	0.526035	0.647493	0.6513720000000001	0.662321	0.6958449999999999	0.640447	0.5231819999999999	0.460897	0.5313680000000001	0.39335	0.498979
44000	0.5822149999999999	0.659367	0.584701	0.607644	0.5259229999999999	0.647497	0.6511939999999999	0.6621739999999999	0.695769	0.640315	0.523054	0.460678	0.53133	0.39323400000000003	0.498841
44200	0.5821729999999999	0.659146	0.584397	0.60758	0.525749	0.647253	0.651072	0.66204	0.695597	0.640299	0.522962	0.46055	0.5311939999999999	0.39313899999999996	0.49875200000000003
44400	0.582105	0.6590520000000001	0.5842229999999999	0.607503	0.5256270000000001	0.647274	0.651041	0.661945	0.695372	0.640207	0.522864	0.46044799999999997	0.531109	0.39320900000000003	0.498779
44600	0.582083	0.659027	0.584182	0.607477	0.5254850000000001	0.6471899999999999	0.6509159999999999	0.661851	0.695307	0.640157	0.5227729999999999	0.46041800000000005	0.531055	0.39307	0.49860200000000005
44800	0.582076	0.658925	0.5840770000000001	0.607351	0.525483	0.6472140000000001	0.650788	0.661738	0.695127	0.6400600000000001	0.522695	0.46056099999999994	0.5309229999999999	0.393086	0.498637
45000	0.58215	0.658744	0.5840380000000001	0.6073970000000001	0.525467	0.6472289999999999	0.6507930000000001	0.6617430000000001	0.695134	0.639983	0.522523	0.460621	0.530909	0.392973	0.498647
45200	0.58217	0.658521	0.584026	0.6072420000000001	0.525258	0.647142	0.6506770000000001	0.661792	0.6950569999999999	0.639967	0.522392	0.46060500000000004	0.53073	0.39293	0.49848400000000004
45400	0.582129	0.658547	0.58398	0.607054	0.525271	0.6470640000000001	0.6504810000000001	0.661738	0.694982	0.639893	0.522359	0.460462	0.5305850000000001	0.392827	0.49844799999999995
45600	0.5820850000000001	0.65857	0.5839989999999999	0.606979	0.525115	0.647	0.650419	0.6615979999999999	0.694908	0.639722	0.52228	0.46038999999999997	0.530505	0.392694	0.49827200000000005
45800	0.58198	0.658446	0.583967	0.606993	0.525048	0.647004	0.6504270000000001	0.661499	0.694836	0.6397189999999999	0.522306	0.460243	0.5305	0.39261399999999996	0.498163
46000	0.58185	0.658425	0.5838899999999999	0.606867	0.5250319999999999	0.646792	0.650428	0.661416	0.694832	0.639634	0.522235	0.46023100000000006	0.53045	0.39262600000000003	0.498123
46200	0.581851	0.658289	0.583853	0.606892	0.524947	0.6467430000000001	0.650329	0.6614979999999999	0.694833	0.6395350000000001	0.52217	0.46009300000000003	0.530405	0.3924	0.497979
46400	0.581836	0.658234	0.583733	0.606762	0.524884	0.646664	0.6502	0.661457	0.694723	0.63954	0.52205	0.46007200000000004	0.530325	0.392384	0.497979
46600	0.581757	0.658175	0.583583	0.606651	0.524695	0.646584	0.650158	0.661188	0.69443	0.639572	0.522043	0.459926	0.530417	0.392327	0.49779700000000005
46800	0.581712	0.658051	0.583595	0.606644	0.524565	0.6465890000000001	0.650091	0.661038	0.69426	0.639459	0.5219729999999999	0.45982	0.530373	0.392243	0.49767700000000004
47000	0.581709	0.6580699999999999	0.583623	0.606558	0.524507	0.646416	0.650048	0.660921	0.694297	0.6393479999999999	0.52185	0.45986000000000005	0.530412	0.392276	0.497658
47200	0.581563	0.6580239999999999	0.5836279999999999	0.606487	0.524303	0.6462829999999999	0.6499510000000001	0.660747	0.694208	0.639115	0.521816	0.45978	0.530307	0.392253	0.49762399999999996
47400	0.581485	0.657946	0.583512	0.6064470000000001	0.52431	0.646246	0.649788	0.66066	0.694171	0.639099	0.521803	0.459663	0.5302819999999999	0.392301	0.497738
47600	0.581324	0.657898	0.583385	0.606374	0.5242319999999999	0.646217	0.649598	0.660608	0.694098	0.639065	0.5217350000000001	0.459452	0.530189	0.392313	0.497608
47800	0.581276	0.657848	0.583316	0.606276	0.524105	0.646162	0.649552	0.660562	0.693959	0.638991	0.521616	0.45938599999999996	0.530097	0.39214499999999997	0.49747600000000003
48000	0.58113	0.657742	0.5832109999999999	0.6062029999999999	0.524141	0.646109	0.649446	0.660532	0.6938300000000001	0.638886	0.521602	0.45921899999999993	0.5300699999999999	0.392032	0.497409
48200	0.5811270000000001	0.6577529999999999	0.583175	0.606111	0.523976	0.646018	0.649267	0.6603979999999999	0.693705	0.638786	0.5216350000000001	0.459136	0.53003	0.392083	0.49733999999999995
48400	0.581116	0.657692	0.583213	0.606031	0.523839	0.6459699999999999	0.6491979999999999	0.660353	0.6936760000000001	0.638736	0.521604	0.459049	0.529978	0.392092	0.49741499999999994
48600	0.58089	0.6575409999999999	0.5831970000000001	0.605984	0.5237350000000001	0.645816	0.649159	0.6601020000000001	0.69352	0.63865	0.52146	0.45886000000000005	0.5298149999999999	0.391994	0.49729300000000004
48800	0.580775	0.657528	0.583122	0.605839	0.523649	0.645772	0.649151	0.659932	0.693459	0.6386430000000001	0.521407	0.45872299999999994	0.52971	0.391886	0.497145
49000	0.580757	0.657503	0.583066	0.605843	0.523652	0.645682	0.649	0.659722	0.693338	0.638483	0.521295	0.458624	0.529718	0.39188	0.49701999999999996
49200	0.580607	0.6573979999999999	0.582975	0.605837	0.523587	0.645664	0.648904	0.659637	0.69318	0.6383449999999999	0.52123	0.458538	0.5297	0.391793	0.49698100000000006
49400	0.580559	0.657389	0.582943	0.605853	0.523476	0.6455810000000001	0.6487930000000001	0.659561	0.69313	0.6383	0.521109	0.45844300000000004	0.529669	0.391865	0.49688699999999997
49600	0.580427	0.657241	0.5828899999999999	0.605711	0.523399	0.645451	0.648671	0.6593359999999999	0.693064	0.63821	0.521037	0.458337	0.52963	0.391795	0.49678500000000003
49800	0.580311	0.65714	0.5828369999999999	0.605541	0.523261	0.645313	0.64866	0.659158	0.693046	0.6381399999999999	0.520993	0.45823400000000003	0.529522	0.391701	0.496753
50000	0.580341	0.656977	0.582734	0.605518	0.523163	0.645278	0.648541	0.659134	0.692948	0.6380520000000001	0.520766	0.458138	0.529423	0.39166999999999996	0.496675
50200	0.5802189999999999	0.656871	0.5825640000000001	0.605455	0.5230199999999999	0.645238	0.6484979999999999	0.658994	0.692859	0.637985	0.5205810000000001	0.45798	0.529259	0.391621	0.496463
50400	0.580167	0.6568039999999999	0.582588	0.6054729999999999	0.522907	0.64518	0.64844	0.6590050000000001	0.692804	0.6378510000000001	0.520414	0.458021	0.5291239999999999	0.391683	0.496382
50600	0.580083	0.656791	0.582451	0.6054689999999999	0.522872	0.64512	0.648369	0.658977	0.6927439999999999	0.6377729999999999	0.520405	0.45790699999999995	0.528975	0.39161799999999997	0.496386
50800	0.580078	0.6567	0.5824010000000001	0.6053569999999999	0.5227569999999999	0.644945	0.6482060000000001	0.6589619999999999	0.692638	0.6377729999999999	0.520366	0.45770500000000003	0.528872	0.391536	0.49633
51000	0.58011	0.65666	0.582296	0.605375	0.522651	0.644833	0.648188	0.658978	0.6925899999999999	0.6378510000000001	0.520262	0.45776999999999995	0.528831	0.39149	0.49623199999999995
51200	0.580098	0.656547	0.58219	0.605305	0.522479	0.644808	0.648025	0.6588930000000001	0.692596	0.637849	0.520062	0.457545	0.528784	0.391284	0.49613100000000004
51400	0.580067	0.656497	0.582074	0.605266	0.522476	0.644813	0.647842	0.658784	0.692521	0.637682	0.520101	0.45754700000000004	0.528744	0.391212	0.49615
51600	0.579992	0.656496	0.582013	0.60512	0.52242	0.644726	0.6477689999999999	0.658645	0.692403	0.637651	0.520039	0.457488	0.5286390000000001	0.391176	0.496216
51800	0.580033	0.656472	0.582013	0.604975	0.522418	0.644699	0.647646	0.658646	0.6923520000000001	0.637541	0.519983	0.457358	0.528435	0.391059	0.49611099999999997
52000	0.5799890000000001	0.656461	0.581963	0.605029	0.5223869999999999	0.644713	0.647598	0.658592	0.692308	0.637429	0.5197890000000001	0.45722700000000005	0.5284	0.391014	0.495943
52200	0.5799979999999999	0.656359	0.581832	0.604938	0.522424	0.644667	0.647509	0.658451	0.692281	0.637241	0.519755	0.45719	0.5283260000000001	0.390986	0.49587700000000007
52400	0.5797829999999999	0.6563	0.581696	0.604847	0.522328	0.6446109999999999	0.647203	0.6583680000000001	0.692234	0.63718	0.5197189999999999	0.45714099999999996	0.5282560000000001	0.390813	0.495857
52600	0.579789	0.6562479999999999	0.581565	0.604816	0.522292	0.644663	0.647167	0.658142	0.6920810000000001	0.637115	0.519659	0.457058	0.528038	0.390797	0.49575600000000003
52800	0.579669	0.656134	0.581475	0.604792	0.52223	0.6446189999999999	0.647071	0.658084	0.692022	0.637039	0.519712	0.45709799999999995	0.527965	0.390788	0.495697
53000	0.5795640000000001	0.656109	0.581337	0.604733	0.522123	0.644526	0.646893	0.6579520000000001	0.692013	0.637033	0.519648	0.45703999999999995	0.52789	0.39058699999999996	0.49565699999999996
53200	0.5794020000000001	0.656129	0.581218	0.6047319999999999	0.522	0.644382	0.646821	0.657927	0.6919390000000001	0.636893	0.519554	0.456917	0.527883	0.39056	0.49552700000000005
53400	0.579404	0.656104	0.5811689999999999	0.604707	0.521927	0.644347	0.646771	0.6577149999999999	0.6918479999999999	0.636813	0.5195350000000001	0.45683199999999996	0.527864	0.390406	0.49541999999999997
53600	0.579317	0.656148	0.58112	0.604549	0.521976	0.644295	0.6466649999999999	0.657708	0.691728	0.636771	0.519502	0.456818	0.527787	0.390338	0.49536099999999994
53800	0.579203	0.656004	0.580983	0.604436	0.521872	0.644228	0.64652	0.6575489999999999	0.691697	0.636694	0.51941	0.456638	0.527645	0.39028	0.495224
54000	0.5791029999999999	0.655978	0.580802	0.60435	0.521831	0.644141	0.646491	0.657532	0.691695	0.636735	0.5193720000000001	0.45671999999999996	0.527625	0.390218	0.49515
54200	0.578991	0.655996	0.58068	0.604274	0.521759	0.6441399999999999	0.646511	0.657561	0.6916220000000001	0.636761	0.5193840000000001	0.456663	0.527482	0.39025	0.49523100000000003
54400	0.578836	0.655895	0.58058	0.604162	0.521662	0.643971	0.646346	0.657578	0.691516	0.636578	0.519295	0.456549	0.527432	0.390198	0.495119
54600	0.578795	0.655791	0.580585	0.604092	0.5216930000000001	0.643882	0.64627	0.657514	0.691348	0.63643	0.519185	0.456413	0.527385	0.39003000000000004	0.495095
54800	0.578665	0.655576	0.580497	0.604021	0.52165	0.6439020000000001	0.6462479999999999	0.657409	0.69124	0.636424	0.519029	0.45644399999999996	0.527424	0.390017	0.49504499999999996
55000	0.5785640000000001	0.655452	0.580432	0.603857	0.521526	0.6439199999999999	0.64623	0.657354	0.691118	0.636314	0.518811	0.456221	0.5273939999999999	0.389991	0.49489099999999997
55200	0.578492	0.655433	0.58019	0.603842	0.521528	0.643861	0.646249	0.657292	0.69112	0.636314	0.518787	0.456093	0.527355	0.39004	0.494904
55371	0.578487	0.655412	0.580122	0.6037060000000001	0.5214880000000001	0.643791	0.646224	0.65723	0.6910689999999999	0.636299	0.518771	0.45605	0.527334	0.39004099999999997	0.49491999999999997
55400	0.578477	0.6553869999999999	0.580109	0.603694	0.521476	0.6437510000000001	0.646201	0.657211		0.636292	0.51875	0.45603	0.52732	0.39002600000000004	0.494854
55600	0.578341	0.65528	0.579952	0.603599	0.521368	0.643674	0.646129	0.657109		0.636205	0.518659	0.45600799999999997	0.5272819999999999	0.389962	0.494832
55800	0.578167	0.655197	0.579741	0.603586	0.521284	0.643682	0.6460319999999999	0.657116		0.636182	0.518656	0.45582399999999995	0.527243	0.389791	0.49476000000000003
56000	0.57812	0.655172	0.5795399999999999	0.603424	0.521183	0.6435930000000001	0.64604	0.657101		0.636038	0.518564	0.455737	0.527146	0.389771	0.494634
56200	0.578055	0.655014	0.5794520000000001	0.603286	0.521097	0.643516	0.645976	0.656936		0.636022	0.518513	0.45569499999999996	0.5271359999999999	0.389644	0.494609
56400	0.57806	0.654963	0.579396	0.603106	0.521038	0.643421	0.645945	0.6567270000000001		0.6360100000000001	0.51852	0.455776	0.527123	0.38953699999999997	0.494541
56600	0.577956	0.654852	0.579324	0.603115	0.52098	0.643243	0.64584	0.656638		0.635968	0.518465	0.455762	0.52695	0.389534	0.49442600000000003
56800	0.57793	0.654754	0.579276	0.603089	0.52094	0.643228	0.645777	0.656556		0.635935	0.518486	0.455687	0.526946	0.389563	0.49436899999999995
56811	0.577932	0.654759	0.579289	0.6030800000000001	0.520932	0.643224	0.645738	0.656558		0.6359279999999999	0.518482	0.455667	0.526943	0.389567	0.49436199999999997
57000	0.577853	0.6546529999999999	0.579229		0.520829	0.643278	0.645666	0.6563939999999999		0.635731	0.51837	0.455614	0.52689	0.389467	0.49418900000000004
57200	0.5778409999999999	0.654555	0.57921		0.5207470000000001	0.643044	0.6456390000000001	0.6562020000000001		0.635705	0.518308	0.45546400000000004	0.5268189999999999	0.389387	0.49410699999999996
57400	0.577812	0.654522	0.5791310000000001		0.520714	0.642888	0.645559	0.6561859999999999		0.6356569999999999	0.518181	0.45537700000000003	0.526779	0.389373	0.494054
57600	0.577709	0.654528	0.579052		0.520523	0.64285	0.645492	0.656157		0.635608	0.518137	0.45538199999999995	0.526722	0.389264	0.494037
57800	0.577573	0.654424	0.5788479999999999		0.520336	0.6428	0.645505	0.656038		0.6355890000000001	0.518079	0.455351	0.526641	0.38911599999999996	0.49395100000000003
58000	0.577526	0.654424	0.578766		0.520237	0.642771	0.645282	0.6560199999999999		0.635537	0.518019	0.455243	0.526572	0.38905500000000004	0.49377200000000004
58200	0.577448	0.654351	0.5786939999999999		0.520249	0.642729	0.645188	0.6560189999999999		0.635498	0.5181399999999999	0.45520600000000006	0.526578	0.38904099999999997	0.493662
58400	0.577426	0.654369	0.578631		0.520192	0.642671	0.645199	0.655894		0.6354	0.518113	0.455128	0.526544	0.389065	0.493562
58600	0.577412	0.654304	0.578527		0.52004	0.642613	0.6451319999999999	0.655856		0.6354029999999999	0.5180130000000001	0.45510500000000004	0.526446	0.389104	0.493501
58800	0.577398	0.6542939999999999	0.578521		0.5199090000000001	0.642519	0.644998	0.655723		0.635258	0.517954	0.45497600000000005	0.526407	0.38898699999999997	0.493519
59000	0.577332	0.6542600000000001	0.578483		0.5198109999999999	0.642437	0.644966	0.655658		0.6352770000000001	0.517935	0.454991	0.5263359999999999	0.389052	0.49347700000000005
59200	0.5771729999999999	0.6541779999999999	0.578371		0.519764	0.642366	0.644864	0.655604		0.635195	0.517953	0.454879	0.526275	0.389034	0.493321
59400	0.577025	0.6541319999999999	0.57828		0.5197189999999999	0.642324	0.644856	0.655464		0.6350859999999999	0.517835	0.454833	0.526227	0.388861	0.49329399999999995
59600	0.576968	0.654041	0.5781609999999999		0.519637	0.64232	0.6448119999999999	0.655447		0.635012	0.5177689999999999	0.454746	0.526166	0.388784	0.493288
59800	0.576863	0.653998	0.578112		0.51958	0.642292	0.6447510000000001	0.6553979999999999		0.634961	0.51767	0.45463400000000004	0.526126	0.38877	0.49323900000000004
60000	0.5768	0.6539010000000001	0.578037		0.519568	0.642266	0.644671	0.65533		0.6348659999999999	0.517586	0.454615	0.526039	0.388651	0.493201
60200	0.576817	0.6537810000000001	0.577993		0.5194840000000001	0.6422640000000001	0.644621	0.655149		0.634733	0.5175489999999999	0.454491	0.526016	0.388563	0.493173
60400	0.576649	0.6537810000000001	0.5779350000000001		0.519426	0.642174	0.644632	0.6551600000000001		0.634632	0.517491	0.454366	0.5259590000000001	0.388471	0.493116
60600	0.5766939999999999	0.653821	0.5778979999999999		0.51926	0.642095	0.6446029999999999	0.655137		0.634538	0.517396	0.454216	0.525909	0.388375	0.49308900000000006
60800	0.576651	0.6537609999999999	0.577843		0.5191560000000001	0.64199	0.644591	0.655201		0.634488	0.517278	0.45417799999999997	0.525779	0.388239	0.492962
61000	0.5766020000000001	0.653688	0.577832		0.519134	0.641939	0.6445489999999999	0.655148		0.634447	0.517263	0.454191	0.525675	0.38821500000000003	0.49290100000000003
61200	0.576513	0.653655	0.577676		0.519122	0.641927	0.6444489999999999	0.65512		0.6342909999999999	0.5172329999999999	0.454158	0.52559	0.38817399999999996	0.492871
61400	0.576535	0.6536	0.577624		0.5190170000000001	0.641842	0.644411	0.655085		0.634243	0.5171359999999999	0.454212	0.525454	0.388126	0.492796
61600	0.576441	0.6534800000000001	0.5776020000000001		0.518879	0.641731	0.644403	0.655055		0.634225	0.517096	0.454128	0.52533	0.388042	0.492666
61800	0.576362	0.653434	0.5775060000000001		0.5187689999999999	0.641702	0.644323	0.6549149999999999		0.634187	0.517063	0.454139	0.5252819999999999	0.387981	0.492655
62000	0.576412	0.653405	0.5774060000000001		0.5187970000000001	0.6417069999999999	0.644301	0.6547689999999999		0.634121	0.517055	0.453956	0.5252899999999999	0.38791	0.492651
62200	0.576303	0.6533939999999999	0.57735		0.518706	0.641582	0.644275	0.654688		0.634087	0.5170170000000001	0.453796	0.525221	0.387886	0.492575
62400	0.576232	0.653234	0.577311		0.518625	0.64159	0.644215	0.6546029999999999		0.6340979999999999	0.516951	0.453788	0.525107	0.387844	0.49247700000000005
62600	0.576221	0.65322	0.5771970000000001		0.5185609999999999	0.641555	0.644221	0.654512		0.6340779999999999	0.5168699999999999	0.45376400000000006	0.5251100000000001	0.387802	0.492421
62800	0.576126	0.6531520000000001	0.577175		0.5186270000000001	0.641458	0.644133	0.654432		0.6340140000000001	0.516848	0.453779	0.525145	0.387728	0.49231800000000003
63000	0.576062	0.653077	0.5771470000000001		0.51863	0.641415	0.644124	0.654315		0.633954	0.516817	0.45366899999999993	0.525142	0.387639	0.49231199999999997
63200	0.57596	0.65296	0.577082		0.518492	0.641343	0.644045	0.654309		0.63398	0.516749	0.45369499999999996	0.524972	0.38761100000000004	0.49233999999999994
63400	0.575797	0.6529520000000001	0.5770069999999999		0.51835	0.641247	0.643953	0.654315		0.633879	0.516687	0.45370299999999997	0.524943	0.387604	0.49228999999999995
63600	0.575773	0.6529560000000001	0.577004		0.518238	0.641127	0.6439060000000001	0.654181		0.633845	0.516636	0.453654	0.524961	0.387565	0.492163
63800	0.575758	0.652836	0.576956		0.518161	0.641087	0.643888	0.654092		0.633768	0.516594	0.4536	0.524832	0.38764	0.492119
64000	0.575673	0.6527689999999999	0.5768989999999999		0.518069	0.6410939999999999	0.643907	0.653982		0.633727	0.51655	0.453574	0.524837	0.38761599999999996	0.49208999999999997
64200	0.575574	0.65281	0.576887		0.5180640000000001	0.641088	0.643864	0.653996		0.633678	0.5164770000000001	0.453474	0.524809	0.38759699999999997	0.49205200000000004
64400	0.575472	0.6527350000000001	0.576799		0.518018	0.641018	0.643854	0.653962		0.633492	0.516307	0.45336899999999997	0.52475	0.387569	0.492068
64600	0.575396	0.652736	0.576717		0.517892	0.6409739999999999	0.6438149999999999	0.653917		0.633416	0.516258	0.45328199999999996	0.524678	0.387465	0.491946
64800	0.5752619999999999	0.652705	0.576659		0.517795	0.640949	0.643727	0.6538619999999999		0.6333409999999999	0.5161640000000001	0.45322399999999996	0.52468	0.387335	0.49193000000000003
65000	0.575293	0.652754	0.576587		0.517844	0.640947	0.643738	0.653808		0.63334	0.516127	0.453194	0.524675	0.387333	0.49189799999999995
65200	0.575308	0.652722	0.576451		0.517803	0.64099	0.6436609999999999	0.653733		0.633159	0.516076	0.45311899999999994	0.524641	0.38724000000000003	0.491802
65400	0.575245	0.6527	0.576318		0.517754	0.640849	0.643622	0.6536350000000001		0.6330560000000001	0.5160359999999999	0.45301099999999994	0.524634	0.38716100000000003	0.49169399999999996
65600	0.5752619999999999	0.652712	0.576296		0.517675	0.6408189999999999	0.643584	0.653624		0.633041	0.5159819999999999	0.45292299999999996	0.524636	0.387198	0.49166099999999996
65800	0.5752689999999999	0.652658	0.5762430000000001		0.517544	0.64075	0.643583	0.653574		0.633011	0.516057	0.452909	0.524558	0.3871	0.491699
66000	0.57522	0.65249	0.576231		0.51758	0.6407149999999999	0.643522	0.6535		0.632925	0.516007	0.452771	0.524383	0.387085	0.49162700000000004
66200	0.575101	0.652435	0.576164		0.51752	0.640641	0.643474	0.653386		0.63283	0.515884	0.45262700000000006	0.524256	0.386991	0.49156400000000006
66400	0.575082	0.6523770000000001	0.576084		0.51752	0.640606	0.643433	0.65337		0.6328050000000001	0.515897	0.452614	0.524255	0.386881	0.49163100000000004
66600	0.5749890000000001	0.652332	0.5760529999999999		0.517418	0.6404529999999999	0.643382	0.653359		0.632781	0.515865	0.45256199999999996	0.52422	0.386849	0.49155
66800	0.574997	0.652197	0.576038		0.517439	0.6402979999999999	0.643353	0.65332		0.632714	0.515694	0.45252600000000004	0.5241859999999999	0.386803	0.49152700000000005
67000	0.574932	0.652179	0.576038		0.517393	0.640297	0.64318	0.6533479999999999		0.632629	0.51563	0.45246800000000004	0.5241560000000001	0.38668800000000003	0.491425
67200	0.57489	0.6520640000000001	0.575997		0.517281	0.640247	0.643197	0.6532789999999999		0.6325529999999999	0.515559	0.452383	0.5240819999999999	0.386648	0.491378
67400	0.574858	0.652036	0.575984		0.517096	0.640261	0.643115	0.653258		0.632471	0.515545	0.452298	0.524029	0.38666300000000003	0.49133000000000004
67600	0.5748300000000001	0.651924	0.5758939999999999		0.517035	0.6402720000000001	0.643071	0.653165		0.632346	0.5154489999999999	0.452276	0.5239510000000001	0.38652800000000004	0.491242
67800	0.5747979999999999	0.651817	0.575839		0.516927	0.640201	0.643021	0.653077		0.632261	0.515388	0.45228500000000005	0.523856	0.38656	0.491204
68000	0.5747800000000001	0.65174	0.575758		0.516901	0.640107	0.64295	0.65304		0.632279	0.515379	0.452128	0.523832	0.38648299999999997	0.49120600000000003
68200	0.5746399999999999	0.651625	0.575703		0.516838	0.640029	0.64295	0.6530060000000001		0.63225	0.515275	0.45206899999999994	0.523791	0.386484	0.49110699999999996
68400	0.574516	0.651601	0.575605		0.516753	0.639997	0.642826	0.652921		0.6322220000000001	0.515228	0.452088	0.523783	0.38641	0.49111499999999997
68482	0.574498	0.65155	0.575571		0.5167189999999999	0.639971	0.642826	0.652837		0.6322	0.515209	0.452083	0.523756	0.386364	0.491097
68600	0.574473	0.651496	0.575496		0.5166609999999999	0.639946	0.642827	0.652821		0.632191	0.515184	0.45205500000000004	0.523706		0.491015
68800	0.574339	0.651516	0.5754729999999999		0.5166390000000001	0.639916	0.642791	0.652835		0.632158	0.515162	0.451999	0.52368		0.490943
69000	0.574293	0.651475	0.5754560000000001		0.516644	0.639845	0.642766	0.652829		0.632137	0.515057	0.45198900000000003	0.523632		0.490893
69200	0.574291	0.651457	0.5754130000000001		0.516521	0.639839	0.642768	0.652783		0.6319899999999999	0.515046	0.45209499999999997	0.52357		0.49089399999999994
69400	0.574237	0.65149	0.575341		0.516541	0.639794	0.64278	0.652716		0.632038	0.515124	0.452057	0.523521		0.49086
69600	0.574091	0.65146	0.5753699999999999		0.5165420000000001	0.6397010000000001	0.642834	0.652678		0.631947	0.515049	0.451991	0.523587		0.490883
69800	0.574058	0.651517	0.575295		0.51658	0.639605	0.642677	0.6526930000000001		0.632004	0.515003	0.45196499999999995	0.5235390000000001		0.490943
70000	0.574076	0.651456	0.5753		0.516536	0.639504	0.642636	0.652622		0.631995	0.514961	0.452006	0.523518		0.490867
70003	0.574078	0.651457	0.5753		0.516536	0.639506	0.6426390000000001	0.652623		0.631997	0.514965	0.452007	0.523523		0.490864
70200	0.5740569999999999	0.6514909999999999	0.575204		0.5165390000000001	0.639513	0.6425960000000001			0.6319560000000001	0.514931	0.451954	0.523521		0.490863
70239	0.574038	0.651413	0.5752079999999999		0.516533	0.639495	0.642544			0.631943	0.51489	0.45193	0.523468		0.490834
70400	0.574064	0.651381			0.516461	0.639428	0.642537			0.631892	0.5148199999999999	0.451887	0.523409		0.49076899999999996
70600	0.574025	0.651273			0.516401	0.639407	0.642491			0.6318819999999999	0.514813	0.45178999999999997	0.523358		0.490745
70800	0.573997	0.651239			0.5163770000000001	0.639306	0.642374			0.631841	0.514736	0.451725	0.5233270000000001		0.49060699999999996
71000	0.573919	0.651162			0.516209	0.639319	0.642321			0.631847	0.51469	0.451704	0.523343		0.490468
71200	0.573883	0.651162			0.5161479999999999	0.639315	0.642208			0.631817	0.51465	0.451672	0.523279		0.49039099999999997
71400	0.573832	0.651109			0.5159819999999999	0.639301	0.6421180000000001			0.631815	0.5145890000000001	0.45167799999999997	0.5232600000000001		0.49035
71600	0.5737800000000001	0.6510319999999999			0.5159239999999999	0.6392399999999999	0.6420819999999999			0.6318189999999999	0.514621	0.45167799999999997	0.523221		0.49029300000000003
71800	0.573734	0.6510100000000001			0.515918	0.63917	0.642033			0.631735	0.514605	0.45163400000000004	0.52318		0.49013999999999996
72000	0.573673	0.650925			0.5158590000000001	0.639174	0.641942			0.631744	0.5145689999999999	0.45166000000000006	0.523133		0.49008900000000005
72200	0.5736720000000001	0.6509			0.515759	0.639139	0.641829			0.63168	0.514506	0.45158400000000004	0.523087		0.490005
72400	0.5736	0.650864			0.515695	0.639075	0.64178			0.631659	0.5144449999999999	0.451531	0.523096		0.489967
72600	0.573481	0.650778			0.515608	0.6390140000000001	0.64173			0.631649	0.5143800000000001	0.451479	0.522936		0.489947
72791	0.573403	0.650737			0.515608	0.639011	0.6417189999999999			0.631574	0.514419	0.451471	0.522931		0.489893
72800	0.5734	0.6507390000000001			0.515612	0.63902	0.641726			0.631572	0.51442	0.45146099999999995			0.489897
73000	0.573371	0.65069			0.515518	0.638984	0.641737			0.6315649999999999	0.51439	0.451345			0.489886
73200	0.573365	0.650647			0.515411	0.638957	0.64171			0.631599	0.51437	0.45135299999999995			0.48989099999999997
73400	0.573283	0.65058			0.515258	0.638846	0.641651			0.631549	0.51432	0.451244			0.48983999999999994
73600	0.573245	0.65051			0.5151439999999999	0.638848	0.6415			0.631541	0.514314	0.451295			0.48986899999999994
73800	0.573188	0.650382			0.515133	0.6387390000000001	0.6414			0.631487	0.5142770000000001	0.45127799999999996			0.489795
74000	0.573087	0.650374			0.5150600000000001	0.638722	0.641301			0.631367	0.514205	0.451284			0.48976000000000003
74200	0.573009	0.650361			0.515003	0.638668	0.641279			0.631279	0.5141560000000001	0.451263			0.48972899999999997
74400	0.57298	0.65033			0.514888	0.6386149999999999	0.640987			0.631217	0.5141060000000001	0.45115500000000003			0.48966800000000005
74529	0.5728439999999999	0.65028			0.514862	0.6385609999999999	0.640947			0.631163	0.514034	0.45111			0.489623
74600	0.572838				0.514785	0.638579	0.640964			0.631121	0.514022	0.451089			0.489601
74729	0.572808				0.51467	0.638552	0.640945			0.631095	0.514021	0.45103999999999994			0.48956400000000005
74800	0.572812					0.638544	0.640958			0.6311	0.5140170000000001	0.450977			0.489588
75000	0.572793					0.638559	0.640934			0.631009	0.513908	0.450959			0.48958599999999997
75200	0.572741					0.638468	0.640949			0.630966	0.513884	0.450912			0.489569
75400	0.57271					0.638425	0.64079			0.6309020000000001	0.5138229999999999	0.450772			0.489547
75600	0.572747					0.638428	0.6408520000000001			0.630832	0.513757	0.450721			0.4895
75800	0.572681					0.63841	0.640757			0.630786	0.513718	0.450647			0.48934700000000003
76000	0.572615					0.638397	0.6406930000000001			0.630662	0.513525	0.450585			0.48931899999999995
76200	0.572496					0.638375	0.640724			0.630648	0.513537	0.45052200000000003			0.48930100000000004
76400	0.5723590000000001					0.6383310000000001	0.640592			0.6306069999999999	0.5134850000000001	0.45044799999999996			0.489234
76600	0.572291					0.6382939999999999	0.640526			0.630556	0.513426	0.45033100000000004			0.48919399999999996
76800	0.57226					0.638257	0.64046			0.630498	0.513386	0.45029600000000003			0.489079
77000	0.572198					0.638189	0.640446			0.63044	0.513285	0.450233			0.489048
77200	0.5722119999999999					0.638167	0.640466			0.63039	0.513209	0.45021300000000003			0.48898800000000003
77354	0.57215					0.638121	0.64043			0.630361	0.513215	0.45023599999999997			0.48896999999999996
77400	0.572145					0.6380859999999999				0.630333	0.513217	0.45023100000000005			0.48899
77600	0.572021					0.638076				0.630289	0.513175	0.45023			0.488937
77800	0.571964					0.638009				0.6302220000000001	0.513099	0.450215			0.488803
78000	0.571966					0.637994				0.630206	0.5130170000000001	0.450087			0.48878
78200	0.571952					0.637939				0.6301859999999999	0.513018	0.450053			0.488816
78282	0.571944					0.6379199999999999				0.6301479999999999	0.513016	0.45004700000000003			0.488807
78400	0.57193					0.637886				0.630109		0.44999300000000003			0.488756
78600	0.5718979999999999					0.637879				0.63		0.44985200000000003			0.488754
78800	0.5718409999999999					0.637897				0.629885		0.44984300000000005			0.488806
79000	0.5717760000000001					0.637796				0.629872		0.44978900000000005			0.488824
79200	0.571721					0.637822				0.629795		0.449797			0.488684
79400	0.5716859999999999					0.637734				0.629744		0.44978500000000005			0.48867
79600	0.571637					0.637659				0.629775		0.449763			0.488576
79800	0.571588					0.637656				0.629842		0.4497			0.488543
79817	0.571592					0.63766				0.6298600000000001		0.449697			0.488512
80000						0.6376229999999999				0.629826		0.449661			0.48853500000000005
80200						0.63763				0.629772		0.44960500000000003			0.48858100000000004
80400						0.637676				0.629792		0.449571			0.488576
80600						0.6376390000000001				0.629779		0.449579			0.48861099999999996
80773						0.637676				0.6297649999999999		0.449589			0.488609
80800						0.637681				0.629749		0.44959499999999997
81000						0.637667				0.629644		0.449618
81200						0.637605				0.6295729999999999		0.44967700000000005
81400						0.637555				0.629591		0.449639
81600						0.637552				0.629563		0.44952200000000003
81800						0.6375609999999999				0.629518		0.44942600000000005
82000						0.637536				0.629508		0.44941800000000004
82200						0.637528				0.629445		0.44939799999999996
82400						0.637482				0.629415		0.449345
82442						0.637476				0.629416		0.449333
82600						0.637455						0.449305
82800						0.637418						0.44924899999999995
83000						0.637309						0.449205
83200						0.637293						0.449151
83400						0.637265						0.44914
83600						0.637239						0.449082
83800						0.637228						0.44906599999999997
84000						0.637206						0.44904499999999997
84076						0.637205						0.44905900000000004
84200						0.6371939999999999
84400						0.637143
84600						0.6371180000000001
84800						0.637149
84873						0.637165
