# Supplementary material for: Comparative analysis of the effects of cyclophosphamide and dexamethasone on intestinal immunity and microbiota in delayed hypersensitivity mice
Source: PLoS One. 2024 Oct 17;19(10):e0312147. doi: 10.1371/journal.pone.0312147 (PMC11486373; doi:10.1371/journal.pone.0312147)
Supplement: S2 File — (ZIP) [file pone.0312147.s002.zip › 3_AlphaDiversity/Rarefaction/simpson.groups_mean.xls]

numsampled	A	C	D
1	0.0	0.0	0.0
200	0.0681482	0.036971800000000006	0.16699260000000002
400	0.0673294	0.0375666	0.1669772
600	0.0679038	0.0380128	0.1684486
800	0.0689	0.0381532	0.1712228
1000	0.0678888	0.0375536	0.1699754
1200	0.0668792	0.0374606	0.1697366
1400	0.0659204	0.0371286	0.1677178
1600	0.0657808	0.0370892	0.16666540000000002
1800	0.06525260000000001	0.036963	0.16613380000000003
2000	0.0656284	0.037304	0.1675706
2200	0.06575740000000001	0.0374192	0.1682198
2400	0.06543560000000001	0.0373698	0.1681196
2600	0.06565639999999999	0.037343	0.1679216
2800	0.0654214	0.0373226	0.1676642
3000	0.065414	0.037180000000000005	0.1674242
3200	0.0657074	0.037384600000000004	0.16793300000000003
3400	0.06554580000000002	0.0373614	0.1676972
3600	0.0655552	0.037416	0.1681064
3800	0.06555899999999999	0.037406	0.1682892
4000	0.0654844	0.037253999999999995	0.16815279999999996
4200	0.06519839999999999	0.037193	0.16837519999999997
4400	0.0652778	0.0372214	0.1686016
4600	0.06538600000000001	0.0371676	0.16884159999999998
4800	0.0657166	0.037376	0.16952340000000002
5000	0.0656416	0.0373428	0.16948000000000002
5200	0.0657358	0.0373442	0.16935640000000002
5400	0.0656838	0.037285799999999994	0.16918640000000001
5600	0.0656732	0.037317	0.1689276
5800	0.065651	0.037280999999999995	0.16894320000000002
6000	0.0655812	0.037312599999999994	0.16903880000000002
6200	0.0655492	0.037356600000000004	0.16892580000000001
6400	0.0655846	0.03739859999999999	0.169272
6600	0.0655592	0.037325	0.16903559999999998
6800	0.0656798	0.0373484	0.16929580000000002
7000	0.0654872	0.03726259999999999	0.16906680000000002
7200	0.065483	0.0373466	0.169104
7400	0.06555820000000001	0.0374056	0.1690994
7600	0.06542659999999999	0.0373422	0.1689082
7800	0.0654596	0.0373374	0.16877120000000004
8000	0.0654622	0.0373742	0.16890579999999997
8200	0.0653686	0.0373162	0.1687306
8400	0.0653462	0.037334400000000004	0.1685632
8600	0.06534039999999999	0.0373054	0.1683948
8800	0.06533180000000001	0.037365	0.1686842
9000	0.0652278	0.037354000000000005	0.1686458
9200	0.06532740000000001	0.0373718	0.16881859999999999
9400	0.0653968	0.0374252	0.16894340000000002
9600	0.0654166	0.03749	0.16910019999999998
9800	0.06544720000000001	0.037486	0.16910280000000003
10000	0.0654764	0.037446799999999995	0.16887159999999998
10200	0.06548	0.037488799999999996	0.1689696
10400	0.0655562	0.0375694	0.1693762
10600	0.06554280000000001	0.0375138	0.1692152
10800	0.0655086	0.037499	0.1690592
11000	0.0655942	0.037481799999999996	0.1692126
11200	0.0655866	0.037474400000000005	0.1691138
11400	0.0655424	0.0374952	0.16916160000000002
11600	0.0655646	0.037506000000000005	0.16917
11800	0.06556999999999999	0.037537	0.16939260000000003
12000	0.065634	0.0375946	0.1696108
12200	0.0656864	0.0376014	0.16973739999999998
12400	0.0657636	0.037613600000000004	0.16990919999999998
12600	0.06580699999999999	0.0376252	0.1699022
12800	0.065746	0.037618399999999996	0.1699476
13000	0.06571980000000001	0.037597	0.16983920000000002
13200	0.0656764	0.037576	0.1697766
13400	0.065658	0.0375938	0.1699068
13600	0.0657266	0.0376368	0.1700642
13800	0.0657442	0.037625599999999995	0.17017159999999998
14000	0.065788	0.0376118	0.17006839999999998
14200	0.06581920000000001	0.0376764	0.1703354
14400	0.065838	0.0376314	0.1702298
14600	0.065791	0.03759579999999999	0.17016599999999998
14800	0.06579660000000001	0.0375972	0.170081
15000	0.06579779999999999	0.0375948	0.17011520000000002
15200	0.0658304	0.0376086	0.1702322
15400	0.0658208	0.037613	0.17020600000000002
15600	0.0658164	0.0375888	0.170201
15800	0.06575679999999999	0.0375582	0.1702418
16000	0.06574500000000001	0.037553199999999995	0.1701314
16200	0.0656778	0.0375286	0.1700298
16400	0.06570260000000001	0.0375302	0.17009159999999998
16600	0.0656926	0.0375196	0.16983379999999998
16800	0.0656822	0.037535200000000005	0.16987180000000002
17000	0.0657818	0.0375824	0.1700904
17200	0.06571	0.0375596	0.169935
17400	0.0657584	0.037562399999999996	0.1699042
17600	0.0657934	0.037562	0.16991399999999998
17800	0.065746	0.037559999999999996	0.1698344
18000	0.06573860000000001	0.037569000000000005	0.1697452
18200	0.0657046	0.03754999999999999	0.169587
18400	0.0656636	0.0375432	0.169565
18600	0.0656436	0.03753	0.16950820000000003
18800	0.0656104	0.0375284	0.1695036
19000	0.06560099999999999	0.0375226	0.169479
19200	0.0655978	0.037508799999999995	0.1694656
19400	0.0656356	0.03755120000000001	0.1695264
19600	0.06564099999999999	0.037568	0.1695112
19800	0.065595	0.0375404	0.1694686
20000	0.0655586	0.0375348	0.1694672
20200	0.065533	0.037535599999999995	0.16952099999999998
20400	0.0655328	0.037554199999999996	0.1695016
20600	0.0655152	0.037553199999999995	0.16950099999999999
20800	0.0654912	0.0375388	0.1695372
21000	0.0655348	0.0375804	0.16954719999999998
21200	0.0655034	0.0375608	0.16945380000000002
21400	0.0655076	0.0375336	0.1693018
21600	0.0655068	0.03753059999999999	0.1692632
21800	0.0654884	0.0375196	0.1692128
22000	0.0654728	0.0375038	0.1692116
22200	0.065523	0.037517800000000004	0.1693418
22400	0.0654924	0.0375268	0.1693536
22600	0.06548259999999999	0.0375444	0.169363
22800	0.0654756	0.037549400000000004	0.169451
23000	0.065432	0.037567399999999994	0.1693914
23200	0.06543360000000001	0.0375716	0.16939540000000003
23400	0.0654446	0.0375784	0.1694292
23600	0.0654898	0.0375876	0.1694748
23800	0.06553600000000001	0.0375992	0.169504
24000	0.06556179999999999	0.037593999999999995	0.16953020000000002
24200	0.0655648	0.03759579999999999	0.1694212
24400	0.0655974	0.037614600000000005	0.16952899999999999
24600	0.0656264	0.037627	0.1696374
24800	0.0656226	0.037638399999999995	0.16963820000000002
25000	0.06563300000000001	0.03764920000000001	0.1697432
25200	0.065634	0.0376436	0.169768
25400	0.065631	0.037656800000000004	0.16976519999999998
25600	0.06565119999999999	0.03765099999999999	0.169817
25800	0.065693	0.037672199999999996	0.16984
26000	0.0656726	0.0376766	0.16978379999999998
26200	0.0656728	0.03767040000000001	0.16974260000000002
26400	0.0656946	0.037688	0.1697768
26600	0.0656752	0.037693199999999996	0.1697636
26800	0.065685	0.0376882	0.16976460000000002
27000	0.06567680000000001	0.037689400000000005	0.16974499999999998
27200	0.0656828	0.037704800000000004	0.169756
27400	0.06563680000000001	0.03769	0.169707
27600	0.0656198	0.0376732	0.1696184
27800	0.06557139999999999	0.03765159999999999	0.16959600000000002
28000	0.0655362	0.0376374	0.16948619999999998
28200	0.065552	0.0376466	0.1694188
28400	0.0655692	0.0376448	0.169427
28600	0.0655818	0.0376508	0.16943579999999997
28800	0.0656068	0.0376644	0.16947479999999998
29000	0.06559519999999999	0.037660799999999994	0.169398
29200	0.0655856	0.0376702	0.1693792
29400	0.065578	0.037660000000000006	0.16931420000000003
29600	0.0655766	0.0376556	0.1693072
29800	0.0655702	0.037634999999999995	0.16926739999999998
30000	0.0655538	0.0376226	0.1692476
30200	0.0655618	0.0376242	0.1692646
30400	0.06556279999999999	0.0376282	0.169291
30600	0.0655312	0.0376276	0.169288
30800	0.0655194	0.0375988	0.1691826
31000	0.0655202	0.037597599999999995	0.1691436
31200	0.0655268	0.037591	0.16916820000000002
31400	0.06553139999999999	0.0376152	0.16919119999999999
31600	0.0655458	0.037611799999999994	0.16913519999999999
31800	0.065525	0.0376058	0.16907579999999997
32000	0.065506	0.03760979999999999	0.16905679999999998
32200	0.065528	0.03762939999999999	0.1690944
32400	0.0655588	0.037654	0.1691578
32600	0.0655672	0.037672	0.16924
32800	0.0656032	0.0376824	0.1693852
33000	0.0656106	0.037674200000000005	0.1693752
33200	0.06560540000000001	0.0376736	0.1693678
33400	0.0655676	0.0376692	0.16935060000000002
33600	0.06558359999999999	0.037679399999999995	0.1693402
33800	0.0655804	0.0376726	0.169312
34000	0.06558699999999999	0.0376786	0.16931639999999998
34200	0.0655898	0.0376798	0.1692994
34400	0.0655922	0.0376996	0.16936620000000002
34600	0.065594	0.0377018	0.1693866
34800	0.0656026	0.03770140000000001	0.16946979999999998
35000	0.06559380000000001	0.0376952	0.1694712
35200	0.0656332	0.037702599999999996	0.1695914
35400	0.06565220000000001	0.0377104	0.16959760000000002
35600	0.06564020000000001	0.0377	0.169604
35800	0.0656414	0.0376892	0.1695852
36000	0.06564980000000001	0.0376958	0.1695458
36200	0.0656186	0.0376894	0.1695726
36400	0.065595	0.0376876	0.1695466
36600	0.0656202	0.037698	0.16957619999999998
36800	0.065614	0.037701	0.16958160000000003
37000	0.0656218	0.037707599999999994	0.1696184
37200	0.0656214	0.037711	0.169607
37400	0.0656022	0.037701	0.1695722
37600	0.0655844	0.037696400000000005	0.1695814
37800	0.065581	0.0377052	0.1696182
38000	0.0655988	0.037708599999999995	0.1696356
38200	0.0656016	0.037716	0.1696698
38400	0.06557919999999999	0.037715200000000004	0.16964800000000002
38600	0.0655764	0.037717	0.1695914
38800	0.06556880000000001	0.037711	0.1696022
39000	0.06556979999999998	0.0377278	0.16960999999999998
39200	0.0656112	0.037751400000000004	0.16968860000000002
39400	0.06558739999999999	0.03775920000000001	0.169687
39600	0.06557059999999999	0.0377486	0.16962259999999998
39800	0.0655478	0.037741000000000004	0.1696118
40000	0.0655446	0.0377428	0.16959399999999997
40200	0.06554940000000001	0.037738999999999995	0.1695562
40400	0.06551799999999999	0.037742000000000005	0.1695236
40600	0.0654782	0.0377208	0.16944220000000002
40800	0.065509	0.037741800000000006	0.16953000000000001
41000	0.0654856	0.0377396	0.1694848
41200	0.065492	0.0377464	0.1694982
41400	0.0655018	0.0377406	0.1694604
41600	0.0655014	0.037736000000000006	0.1694484
41800	0.065501	0.037736599999999995	0.1694554
42000	0.06546919999999999	0.0377174	0.169356
42200	0.065499	0.037738	0.1693836
42400	0.0654894	0.037731	0.16936559999999998
42600	0.0654804	0.037729599999999995	0.169433
42800	0.0654776	0.03772060000000001	0.1693944
43000	0.0654622	0.03771619999999999	0.1693336
43200	0.0654704	0.03771139999999999	0.1693404
43400	0.0654846	0.0377158	0.1693962
43600	0.0655164	0.037733	0.16945380000000002
43800	0.0655288	0.037723	0.1694322
44000	0.06556799999999999	0.03772879999999999	0.1694854
44200	0.06557559999999998	0.037734199999999996	0.1695048
44400	0.0655414	0.037719600000000006	0.169448
44600	0.065538	0.0377232	0.1694678
44800	0.06552	0.0377104	0.1693904
45000	0.0654918	0.0376968	0.1693702
45200	0.06547940000000001	0.037690999999999995	0.16940539999999998
45400	0.0654576	0.0376814	0.16937760000000002
45600	0.06544900000000001	0.037685	0.1693962
45800	0.06542200000000001	0.037674200000000005	0.1693568
46000	0.06541680000000001	0.037673	0.16931279999999999
46200	0.06540699999999999	0.037676799999999996	0.1693236
46400	0.0654	0.037675	0.16933499999999999
46600	0.0654096	0.037666599999999995	0.1693354
46800	0.06540939999999999	0.037670999999999996	0.169322
47000	0.06538200000000001	0.0376674	0.1692624
47200	0.0653872	0.037674400000000004	0.1692922
47400	0.065381	0.0376674	0.16924979999999998
47600	0.06537459999999999	0.0376604	0.1692294
47800	0.0654034	0.0376664	0.16922259999999997
48000	0.06540460000000001	0.0376624	0.1691818
48200	0.0654062	0.0376672	0.169154
48400	0.06537380000000001	0.037662	0.16910980000000003
48600	0.0653906	0.037674200000000005	0.1691492
48800	0.0654088	0.037675400000000005	0.1691586
49000	0.0653962	0.0376706	0.1691044
49200	0.06539779999999999	0.037677	0.1691162
49400	0.0653852	0.037673	0.16907339999999998
49600	0.06540119999999999	0.0376756	0.1690394
49800	0.0654126	0.037681	0.169051
50000	0.065412	0.0376824	0.16908179999999998
50200	0.0654486	0.0376996	0.1691558
50400	0.0654486	0.037702200000000005	0.1691396
50600	0.06544839999999999	0.0376916	0.1691166
50800	0.0654438	0.0376934	0.169137
51000	0.06542139999999999	0.0376818	0.16910039999999998
51200	0.065428	0.037680399999999996	0.1691362
51400	0.0654238	0.037680399999999996	0.16911079999999998
51600	0.0654196	0.0376846	0.16908099999999998
51800	0.0654122	0.037686399999999995	0.16910419999999998
52000	0.0654134	0.0376918	0.1690964
52200	0.06541759999999999	0.037696400000000005	0.16908879999999998
52400	0.065443	0.037702	0.169079
52600	0.065447	0.0377068	0.1691104
52800	0.0654506	0.0377036	0.169098
53000	0.06544900000000001	0.037707599999999994	0.16911700000000002
53200	0.065453	0.0377166	0.169118
53400	0.06543739999999999	0.0377158	0.1691244
53600	0.0654316	0.037717600000000004	0.1691012
53800	0.06545139999999999	0.037722200000000004	0.16912199999999997
54000	0.0654442	0.037714199999999996	0.16910359999999997
54200	0.0654342	0.0376984	0.16903
54400	0.0654482	0.037702400000000004	0.16904940000000002
54600	0.0654444	0.0377128	0.1690738
54800	0.06544520000000001	0.037700599999999994	0.169049
55000	0.0654382	0.037698999999999996	0.1690712
55200	0.06543220000000001	0.037691	0.16905799999999999
55371	0.0654388	0.0376952	0.1690814
55400	0.0654426	0.04005025	0.1690972
55600	0.0654558	0.0400535	0.16909639999999998
55800	0.0654514	0.040053	0.16907080000000002
56000	0.0654434	0.040051	0.16907
56200	0.0654498	0.04006125	0.1690934
56400	0.065433	0.040048	0.1690562
56600	0.0654472	0.0400505	0.1690578
56800	0.0654358	0.040038250000000004	0.16898680000000002
56811	0.065441	0.04004025	0.16899579999999997
57000	0.06586075	0.04004	0.1690552
57200	0.065845	0.04003525	0.16906300000000002
57400	0.06585350000000001	0.040031250000000004	0.1690572
57600	0.0658635	0.0400275	0.169047
57800	0.06588225	0.0400225	0.169068
58000	0.0658845	0.0400275	0.1690806
58200	0.06587375	0.040019	0.16903400000000002
58400	0.06587675	0.04001425	0.1690318
58600	0.065866	0.04000875	0.16897600000000002
58800	0.06587925	0.0400105	0.1689532
59000	0.06587175	0.04000225	0.168932
59200	0.06588274999999999	0.04000525	0.1689648
59400	0.06589175	0.04001175	0.169006
59600	0.065901	0.04001325	0.1690026
59800	0.06588375	0.04000474999999999	0.16897879999999998
60000	0.0658925	0.04001324999999999	0.1689842
60200	0.065898	0.04001475	0.16898359999999998
60400	0.06591075	0.0400175	0.1689968
60600	0.0659015	0.0400225	0.168997
60800	0.06590075000000001	0.040023	0.16899080000000002
61000	0.06589425	0.04002	0.16898339999999998
61200	0.0658935	0.040025000000000005	0.16898200000000002
61400	0.06590475	0.04003425000000001	0.16897959999999998
61600	0.065913	0.04002625	0.16899080000000002
61800	0.06592724999999999	0.04002700000000001	0.1689686
62000	0.065913	0.0400205	0.168955
62200	0.06591225	0.040019250000000006	0.168964
62400	0.06591	0.040011500000000005	0.1689464
62600	0.06590875	0.04001575	0.16894040000000002
62800	0.0658855	0.039999	0.16892100000000002
63000	0.06586650000000001	0.039994749999999996	0.1688894
63200	0.0658865	0.0399955	0.16889720000000003
63400	0.065866	0.039993	0.1688788
63600	0.06586675	0.039998500000000006	0.16892000000000001
63800	0.06587575	0.04000525	0.1689212
64000	0.06589675	0.040003	0.1689076
64200	0.065901	0.04000225	0.16890339999999998
64400	0.06590475	0.0400065	0.16892580000000001
64600	0.0659115	0.04000825	0.16893760000000002
64800	0.0659245	0.04000975	0.1689718
65000	0.06590625	0.040003750000000005	0.16893180000000002
65200	0.0659045	0.039998000000000006	0.16890880000000003
65400	0.06591849999999999	0.04000875	0.1689224
65600	0.0659045	0.040003500000000004	0.16890639999999998
65800	0.065893	0.04000425	0.16888299999999998
66000	0.06588975	0.040008749999999996	0.1689182
66200	0.0659085	0.040018	0.16894939999999997
66400	0.06589725	0.040014999999999995	0.1689274
66600	0.0658975	0.040009499999999996	0.16890899999999998
66800	0.06588374999999999	0.0400075	0.1689146
67000	0.0658765	0.040001	0.16892060000000003
67200	0.0658825	0.040002499999999996	0.16894399999999998
67400	0.065886	0.040007249999999994	0.168942
67600	0.065899	0.04001375	0.1689454
67800	0.06590825	0.0400205	0.1689416
68000	0.06590299999999999	0.04001875	0.1689344
68200	0.06591274999999999	0.04001975	0.1689398
68400	0.06589974999999999	0.040017	0.168902
68482	0.06590399999999999	0.04001625	0.1689092
68600	0.06591525000000001	0.040021	0.1518565
68800	0.06589300000000001	0.040021	0.15183424999999998
69000	0.06588625	0.040013999999999994	0.15183225
69200	0.06588375	0.040011250000000005	0.15181175000000002
69400	0.065873	0.04000175	0.15175075
69600	0.0658635	0.03999725	0.15173599999999998
69800	0.06584325	0.03999375	0.151687
70000	0.06583025	0.039987749999999996	0.151675
70003	0.0658295	0.039987499999999995	0.15167425
70200	0.06582	0.04155866666666667	0.151663
70239	0.06582425	0.041561	0.15167324999999998
70400	0.069656	0.04156266666666667	0.151669
70600	0.06966866666666667	0.041563333333333334	0.151661
70800	0.06968099999999999	0.04156733333333334	0.15168199999999998
71000	0.069696	0.041564666666666666	0.15168900000000002
71200	0.06969833333333332	0.04156566666666667	0.15167250000000002
71400	0.06971466666666666	0.041565	0.15167275
71600	0.06971933333333334	0.041564333333333335	0.15164275
71800	0.06971433333333334	0.041568666666666663	0.1516445
72000	0.06973	0.041568	0.1516365
72200	0.06975066666666667	0.04158333333333333	0.1516745
72400	0.069763	0.04159433333333333	0.151683
72600	0.06978000000000001	0.041597666666666665	0.151713
72791	0.069774	0.041588999999999994	0.15169775
72800	0.06977166666666666	0.041586333333333336	0.160429
73000	0.06976766666666667	0.041579333333333336	0.16040966666666667
73200	0.06975733333333334	0.04156833333333333	0.16037166666666666
73400	0.06976966666666667	0.041578000000000004	0.16039199999999998
73600	0.06975833333333332	0.04157433333333333	0.16036266666666665
73800	0.06977033333333334	0.04158933333333333	0.16040233333333334
74000	0.06977066666666666	0.041592333333333335	0.16039833333333334
74200	0.069781	0.041598333333333334	0.160415
74400	0.06979099999999999	0.041607	0.160451
74529	0.06978833333333334	0.041613333333333336	0.16047533333333333
74600	0.08404500000000001	0.041611333333333334	0.16047033333333335
74729	0.0840635	0.041611666666666665	0.16046533333333335
74800	0.06842000000000001	0.04160933333333333	0.16046233333333335
75000	0.068423	0.04161433333333333	0.16046466666666667
75200	0.06840700000000001	0.04160666666666667	0.16043733333333332
75400	0.068414	0.04161533333333333	0.16046866666666668
75600	0.0684	0.041606333333333335	0.16044533333333333
75800	0.06837599999999999	0.04159499999999999	0.16043866666666667
76000	0.06839500000000001	0.041605666666666666	0.16046266666666667
76200	0.068387	0.041605	0.16045966666666667
76400	0.06840299999999999	0.041606	0.16048433333333334
76600	0.06841900000000001	0.041618666666666665	0.16050966666666666
76800	0.068428	0.04162433333333333	0.16051766666666667
77000	0.06843099999999999	0.041625666666666665	0.160552
77200	0.068428	0.041624333333333326	0.16055833333333333
77354	0.068436	0.041628	0.16052433333333335
77400	0.068445	0.0419845	0.16051033333333334
77600	0.06843300000000001	0.0419925	0.160529
77800	0.06844700000000001	0.041995000000000005	0.16051233333333334
78000	0.06842899999999999	0.041999	0.160535
78200	0.06844299999999999	0.0419975	0.16052433333333335
78282	0.06844700000000001	0.041999	0.16051633333333334
78400	0.068466	0.0420035	0.174631
78600	0.06845	0.0420045	0.17459599999999997
78800	0.06847	0.042007	0.1745625
79000	0.068471	0.042000499999999996	0.1745545
79200	0.06844299999999999	0.041999499999999995	0.1745585
79400	0.068465	0.042011	0.17457850000000003
79600	0.068459	0.041999999999999996	0.174547
79800	0.06847	0.041983	0.1745455
79817	0.068472	0.041979	0.1745415
80000		0.0419835	0.17457250000000002
80200		0.0419795	0.17454999999999998
80400		0.0419685	0.17450900000000003
80600		0.041962	0.174468
80773		0.041962	0.174423
80800		0.041966	0.199286
81000		0.041970499999999994	0.199214
81200		0.041968500000000006	0.19911800000000002
81400		0.041969	0.199113
81600		0.04196999999999999	0.199138
81800		0.0419775	0.199141
82000		0.04198	0.19914400000000002
82200		0.041983	0.19913499999999998
82400		0.041975	0.199131
82442		0.0419735	0.199148
82600		0.041619	0.199149
82800		0.041632999999999996	0.19919
83000		0.041634	0.199208
83200		0.041641000000000004	0.199222
83400		0.041647	0.1992
83600		0.041649	0.199191
83800		0.041655000000000005	0.199184
84000		0.041662	0.199231
84076		0.041662	0.199221
84200		0.041658999999999995
84400		0.041662
84600		0.041668000000000004
84800		0.041656
84873		0.041647
