# Supplementary material for: Comparative analysis of the effects of cyclophosphamide and dexamethasone on intestinal immunity and microbiota in delayed hypersensitivity mice
Source: PLoS One. 2024 Oct 17;19(10):e0312147. doi: 10.1371/journal.pone.0312147 (PMC11486373; doi:10.1371/journal.pone.0312147)
Supplement: S2 File — (ZIP) [file pone.0312147.s002.zip › 3_AlphaDiversity/Rarefaction/simpson.groups_std.xls]

numsampled	A	C	D
1	0.0	0.0	0.0
200	0.02465173690026729	0.009735251650573805	0.04609141972536754
400	0.02457776983983697	0.0076956006783096545	0.04864878897464972
600	0.02457410528788383	0.007128761021383728	0.04700185826964719
800	0.024966571971337993	0.006580575901849323	0.04590353267669058
1000	0.024001739378636706	0.006637953321619551	0.04436873917861539
1200	0.023557583337430858	0.006421120330596525	0.04598914593466594
1400	0.022980992750531906	0.006298005025402886	0.0473724260535599
1600	0.023036624409839217	0.005933486091666516	0.04807212495615313
1800	0.022895724531012344	0.005803430106411209	0.04830082627864662
2000	0.022854469613185074	0.005845888255859839	0.04758490849313466
2200	0.022674315123063806	0.0060162856232064	0.047215277990286166
2400	0.022495268042412832	0.005974109448277625	0.04759768892288784
2600	0.022598497489877505	0.00592526847493006	0.04743433461428545
2800	0.022487031524858946	0.005818325386225836	0.0478544095167833
3000	0.022554938051344765	0.005760367392797096	0.048096330168735324
3200	0.022751762861369658	0.00577123793479354	0.04813245546406292
3400	0.0225350075926324	0.005903860965503847	0.047896941136151894
3600	0.022479369412863867	0.005984929406434133	0.04769994797481439
3800	0.022396010280851364	0.0059690685621795305	0.048275184766088684
4000	0.022279635315686833	0.005933382382756062	0.04807130739536839
4200	0.022115325157003686	0.00593048307475875	0.0480072635879197
4400	0.0221796879644417	0.00595363824060549	0.04814722522430549
4600	0.02207140553974758	0.00601592239810322	0.04779137533907138
4800	0.02222554479197304	0.006080032606820459	0.047817493026088266
5000	0.021991601255934048	0.0060084951693414905	0.04778497783822862
5200	0.021991645372731895	0.0060807986893170515	0.0479194937765415
5400	0.02202553492426461	0.006092992097483795	0.04789329393871338
5600	0.022043539239423416	0.006129035690873404	0.047789780432640615
5800	0.02208705325524435	0.006112421287836758	0.04785281410429276
6000	0.021945365813765782	0.006109750837800178	0.04781672848700545
6200	0.021860791012678384	0.006189343123466334	0.04795373135846679
6400	0.02191868078375156	0.006203767145855815	0.048119333687198944
6600	0.021875156678296044	0.006150835715575568	0.047714872228687776
6800	0.0220002926275993	0.0061305654551599064	0.04782070245929059
7000	0.02182609996540839	0.006092462621961665	0.04804047961563248
7200	0.02183640845010919	0.006121410197005263	0.04820829224314008
7400	0.022032534028113972	0.006161442306797979	0.04801165663982028
7600	0.021987146683915135	0.0061647766139577165	0.048100292968962254
7800	0.021941614999812568	0.006126109719879329	0.0480009923928662
8000	0.021923920878802683	0.006184386323637942	0.04781773441621843
8200	0.021915824962798	0.006179544457320458	0.04777761136557581
8400	0.021920065150450623	0.006173472021480298	0.04780451102877216
8600	0.02196159367623397	0.006171775579199233	0.04777667911439638
8800	0.02195415349540947	0.006142251338068154	0.04786300473956895
9000	0.02193205208593122	0.006144455346082351	0.04790539273088157
9200	0.022008594930163085	0.006110519102334921	0.04786052877162976
9400	0.02203265532567511	0.006134685297551944	0.047846288009625156
9600	0.022042578553789934	0.006164210655063632	0.047929896283009
9800	0.022073575190711632	0.00614138217341992	0.04771095827165914
10000	0.022109883916475004	0.006135562215477892	0.0476750695940761
10200	0.022120232152940893	0.006122331965844386	0.047696700502236
10400	0.02220438727368985	0.00607476561687774	0.04763471957196766
10600	0.02220304556136387	0.006055381672528994	0.04779062081308424
10800	0.022131886471785454	0.006086318591726857	0.047726818034518066
11000	0.022213709600154584	0.006081432619046273	0.04772476406751531
11200	0.022231258518131625	0.006067899949735493	0.04777239429000812
11400	0.02219337423196391	0.0060469177851199514	0.04783408588339491
11600	0.02211081473623258	0.006051435036419047	0.04773086688401961
11800	0.022067775907417583	0.006052025859164849	0.04787277177373375
12000	0.022082465091107922	0.006060011988436989	0.047902986432998104
12200	0.0220747128361843	0.006041165806365524	0.04786775664056129
12400	0.022150504730141032	0.00603899079317066	0.047959727988177756
12600	0.022191206084843606	0.00603738533638528	0.04788448088055252
12800	0.022120351409957304	0.006047922767364013	0.04786918400495249
13000	0.022050571493727775	0.005999845206336577	0.04786311686674825
13200	0.02199526324689023	0.006005037218868838	0.04791068471959047
13400	0.022018947295454432	0.006039128057923594	0.047991824404787956
13600	0.021999789573993657	0.006033377594681108	0.04799422312841413
13800	0.02200551906227163	0.006049592118482038	0.04801545916993818
14000	0.022016455709309796	0.006003075520098012	0.048128248059741384
14200	0.022025064987418314	0.006016841679818408	0.04814610495460666
14400	0.022015526680050152	0.005973138940289265	0.04814187037496571
14600	0.021966551128932373	0.005957303895219716	0.04813558893895452
14800	0.021926566552928434	0.0059421588417005455	0.04820279595625134
15000	0.021913582504921463	0.005954214868477622	0.048124388590401856
15200	0.021899291890378557	0.005980002658862283	0.04808151988758259
15400	0.021889312122586223	0.00598970992619843	0.04801644411553191
15600	0.02189583600367887	0.005994733747215134	0.04795746905853144
15800	0.021865433318368054	0.006023592673811865	0.04806711323451823
16000	0.021841685981169125	0.0060184260567028615	0.04804583197115021
16200	0.021790961995744932	0.006012819039352506	0.04798629700445742
16400	0.021788904212924527	0.0060319193628562365	0.04805422342833145
16600	0.021789246620753093	0.006039783009347272	0.04801392715348329
16800	0.02174788533857947	0.006067895903853329	0.04807670606125174
17000	0.02177790063803213	0.006111905619362918	0.048066094227636184
17200	0.021775143501249306	0.006106734012547129	0.04793399439854768
17400	0.02178341691057672	0.006064974344545901	0.0479700455357299
17600	0.02178429322470665	0.006052532610403682	0.04793748677183651
17800	0.021718798585557166	0.006048379163048561	0.04790003183506249
18000	0.0217010318026586	0.006058866478145892	0.047822415818316845
18200	0.021699791849232104	0.0060540453004581975	0.04782414076070787
18400	0.02168868140989673	0.006046587153097191	0.047891584892337816
18600	0.021642869051953343	0.0060135221792224245	0.04790042112236593
18800	0.021628829702505865	0.006018718077796965	0.048008419582402415
19000	0.021580647847087443	0.006019467277093547	0.04808244173812306
19200	0.021569378252513444	0.006018451270883562	0.048064776118276066
19400	0.02155032077023449	0.006016020295843425	0.04809798878123701
19600	0.021570361598730794	0.006025697635958842	0.048112113029880534
19800	0.02152624138116081	0.006050176592464055	0.04807032529326176
20000	0.021520631782082977	0.0060471491382303455	0.04797103830125005
20200	0.021511525050539767	0.006046163105639808	0.0479471213056634
20400	0.02154893824994633	0.006034745081608667	0.04799000782767181
20600	0.02151951488068446	0.006020183942372524	0.04796507649842749
20800	0.02151935611722618	0.00599403267425195	0.04800931699889096
21000	0.021562794176543998	0.006013366677660694	0.04801927486124712
21200	0.021553412567387093	0.00599988201550664	0.04801343309637419
21400	0.021547046707147598	0.005994143583532179	0.04801956908074039
21600	0.021555935486542912	0.005993699967465838	0.04795236514187804
21800	0.021539193701250754	0.0059879349779368846	0.047948019283386455
22000	0.02151433574851894	0.005974289765319388	0.04802406082683971
22200	0.021534863349926325	0.005978760423365366	0.04796578106004321
22400	0.021508768172538374	0.0059920546726477735	0.047945720458660336
22600	0.021476795822468493	0.005987626725172502	0.04793081098312441
22800	0.021487305887430374	0.00598860729218405	0.04789070759552421
23000	0.021475408354673958	0.005986639190731307	0.047891367638646536
23200	0.02149809962066415	0.005970247842426644	0.04794412706786933
23400	0.02150753465183771	0.005963211701759378	0.047944164923377275
23600	0.021543325270254814	0.0059616785639616645	0.04799965664668863
23800	0.021536410912684597	0.005980412627904533	0.04794568889900321
24000	0.021551007127278303	0.005973246479093257	0.04795122725436753
24200	0.021552567450306245	0.005992283137502766	0.04793534751308267
24400	0.021582608097725355	0.006009864915287197	0.047934736955573244
24600	0.02158131601177278	0.0060016731833714525	0.047948595967973864
24800	0.021554891702349144	0.006006202902000562	0.04800640250216631
25000	0.021569506508031192	0.005995717696823292	0.0481157020129604
25200	0.02158753024317511	0.006012229395157841	0.048040816682275486
25400	0.02158481203300135	0.006010684545041439	0.04810987536566687
25600	0.021580910527593592	0.005999438932100231	0.04814976181664868
25800	0.02161612988025377	0.006011707220083158	0.04812305251124454
26000	0.02162957263331849	0.006015464637083325	0.04811192024540281
26200	0.021648172514094576	0.00600845773056614	0.04804873074598328
26400	0.021692076624887716	0.006029101093861342	0.04806455552379529
26600	0.021695235610612755	0.006025990599063359	0.04812842429168027
26800	0.021700725022450285	0.00602545597444708	0.04811141227713026
27000	0.02167950461149885	0.006017695929506575	0.04809781067782608
27200	0.021659678603340355	0.006003161642001655	0.04801643809155361
27400	0.021630991671673306	0.006011183993191356	0.0480279331066828
27600	0.02163727513343582	0.006011018857065746	0.0480496770051579
27800	0.021619706202906645	0.0060173810582345565	0.0480360748968939
28000	0.021602374584753403	0.006007720432909638	0.04803951878609943
28200	0.02161102737030334	0.006004995778516417	0.0480228456278884
28400	0.021633914849143697	0.005990011243729016	0.04802735740179757
28600	0.021648698626014453	0.0059980833355331095	0.04804259095531797
28800	0.021680697986919146	0.005996741807014873	0.048045295817592794
29000	0.021686124266452042	0.00599683476510734	0.048006220128229214
29200	0.021706215936915397	0.006001055882092751	0.04802263193224629
29400	0.021703919772704652	0.00599383695974457	0.048072436808424844
29600	0.021686949631056926	0.0059827546163953626	0.048063469596981864
29800	0.021696080699057152	0.005991867655414294	0.048029466921880364
30000	0.02171236508766376	0.005973480710607511	0.048001907600636044
30200	0.021703074314483647	0.005976303054564751	0.04794821846846867
30400	0.021693668378123605	0.005985791693669269	0.047935554487248816
30600	0.021659742858584453	0.005985084610930743	0.047880994982351814
30800	0.021642241942552997	0.005960020025134142	0.04784067471618685
31000	0.021653197239668784	0.005959947801784844	0.04784891772339265
31200	0.021674887766722117	0.005954025612978165	0.04787086718663033
31400	0.021656650775223763	0.005958188373994229	0.047917324609164064
31600	0.021656091030008158	0.005952777645771761	0.04788090319950116
31800	0.021636740107973753	0.005951359903417033	0.04786597234675172
32000	0.02163987275840595	0.005962701459908923	0.047875391661061105
32200	0.021654471258841675	0.005960082784659955	0.04790021630222562
32400	0.021648643784311288	0.005978785119068922	0.04790374799741664
32600	0.021634968770488205	0.005986423765488039	0.04789249596753128
32800	0.02164381340475841	0.005983142510420421	0.04793504133408045
33000	0.021666368207431536	0.005987549598959494	0.04793729057529222
33200	0.021663226070924888	0.005995449466053399	0.04799471559140652
33400	0.021641782985696904	0.005993719980112518	0.04800596294003486
33600	0.021659047746842422	0.005988239373972953	0.047981307622864976
33800	0.021669292323470094	0.005983935519371844	0.04795958580930406
34000	0.021662138202402828	0.005979362449291731	0.04796701572226482
34200	0.021669582891694062	0.005982474212230254	0.047960606108555376
34400	0.021652435837568023	0.0059851635984323765	0.0479349291300196
34600	0.021685720774279105	0.005982643955643693	0.04793748933559203
34800	0.02169261681540519	0.006000190105321666	0.047943804888640196
35000	0.021681622833634943	0.006004217409454793	0.047935301623125294
35200	0.021700279288525293	0.006004255599156319	0.047900774297499615
35400	0.021703524107849398	0.005996852074213604	0.047957997073480876
35600	0.0216871519268898	0.005996266963703335	0.047930474142240664
35800	0.02170424971750924	0.005992950291801194	0.04789609337096294
36000	0.021689684534358728	0.0059940594508229575	0.04789902852563924
36200	0.021702804445508882	0.006000842840801613	0.047901406610871035
36400	0.021695129729964742	0.006007009389038775	0.04784168580641781
36600	0.021700218839910346	0.006015666172586376	0.04783247072543921
36800	0.021698027963388742	0.006007855232942951	0.04780945020913753
37000	0.02169459077051236	0.006001628512328968	0.04781310003335905
37200	0.021679425760383966	0.006004631753904647	0.04781487190717967
37400	0.021674179193224365	0.006001399253507469	0.04781958452036153
37600	0.021673310956104513	0.0059935642400828545	0.04782037096572964
37800	0.021655978735674822	0.00599116142329682	0.04780488403604804
38000	0.021674582111311853	0.005991152501814655	0.047820266825897156
38200	0.02166354733879011	0.006002414180977515	0.047807358625006686
38400	0.02164865124436162	0.006005032947453326	0.04776814826848535
38600	0.0216625028863241	0.005999308918533867	0.04779565651081696
38800	0.021677441677928695	0.006000215329469437	0.047789843478504936
39000	0.021666132400592404	0.0059955640852216744	0.047782826245420025
39200	0.021697221013300298	0.00599537244881417	0.04777556715832895
39400	0.021664710286546648	0.006004258713613197	0.04775575666869912
39600	0.021652699549940653	0.006004287160021579	0.04773528043596266
39800	0.021629141342179994	0.006006277341248903	0.04774227436664492
40000	0.02163212865854861	0.006000176639066553	0.04779055645208579
40200	0.021629062203433608	0.005991910755343406	0.04782204752726507
40400	0.02160595502402058	0.00599342756692696	0.047845465969096806
40600	0.021591056254847744	0.005990208318581247	0.0478167998845594
40800	0.02161212203833765	0.005995890567713859	0.047845892310625776
41000	0.02158801911477753	0.005997231844776388	0.047864519747930205
41200	0.021575053684753605	0.005991796333321083	0.04783399908746916
41400	0.02157521907652388	0.005993808580527074	0.04778369766248736
41600	0.02157888077032727	0.005996037024568813	0.04774300762729553
41800	0.021562787632864167	0.0060000185249714025	0.04776368940209706
42000	0.021555960201299313	0.005999567301064302	0.047757422847134454
42200	0.02157166397151597	0.006004424160566942	0.04775084585428828
42400	0.021572308425386467	0.005997011880928702	0.04775332975615417
42600	0.021554866858786204	0.005998563019590607	0.047773408932166445
42800	0.021557486919861507	0.00599729491520969	0.047797892425294246
43000	0.02154859553892086	0.005993140470571334	0.04781859243850659
43200	0.021560665894169412	0.006005005728556801	0.04781475361538527
43400	0.021579442724500554	0.006002823518978384	0.047832909855036
43600	0.021569162589215186	0.006013072966462322	0.04783426906204379
43800	0.021605745895478822	0.006002218339914004	0.04784669309053657
44000	0.02162331400363968	0.006004411644782528	0.04784914811467389
44200	0.021621698298237353	0.005999488911565719	0.04787510135446191
44400	0.021590966184958003	0.005992331207468425	0.0478508062993718
44600	0.021594247648390068	0.005997934744559998	0.047870039907023265
44800	0.021571347326952022	0.005996608983417211	0.0478682840229311
45000	0.02155150289886995	0.005989085464409404	0.047862483629665525
45200	0.02154535667609149	0.005987010648061349	0.047850993216442234
45400	0.02154133450601425	0.005970551716550155	0.047883531660686866
45600	0.021533798457308916	0.005979901002525042	0.04788592874947712
45800	0.021527447897974342	0.005975928187319525	0.04789677155821675
46000	0.021531911183171826	0.005974003431535672	0.047889639534037
46200	0.02152399574893101	0.005982124472125268	0.047928322574444425
46400	0.021528943204439918	0.005977875918752412	0.04795047829271361
46600	0.021540594891970837	0.005974572645804882	0.04798226456514948
46800	0.021545442274411544	0.005969854646471721	0.04799998275520525
47000	0.02154929035954549	0.005978415952407459	0.048009947133901325
47200	0.02155956610648739	0.005976369658915016	0.0480193435992205
47400	0.021542930383306725	0.005969644277509338	0.04802871606861878
47600	0.021544412878980946	0.005964532446051406	0.047987435754580594
47800	0.021560916673462653	0.0059553134090491	0.048009303992038885
48000	0.021549129989398647	0.0059489393424374416	0.04803145812069419
48200	0.021570978053857458	0.005953477026074767	0.04801015524865548
48400	0.021546895094189326	0.005952937216198401	0.04801774875710023
48600	0.021560049508291948	0.005950190391911844	0.048025052896378984
48800	0.021568165654501082	0.0059516538709841	0.04800870462530726
49000	0.021565665412873313	0.005939589026186913	0.04798666680235251
49200	0.02156569134528267	0.0059390489558514325	0.04800273489812847
49400	0.021575808610571245	0.005934103259971132	0.047969183975756766
49600	0.02157421059274244	0.005929366939227157	0.047974684707666394
49800	0.021579450324324758	0.0059287283206434765	0.047979893830645354
50000	0.021577841006458452	0.005931962516739293	0.047951410831173664
50200	0.021589907544961828	0.0059367552838229705	0.04793406439266338
50400	0.02160278659802943	0.0059396364535213774	0.04788101493076353
50600	0.021611221871981234	0.005945205152053205	0.04788248641518107
50800	0.021613434368466296	0.005952680387858902	0.04789038862861734
51000	0.02159706402037092	0.005956712910658025	0.04785523529667365
51200	0.021620787277525307	0.005962691028386429	0.04786489189061227
51400	0.02159951208245223	0.005964831833337803	0.0478667724282722
51600	0.021592550643682647	0.00595503696881892	0.04786707396530522
51800	0.02158198091464266	0.005957529840462402	0.0478604221429356
52000	0.021591895060415613	0.005956879946750649	0.04783598852119605
52200	0.021593000713194078	0.005958398215963754	0.0478228709583605
52400	0.021609731222298905	0.005957151962137613	0.04782900592736588
52600	0.021605682319704687	0.005955538951262093	0.04782336346703356
52800	0.021609872681253816	0.005946390400907093	0.04782143545524329
53000	0.021604341727995326	0.005951250524049547	0.0478281767946469
53200	0.021611099555552463	0.005954036891051318	0.0478224741204384
53400	0.021606046521749415	0.005948102277197323	0.04784761693961362
53600	0.021604032431469834	0.005943418443959671	0.047836140941760766
53800	0.021608880230127615	0.005939964368580002	0.04782164908804379
54000	0.021601082037712833	0.005932994749702715	0.04781987055921419
54200	0.0215994989687261	0.005925373515652832	0.04777871908077905
54400	0.021618687719193317	0.005939901287058567	0.047798350398313955
54600	0.02161563770282986	0.005945996905481871	0.04782465116129964
54800	0.021619122142214744	0.0059456851413441005	0.04778372704174508
55000	0.021612024643702408	0.005941377407638737	0.04778494215963853
55200	0.021611326664506277	0.00593290350503023	0.0477835761899421
55371	0.02161680299443005	0.005940815491159442	0.047777769085632284
55400	0.021618575919796375	0.0032010306022696275	0.04777986722145636
55600	0.02163161795150793	0.0032005821866237603	0.04774998165758809
55800	0.021634614517018785	0.00320218519139665	0.04779240148496411
56000	0.0216320690596161	0.003205725606889436	0.04780485297017447
56200	0.021636342001364276	0.0032031283016243114	0.047829176145946735
56400	0.021628558123462597	0.003200485588156895	0.04785669685843352
56600	0.021635227123836715	0.0032032230123215997	0.04784518228306796
56800	0.021627641565829595	0.003204980226148049	0.04784632577011529
56811	0.02163368147126143	0.003204980226148048	0.047844070063070517
57000	0.024952637407363042	0.0032054902901116375	0.04785799402085299
57200	0.02493715424822969	0.003207630420835085	0.04785237519183348
57400	0.024935190721815898	0.0032106750458431622	0.04784212821039633
57600	0.0249531899697547	0.003214866871271657	0.04782466862404798
57800	0.02495374322454783	0.0032063861796941015	0.047856144762193284
58000	0.02496593989818929	0.00321571770112573	0.04784700413087532
58200	0.02495031289549959	0.00321212930416362	0.04787749262962713
58400	0.024959608308558583	0.0032113606020916876	0.04787508279052895
58600	0.02495390836455618	0.003206486693667489	0.04785634910333216
58800	0.024974568790071237	0.003205761739950951	0.04784247904007483
59000	0.024965616413713212	0.0032045450405114727	0.04781415689416682
59200	0.024959423769724064	0.003205107213495362	0.04783001429228304
59400	0.024969158460989422	0.003200434176274629	0.04784653686004872
59600	0.024981288224055487	0.0032029853132143236	0.04785131896614763
59800	0.024973821084954807	0.003209093368850461	0.047845453323173776
60000	0.024966207688260005	0.0032145660541769336	0.0478548182809213
60200	0.024979586572506228	0.003211379597099456	0.04785571144388097
60400	0.02499144171344796	0.0032174704867851296	0.047877918722517586
60600	0.025006536018942455	0.0032241675411388503	0.047890375421372505
60800	0.02500805076203794	0.0032346375376539525	0.0478874956037586
61000	0.025003282629486874	0.003234837863015706	0.04783900225548188
61200	0.025002789731014684	0.003233317697556695	0.04784929144720954
61400	0.025019407138925844	0.0032289651980162296	0.04782565558672459
61600	0.0250188368634515	0.0032356972844607484	0.0478371254957904
61800	0.025034463663451363	0.0032355775373184917	0.04785010823707717
62000	0.025009410668786255	0.003236765309173134	0.047878945451001735
62200	0.025014652670984655	0.003248924475884288	0.04788595216240354
62400	0.02501641038731709	0.0032399175401029373	0.04788540205845617
62600	0.02502026623059795	0.0032392821607057734	0.04788269853819853
62800	0.024993702360127972	0.0032350988650529143	0.04792051575786721
63000	0.024980187088971137	0.0032356472175851733	0.04794433922060038
63200	0.024993553842274342	0.003232015315557771	0.04795645394730515
63400	0.02498563615359833	0.0032316287946895514	0.04795174741028736
63600	0.024994526792546667	0.0032346654128879116	0.04794792210304843
63800	0.024984191353400523	0.003230150190006647	0.04791554840758895
64000	0.025002408982269426	0.0032187275953912777	0.047916985415403575
64200	0.025005572912186327	0.0032253849770221225	0.047900750143395454
64400	0.02500320163999003	0.003222716607667098	0.04790320549503968
64600	0.02501459853099119	0.003217181206688034	0.04790174676146998
64800	0.025008495429886753	0.0032217944663391128	0.04792013100149039
65000	0.025002876706157896	0.0032240471848284115	0.04792444248710672
65200	0.024994279938951366	0.003222092798167054	0.04795493871542325
65400	0.0250009064169015	0.0032260596579522017	0.04795737808512888
65600	0.02499943826702245	0.003220665614434385	0.04793809483907342
65800	0.024996319102353184	0.0032180823870746377	0.047950715828859125
66000	0.024991558059672875	0.003214288036771645	0.0479220445014609
66200	0.025003024623699698	0.0032117038053552384	0.047914251223409525
66400	0.025007829952170317	0.003211490100664592	0.04793426028218231
66600	0.02501547295175528	0.0032084441192993646	0.047916620691572154
66800	0.025012316904210748	0.0032032082355039015	0.047902122706619164
67000	0.025020150738954396	0.0032071356898848756	0.04791342053955238
67200	0.02502898387203657	0.0032043972392115593	0.04790613592745714
67400	0.02505272854068661	0.0032078669314670742	0.047892003685375294
67600	0.025053863640830596	0.0032017795442534766	0.047884662328348926
67800	0.025054693084995746	0.003200886595929324	0.0478774579504802
68000	0.025038419771756096	0.0031976260334817125	0.04790183112157612
68200	0.025048508237351514	0.003195164614955958	0.04788564563833301
68400	0.025046557586156756	0.003195476490290613	0.04787522064701113
68482	0.02504592686778963	0.0031927309496208233	0.047873314045509735
68600	0.02504734203297162	0.0031919894527812362	0.033298981530971786
68800	0.025040944417759753	0.003198607717950628	0.033270304911687636
69000	0.025021093599534503	0.003204221070192671	0.033245986498373
69200	0.02502534062871739	0.0032013952557179413	0.033220699464590844
69400	0.025014801285105852	0.0032009460450518885	0.03324665720915915
69600	0.025020479365245315	0.0032024119425832754	0.0332777029355493
69800	0.02501940123684018	0.0032024749153324083	0.033254748362702535
70000	0.02502026135455023	0.003200829306601649	0.03323743338466434
70003	0.025019933513101108	0.0032006616503466897	0.033237109444866
70200	0.025009107394440663	0.0007140800608708605	0.03324469624867502
70239	0.02501256467424589	0.0007146600590490539	0.03325369359309329
70400	0.029166353834512812	0.0007125351453320225	0.03323195895519854
70600	0.029181791331810557	0.0007180427099646168	0.03323577600518253
70800	0.029192615778651967	0.000726987161739009	0.03322778111761302
71000	0.02919943127870815	0.0007320138887571304	0.033240654275550396
71200	0.029200231323284635	0.0007328037481709083	0.03325331871658326
71400	0.029213086662202157	0.0007299773969103405	0.03323347298909139
71600	0.02920226204137846	0.0007193582788383904	0.03320194444481627
71800	0.029200231323284635	0.0007109460832815187	0.03319741855927957
72000	0.029196793060197554	0.0007054835221321583	0.0331776782239706
72200	0.029211088345580914	0.0007015200163454589	0.03321039114995987
72400	0.029211639580824626	0.0007066076233195692	0.03324097574781263
72600	0.029211992862521383	0.0007126130319698996	0.033251654124268774
72791	0.029206462024695835	0.000712317345008528	0.033273367572028735
72800	0.029203881494303686	0.0007127989431342738	0.03469226292705624
73000	0.029210695461308913	0.0007133507786028794	0.03470354567379726
73200	0.029204046882809462	0.0007069662886823756	0.03467915110456617
73400	0.02921362177706375	0.000708026129461334	0.034698182704574025
73600	0.029213146772186886	0.0007077049761965305	0.034711141530254126
73800	0.029209685728082267	0.0007113545763775837	0.03471586214302238
74000	0.029213443178326876	0.0007060604317856487	0.03471966084703787
74200	0.02920903615321806	0.0006965273385397988	0.034733591046708666
74400	0.029222700918977357	0.0006897050094061941	0.03475587853874506
74529	0.0292247462663636	0.0006911905188392947	0.0347446751363908
74600	0.022106986407016218	0.0006955072489437727	0.03475914501729485
74729	0.022121835649421127	0.0006985272602650026	0.0347689727534958
74800		0.0007006435137310089	0.034776837828263414
75000		0.0007053235664100063	0.034730833352128676
75200		0.0007111971128550311	0.03472444449279691
75400		0.0007045724471857595	0.034768002780334296
75600		0.0007095719366867118	0.0347561753122137
75800		0.0006995648647552316	0.03475393388284747
76000		0.0006975574050451607	0.034748144904920224
76200		0.0007020085469565171	0.03476323905123534
76400		0.0007030021337094216	0.034782285093612426
76600		0.0007065028898265971	0.034792326946229586
76800		0.0007110037505761331	0.034816293690359025
77000		0.0007170037191907258	0.03482614952876645
77200		0.0007165098277995433	0.03482974087376095
77354		0.0007095132134076135	0.03481137264362516
77400		0.0005084097756731258	0.03481199247864639
77600		0.0005041671349860047	0.03478643538794972
77800		0.0005006316010800685	0.0347757421392173
78000		0.0005034600282048249	0.03478493031472105
78200		0.0005055813485483866	0.034802168270573794
78282		0.0004978031739553268	0.03481247828485258
78400		0.0004886107857999024	0.03508522426891411
78600		0.0004956818536117724	0.03509370955028833
78800		0.0005020458146424504	0.035073203453633975
79000		0.0004970960671741469	0.03505764710444783
79200		0.0005041671349860097	0.035027948619638004
79400		0.0005006316010800759	0.035022291765388534
79600		0.0004992173875176989	0.03500319988229647
79800		0.0004935605332682131	0.03505481867732308
79817		0.0004935605332682057	0.035066132385822076
80000		0.0004829539315504141	0.03508593137569531
80200		0.00047729707730091855	0.0351375501707219
80400		0.0004801255044256651	0.03517290550978124
80600		0.0004709331162702406	0.035170077082656494
80773		0.0004780041840821033	0.035158763374157506
80800		0.0004808326112068548
81000		0.0004871965722375352
81200		0.0004956818536117675
81400		0.000490732106143464
81600		0.0004850752518939734
81800		0.0004985102807365141
82000		0.0004935605332682131
82200		0.0005006316010800759
82400		0.0005006316010800832
82442		0.0004956818536117724
82600
82800
83000
83200
83400
83600
83800
84000
84076
84200
84400
84600
84800
84873
