# Supplementary material for: Comparative analysis of the effects of cyclophosphamide and dexamethasone on intestinal immunity and microbiota in delayed hypersensitivity mice
Source: PLoS One. 2024 Oct 17;19(10):e0312147. doi: 10.1371/journal.pone.0312147 (PMC11486373; doi:10.1371/journal.pone.0312147)
Supplement: S2 File — (ZIP) [file pone.0312147.s002.zip › 3_AlphaDiversity/Rarefaction/simpson.xls]

numsampled	A1	A2	A3	A4	A5	C1	C2	C3	C4	C5	D1	D2	D3	D4	D5
1	0.0	0.0	0.0	0.0	0.0	0.0	0.0	0.0	0.0	0.0	0.0	0.0	0.0	0.0	0.0
200	0.076206	0.039488999999999996	0.056948	0.062678	0.10542	0.044135	0.042938	0.036354000000000004	0.020383000000000002	0.041049	0.14286500000000002	0.184643	0.120628	0.238459	0.148368
400	0.073517	0.039263	0.056084	0.0625	0.10528299999999999	0.041388	0.042957999999999996	0.037188	0.024373	0.041926	0.14062	0.18595599999999998	0.12072000000000001	0.242957	0.14463299999999998
600	0.071296	0.041925	0.05654	0.062255	0.107503	0.04145	0.042087	0.037488	0.025854000000000002	0.043185	0.13961199999999999	0.189832	0.125936	0.240825	0.146038
800	0.073901	0.041826999999999996	0.056513	0.063901	0.108358	0.04278	0.0416	0.036328	0.027377999999999996	0.04268	0.142627	0.19325499999999998	0.127237	0.24073000000000003	0.152265
1000	0.073925	0.041547	0.055471000000000006	0.063222	0.105279	0.042205	0.040868	0.035528	0.026777	0.04239	0.14118699999999998	0.19151500000000002	0.12755	0.236931	0.152694
1200	0.071918	0.040463	0.055402	0.06299400000000001	0.103619	0.042807	0.040129000000000005	0.035572	0.027087	0.041707999999999995	0.138154	0.193958	0.126931	0.23832399999999998	0.151316
1400	0.071023	0.040353	0.054798	0.061587	0.101841	0.041951999999999996	0.040241000000000006	0.035254	0.026893	0.041303	0.13459200000000002	0.194082	0.124421	0.23778400000000002	0.14770999999999998
1600	0.069592	0.039971	0.054639	0.06274500000000001	0.101957	0.041269	0.039577	0.036039999999999996	0.027199	0.041361	0.132715	0.194322	0.123672	0.23747800000000002	0.14514000000000002
1800	0.068104	0.039238999999999996	0.054428	0.063308	0.10118400000000001	0.041254	0.039466	0.035936	0.027284	0.040875	0.131659	0.193502	0.124142	0.237724	0.14364200000000002
2000	0.069437	0.039862	0.05417	0.063346	0.101327	0.041322000000000005	0.039771	0.036364	0.027524	0.041539	0.133141	0.19583499999999998	0.126581	0.237414	0.14488199999999998
2200	0.07009800000000001	0.039786	0.054635	0.063385	0.100883	0.041336000000000005	0.040038	0.036041000000000004	0.027513	0.042168000000000004	0.133405	0.19614	0.127342	0.23745700000000003	0.146755
2400	0.069371	0.039743	0.054318	0.063372	0.100374	0.041059	0.040195999999999996	0.036341000000000005	0.027379	0.041874	0.13228	0.196569	0.128717	0.237997	0.145035
2600	0.069025	0.039823000000000004	0.054376	0.064261	0.100797	0.041129	0.039923	0.036088999999999996	0.027548000000000003	0.042026	0.13254200000000002	0.196232	0.12859600000000002	0.237617	0.144621
2800	0.068691	0.039723	0.054349	0.063899	0.100445	0.041158	0.039693	0.03607	0.027731	0.041961	0.13209200000000001	0.195366	0.12753699999999998	0.238382	0.14494400000000002
3000	0.068503	0.039782	0.05430599999999999	0.063817	0.100662	0.041181	0.03935	0.035901999999999996	0.027719	0.041748	0.132151	0.19561199999999998	0.125913	0.238146	0.145299
3200	0.068823	0.040118	0.054707000000000006	0.063408	0.10148099999999999	0.041193	0.039843	0.035961	0.02793	0.041996	0.132878	0.195189	0.126324	0.239238	0.146036
3400	0.069174	0.04007	0.054572	0.063114	0.100799	0.041123	0.040182	0.03583	0.027687	0.041985	0.132655	0.194659	0.126423	0.23874299999999998	0.146006
3600	0.069013	0.040267000000000004	0.054587000000000004	0.063091	0.10081799999999999	0.041318	0.040387	0.035679	0.027670999999999998	0.042025	0.133888	0.195484	0.1262	0.238504	0.146456
3800	0.069029	0.040413	0.054268	0.063454	0.100631	0.041429	0.040172	0.035601999999999995	0.027737	0.042089999999999995	0.133203	0.196253	0.125839	0.239326	0.146825
4000	0.069007	0.040395	0.054109000000000004	0.06362999999999999	0.100281	0.04143	0.040141	0.035296	0.027694999999999997	0.041707999999999995	0.133577	0.19627999999999998	0.125628	0.238733	0.146546
4200	0.068573	0.040227	0.053826	0.063675	0.099691	0.041393	0.040113	0.03512	0.027688	0.041651	0.13385899999999998	0.197299	0.125605	0.238339	0.146774
4400	0.068194	0.040213	0.054002	0.064028	0.099952	0.041366	0.039991000000000006	0.035233999999999994	0.027657	0.041859	0.13376300000000002	0.197655	0.125607	0.23868899999999998	0.147294
4600	0.068618	0.040406	0.054197	0.063875	0.099834	0.04119	0.040053	0.035138	0.027509	0.041948	0.134305	0.197985	0.125906	0.23818699999999998	0.147825
4800	0.06913899999999999	0.040838	0.05424	0.063863	0.100503	0.041439	0.040352	0.035345999999999995	0.027597000000000003	0.042145999999999996	0.135131	0.198627	0.126033	0.23883000000000001	0.14899600000000002
5000	0.069065	0.040863	0.054251	0.064085	0.099944	0.041587	0.040043	0.035494	0.027629	0.041961	0.135213	0.198351	0.12618800000000002	0.23891500000000002	0.148733
5200	0.06905599999999999	0.041112	0.054315999999999996	0.064051	0.10014400000000001	0.0416	0.040076	0.035455	0.027523000000000002	0.042067	0.134757	0.197978	0.12554300000000002	0.239027	0.149477
5400	0.069142	0.041043	0.054097000000000006	0.064038	0.10009900000000001	0.041544	0.040064999999999996	0.035207999999999996	0.027525	0.042087	0.134438	0.19803900000000002	0.12546400000000002	0.238675	0.149316
5600	0.069343	0.040952999999999996	0.05405	0.063979	0.10004099999999999	0.041460000000000004	0.040147	0.035267	0.027481000000000002	0.042230000000000004	0.13381099999999999	0.197769	0.125753	0.238283	0.14902200000000002
5800	0.069127	0.040882	0.053971000000000005	0.064169	0.100106	0.041363	0.040304	0.035118	0.027504	0.042116	0.133689	0.197879	0.125736	0.23835	0.149062
6000	0.069297	0.040817	0.053922000000000005	0.064208	0.099662	0.041443	0.040343000000000004	0.035202	0.027512	0.042062999999999996	0.13389700000000002	0.19752	0.12604100000000001	0.23868899999999998	0.149047
6200	0.069128	0.040923	0.05387	0.0643	0.099525	0.041586	0.040434	0.035237	0.027417	0.042109	0.133398	0.198216	0.125718	0.23830700000000002	0.14899
6400	0.069221	0.040976	0.054033000000000005	0.06395	0.099743	0.041589999999999995	0.040548	0.035227999999999995	0.027451999999999997	0.042175	0.133892	0.19863	0.125494	0.23884699999999998	0.149497
6600	0.069221	0.040983	0.053860000000000005	0.06414600000000001	0.09958600000000001	0.041482	0.040458	0.035154000000000005	0.027471	0.04206	0.134037	0.197793	0.125659	0.23824299999999998	0.149446
6800	0.069135	0.040958	0.053991	0.064363	0.099952	0.041543000000000004	0.040514999999999995	0.03512	0.027551	0.042013	0.134209	0.19806500000000002	0.125704	0.23865100000000003	0.14985
7000	0.069116	0.040829000000000004	0.053928	0.064179	0.099384	0.041382	0.040458999999999995	0.035095999999999995	0.0275	0.041876	0.133805	0.19759200000000002	0.12486300000000002	0.238826	0.150248
7200	0.069334	0.040938	0.05380599999999999	0.063924	0.099413	0.041507	0.040567	0.035117	0.027561000000000002	0.041981	0.133128	0.197977	0.125157	0.238979	0.150279
7400	0.06919700000000001	0.040949	0.053836	0.063862	0.09994700000000001	0.041582	0.040567	0.035209	0.027542	0.042128	0.133273	0.198297	0.12566	0.23854099999999998	0.149726
7600	0.068966	0.040871	0.053739999999999996	0.06379299999999999	0.099763	0.041475	0.040583999999999995	0.035077	0.027499000000000003	0.042076	0.132965	0.198074	0.125513	0.23854899999999998	0.14944000000000002
7800	0.069094	0.040838	0.05385	0.06386599999999999	0.09965	0.041436	0.040455	0.035095999999999995	0.027563	0.042137	0.133019	0.198246	0.1257	0.238148	0.14874300000000001
8000	0.069079	0.040929	0.053814999999999995	0.06383	0.09965800000000001	0.04148	0.040563	0.035144	0.027488	0.042196	0.133203	0.198735	0.12598299999999998	0.237738	0.14887
8200	0.068762	0.040819	0.053808	0.063864	0.09959	0.041393	0.040514999999999995	0.035087	0.027438	0.042148000000000005	0.13298800000000002	0.19825	0.12573800000000002	0.23762399999999997	0.149053
8400	0.068748	0.040751	0.053801999999999996	0.06387799999999999	0.099552	0.041398000000000004	0.040599	0.035099	0.027462999999999998	0.042113	0.13261900000000001	0.19780599999999998	0.125618	0.237643	0.14912999999999998
8600	0.068551	0.040832	0.053787	0.063805	0.099727	0.041366	0.04059	0.035019999999999996	0.027458999999999997	0.042092000000000004	0.132512	0.19767200000000001	0.12551400000000001	0.23742399999999997	0.14885199999999998
8800	0.068484	0.040757999999999996	0.053833000000000006	0.063903	0.09968099999999999	0.041444999999999996	0.040599	0.035077	0.027574	0.04213	0.13295	0.198215	0.125883	0.237806	0.148567
9000	0.068263	0.040737	0.053782	0.063751	0.099606	0.041453	0.040526	0.035058	0.027569	0.042164	0.132821	0.198233	0.125672	0.237767	0.14873599999999998
9200	0.06827899999999999	0.04081	0.053838	0.063836	0.099874	0.041429	0.040464	0.035102999999999995	0.027642	0.042220999999999995	0.132921	0.198241	0.12597	0.237954	0.149007
9400	0.068442	0.040791	0.053922000000000005	0.063891	0.099938	0.041522	0.040451999999999995	0.035247	0.027617000000000003	0.042288	0.133349	0.198297	0.125771	0.238056	0.14924400000000002
9600	0.068492	0.040846	0.053885	0.063875	0.099985	0.041619	0.040506	0.035285000000000004	0.027645	0.042395	0.13343	0.198423	0.1259	0.238389	0.149359
9800	0.068498	0.040799	0.053985000000000005	0.06389	0.100064	0.041652999999999996	0.040489	0.035306	0.027667	0.042315	0.133453	0.19835899999999998	0.126251	0.23805199999999999	0.149399
10000	0.068631	0.040713	0.053975	0.063979	0.100084	0.041602999999999994	0.040421	0.035262	0.027644	0.042304	0.133101	0.19805699999999998	0.126003	0.237756	0.14944100000000002
10200	0.06861	0.040664	0.054025	0.064006	0.100095	0.04167	0.040531	0.035268	0.027716	0.042259	0.132838	0.198349	0.126339	0.237789	0.149533
10400	0.068757	0.0407	0.05405	0.063946	0.100328	0.04172	0.040510000000000004	0.035439	0.027847000000000004	0.042331	0.13319	0.19888599999999998	0.12673900000000002	0.237977	0.150089
10600	0.06883500000000001	0.040698000000000005	0.054016999999999996	0.063863	0.100301	0.041691000000000006	0.040382999999999995	0.035323	0.027861	0.042311	0.132888	0.19855	0.126573	0.238222	0.149843
10800	0.06879400000000001	0.040697000000000004	0.054104	0.0638	0.100148	0.041697000000000005	0.040344	0.03524	0.02783	0.042384	0.132969	0.198595	0.12626600000000002	0.23782199999999998	0.149644
11000	0.068875	0.04077	0.05414	0.063774	0.100412	0.041761	0.040312	0.035157	0.027852	0.042327	0.13307	0.199099	0.126433	0.237769	0.14969200000000002
11200	0.068895	0.040760000000000005	0.054165	0.063663	0.10045	0.041747	0.040325	0.035121	0.027879	0.0423	0.132938	0.199126	0.1262	0.237661	0.149644
11400	0.068973	0.040749	0.05412	0.063553	0.10031699999999999	0.041787	0.040356	0.035138	0.027935	0.04226	0.132715	0.199696	0.126336	0.237519	0.149542
11600	0.068992	0.040809	0.054175	0.063675	0.100172	0.041803	0.040376999999999996	0.035124	0.027949	0.042276999999999995	0.13264700000000001	0.199494	0.126672	0.237494	0.149543
11800	0.069079	0.040866	0.054206	0.063599	0.1001	0.041865	0.040412000000000003	0.035142	0.027984	0.042282	0.13284100000000001	0.200073	0.126656	0.237754	0.14963900000000002
12000	0.069207	0.040977	0.054212	0.06357	0.100204	0.041997	0.040466	0.035135	0.028058999999999997	0.042316	0.133018	0.20030799999999999	0.126728	0.23798200000000003	0.150018
12200	0.069215	0.041137	0.054215	0.063567	0.100298	0.041977	0.040507	0.03514	0.028095	0.042288	0.133572	0.200272	0.126602	0.238139	0.15010199999999999
12400	0.069273	0.041094	0.054277	0.063691	0.100483	0.041919	0.040601	0.0351	0.028129	0.042319	0.13371	0.200537	0.126724	0.238438	0.150137
12600	0.069285	0.041070999999999996	0.054374	0.063703	0.100602	0.041876	0.040583999999999995	0.035108999999999994	0.02815	0.042407	0.13361199999999998	0.200438	0.126925	0.238358	0.150178
12800	0.06922	0.041070999999999996	0.05439	0.063621	0.100428	0.041902999999999996	0.040551	0.035072000000000006	0.028143	0.042423	0.133706	0.200772	0.126868	0.23818699999999998	0.150205
13000	0.06918200000000001	0.041082	0.05437	0.063705	0.10026	0.041843	0.040501999999999996	0.035075999999999996	0.028194999999999998	0.042369	0.133667	0.20074	0.12667899999999999	0.238013	0.150097
13200	0.068996	0.041069999999999995	0.054372000000000004	0.063809	0.100135	0.041849000000000004	0.040457	0.035019	0.028186000000000003	0.042369	0.133366	0.200574	0.126619	0.238069	0.150255
13400	0.069027	0.041033	0.054276	0.063819	0.100135	0.041936	0.040514	0.035001	0.028156999999999998	0.042361	0.13347799999999999	0.200974	0.12651300000000001	0.238154	0.15041500000000002
13600	0.069146	0.041095	0.054292999999999994	0.063967	0.100132	0.041989	0.040545	0.035021	0.028223	0.042406	0.133407	0.20109200000000002	0.126723	0.23830900000000002	0.15079
13800	0.06907200000000001	0.041192	0.054286	0.063951	0.10022	0.041962	0.040563999999999996	0.035046	0.028162	0.042394	0.133416	0.20135999999999998	0.126911	0.238373	0.15079800000000002
14000	0.069091	0.041250999999999996	0.054291	0.064014	0.100293	0.041937999999999996	0.040497000000000005	0.035108999999999994	0.028194999999999998	0.042319999999999997	0.13325399999999998	0.20130499999999998	0.126795	0.238474	0.150514
14200	0.069049	0.041316000000000005	0.054362	0.06398200000000001	0.100387	0.041997	0.040587	0.035233	0.028203	0.042362000000000004	0.133598	0.201517	0.126878	0.238777	0.15090699999999999
14400	0.068989	0.041273000000000004	0.054442	0.06411499999999999	0.100371	0.041872	0.040582	0.035203	0.028222000000000004	0.042277999999999996	0.13338699999999998	0.20138599999999998	0.12684600000000001	0.23867600000000003	0.150854
14600	0.068913	0.041229	0.05442999999999999	0.064163	0.10022	0.041825	0.040507999999999995	0.035177999999999994	0.028213	0.042255	0.13334100000000002	0.20106300000000002	0.126824	0.238762	0.15084
14800	0.068902	0.041252	0.054409000000000006	0.064286	0.100134	0.041796	0.040511	0.035193	0.028234	0.042252	0.13317	0.200986	0.12673	0.2388	0.150719
15000	0.06897	0.041224000000000004	0.054414	0.064304	0.100077	0.041797	0.04052	0.035174000000000004	0.028218	0.042265	0.13334200000000002	0.20108900000000002	0.126613	0.23860900000000002	0.150923
15200	0.069008	0.041218	0.054426	0.064457	0.10004299999999999	0.041788	0.040548	0.035206	0.028177999999999998	0.042323	0.133546	0.20127	0.126681	0.23859899999999998	0.151065
15400	0.068935	0.041194999999999996	0.054434	0.064527	0.100013	0.041789	0.040556	0.035182	0.02818	0.042358	0.13359200000000002	0.201076	0.126801	0.238581	0.15098
15600	0.068915	0.041198	0.054442	0.064492	0.100035	0.04174	0.040544	0.035209	0.028120999999999997	0.04233	0.133681	0.201071	0.126948	0.23850700000000002	0.15079800000000002
15800	0.068883	0.041197000000000004	0.05438099999999999	0.064388	0.099935	0.041770999999999996	0.040554	0.035131	0.028058	0.042276999999999995	0.13359100000000002	0.201257	0.12696400000000002	0.23867199999999997	0.150725
16000	0.068868	0.041207	0.05438200000000001	0.064385	0.099883	0.041757999999999997	0.040570999999999996	0.035099	0.028073	0.042265	0.133473	0.20084000000000002	0.127028	0.238736	0.15058
16200	0.068833	0.041171	0.054377999999999996	0.064282	0.099725	0.041741	0.040512	0.035074	0.028062	0.042254	0.13348800000000002	0.200957	0.126904	0.238396	0.150404
16400	0.06890700000000001	0.041201	0.054429	0.06422699999999999	0.099749	0.041746	0.040563999999999996	0.035044	0.028041000000000003	0.042256	0.133512	0.200989	0.126888	0.23859499999999997	0.150474
16600	0.068914	0.041246	0.054375	0.064167	0.099761	0.041785	0.040547	0.035012	0.028027	0.042227	0.133185	0.200717	0.126716	0.238267	0.150284
16800	0.068971	0.041242	0.054417999999999994	0.064121	0.099659	0.041822000000000005	0.040556	0.034996	0.028011	0.042291	0.133275	0.200819	0.126622	0.23838	0.150263
17000	0.069164	0.041314	0.054498000000000005	0.064137	0.09979600000000001	0.041944	0.040609	0.035039999999999995	0.027982	0.042337	0.133435	0.201148	0.126924	0.238523	0.150422
17200	0.06905599999999999	0.041231	0.054436	0.064109	0.099718	0.041908	0.040595	0.035008	0.027972000000000004	0.042315	0.13335999999999998	0.20082	0.126862	0.23821900000000001	0.15041400000000002
17400	0.069127	0.041275	0.054482	0.06412799999999999	0.09978	0.041839	0.040587	0.035037	0.028036000000000002	0.042312999999999996	0.13334300000000002	0.20080699999999999	0.12675899999999998	0.23824	0.150372
17600	0.069116	0.041326999999999996	0.054545	0.064137	0.099842	0.041805	0.040566000000000005	0.035059	0.028049	0.042331	0.133406	0.20051	0.126864	0.23839000000000002	0.1504
17800	0.068983	0.041348	0.054545	0.064151	0.099703	0.041773000000000005	0.040583999999999995	0.035084	0.028038999999999998	0.042319999999999997	0.13334100000000002	0.200436	0.126839	0.23824299999999998	0.150313
18000	0.068998	0.041349000000000004	0.054584	0.064095	0.09966699999999999	0.041786000000000004	0.04061	0.035097	0.028026	0.042326	0.133391	0.199938	0.126778	0.23825100000000002	0.150368
18200	0.068953	0.041277	0.054546000000000004	0.064141	0.099606	0.041770999999999996	0.040566000000000005	0.035086	0.028013999999999997	0.042312999999999996	0.133243	0.19964500000000002	0.12659600000000001	0.238168	0.150283
18400	0.068925	0.041210000000000004	0.054529999999999995	0.064127	0.099526	0.041743	0.040573000000000005	0.035093	0.028012000000000002	0.042295	0.13306099999999998	0.19963399999999998	0.12655	0.238249	0.150331
18600	0.068828	0.041247000000000006	0.054547000000000005	0.06414500000000001	0.099451	0.041705	0.040561	0.035085000000000005	0.028052999999999998	0.042246	0.132855	0.19958	0.126599	0.238209	0.15029800000000001
18800	0.06880900000000001	0.041206	0.054515999999999995	0.064144	0.099377	0.041668000000000004	0.040556	0.035134	0.028019	0.042265	0.132868	0.199707	0.126467	0.238335	0.150141
19000	0.068758	0.04123	0.054567	0.064157	0.09929299999999999	0.041672	0.040576999999999995	0.035144999999999996	0.028	0.042219	0.132779	0.199802	0.126317	0.238358	0.15013900000000002
19200	0.06879400000000001	0.041242	0.054568	0.064117	0.099268	0.041675	0.040583999999999995	0.035117	0.027992000000000003	0.042176	0.132773	0.199695	0.126392	0.238384	0.150084
19400	0.068812	0.041266000000000004	0.054633	0.064207	0.09926	0.041725	0.040635000000000004	0.035156	0.028038999999999998	0.042201	0.132733	0.199849	0.12648299999999998	0.23845300000000003	0.150114
19600	0.06883099999999999	0.041249	0.054601	0.064236	0.099288	0.041759	0.040605	0.035177	0.028042	0.042256999999999996	0.132649	0.19983299999999998	0.12645499999999998	0.238452	0.150167
19800	0.068802	0.041242	0.054537999999999996	0.06424099999999999	0.099152	0.041750999999999996	0.040581	0.035151	0.027971	0.042248	0.132627	0.1997	0.12646	0.23838600000000001	0.15017
20000	0.068767	0.041238	0.054465999999999994	0.064209	0.09911299999999999	0.041775	0.040535	0.035142	0.027975999999999997	0.042246	0.1326	0.199711	0.126434	0.23814899999999997	0.15044200000000002
20200	0.068685	0.041233	0.054459	0.064197	0.099091	0.0418	0.040524	0.035133	0.027984	0.042237000000000004	0.132743	0.199775	0.12656199999999998	0.238183	0.150342
20400	0.06869600000000001	0.0412	0.054448	0.064163	0.09915700000000001	0.041802	0.040566000000000005	0.035143	0.028024	0.042236	0.132659	0.199724	0.126524	0.23825700000000002	0.150344
20600	0.06867000000000001	0.041184	0.054426999999999996	0.06422699999999999	0.09906799999999999	0.0418	0.040576	0.035139	0.028048000000000003	0.042203	0.132742	0.199581	0.126547	0.23830500000000002	0.15033
20800	0.068615	0.041184	0.054398	0.064197	0.099062	0.04173	0.040583999999999995	0.035121	0.028079000000000003	0.04218	0.132718	0.199485	0.126697	0.23853000000000002	0.150256
21000	0.068584	0.041217000000000004	0.054409000000000006	0.06425800000000001	0.09920599999999999	0.041817	0.040592	0.035181	0.028081000000000002	0.042231	0.132692	0.199567	0.126583	0.238481	0.15041300000000002
21200	0.068547	0.041188999999999996	0.054394000000000005	0.064228	0.099159	0.041804	0.040541	0.035158999999999996	0.028089	0.042211	0.13258399999999998	0.199441	0.126567	0.238411	0.150266
21400	0.068481	0.041226	0.05441699999999999	0.064231	0.09918300000000001	0.041752	0.040554	0.035127	0.028069999999999998	0.042165	0.132438	0.199282	0.126473	0.23829299999999998	0.150023
21600	0.06854299999999999	0.041219	0.054408000000000005	0.064174	0.09919	0.041732	0.040570999999999996	0.035102	0.028076999999999998	0.042171	0.13246	0.19915	0.126452	0.238177	0.150077
21800	0.068508	0.041226	0.054375	0.064188	0.09914500000000001	0.041725	0.040554	0.035054	0.028095	0.04217	0.13239700000000001	0.199069	0.12642899999999999	0.238139	0.15003
22000	0.068423	0.041254	0.054354999999999994	0.064228	0.099104	0.041692	0.04052	0.035074	0.028087	0.042145999999999996	0.132466	0.199123	0.12620599999999998	0.238227	0.150036
22200	0.068517	0.041252	0.054359000000000005	0.064335	0.099152	0.041672	0.040530000000000004	0.03511	0.028083999999999998	0.042193	0.132599	0.199278	0.126366	0.238225	0.150241
22400	0.06852899999999999	0.041260000000000005	0.054324000000000004	0.064273	0.099076	0.041698	0.040568	0.0351	0.028076	0.042192	0.132668	0.199321	0.126282	0.238161	0.150336
22600	0.068603	0.041239	0.054340999999999993	0.06425299999999999	0.098977	0.041738	0.040575	0.035087	0.028117000000000003	0.042205	0.13267	0.199251	0.126355	0.238198	0.150341
22800	0.068615	0.041199	0.054314	0.06428400000000001	0.098966	0.041727999999999994	0.040566000000000005	0.035091000000000004	0.028123000000000002	0.042239	0.132767	0.199401	0.126499	0.238181	0.15040699999999999
23000	0.06855	0.041183	0.054295	0.064211	0.09892100000000001	0.041762	0.040552	0.035126	0.028138999999999997	0.042258	0.132744	0.19943699999999998	0.126367	0.23805700000000002	0.15035199999999999
23200	0.068478	0.041192	0.054273	0.064239	0.098986	0.041733	0.040583	0.035151999999999996	0.028158	0.042232	0.132706	0.199518	0.126299	0.238105	0.150349
23400	0.068458	0.041208	0.054292999999999994	0.064234	0.09902999999999999	0.041714999999999995	0.040612	0.035147000000000005	0.028181	0.042237000000000004	0.132665	0.199417	0.126318	0.238195	0.150551
23600	0.068497	0.041197000000000004	0.05436900000000001	0.06425	0.099136	0.041743	0.040589	0.035151999999999996	0.028198	0.042256	0.132751	0.199397	0.12617	0.238353	0.150703
23800	0.068523	0.041227	0.054444000000000006	0.064321	0.099165	0.041789	0.040583	0.035163	0.028179000000000003	0.042282	0.132798	0.19944	0.12615	0.238246	0.150886
24000	0.068552	0.041234	0.054438	0.06437999999999999	0.099205	0.04178	0.040582	0.035155	0.028187	0.042266000000000005	0.132893	0.199526	0.126094	0.238242	0.150896
24200	0.068536	0.041225	0.054444000000000006	0.064412	0.099207	0.041808	0.040583999999999995	0.035151999999999996	0.028158	0.042276999999999995	0.132875	0.199351	0.125976	0.23815100000000003	0.150753
24400	0.068564	0.041247000000000006	0.054433	0.064448	0.09929500000000001	0.041849000000000004	0.040595	0.035193	0.028136	0.0423	0.13293	0.199494	0.126172	0.238252	0.15079700000000001
24600	0.06861	0.041269	0.054479	0.064455	0.099319	0.041844	0.040612	0.035212	0.028158999999999997	0.042308	0.133011	0.199741	0.126288	0.23831	0.150837
24800	0.06855	0.041319	0.054499	0.064446	0.099299	0.041858	0.040643	0.035238	0.028152999999999997	0.0423	0.13301300000000002	0.199899	0.126165	0.238315	0.150799
25000	0.068548	0.041316000000000005	0.054488	0.064481	0.099332	0.041823	0.040684	0.03525	0.028179000000000003	0.04231	0.133036	0.20011500000000002	0.126171	0.23855300000000002	0.150841
25200	0.06858500000000001	0.041303	0.054433	0.064501	0.099348	0.041818	0.040692	0.035226	0.028152999999999997	0.042329000000000006	0.133135	0.20025199999999999	0.126163	0.23835599999999998	0.15093399999999998
25400	0.068621	0.041296	0.05442999999999999	0.06447699999999999	0.09933099999999999	0.041877	0.040674	0.035233	0.028174	0.042326	0.133096	0.200286	0.126129	0.23846799999999999	0.150847
25600	0.06865800000000001	0.041325	0.054435000000000004	0.064497	0.099341	0.041846	0.040652999999999995	0.035237	0.028185	0.042334	0.133101	0.20040999999999998	0.12612	0.23854	0.15091400000000002
25800	0.068694	0.041349000000000004	0.054446	0.064526	0.09945	0.041877	0.04068	0.035241	0.028193	0.04237	0.133207	0.200417	0.126093	0.23851599999999998	0.15096700000000002
26000	0.068701	0.041301	0.054449000000000004	0.064464	0.09944800000000001	0.0419	0.040694	0.035232	0.028196	0.042361	0.133195	0.200297	0.12611	0.23850100000000002	0.150816
26200	0.06867000000000001	0.041277	0.054439	0.064499	0.099479	0.041881	0.040688999999999996	0.035202	0.028214	0.042366	0.133161	0.200274	0.12617799999999998	0.23834299999999997	0.150757
26400	0.06866699999999999	0.041281	0.054473	0.064448	0.099604	0.041918000000000004	0.040717	0.035211	0.028199000000000002	0.042395	0.133106	0.20039300000000002	0.126191	0.23834	0.150854
26600	0.06863999999999999	0.041217000000000004	0.05450700000000001	0.064433	0.099579	0.041919	0.040726	0.035187	0.028224000000000003	0.04241	0.133021	0.20058399999999998	0.12600899999999998	0.238289	0.15091500000000002
26800	0.068631	0.041259	0.054482	0.064437	0.099616	0.041931	0.040707	0.035182	0.028221	0.0424	0.133079	0.200626	0.125979	0.23823200000000003	0.15090699999999999
27000	0.06863999999999999	0.041243	0.054519000000000005	0.064421	0.099561	0.041898000000000005	0.040714	0.035181	0.028237	0.042417	0.133075	0.200467	0.125967	0.238267	0.150949
27200	0.06866599999999999	0.041276	0.054534000000000006	0.064402	0.099536	0.041875	0.04075	0.035224	0.028262	0.042413	0.133133	0.200431	0.126104	0.238171	0.15094100000000002
27400	0.068642	0.041257	0.054501	0.064346	0.099438	0.041859	0.040733	0.035209	0.028234	0.042414999999999994	0.133049	0.200454	0.126047	0.23809699999999998	0.15088800000000002
27600	0.068649	0.041249	0.054461	0.064307	0.09943300000000001	0.041852999999999994	0.040701999999999995	0.035176	0.028227	0.042408	0.132996	0.20036199999999998	0.125883	0.238044	0.150807
27800	0.06857200000000001	0.041213	0.054426999999999996	0.064288	0.099357	0.041835000000000004	0.040702999999999996	0.035151999999999996	0.028193	0.042375	0.132995	0.200391	0.1259	0.23797800000000002	0.15071600000000002
28000	0.06851900000000001	0.041208	0.054395000000000006	0.06425700000000001	0.099302	0.041824	0.04065	0.035149	0.028194	0.04237	0.132797	0.200299	0.125823	0.237857	0.15065499999999998
28200	0.068514	0.041227	0.054401	0.064277	0.099341	0.041802	0.040665	0.035155	0.028210000000000002	0.042401	0.132677	0.200154	0.125871	0.237819	0.150573
28400	0.068564	0.04123	0.054371	0.06429299999999999	0.099388	0.041772000000000004	0.040666	0.035156	0.028232999999999998	0.042397000000000004	0.13265	0.20014200000000001	0.12593800000000002	0.23785799999999999	0.15054700000000001
28600	0.06857200000000001	0.04124	0.054384	0.064277	0.099436	0.041806	0.040663	0.035188	0.028212	0.042385	0.132676	0.200234	0.125913	0.23784699999999998	0.150509
28800	0.068583	0.041244	0.054385	0.064301	0.099521	0.041803	0.040671	0.035207999999999996	0.028225999999999998	0.042414	0.132666	0.200277	0.125971	0.23788499999999999	0.150575
29000	0.06855800000000001	0.041214999999999995	0.054376999999999995	0.064312	0.099514	0.04179	0.040652999999999995	0.035223000000000004	0.028214999999999997	0.042423	0.132579	0.200215	0.12597	0.237733	0.15049300000000002
29200	0.068504	0.041201	0.054384	0.064278	0.099561	0.041797	0.040683	0.035238	0.028212	0.042421	0.132635	0.20019	0.125908	0.23775700000000002	0.15040599999999998
29400	0.06855499999999999	0.04117	0.05436799999999999	0.064274	0.099523	0.041791	0.04067	0.03524	0.028207999999999997	0.042391000000000005	0.13256400000000002	0.200147	0.125769	0.237767	0.150324
29600	0.068557	0.041174	0.054374	0.06429299999999999	0.099485	0.041777	0.040641000000000004	0.035247	0.02822	0.042393	0.132634	0.200189	0.125684	0.237706	0.150323
29800	0.068619	0.041125999999999996	0.054352	0.06429299999999999	0.09946100000000001	0.041748	0.040633999999999997	0.035207999999999996	0.028192000000000002	0.042393	0.132685	0.200169	0.125625	0.23759299999999997	0.150265
30000	0.068615	0.041097	0.054311	0.064278	0.099468	0.041707999999999995	0.04061	0.03522	0.028201	0.042374	0.132705	0.20010999999999998	0.125623	0.237548	0.150252
30200	0.068645	0.041127	0.054309	0.064266	0.099462	0.041707999999999995	0.040625	0.035238	0.028188	0.042362000000000004	0.13283499999999998	0.200228	0.125641	0.23741199999999998	0.150207
30400	0.06867999999999999	0.041121	0.054335	0.06423999999999999	0.099438	0.04172	0.040633999999999997	0.035252	0.02817	0.042365	0.13286900000000001	0.200204	0.125728	0.237458	0.150196
30600	0.068624	0.041101	0.054340999999999993	0.064246	0.099344	0.041713	0.040655000000000004	0.035233999999999994	0.028176999999999997	0.042359	0.132891	0.200236	0.1258	0.237341	0.150172
30800	0.068621	0.041108	0.054353	0.064208	0.099307	0.04162	0.040631	0.035243000000000003	0.028174	0.042326	0.13283599999999998	0.200045	0.125827	0.23724299999999998	0.14996199999999998
31000	0.068637	0.041115	0.054354	0.064158	0.099337	0.041612	0.040626999999999996	0.035243000000000003	0.028173	0.042332999999999996	0.13277	0.20005799999999999	0.125745	0.237175	0.14997
31200	0.068647	0.041089999999999995	0.054336	0.064192	0.099369	0.041612	0.04061	0.035231	0.02818	0.042322000000000005	0.132743	0.200148	0.125748	0.23719400000000002	0.150008
31400	0.068699	0.041102	0.054363999999999996	0.064158	0.099334	0.041662	0.040618	0.035247	0.028201999999999998	0.042347	0.132768	0.20016199999999998	0.12571500000000002	0.23730900000000002	0.150002
31600	0.068685	0.041145	0.054359000000000005	0.064176	0.099364	0.041649	0.040602	0.035271	0.028196	0.042341000000000004	0.132723	0.200015	0.12567899999999999	0.237233	0.150026
31800	0.06865800000000001	0.041139	0.054391999999999996	0.06411499999999999	0.099321	0.041651	0.040596	0.035259	0.028194999999999998	0.042328	0.13270099999999999	0.19985999999999998	0.125609	0.2372	0.150009
32000	0.068634	0.041119	0.054385	0.064079	0.099313	0.041667	0.040615	0.035244	0.028187	0.042336	0.132725	0.19991199999999998	0.125513	0.237148	0.14998599999999998
32200	0.06866599999999999	0.04115	0.054390999999999995	0.064062	0.099371	0.041677	0.040662000000000004	0.035248	0.028216	0.042344	0.132753	0.199919	0.125523	0.23724800000000001	0.150029
32400	0.068725	0.041187	0.054386000000000004	0.064118	0.099378	0.041713	0.040701999999999995	0.03526	0.028213	0.042381999999999996	0.132797	0.20005599999999998	0.125568	0.23726799999999998	0.1501
32600	0.068713	0.041226	0.054375	0.064152	0.09937	0.041721	0.040725	0.035278	0.028218	0.042418	0.13280699999999998	0.200177	0.125697	0.23730199999999999	0.15021700000000002
32800	0.068723	0.041264	0.054405999999999996	0.064192	0.09943099999999999	0.041727999999999994	0.040734	0.035279000000000005	0.028239	0.042432	0.132889	0.200424	0.12579	0.23745500000000003	0.150368
33000	0.068717	0.041260000000000005	0.054395000000000006	0.064198	0.099483	0.041714	0.040718	0.035272000000000005	0.028224000000000003	0.042443	0.132898	0.200438	0.12572	0.237423	0.150397
33200	0.0687	0.041244	0.054395000000000006	0.064222	0.099466	0.041732	0.040712	0.035273	0.028208999999999998	0.042442	0.132805	0.20063599999999998	0.125619	0.23738	0.150399
33400	0.068652	0.041259	0.054371	0.064141	0.099415	0.041714999999999995	0.040707	0.035275	0.028205	0.042444	0.13278099999999998	0.200652	0.12554200000000001	0.23735	0.150428
33600	0.068642	0.041244	0.054385	0.064191	0.09945599999999999	0.041726	0.040718	0.035262	0.028236	0.042455	0.13278	0.20073	0.12555999999999998	0.237244	0.150387
33800	0.068629	0.041237	0.05439	0.064167	0.099479	0.041707	0.040705	0.035247	0.028242000000000003	0.042462	0.132831	0.200716	0.125579	0.23718899999999998	0.15024500000000002
34000	0.068637	0.041244	0.054407000000000004	0.064176	0.099471	0.041699	0.040719	0.035248	0.028258	0.042469	0.132685	0.20079	0.125622	0.23715	0.150335
34200	0.068661	0.041246	0.054385	0.064175	0.099482	0.041697000000000005	0.040723	0.035237	0.028260000000000004	0.042482	0.13261900000000001	0.200722	0.125635	0.23714699999999997	0.150374
34400	0.068676	0.041257	0.05439	0.064191	0.09944700000000001	0.041722	0.04075	0.035257	0.028274	0.042495	0.13260999999999998	0.20075	0.125685	0.237159	0.150627
34600	0.06866	0.041250999999999996	0.054363999999999996	0.064175	0.09952000000000001	0.041737	0.040753	0.035235	0.028292	0.042492	0.132598	0.20079	0.125709	0.237168	0.150668
34800	0.06867899999999999	0.041269	0.05436799999999999	0.064148	0.099549	0.041721	0.040792	0.035225	0.028263	0.042506	0.132696	0.200872	0.12576800000000002	0.237262	0.150751
35000	0.068678	0.041279	0.054365	0.064121	0.099526	0.041701999999999996	0.040787000000000004	0.035218	0.028251	0.042518	0.13267	0.200927	0.125798	0.23721599999999998	0.15074500000000002
35200	0.068715	0.041299	0.054365	0.064199	0.099588	0.041731	0.040788	0.035235	0.028252999999999997	0.042506	0.13281300000000001	0.201045	0.125878	0.237254	0.15096700000000002
35400	0.068733	0.041311	0.05438200000000001	0.064225	0.09961	0.041729	0.040805	0.035254	0.028267	0.042497	0.132698	0.201103	0.125958	0.237353	0.150876
35600	0.068758	0.041329000000000005	0.054361	0.064183	0.09957	0.041692	0.040819	0.03524	0.028258	0.042491	0.13275599999999999	0.201016	0.12597	0.23736500000000002	0.15091300000000002
35800	0.068738	0.041319	0.054360000000000006	0.064182	0.099608	0.041706	0.040802	0.035206	0.028263999999999997	0.042468	0.132715	0.200953	0.12601400000000001	0.23730900000000002	0.15093499999999999
36000	0.068774	0.041319	0.054348	0.064242	0.099566	0.041691000000000006	0.040837	0.035204	0.028270999999999998	0.042476	0.13263699999999998	0.200961	0.12601800000000002	0.23725300000000002	0.15086
36200	0.068727	0.041283	0.054335	0.064177	0.099571	0.041673	0.040831	0.035203	0.028251	0.042489	0.132656	0.201011	0.126031	0.23726599999999998	0.150899
36400	0.068734	0.041252	0.054329999999999996	0.064134	0.099525	0.041675	0.040845	0.035189	0.028243	0.042486	0.132752	0.20087	0.126047	0.23721199999999998	0.15085199999999999
36600	0.068789	0.041287	0.054344	0.06411900000000001	0.099562	0.041691000000000006	0.040866	0.035196	0.028239	0.042498	0.132804	0.20080499999999998	0.126078	0.237281	0.15091300000000002
36800	0.0688	0.041264	0.054333000000000006	0.064137	0.099536	0.04169	0.040847	0.035195	0.028260000000000004	0.042513	0.1328	0.20083	0.12609700000000001	0.23722600000000002	0.150955
37000	0.068843	0.041281	0.054324000000000004	0.06412899999999999	0.09953200000000001	0.041693	0.040839999999999994	0.035217	0.028270999999999998	0.042517	0.13284300000000002	0.20080599999999998	0.126105	0.23729899999999998	0.151039
37200	0.068825	0.041292	0.054334	0.064149	0.099507	0.041698	0.04086	0.035220999999999995	0.028267	0.042509	0.132823	0.20066900000000001	0.126135	0.23737399999999997	0.151034
37400	0.068799	0.041282	0.054312	0.064137	0.099481	0.041693	0.040827999999999996	0.035232	0.028254	0.042498	0.13281199999999999	0.200545	0.126125	0.237413	0.15096600000000002
37600	0.068787	0.041253	0.05429400000000001	0.064135	0.099453	0.04169	0.040808	0.035230000000000004	0.028263	0.042491	0.132828	0.200449	0.126146	0.23748899999999998	0.15099500000000002
37800	0.06879	0.041252	0.054313	0.064136	0.099414	0.041724000000000004	0.040808	0.035230000000000004	0.02828	0.042484	0.132872	0.20050199999999999	0.126187	0.237485	0.151045
38000	0.068816	0.041246	0.054313	0.064163	0.09945599999999999	0.041734	0.040809	0.035238	0.028281	0.042481	0.13288699999999998	0.200504	0.126181	0.237538	0.151068
38200	0.068815	0.041274	0.054321	0.064148	0.09945	0.041734	0.040817	0.035239	0.028273000000000003	0.042517	0.132952	0.200604	0.126245	0.237521	0.151027
38400	0.068748	0.04129	0.054303	0.06413200000000001	0.099423	0.04174	0.040824	0.035247	0.028262	0.042503	0.13302	0.200577	0.12620499999999998	0.237429	0.151009
38600	0.068766	0.041280000000000004	0.054301	0.064088	0.09944700000000001	0.041722	0.040820999999999996	0.035249	0.028275	0.042518	0.13295	0.200457	0.126111	0.237456	0.150983
38800	0.068766	0.041262	0.054296000000000004	0.064051	0.099469	0.04173	0.040812	0.035249	0.028263999999999997	0.0425	0.13297799999999999	0.200515	0.126068	0.23741500000000001	0.151035
39000	0.068798	0.041262	0.05430599999999999	0.06404299999999999	0.09944	0.041759	0.040841	0.035263	0.028288	0.042488	0.132981	0.200496	0.126053	0.23741500000000001	0.151105
39200	0.068858	0.041283999999999994	0.054341999999999994	0.06403099999999999	0.09954099999999999	0.041774	0.040878	0.035302	0.028303	0.0425	0.133105	0.20056	0.126113	0.23749	0.151175
39400	0.068833	0.041283999999999994	0.054336	0.064026	0.099458	0.041796	0.040878	0.035292000000000004	0.028305	0.042525	0.133115	0.20056400000000002	0.126126	0.237448	0.15118199999999998
39600	0.06879	0.041302	0.054313	0.064012	0.099436	0.04178	0.040871	0.035272000000000005	0.028299	0.042520999999999996	0.13308699999999998	0.20041199999999998	0.126072	0.23739899999999997	0.151143
39800	0.068774	0.041286	0.054312	0.064002	0.099365	0.041785	0.040852	0.035256	0.028293000000000002	0.042519	0.13303099999999998	0.20038	0.12609800000000002	0.23741700000000002	0.151133
40000	0.068787	0.041264999999999996	0.054318	0.06399500000000001	0.099358	0.0418	0.040827999999999996	0.035247	0.028312999999999998	0.042526	0.132932	0.200445	0.126057	0.23743499999999998	0.15110099999999999
40200	0.068799	0.041268	0.054304	0.064028	0.099348	0.041786000000000004	0.040831	0.035241	0.028324000000000002	0.042513	0.132794	0.200377	0.126109	0.23748899999999998	0.15101199999999998
40400	0.068771	0.041242	0.054298	0.064009	0.09927000000000001	0.041787	0.040837	0.035220999999999995	0.028336	0.042529000000000004	0.132801	0.200303	0.12600999999999998	0.237521	0.150983
40600	0.068723	0.041236	0.05425599999999999	0.06396	0.099216	0.041755	0.040832	0.035186	0.028326	0.042505	0.132767	0.200301	0.12595699999999999	0.23734899999999998	0.150837
40800	0.068736	0.041277999999999995	0.054276	0.06395	0.09930499999999999	0.041777	0.04085	0.03522	0.028331	0.042531	0.132829	0.20047	0.126023	0.237443	0.150885
41000	0.068728	0.041264	0.054287	0.063913	0.099236	0.041767	0.040863	0.035222	0.028323	0.042523000000000005	0.132786	0.200452	0.12594	0.237413	0.150833
41200	0.068738	0.041283	0.054296000000000004	0.063924	0.099219	0.041768	0.040878	0.035247	0.028329000000000003	0.04251	0.13284400000000002	0.200357	0.12595599999999998	0.237431	0.150903
41400	0.068752	0.041294	0.054308	0.063925	0.09923	0.041746	0.040897	0.035235	0.028321	0.042504	0.13280799999999998	0.200255	0.125946	0.237327	0.15096600000000002
41600	0.068727	0.041296	0.054317	0.063921	0.099246	0.04173	0.040904	0.035242	0.028306	0.042498	0.132762	0.20015	0.12599000000000002	0.237287	0.151053
41800	0.068739	0.041318	0.054339	0.063884	0.099225	0.041737	0.040898000000000004	0.035249	0.028297000000000003	0.042502	0.132779	0.20017100000000002	0.12598	0.23732899999999998	0.151018
42000	0.06869299999999999	0.041264999999999996	0.054314999999999995	0.06390599999999999	0.09916699999999999	0.041701999999999996	0.040886	0.035231	0.028277999999999998	0.04249	0.132709	0.200037	0.125844	0.237231	0.15095899999999998
42200	0.068729	0.041277999999999995	0.054327999999999994	0.063941	0.099219	0.041717000000000004	0.04092	0.035252	0.028288999999999998	0.042512	0.13273900000000002	0.20005699999999998	0.125903	0.237258	0.15096099999999998
42400	0.068725	0.041250999999999996	0.054311	0.063963	0.09919700000000001	0.041697000000000005	0.040895999999999995	0.035261	0.028288999999999998	0.042512	0.13272799999999998	0.199934	0.125876	0.237304	0.15098599999999998
42600	0.068731	0.041254	0.054313	0.06395	0.09915399999999999	0.041692	0.040898000000000004	0.035271	0.028279000000000002	0.042508	0.13284	0.199978	0.12592799999999998	0.237434	0.15098499999999998
42800	0.068736	0.04125	0.054311	0.063935	0.099156	0.041685	0.040888	0.03528	0.028263	0.042487	0.13280999999999998	0.200008	0.12581900000000001	0.23739200000000002	0.150943
43000	0.068732	0.041247000000000006	0.054313	0.063889	0.09913	0.041682	0.040873	0.035279000000000005	0.028265	0.042482	0.13278099999999998	0.199929	0.125755	0.237393	0.15081
43200	0.068776	0.041233	0.054323	0.063871	0.099149	0.041696	0.040866	0.035273	0.028239999999999998	0.042482	0.13284100000000001	0.19985899999999998	0.125776	0.23745	0.150776
43400	0.068781	0.041253	0.054337	0.063838	0.099214	0.041701999999999996	0.040868	0.035272000000000005	0.028251	0.042486	0.132867	0.199915	0.125809	0.237533	0.150857
43600	0.06885	0.041288	0.054377999999999996	0.063846	0.09922	0.041721	0.040894	0.035276999999999996	0.028256	0.042517	0.13292400000000001	0.20001300000000002	0.125868	0.237571	0.150893
43800	0.068852	0.041283999999999994	0.054347	0.06386	0.099301	0.04169	0.040892000000000005	0.035278	0.028258999999999996	0.042496	0.132895	0.199975	0.125834	0.237581	0.150876
44000	0.068902	0.041312	0.054354999999999994	0.06390499999999999	0.099366	0.04169	0.040905000000000004	0.035287	0.028258999999999996	0.042503	0.132985	0.20002799999999998	0.125841	0.237634	0.15093900000000002
44200	0.068895	0.041308	0.05438	0.063926	0.099369	0.041706	0.040913	0.035296	0.02827	0.042486	0.132998	0.200061	0.125827	0.23769200000000001	0.150946
44400	0.068878	0.041293	0.054362	0.0639	0.099274	0.04168	0.040892000000000005	0.035285000000000004	0.028267	0.042474	0.132962	0.200036	0.125788	0.237573	0.150881
44600	0.068853	0.041298	0.054366	0.063884	0.099289	0.041703	0.040895	0.035279000000000005	0.028265	0.042474	0.132984	0.200069	0.125769	0.237617	0.1509
44800	0.068874	0.041295	0.054351	0.06386	0.09922	0.041698	0.04087	0.035263	0.028257	0.042464	0.132929	0.19994800000000001	0.125726	0.237575	0.150774
45000	0.06880599999999999	0.0413	0.054337	0.063842	0.099174	0.041674	0.04085	0.035262	0.028251	0.042447000000000006	0.132937	0.199883	0.12573299999999998	0.237581	0.15071700000000002
45200	0.068748	0.041304	0.054323	0.063859	0.099163	0.041676	0.040853	0.035241	0.028255000000000002	0.04243	0.132956	0.199882	0.125782	0.237612	0.150795
45400	0.06869600000000001	0.04127	0.054317	0.063873	0.09913200000000001	0.041668000000000004	0.040838	0.035223000000000004	0.028277999999999998	0.0424	0.132918	0.19992000000000001	0.1257	0.23760100000000003	0.150749
45600	0.06868400000000001	0.041263	0.05429199999999999	0.063904	0.099102	0.041679	0.040825	0.035235	0.028263	0.042423	0.132906	0.199953	0.125724	0.237612	0.150786
45800	0.068661	0.041249	0.054275	0.063855	0.09907	0.041666	0.040819	0.035237	0.028252	0.042397000000000004	0.13284200000000002	0.199889	0.125718	0.23761500000000002	0.15072
46000	0.068637	0.04123	0.054283000000000005	0.063861	0.09907300000000001	0.041666	0.040808	0.035233999999999994	0.028256	0.042401	0.13282	0.199923	0.125658	0.237511	0.150652
46200	0.068614	0.041238	0.054284000000000006	0.06383899999999999	0.09906000000000001	0.041685	0.040833	0.035213999999999995	0.028255000000000002	0.042397000000000004	0.132827	0.199929	0.12562	0.23759499999999997	0.150647
46400	0.068588	0.041243	0.054272	0.063823	0.099074	0.041678	0.040833	0.035219	0.028257	0.042388	0.13281700000000002	0.199951	0.125618	0.237641	0.150648
46600	0.068582	0.041239	0.054291	0.063828	0.099108	0.041683	0.040813999999999996	0.035210000000000005	0.028255000000000002	0.042371	0.132801	0.20008299999999998	0.125499	0.23759899999999998	0.150695
46800	0.06856799999999999	0.041245	0.054278	0.063834	0.099122	0.041679	0.040819	0.035206	0.028272000000000002	0.042379	0.132743	0.2	0.12552	0.23766500000000002	0.15068199999999998
47000	0.068513	0.041214999999999995	0.054269000000000005	0.063802	0.099111	0.041687	0.040815	0.035213	0.028248000000000002	0.042374	0.132717	0.19988399999999998	0.12546300000000002	0.23766700000000002	0.150581
47200	0.06851499999999999	0.041216	0.054263	0.06380599999999999	0.099136	0.041703	0.040804	0.035224	0.028258	0.042383	0.13272	0.19995	0.12549100000000002	0.23769099999999999	0.150609
47400	0.068499	0.041211000000000005	0.054266999999999996	0.063834	0.099094	0.041684	0.04081	0.03522	0.028260000000000004	0.042363	0.132651	0.199956	0.125496	0.23765	0.150496
47600	0.068514	0.041199	0.054254	0.063823	0.099083	0.041673	0.040806	0.035216000000000004	0.028260000000000004	0.042347	0.132698	0.19983399999999998	0.125493	0.23761500000000002	0.150507
47800	0.068518	0.041214	0.054265999999999995	0.063877	0.099142	0.041684	0.040801	0.035237	0.028275	0.042335000000000005	0.132676	0.199845	0.125496	0.237646	0.15045
48000	0.068525	0.041234	0.054261000000000004	0.06387899999999999	0.099124	0.041667	0.040796	0.035236	0.028281	0.042332	0.132613	0.19981500000000002	0.125447	0.237641	0.150393
48200	0.06849	0.041236	0.054255	0.063868	0.099182	0.04168	0.040816000000000005	0.035237	0.028277999999999998	0.042325	0.132555	0.19981300000000002	0.125435	0.23755	0.150417
48400	0.06841799999999999	0.041227999999999994	0.054228	0.06388200000000001	0.09911299999999999	0.041675	0.040798	0.035230000000000004	0.028276	0.042331	0.132503	0.19976300000000002	0.125397	0.23752600000000001	0.15036
48600	0.06846100000000001	0.041231	0.054213	0.063907	0.09914099999999999	0.041693	0.040802	0.035261	0.028283999999999997	0.042331	0.13253900000000002	0.199857	0.125444	0.23755199999999999	0.150354
48800	0.068517	0.041223	0.054212	0.06394	0.099152	0.041681	0.040816000000000005	0.035278	0.028274	0.042328	0.13256600000000002	0.19980799999999999	0.125474	0.23756799999999997	0.150377
49000	0.068517	0.041208999999999996	0.054203999999999995	0.063919	0.09913200000000001	0.041674	0.040805	0.035278	0.028288	0.042308	0.132536	0.199722	0.125426	0.23749	0.150348
49200	0.06852799999999999	0.041208	0.054192	0.063934	0.09912699999999999	0.041663	0.040805	0.035294	0.028292	0.042331	0.13253099999999998	0.199768	0.125419	0.23750900000000003	0.150354
49400	0.068511	0.041165	0.054197	0.063928	0.099125	0.041647	0.040819	0.035296	0.028292	0.042311	0.132516	0.199707	0.12533699999999998	0.23739699999999997	0.15041
49600	0.06855499999999999	0.041166	0.054196	0.06397	0.099119	0.041647	0.040822000000000004	0.0353	0.028301999999999997	0.042307	0.132476	0.199702	0.125291	0.237354	0.150374
49800	0.06859	0.041169	0.054194000000000006	0.063979	0.099131	0.041654000000000004	0.040819	0.035306	0.028308999999999997	0.042317	0.132446	0.199756	0.125301	0.237344	0.150408
50000	0.068576	0.041183	0.054209	0.06395	0.099142	0.04165	0.040824	0.035305	0.028306	0.042327	0.132519	0.199785	0.125333	0.23732199999999998	0.15045
50200	0.068614	0.041211000000000005	0.05424400000000001	0.063972	0.099202	0.041668000000000004	0.040838	0.035319	0.028317000000000002	0.042356	0.132661	0.19992000000000001	0.125362	0.23732399999999998	0.15051199999999998
50400	0.068623	0.041223	0.054211	0.063955	0.099231	0.041665	0.040848	0.035325999999999996	0.028312	0.04236	0.132705	0.199757	0.125365	0.237292	0.150579
50600	0.068642	0.0412	0.05421	0.063956	0.099234	0.041667	0.040838	0.035322000000000006	0.028288	0.042343	0.132697	0.199738	0.125328	0.237269	0.150551
50800	0.068636	0.041206	0.054206	0.063929	0.099242	0.04168	0.040854	0.035308	0.028283	0.042342000000000005	0.13270099999999999	0.199848	0.12531199999999998	0.237242	0.150582
51000	0.06858500000000001	0.041206	0.05421	0.063901	0.099205	0.041693	0.040839	0.035296	0.028263999999999997	0.042317	0.132716	0.199719	0.1253	0.237198	0.150569
51200	0.06858	0.041201	0.054214	0.06388200000000001	0.099263	0.041677	0.040856	0.035297	0.02825	0.042322000000000005	0.132741	0.199796	0.125334	0.237229	0.150581
51400	0.068578	0.041206	0.054223	0.06389600000000001	0.099216	0.041681	0.040853	0.035283999999999996	0.028252999999999997	0.042331	0.132702	0.199708	0.125331	0.23724699999999999	0.150566
51600	0.068557	0.041191000000000005	0.054225999999999996	0.063932	0.099192	0.041667	0.040855	0.035278	0.02828	0.042343	0.132675	0.199677	0.125349	0.237233	0.150471
51800	0.06855	0.041193	0.05421599999999999	0.063938	0.099164	0.041677	0.040853	0.035275	0.02828	0.042347	0.132629	0.199692	0.125407	0.237242	0.150551
52000	0.068553	0.041195999999999997	0.054223	0.063903	0.099192	0.041671	0.04087	0.035289999999999995	0.028281	0.042347	0.132645	0.199705	0.12542899999999998	0.237182	0.15052100000000002
52200	0.06854099999999999	0.041207	0.054233	0.0639	0.099207	0.041667	0.040882	0.035282	0.028288999999999998	0.042362000000000004	0.132631	0.19963599999999998	0.125432	0.237182	0.150563
52400	0.06858500000000001	0.041227999999999994	0.05424	0.063899	0.099263	0.041667	0.040895	0.035292000000000004	0.028294	0.042362000000000004	0.132624	0.19958399999999998	0.125418	0.237209	0.15056
52600	0.068565	0.041254	0.054261000000000004	0.063876	0.09927899999999999	0.041658999999999995	0.04091	0.035301	0.028299	0.042365	0.13260999999999998	0.199631	0.12551600000000002	0.237229	0.150566
52800	0.068562	0.041241	0.054278999999999994	0.063884	0.099287	0.041645	0.040909	0.035302999999999994	0.028308999999999997	0.042352	0.13256099999999998	0.199597	0.125521	0.237222	0.150589
53000	0.068557	0.041246	0.054278999999999994	0.063886	0.099277	0.04166	0.04092	0.03531	0.028301999999999997	0.042345999999999995	0.132597	0.19958800000000002	0.125553	0.237279	0.150568
53200	0.068563	0.041238	0.05429199999999999	0.06387999999999999	0.09929199999999999	0.041675	0.040924	0.035314	0.028308999999999997	0.042361	0.13263699999999998	0.199567	0.12553	0.237281	0.150575
53400	0.068535	0.041238	0.054285	0.063851	0.09927799999999999	0.041658999999999995	0.040929	0.035328	0.028311000000000003	0.042352	0.132618	0.199574	0.125532	0.23733600000000002	0.150562
53600	0.06852899999999999	0.041231	0.05429199999999999	0.063836	0.09927000000000001	0.041655000000000005	0.040945	0.035325	0.028322000000000003	0.042341000000000004	0.132626	0.199537	0.125541	0.23731100000000002	0.150491
53800	0.06854199999999999	0.041254	0.05430599999999999	0.06385199999999999	0.099303	0.041654000000000004	0.04095	0.035349	0.028323	0.042335000000000005	0.132688	0.19958199999999998	0.12557000000000001	0.23729699999999998	0.150473
54000	0.068538	0.041252	0.0543	0.063851	0.09928	0.041655000000000005	0.040936	0.035349	0.028323	0.042308	0.132644	0.199492	0.125559	0.237312	0.15051099999999998
54200	0.06853300000000001	0.041243	0.054297000000000005	0.06383	0.099268	0.041636	0.040914	0.035337	0.028319	0.042286000000000004	0.13261099999999998	0.19935799999999998	0.125565	0.237213	0.150403
54400	0.068549	0.041244	0.054299	0.063832	0.099317	0.04166	0.040922	0.035329	0.028303	0.042298	0.132602	0.19939300000000001	0.125546	0.23725	0.150456
54600	0.06854	0.041238	0.054295	0.06384400000000001	0.09930499999999999	0.041683	0.040929	0.035331	0.028307	0.042314	0.132651	0.199454	0.125533	0.237306	0.150425
54800	0.06854099999999999	0.041245	0.054295	0.063827	0.09931799999999999	0.041658	0.04092	0.03532	0.028294999999999997	0.04231	0.132692	0.19935	0.125504	0.23724800000000001	0.150451
55000	0.068535	0.041261	0.054291	0.063795	0.09930900000000001	0.041651	0.040905000000000004	0.035315	0.028304000000000003	0.042319999999999997	0.13275	0.199424	0.12548800000000002	0.23724	0.150454
55200	0.068534	0.041256	0.054284000000000006	0.063786	0.099301	0.041632	0.040895999999999995	0.035317	0.028306	0.042304	0.13274	0.199418	0.12547	0.237219	0.150443
55371	0.06852799999999999	0.041264	0.054285	0.063795	0.09932200000000001	0.041651	0.040907	0.03532	0.028295999999999998	0.042302	0.132767	0.199477	0.125503	0.237213	0.150447
55400	0.06853	0.04127	0.054286	0.063796	0.09933099999999999	0.041658999999999995	0.040913	0.035325		0.042304	0.13278199999999998	0.199508	0.125513	0.237223	0.15045999999999998
55600	0.06852799999999999	0.041280000000000004	0.05429199999999999	0.063805	0.099374	0.041655000000000005	0.040909	0.035331		0.042319	0.132774	0.19948	0.125553	0.237182	0.15049300000000002
55800	0.068535	0.041272	0.054291	0.06378500000000001	0.099374	0.041645999999999996	0.040919	0.035327		0.042319999999999997	0.132758	0.199495	0.125441	0.237204	0.150456
56000	0.068502	0.041257999999999996	0.054292999999999994	0.063802	0.099362	0.041654000000000004	0.040902999999999995	0.035322000000000006		0.042325	0.132737	0.199501	0.125424	0.23721799999999998	0.15047
56200	0.06849	0.041262	0.054308	0.063807	0.099382	0.041667	0.040916	0.035335000000000005		0.042327	0.132741	0.199515	0.125415	0.237287	0.150509
56400	0.068465	0.04125	0.054301	0.063796	0.099353	0.041652999999999996	0.040905000000000004	0.035325		0.042309	0.132648	0.199417	0.125394	0.23733800000000002	0.15048399999999998
56600	0.068481	0.041260000000000005	0.054301999999999996	0.063816	0.099377	0.041658	0.04091	0.035323		0.042311	0.132669	0.19939500000000002	0.125432	0.237342	0.150451
56800	0.068457	0.041257999999999996	0.054299	0.063808	0.099357	0.041651	0.040892000000000005	0.035309		0.042301	0.13255	0.199402	0.125369	0.237222	0.150391
56811	0.06846100000000001	0.041259	0.054299	0.063813	0.099373	0.041652999999999996	0.040894	0.035311		0.042303	0.13255799999999998	0.199416	0.125378	0.237223	0.150404
57000	0.06849	0.041270999999999995	0.054311		0.099371	0.041636	0.040892000000000005	0.035312		0.042319999999999997	0.132622	0.199471	0.125394	0.237304	0.15048499999999998
57200	0.068469	0.041264999999999996	0.054312		0.099334	0.041648000000000004	0.040875999999999996	0.035305		0.042312	0.132639	0.199482	0.125407	0.237301	0.15048599999999998
57400	0.06849	0.041269	0.054321		0.099334	0.041644	0.040875999999999996	0.035296		0.042309	0.13266	0.199428	0.125414	0.23730900000000002	0.150475
57600	0.068498	0.041253	0.054336		0.099367	0.041645999999999996	0.040872000000000006	0.035286		0.042306	0.132694	0.199408	0.125418	0.237279	0.150436
57800	0.06851900000000001	0.041264999999999996	0.054361		0.099384	0.041639999999999996	0.040856	0.035295		0.042299	0.132679	0.199458	0.125416	0.237339	0.150448
58000	0.068489	0.041264999999999996	0.05436799999999999		0.09941599999999999	0.041644	0.040877	0.035283999999999996		0.042305	0.132697	0.199467	0.12542999999999999	0.237335	0.150474
58200	0.06849	0.041266000000000004	0.054360000000000006		0.099379	0.041624	0.040875999999999996	0.03528		0.042296	0.132574	0.199428	0.125357	0.237328	0.150483
58400	0.068497	0.041257999999999996	0.054359000000000005		0.099393	0.041621	0.040867	0.035276999999999996		0.042292	0.13256600000000002	0.199492	0.125355	0.23728200000000002	0.15046400000000001
58600	0.068489	0.041250999999999996	0.054351		0.099373	0.04161	0.040875	0.035276		0.042274	0.13250699999999999	0.19944	0.125299	0.237182	0.150452
58800	0.068496	0.041252	0.05435		0.09941900000000001	0.041615	0.040884	0.035276999999999996		0.042266000000000005	0.13254100000000002	0.19934000000000002	0.125325	0.237198	0.150362
59000	0.068486	0.04125	0.054352		0.099399	0.041611	0.040881	0.035269		0.042248	0.132536	0.199293	0.12534800000000001	0.237145	0.150338
59200	0.068479	0.041277	0.054365		0.09941	0.041623	0.040881	0.035271		0.042246	0.132495	0.19939500000000002	0.125379	0.23715799999999998	0.150397
59400	0.068493	0.041277	0.054366		0.09943099999999999	0.041623	0.04088	0.035286		0.042258	0.132516	0.199488	0.125423	0.23720300000000002	0.1504
59600	0.068506	0.041282	0.054358000000000004		0.099458	0.041617	0.040889999999999996	0.035283		0.042263	0.13253900000000002	0.19950299999999999	0.125433	0.237209	0.150329
59800	0.068495	0.041260000000000005	0.054354999999999994		0.099425	0.041615	0.040884	0.035265		0.042255	0.132508	0.199453	0.125414	0.23718699999999998	0.150332
60000	0.068524	0.041280000000000004	0.054348		0.09941799999999999	0.041632999999999996	0.040893	0.035265		0.042262	0.132477	0.199461	0.125447	0.23721199999999998	0.150324
60200	0.068495	0.041287	0.054353		0.099457	0.041619	0.040891000000000004	0.035273		0.042276	0.132471	0.19942200000000002	0.125471	0.23724099999999998	0.150313
60400	0.068512	0.041289	0.054357		0.099485	0.041623	0.040889999999999996	0.035268		0.042289	0.132463	0.199466	0.12548299999999998	0.237281	0.150291
60600	0.06849	0.04127	0.054344		0.099502	0.041628	0.040889	0.035265		0.042308	0.13248800000000002	0.199514	0.12548800000000002	0.237288	0.150207
60800	0.068476	0.041273000000000004	0.054345000000000004		0.099509	0.041635000000000005	0.040887	0.035251		0.042319	0.132469	0.199495	0.12549200000000002	0.237283	0.15021500000000002
61000	0.068465	0.04127	0.054345000000000004		0.099497	0.041638	0.04087	0.03525		0.042322000000000005	0.132462	0.199404	0.12554	0.23723200000000003	0.150279
61200	0.068459	0.041269	0.054349		0.099497	0.041629	0.040887	0.035256		0.042328	0.132417	0.199445	0.125555	0.237225	0.150268
61400	0.068437	0.041276	0.054361		0.09954500000000001	0.041635000000000005	0.040894	0.035272000000000005		0.042336	0.132432	0.19935799999999998	0.125595	0.23723400000000003	0.150279
61600	0.06844700000000001	0.041292	0.054359000000000005		0.09955399999999999	0.041635000000000005	0.040881	0.035255		0.042334	0.132446	0.199398	0.125593	0.23725100000000002	0.150266
61800	0.068467	0.041291	0.054363		0.099588	0.04163	0.040889	0.035255		0.042334	0.132441	0.199364	0.125576	0.237269	0.150193
62000	0.06842899999999999	0.041306	0.05436900000000001		0.099548	0.041621	0.040888	0.035246		0.042327	0.13238699999999998	0.19942000000000001	0.125551	0.23726799999999998	0.150149
62200	0.068436	0.041293	0.05437		0.09955	0.041628	0.040888	0.035227		0.042334	0.13239800000000002	0.199438	0.12556099999999998	0.237288	0.150135
62400	0.068427	0.041295	0.054363999999999996		0.09955399999999999	0.041619	0.040874	0.035233		0.042319999999999997	0.132381	0.199428	0.125554	0.23726799999999998	0.150101
62600	0.068392	0.041295	0.054377999999999996		0.09957	0.041617	0.040877	0.035239		0.04233	0.132389	0.19937	0.125554	0.23729	0.150099
62800	0.06838	0.041292	0.054365		0.099505	0.041589	0.040856	0.035230000000000004		0.042321	0.132367	0.19936800000000002	0.125498	0.237333	0.150039
63000	0.068372	0.041276	0.054357		0.09946100000000001	0.041592000000000004	0.040853	0.035224		0.04231	0.132332	0.199351	0.125453	0.237341	0.14997
63200	0.068388	0.041291	0.054363999999999996		0.099503	0.041591	0.040868	0.035227		0.042296	0.13231300000000001	0.19934300000000002	0.125504	0.237391	0.14993499999999998
63400	0.068386	0.041264999999999996	0.054351		0.099462	0.0416	0.04087	0.035223000000000004		0.042279000000000004	0.13233	0.199296	0.12545499999999998	0.237377	0.14993599999999999
63600	0.068384	0.041261	0.054345000000000004		0.099477	0.04161	0.04088	0.035223000000000004		0.042281	0.132393	0.19936900000000002	0.125449	0.23738299999999998	0.150006
63800	0.068373	0.041294	0.054354		0.099482	0.04162	0.040885000000000005	0.035236		0.04228	0.132405	0.199353	0.125475	0.23733200000000002	0.150041
64000	0.06839500000000001	0.041291	0.054375		0.099526	0.041602999999999994	0.040872000000000006	0.035253		0.042283999999999995	0.132422	0.19932	0.125427	0.23732899999999998	0.15004
64200	0.068402	0.041293	0.054375		0.099534	0.041606	0.040885000000000005	0.03524		0.042277999999999996	0.132433	0.199297	0.12546600000000002	0.237315	0.150006
64400	0.068393	0.041301	0.054386000000000004		0.099539	0.041612	0.040888	0.035248		0.042277999999999996	0.132467	0.199401	0.12549200000000002	0.2373	0.14996900000000002
64600	0.068397	0.041299	0.054387		0.099563	0.041619	0.040874	0.03526		0.04228	0.132467	0.199435	0.12553	0.237301	0.149955
64800	0.06841599999999999	0.041312	0.054405999999999996		0.099564	0.041619	0.040877	0.035255		0.042288	0.13253	0.199418	0.125549	0.237406	0.149956
65000	0.068386	0.041297	0.054401		0.09954099999999999	0.041612	0.040871	0.035246		0.042286000000000004	0.132475	0.199383	0.125496	0.237366	0.14993900000000002
65200	0.068389	0.041297	0.054408000000000005		0.099524	0.041604	0.040866	0.035243000000000003		0.042279000000000004	0.132418	0.199389	0.125417	0.237371	0.149949
65400	0.068397	0.041308	0.054419		0.09955	0.041622	0.04086	0.035251		0.042302	0.132419	0.199379	0.125435	0.237402	0.149977
65600	0.06836	0.041302	0.054412999999999996		0.09954299999999999	0.041599000000000004	0.040864	0.035253		0.042298	0.132421	0.19935799999999998	0.125415	0.23734899999999998	0.149989
65800	0.06832	0.041297	0.054417999999999994		0.099537	0.041605	0.040849	0.03526		0.042303	0.132338	0.199384	0.125433	0.237325	0.14993499999999998
66000	0.06830599999999999	0.041306999999999996	0.054412999999999996		0.09953300000000001	0.0416	0.040847	0.035272000000000005		0.042316	0.132408	0.199424	0.125452	0.23729699999999998	0.15001
66200	0.068339	0.041314	0.054417999999999994		0.099563	0.041609	0.040865	0.035283		0.042315	0.132407	0.199431	0.125532	0.23733200000000002	0.150045
66400	0.06829600000000001	0.041301	0.054423		0.099569	0.041611	0.040861	0.03528		0.042308	0.132356	0.199408	0.125522	0.237352	0.149999
66600	0.068312	0.041294	0.054409000000000006		0.099575	0.041602999999999994	0.04086	0.035278		0.042297	0.132303	0.199346	0.125541	0.237323	0.150032
66800	0.068313	0.041289	0.054379		0.09955399999999999	0.041601	0.040854	0.035283999999999996		0.042291	0.13229200000000002	0.19936800000000002	0.125564	0.237289	0.15006
67000	0.068307	0.041277	0.054363999999999996		0.09955800000000001	0.041592000000000004	0.040864	0.035269		0.042279000000000004	0.13223800000000002	0.199398	0.12557000000000001	0.237294	0.150103
67200	0.068334	0.041272	0.054354999999999994		0.099569	0.041591	0.040868	0.035274		0.042276999999999995	0.13228099999999998	0.199404	0.125589	0.237314	0.150132
67400	0.068326	0.041260000000000005	0.054347		0.099611	0.041581	0.040889999999999996	0.035272000000000005		0.042286000000000004	0.132287	0.199407	0.125595	0.23728200000000002	0.15013900000000002
67600	0.068352	0.04127	0.054353		0.099621	0.041585000000000004	0.040892000000000005	0.035288		0.042289999999999994	0.13230899999999998	0.19935899999999998	0.12559800000000002	0.23730199999999999	0.150159
67800	0.068328	0.04129	0.05437		0.09964500000000001	0.041599000000000004	0.040895	0.035296		0.042292	0.13234300000000002	0.199353	0.125593	0.23729099999999997	0.15012799999999998
68000	0.06831799999999999	0.041291	0.054387		0.099616	0.041597	0.040892000000000005	0.035299000000000004		0.042287	0.13230999999999998	0.19939500000000002	0.125567	0.23729899999999998	0.150101
68200	0.068342	0.04129	0.054384		0.099635	0.041606	0.040881	0.035305		0.042287	0.132328	0.199396	0.12558699999999998	0.23727800000000002	0.15011
68400	0.068326	0.041285	0.054366		0.099622	0.0416	0.040874	0.035302999999999994		0.042291	0.132325	0.19931300000000002	0.125553	0.23725100000000002	0.150068
68482	0.068327	0.041292	0.05437		0.099627	0.041602	0.040872000000000006	0.035306		0.042285	0.132333	0.199296	0.125575	0.23727199999999998	0.15007
68600	0.068345	0.041298	0.05438099999999999		0.099637	0.041608	0.040875	0.035312		0.042289	0.132339	0.199326	0.125602		0.150159
68800	0.068328	0.041274	0.05436799999999999		0.099602	0.041609	0.040884	0.035301		0.042289999999999994	0.13231099999999998	0.199259	0.125611		0.15015599999999998
69000	0.068353	0.041276	0.054361		0.09955499999999999	0.041601	0.040874	0.035287		0.042294	0.13231300000000001	0.19921	0.125611		0.150195
69200	0.068332	0.041276	0.054361		0.099566	0.041598	0.040872000000000006	0.035288		0.042287	0.13228900000000002	0.19914	0.12559700000000001		0.150221
69400	0.06832300000000001	0.041268	0.054363		0.099538	0.041595	0.040855	0.03528		0.042276999999999995	0.132212	0.199125	0.12553399999999998		0.150132
69600	0.06832200000000001	0.041254	0.054344		0.099534	0.041591	0.040838	0.035276		0.042283999999999995	0.132198	0.199151	0.125474		0.150121
69800	0.068298	0.041223	0.054341999999999994		0.09951	0.041597	0.040832	0.035272000000000005		0.042274	0.132122	0.199071	0.125476		0.150079
70000	0.068275	0.041222	0.054319000000000006		0.099505	0.041598	0.040824	0.035268		0.042261	0.13211199999999998	0.19903099999999999	0.125477		0.15008
70003	0.068274	0.041222	0.054318		0.099504	0.041597	0.040824	0.035268		0.042261	0.13210999999999998	0.199028	0.125474		0.150085
70200	0.068285	0.041205	0.054322		0.099468	0.041604	0.040823000000000005			0.042249	0.132113	0.199027	0.125442		0.15007
70239	0.068289	0.041208999999999996	0.054321		0.099478	0.041608	0.040824			0.042251	0.132107	0.199051	0.12545499999999998		0.15008
70400	0.06828	0.041201999999999996			0.099486	0.041607	0.040829000000000004			0.042252	0.132079	0.199019	0.125501		0.150077
70600	0.06828	0.041206			0.09952000000000001	0.041608	0.040824			0.042258	0.132114	0.199022	0.125468		0.15004
70800	0.068297	0.041205			0.09954099999999999	0.041621	0.040815			0.042266000000000005	0.13214800000000002	0.19903900000000002	0.125504		0.15003699999999998
71000	0.068303	0.041218			0.099567	0.041619	0.040806999999999996			0.042268	0.132167	0.199051	0.12546		0.150078
71200	0.068325	0.041208999999999996			0.099561	0.041625	0.040805			0.042267	0.132141	0.199046	0.125422		0.150081
71400	0.06833099999999999	0.041218			0.099595	0.041627	0.040806			0.042262	0.132179	0.199018	0.125419		0.150075
71600	0.06833099999999999	0.041236			0.099591	0.041624	0.040817			0.042252	0.132189	0.198955	0.125422		0.150005
71800	0.068341	0.041225			0.099577	0.041621	0.040833			0.042252	0.132193	0.198952	0.125431		0.150002
72000	0.068355	0.041245			0.09959	0.041611	0.040842			0.042251	0.132173	0.19891	0.125444		0.150019
72200	0.068367	0.041256			0.099629	0.041627	0.040861			0.042262	0.132171	0.199006	0.125494		0.150027
72400	0.068392	0.041261			0.099636	0.041639999999999996	0.040866			0.042276999999999995	0.132177	0.199052	0.12545499999999998		0.15004800000000001
72600	0.068399	0.041283			0.09965800000000001	0.041652999999999996	0.040859			0.042281	0.132194	0.19911600000000002	0.125519		0.150023
72791	0.06839400000000001	0.041282			0.099646	0.041638999999999995	0.040853			0.042275	0.132132	0.199126	0.1255		0.150033
72800	0.06839400000000001	0.041281			0.09963999999999999	0.041636	0.04085			0.042273000000000005	0.132127	0.199132			0.150028
73000	0.068381	0.041275			0.099647	0.04163	0.040842			0.042266000000000005	0.132106	0.199128			0.14999500000000002
73200	0.068375	0.041269			0.099628	0.041611	0.040841			0.042253	0.132083	0.199061			0.149971
73400	0.068385	0.041273000000000004			0.099651	0.041622	0.040849			0.042263	0.13211099999999998	0.19911099999999998			0.149954
73600	0.068359	0.04127			0.099646	0.041622	0.040844			0.042256999999999996	0.13206800000000002	0.199095			0.149925
73800	0.06837	0.041286			0.099655	0.041639999999999996	0.040854			0.042274	0.132104	0.19914			0.149963
74000	0.068377	0.041279			0.099656	0.041637	0.040865			0.042275	0.132099	0.199141			0.149955
74200	0.068413	0.041280000000000004			0.09965	0.041642	0.040881			0.042272000000000004	0.13211199999999998	0.199176			0.149957
74400	0.06841799999999999	0.041279			0.099676	0.041643	0.0409			0.042277999999999996	0.132144	0.199242			0.14996700000000002
74529	0.068414	0.041275			0.099676	0.041649	0.040905000000000004			0.042286000000000004	0.132189	0.199258			0.149979
74600	0.068413				0.099677	0.041642	0.040901			0.042291	0.132194	0.199277			0.14994000000000002
74729	0.06842100000000001				0.09970599999999999	0.041643	0.040898000000000004			0.042294	0.132195	0.19928800000000002			0.14991300000000002
74800	0.06842000000000001					0.041644	0.040892000000000005			0.042292	0.132189	0.199295			0.149903
75000	0.068423					0.041638999999999995	0.040897			0.042307	0.13224	0.19925			0.149904
75200	0.06840700000000001					0.041625999999999996	0.040886			0.042308	0.132208	0.199212			0.149892
75400	0.068414					0.041627	0.040905000000000004			0.042314	0.132204	0.199292			0.14991
75600	0.0684					0.041618	0.040891000000000004			0.04231	0.132189	0.199255			0.149892
75800	0.06837599999999999					0.041606	0.040889999999999996			0.042289	0.132193	0.199249			0.149874
76000	0.06839500000000001					0.041616	0.040902999999999995			0.042298	0.132251	0.199277			0.14986
76200	0.068387					0.041609	0.040901			0.042305	0.132253	0.199297			0.149829
76400	0.06840299999999999					0.041608	0.040902			0.042308	0.132268	0.199345			0.14984
76600	0.06841900000000001					0.041621	0.040911			0.042324	0.132278	0.199379			0.149872
76800	0.068428					0.041627	0.040912000000000004			0.042334	0.13227	0.199415			0.149868
77000	0.06843099999999999					0.041623	0.04091			0.042344	0.132301	0.199462			0.149893
77200	0.068428					0.04162	0.04091			0.042343	0.132295	0.199469			0.149911
77354	0.068436					0.041623	0.040921			0.042339999999999996	0.13228299999999998	0.199417			0.149873
77400	0.068445					0.041625				0.042344	0.132275	0.199406			0.14985
77600	0.06843300000000001					0.041636				0.042349	0.1323	0.199391			0.149896
77800	0.06844700000000001					0.041641000000000004				0.042349	0.132305	0.19936700000000002			0.149865
78000	0.06842899999999999					0.041643				0.042355000000000004	0.13234300000000002	0.199408			0.149854
78200	0.06844299999999999					0.041639999999999996				0.042355000000000004	0.132328	0.19942000000000001			0.149825
78282	0.06844700000000001					0.041647				0.042351	0.13231300000000001	0.199424			0.149812
78400	0.068466					0.041658				0.042349		0.19944			0.149822
78600	0.06845					0.041654000000000004				0.042355000000000004		0.19941099999999998			0.149781
78800	0.06847					0.041652				0.042362000000000004		0.199363			0.14976199999999998
79000	0.068471					0.041649				0.042352		0.199344			0.149765
79200	0.06844299999999999					0.041643				0.042356		0.199327			0.14979
79400	0.068465					0.041657				0.042365		0.19934300000000002			0.149814
79600	0.068459					0.041647				0.042352999999999995		0.199298			0.149796
79800	0.06847					0.041634				0.042332		0.19933299999999998			0.149758
79817	0.068472					0.04163				0.042328		0.199337			0.149746
80000						0.041642				0.042325		0.199382			0.149763
80200						0.041642				0.042317		0.199396			0.149704
80400						0.041629				0.042308		0.19938			0.14963800000000002
80600						0.041629				0.042295		0.199337			0.149599
80773						0.041624				0.0423		0.199284			0.149562
80800						0.041625999999999996				0.042306		0.199286
81000						0.041625999999999996				0.042315		0.199214
81200						0.041618				0.042319		0.19911800000000002
81400						0.041622				0.042316		0.199113
81600						0.041627				0.042312999999999996		0.199138
81800						0.041625				0.04233		0.199141
82000						0.041631				0.042329000000000006		0.19914400000000002
82200						0.041629				0.042337		0.19913499999999998
82400						0.041621				0.042329000000000006		0.199131
82442						0.041623				0.042324		0.199148
82600						0.041619						0.199149
82800						0.041632999999999996						0.19919
83000						0.041634						0.199208
83200						0.041641000000000004						0.199222
83400						0.041647						0.1992
83600						0.041649						0.199191
83800						0.041655000000000005						0.199184
84000						0.041662						0.199231
84076						0.041662						0.199221
84200						0.041658999999999995
84400						0.041662
84600						0.041668000000000004
84800						0.041656
84873						0.041647
