# Supplementary material for: Comparative analysis of the effects of cyclophosphamide and dexamethasone on intestinal immunity and microbiota in delayed hypersensitivity mice
Source: PLoS One. 2024 Oct 17;19(10):e0312147. doi: 10.1371/journal.pone.0312147 (PMC11486373; doi:10.1371/journal.pone.0312147)
Supplement: S4 File — (ZIP) [file pone.0312147.s004.zip]

Archive with 5 entries (4 files):
- Fig 1H/CY.png
- Fig 1H/Control.png
- Fig 1H/DEX.png
- Fig 1H/Fig 1C.png
- Fig 1H/
