# Supplementary material for: Comparative analysis of the effects of cyclophosphamide and dexamethasone on intestinal immunity and microbiota in delayed hypersensitivity mice
Source: PLoS One. 2024 Oct 17;19(10):e0312147. doi: 10.1371/journal.pone.0312147 (PMC11486373; doi:10.1371/journal.pone.0312147)
Supplement: S5 File — (ZIP) [file pone.0312147.s005.zip]

Archive with 55 entries (54 files):
- Flow Cytometric Assessment/
- Flow Cytometric Assessment/Global Sheet1_12052022164706.pdf
- Flow Cytometric Assessment/Global Sheet1_12052022164814.pdf
- Flow Cytometric Assessment/Global Sheet1_12052022164821.pdf
- Flow Cytometric Assessment/Global Sheet1_12052022164829.pdf
- Flow Cytometric Assessment/Global Sheet1_12052022164835.pdf
- Flow Cytometric Assessment/Global Sheet1_12052022164841.pdf
- Flow Cytometric Assessment/Global Sheet1_12052022164847.pdf
- Flow Cytometric Assessment/Global Sheet1_12052022164854.pdf
- Flow Cytometric Assessment/Global Sheet1_12052022164859.pdf
- Flow Cytometric Assessment/Global Sheet1_12052022164908.pdf
- Flow Cytometric Assessment/Global Sheet1_12052022164913.pdf
- Flow Cytometric Assessment/Global Sheet1_12052022164918.pdf
- Flow Cytometric Assessment/Global Sheet1_12052022164924.pdf
- Flow Cytometric Assessment/Global Sheet1_12052022164931.pdf
- Flow Cytometric Assessment/Global Sheet1_12052022164936.pdf
- Flow Cytometric Assessment/Global Sheet1_12052022164941.pdf
- Flow Cytometric Assessment/Global Sheet1_12052022164948.pdf
- Flow Cytometric Assessment/Global Sheet1_12052022164954.pdf
- Flow Cytometric Assessment/Global Sheet1_12052022164959.pdf
- Flow Cytometric Assessment/Global Sheet1_12052022165004.pdf
- Flow Cytometric Assessment/Global Sheet1_12052022165036.pdf
- Flow Cytometric Assessment/Global Sheet1_12052022165045.pdf
- Flow Cytometric Assessment/Global Sheet1_12052022165054.pdf
- Flow Cytometric Assessment/Global Sheet1_12052022165106.pdf
- Flow Cytometric Assessment/Global Sheet1_12052022165111.pdf
- Flow Cytometric Assessment/Global Sheet1_12052022165115.pdf
- Flow Cytometric Assessment/Global Sheet1_12052022165121.pdf
- Flow Cytometric Assessment/Global Sheet1_12052022165127.pdf
- Flow Cytometric Assessment/Global Sheet1_12052022165133.pdf
- Flow Cytometric Assessment/Global Sheet1_12052022165139.pdf
- Flow Cytometric Assessment/Global Sheet1_12052022165223.pdf
- Flow Cytometric Assessment/Global Sheet1_12052022165232.pdf
- Flow Cytometric Assessment/Global Sheet1_12052022165238.pdf
- Flow Cytometric Assessment/Global Sheet1_12052022165243.pdf
- Flow Cytometric Assessment/Global Sheet1_12052022165248.pdf
- Flow Cytometric Assessment/Global Sheet1_12052022165253.pdf
- Flow Cytometric Assessment/Global Sheet1_12052022165259.pdf
- Flow Cytometric Assessment/Global Sheet1_12052022165303.pdf
- Flow Cytometric Assessment/Global Sheet1_12052022165308.pdf
- Flow Cytometric Assessment/Global Sheet1_12052022165313.pdf
- Flow Cytometric Assessment/Global Sheet1_12052022165317.pdf
- Flow Cytometric Assessment/Global Sheet1_12052022165321.pdf
- Flow Cytometric Assessment/Global Sheet1_12052022165326.pdf
- Flow Cytometric Assessment/Global Sheet1_12052022165331.pdf
- Flow Cytometric Assessment/Global Sheet1_12052022165336.pdf
- Flow Cytometric Assessment/Global Sheet1_12052022165340.pdf
- Flow Cytometric Assessment/Global Sheet1_12052022165345.pdf
- Flow Cytometric Assessment/Global Sheet1_12052022165350.pdf
- Flow Cytometric Assessment/Global Sheet1_12052022165356.pdf
- Flow Cytometric Assessment/Global Sheet1_12052022165400.pdf
- Flow Cytometric Assessment/Global Sheet1_12052022165404.pdf
- Flow Cytometric Assessment/Global Sheet1_12052022165409.pdf
- Flow Cytometric Assessment/Global Sheet1_12052022165414.pdf
- Flow Cytometric Assessment/流式数据分析.xlsx
