# Supplementary material for: Comparative analysis of the effects of cyclophosphamide and dexamethasone on intestinal immunity and microbiota in delayed hypersensitivity mice
Source: PLoS One. 2024 Oct 17;19(10):e0312147. doi: 10.1371/journal.pone.0312147 (PMC11486373; doi:10.1371/journal.pone.0312147)
Supplement: S5 File — (ZIP) [file pone.0312147.s005.zip › Flow Cytometric Assessment/流式数据分析.xlsx]

## Sheet: Sheet1
	PE-CY7 CD3	PE-CD8	APC-CD4	FITC CD69					PE-CY7 CD3	APC-TCR β	FITC TCR γ/δ
1-1号	64.6	94.8	22.4	28.9				1-1号	69.3		2.6
1-2号	65.4	91.9	20.3	32.3				1-2号	71	0.4	2.8
1-3号	60.9	88.7	14.4	29.6				1-3号	67.9	0.8	2.7
1-4号	63.9	89	19.5	32.3				1-4号	70.6	0.4	2.4
1-5号	65.6	95.5	14.4	31.1				1-5号	70.8	1.1	1.8
1-6号	68.1	93.1	12.3	30.9				1-6号	75.1	1.3	2.5
1-7号	67.2	92.4	23.9	29.1				1-7号	73.8	0.3	2.7
	65.1	92.2	18.1714	30.6					71.2143	0.716667	2.5
	2.17387	2.42251	4.13891	1.32342					2.48424	0.416733	0.33665
D								D
2-1号	54.8	92.2	23.8	31.6				2-1号	60.5	0.3	2.6
2-2号	72.9	62.5	23.9	30.6				2-2号	82.4	0.3	2.6
2-3号	63.3	93.9	24.4	26.3				2-3号	69.8	0.2	1.9
2-4号	65.4	91	23.2	22.9				2-4号	67.5	0.2	1.3
2-5号	62.1	97.1	26.1	27.5				2-5号	70.8	0.3	1.8
2-6号	62.7	96.4	27.7	26.4				2-6号	67.1	0.3	2
	63.5333	88.85	24.85	27.55					69.6833	0.266667	2.03333
	5.83598	13.1205	1.70968	3.16907					7.19372	0.0516398	0.500666
P	0.262993	0.22549	0.000739998	0.0210026	#DIV/0!	#DIV/0!	#DIV/0!	#DIV/0!	0.303096	0.0126906	0.0353538
C								C
3-1号	77.1	92.2	7.5	30				3-1号	84.7	0.9	0.6
3-2号	83.1	91.2	7.2	27.9				3-2号	88.9	0.4	0.4
3-3号	78.6	96.9	10.8	30.4				3-3号	82.7	0.8	0.9
3-4号	80.6	91.3	10.2	30				3-4号	83.4	0.6	0.9
3-5号	78.4	88.7	8.9	29.2				3-5号	81.4	1	0.7
3-6号	81.9	89.3	9	29.7				3-6号	86.4	0.8	0.8
3-7号	80.7	88.6	8.8	28.3				3-7号	85.3	0.4	1.1
	80.0571	91.1714	8.91429	29.3571					84.6857	0.7	0.771429
	2.12042	2.89005	1.30183	0.939605					2.49895	0.238048	0.228869
P	4.19349e-10	0.216855	1.43399e-05	0.0393137	#DIV/0!	#DIV/0!	#DIV/0!	#DIV/0!	1.58223e-07	0.464802	5.02161e-08
			CD3+		CD3+CD69+
		Control	65.1	2.1	30.6	1.3
		DEX	63.5	5.8	27.6	3.1
		Cy	80.1	2.1	29.4	0.9
			CD3+CD4+
		Control	18.2	4.1
		DEX	24.9	1.7
		Cy	8.91	1.3
				CD3+CD8+
			Control	92.2	2.4
			DEX	88.9	13.1
			Cy	91.2	2.9
				CD3+TCRβ+T
			Control	0.72	0.2
			DEX	0.27	0.05
			Cy	0.7	0.2
				CD3+TCRγ/δ+ T
			Control	2.5	0.34
			DEX	2	0.5
			Cy	1.1	0.2

## Sheet: Sheet2
	PE-CY7 CD3	PE-CD8	APC-CD4	FITC CD69					PE-CY7 CD3	APC-TCR β	FITC TCR γ/δ
1-1号	64.6	94.8	32.4	28.9				1-1号	69.3	0.2	2.6
1-2号	65.4	91.9	30.3	32.3				1-2号	71	0.4	2.8
1-3号	60.9	88.7	4.4	29.6				1-3号	67.9	0.8	2.7
1-4号	63.9	89	9.5	32.3				1-4号	70.6	0.4	2.4
1-5号	65.6	95.5	14.4	31.1				1-5号	70.8	1.1	1.8
1-6号	68.1	93.1	2.3	30.9				1-6号	75.1	1.3
1-7号	67.2	92.4	23.9	29.1				1-7号	73.8	0.3	1.7
	65.1	92.2	16.7429	30.6					71.2143	0.642857	2.33333
	2.17387	2.42251	11.333	1.32342					2.48424	0.427618	0.471876
D								D
2-1号	54.8	92.2	33.8	31.6				2-1号	60.5	0.3	2.6
2-2号	72.9	62.5	23.9	30.6				2-2号	82.4	0	3.6
2-3号	63.3	93.9	34.4	26.3				2-3号	69.8	0.2	1.9
2-4号	65.4	91	33.2	22.9				2-4号	67.5	0.2	1.3
2-5号	62.1	97.1	16.1	25.5				2-5号	70.8	0.5	1.1
2-6号	62.7	96.4	7.7	26.4				2-6号	67.1	0.3	1
	63.5333	88.85	24.85	27.2167					69.6833	0.25	1.91667
	5.83598	13.1205	11.069	3.27867					7.19372	0.164317	1.01866
P	0.262993	0.22549	0.0850152	0.0152183	#DIV/0!	#DIV/0!	#DIV/0!	#DIV/0!	0.303096	0.0292956	0.192337
C								C
3-1号	77.1	92.2	14.5	30				3-1号	84.7	0.9
3-2号	83.1	91.2	13.2	27.9				3-2号	88.9	0.4	0.4
3-3号	78.6	96.9	10.8	30.4				3-3号	82.7	0.8	0.9
3-4号	80.6	91.3	10.2	30				3-4号	83.4	0.6	0.9
3-5号	78.4	88.7	4.3	29.2				3-5号	81.4	1	0.7
3-6号	81.9	89.3	2	26.7				3-6号	86.4	0.8	0.8
3-7号	80.7	88.6	2.8	28.3				3-7号	85.3	0.4	1.1
	80.0571	91.1714	8.25714	28.9286					84.6857	0.7	0.8
	2.12042	2.89005	5.13545	1.35119					2.49895	0.238048	0.236643
P	4.19349e-10	0.216855	0.035558	0.0220701	#DIV/0!	#DIV/0!	#DIV/0!	#DIV/0!	1.58223e-07	0.381342	1.61862e-05
