# Supplementary material for: Comparative analysis of the effects of cyclophosphamide and dexamethasone on intestinal immunity and microbiota in delayed hypersensitivity mice
Source: PLoS One. 2024 Oct 17;19(10):e0312147. doi: 10.1371/journal.pone.0312147 (PMC11486373; doi:10.1371/journal.pone.0312147)
Supplement: S6 File — (XLSX) [file pone.0312147.s006.xlsx]

## Sheet: DTHSIgA
	1	2	3	4	5	6	7	8	9	10	11	12
A	1.327	1.399	0.899	0.999	0.832	0.856	1.011	0.451	0.86	0.982	0.542	0.85	450
B	1.53	1.444	1.011	1.196	0.618	0.892	1.081	0.887	0.903	0.876	0.888	1.054	450
C	1.165	1.212	0.727	0.934	0.569	0.669	0.906	0.606	0.812	1.078	0.668	0.88	450
D	0.82	0.819	0.805	0.872	0.49	0.755	0.789	0.932	0.667	1.23	1.001	0.755	450
E	0.534	0.525	0.452	0.745	0.948	0.494	0.787	0.926	0.792	1.103	0.923	0.912	450
F	0.241	0.263	0.681	0.622	0.56	0.713	0.78	0.545	0.883	1.134	0.579	1.126	450
G	0.131	0.122	0.776	0.409	0.444	0.484	0.808	0.719	0.609	0.929	1.037	0.948	450
H	0.061	0.061	0.784	0.059	0.056	0.058	0.063	0.958	0.062	0.056	0.056	0.057	450
	1	2	3	4	5	6	7	8	9	10	11	12
A	0.04	0.041	0.04	0.039	0.039	0.038	0.038	0.039	0.041	0.04	0.058	0.045	630
B	0.038	0.041	0.041	0.048	0.038	0.042	0.039	0.04	0.039	0.04	0.041	0.057	630
C	0.039	0.041	0.052	0.041	0.039	0.039	0.039	0.04	0.044	0.041	0.04	0.067	630
D	0.039	0.043	0.051	0.042	0.039	0.042	0.041	0.04	0.038	0.039	0.038	0.058	630
E	0.058	0.039	0.042	0.044	0.041	0.042	0.041	0.044	0.041	0.038	0.037	0.043	630
F	0.039	0.04	0.044	0.04	0.041	0.056	0.048	0.041	0.042	0.039	0.041	0.043	630
G	0.039	0.039	0.04	0.042	0.044	0.039	0.038	0.04	0.039	0.041	0.041	0.037	630
H	0.042	0.041	0.038	0.038	0.037	0.037	0.041	0.04	0.039	0.039	0.037	0.038	630
	1.327	1.399	1.487	1
	1.53	1.444	1.363	0.5	1.4465
	1.165	1.212	1.1885	0.25	1.1485
	0.82	0.819	0.8195	0.125	0.7785
	0.534	0.525	0.5295	0.0625	0.481
	0.241	0.263	0.252	0.0312	0.2125
	0.131	0.122	0.1265	0.0156	0.0875
	0.061	0.061	0.061	0	0.0195
	0.04	0.041	0.0405
	0.038	0.041	0.0395
	0.039	0.041	0.04
	0.039	0.043	0.041
	0.058	0.039	0.0485
	0.039	0.04	0.0395
	0.039	0.039	0.039
	0.042	0.041	0.0415
					PBS	CY	DEX		PBS	158.857	7.585
					148.073	78.4916	90.8671		CY	81.1208	5.74855
					159.418	88.7682	102.789		DEX	99.4626	8.42134
					162.988	72.5505	99.8249
					170.324	79.599	112.922
					154.162	81.2915	90.0984
					158.176	86.0238	100.274
				average	158.857	81.1208	99.4626
				sd	7.585	5.74855	8.42134
