# Supplementary material for: Comparative analysis of the effects of cyclophosphamide and dexamethasone on intestinal immunity and microbiota in delayed hypersensitivity mice
Source: PLoS One. 2024 Oct 17;19(10):e0312147. doi: 10.1371/journal.pone.0312147 (PMC11486373; doi:10.1371/journal.pone.0312147)
Supplement: S7 File — (XLSX) [file pone.0312147.s007.xlsx]

## Sheet: Sheet1
		体重	胸腺			脾脏		左耳	右耳
	1	18.7	0.0662	3.54011		0.0986	5.27273	0.01023	0.02239	0.01216	24.32
	2	18.1	0.0576	3.18232		0.1009	5.57459	0.01075	0.0249	0.01415	28.3
PBS	3	19	0.0704	3.70526		0.0938	4.93684	0.01015	0.02279	0.01264	25.28
	4	18.7	0.0582	3.1123		0.0963	5.14973	0.01072	0.02576	0.01504	30.08
	5	20.5	0.0609	2.97073		0.0943	4.6	0.01131	0.02464	0.01333	26.66
	6	19.4	0.0584	3.01031		0.1026	5.28866	0.01245	0.02475	0.0123	24.6
			average	3.25351			5.13709	0.010935	0.024205	0.01327	26.54
			sd	0.300112			0.335111	0.000852004	0.00131786	0.00113849	2.27698
	1	18	0.0148	0.822222		0.0303	1.68333	0.01035	0.02135	0.011	22
	2	18.9	0.0205	1.08466		0.031	1.64021	0.01065	0.02335	0.0127	25.4
CY	3	18	0.0163	0.905556		0.05	2.77778	0.01025	0.02169	0.01144	22.88
	4	17.4	0.0099	0.568966		0.037	2.12644	0.01065	0.0227	0.01205	24.1
	5	19.3	0.0119	0.61658		0.0309	1.60104	0.0113	0.0236	0.0123	24.6
	6	18.8	0.0156	0.829787		0.0418	2.2234	0.0113	0.0226	0.0113	22.6
			average	0.804628			2.0087	0.01075	0.0225483	0.0117983	23.5967
			sd	0.18997			0.460278	0.000454973	0.000888491	0.000654535	1.30907
	1	17.4	0.0055	0.316092		0.0403	2.31609	0.0103	0.02045	0.01015	20.3
	2	18.1	0.009	0.497238		0.0385	2.12707	0.01065	0.02378	0.01313	26.26
DEX	3	18.4	0.0085	0.461957		0.0495	2.69022	0.01025	0.02169	0.01144	22.88
	4	18.4	0.005	0.271739		0.035	1.90217	0.01072	0.02265	0.01193	23.86
	5	18.5	0.0095	0.513514		0.0409	2.21081	0.01135	0.0235	0.01215	24.3
	6	18	0.008	0.444444		0.0488	2.71111	0.01145	0.0216	0.01015	20.3
			average	0.417497			2.32625				22.9833
			sd	0.0998087			0.320478				2.35159
